# Supplementary material for: KiMoPack: A python Package for Kinetic Modeling of the Chemical Mechanism
Source: J Phys Chem A. 2022 Jun 14;126(25):4087–99. doi: 10.1021/acs.jpca.2c00907 (PMC9251768; doi:10.1021/acs.jpca.2c00907)
Supplement: Supplementary file 2 — jp2c00907_si_002.zip [file jp2c00907_si_002.zip › Data/Scans/H2O_007.SIA]

0.000	275.00	276.00	277.00	278.00	279.00	280.00	281.00	282.00	283.00	284.00	285.00	286.00	287.00	288.00	289.00	290.00	291.00	292.00	293.00	294.00	295.00	296.00	297.00	298.00	299.00	300.00	301.00	302.00	303.00	304.00	305.00	306.00	307.00	308.00	309.00	310.00	311.00	312.00	313.00	314.00	315.00	316.00	317.00	318.00	319.00	320.00	321.00	322.00	323.00	324.00	325.00	326.00	327.00	328.00	329.00	330.00	331.00	332.00	333.00	334.00	335.00	336.00	337.00	338.00	339.00	340.00	341.00	342.00	343.00	344.00	345.00	346.00	347.00	348.00	349.00	350.00	351.00	352.00	353.00	354.00	355.00	356.00	357.00	358.00	359.00	360.00	361.00	362.00	363.00	364.00	365.00	366.00	367.00	368.00	369.00	370.00	371.00	372.00	373.00	374.00	375.00	376.00	377.00	378.00	379.00	380.00	381.00	382.00	383.00	384.00	385.00	386.00	387.00	388.00	389.00	390.00	391.00	392.00	393.00	394.00	395.00	396.00	397.00	398.00	399.00	400.00	401.00	402.00	403.00	404.00	405.00	406.00	407.00	408.00	409.00	410.00	411.00	412.00	413.00	414.00	415.00	416.00	417.00	418.00	419.00	420.00	421.00	422.00	423.00	424.00	425.00	426.00	427.00	428.00	429.00	430.00	431.00	432.00	433.00	434.00	435.00	436.00	437.00	438.00	439.00	440.00	441.00	442.00	443.00	444.00	445.00	446.00	447.00	448.00	449.00	450.00	451.00	452.00	453.00	454.00	455.00	456.00	457.00	458.00	459.00	460.00	461.00	462.00	463.00	464.00	465.00	466.00	467.00	468.00	469.00	470.00	471.00	472.00	473.00	474.00	475.00	476.00	477.00	478.00	479.00	480.00	481.00	482.00	483.00	484.00	485.00	486.00	487.00	488.00	489.00	490.00	491.00	492.00	493.00	494.00	495.00	496.00	497.00	498.00	499.00	500.00	501.00	502.00	503.00	504.00	505.00	506.00	507.00	508.00	509.00	510.00	511.00	512.00	513.00	514.00	515.00	516.00	517.00	518.00	519.00	520.00	521.00	522.00	523.00	524.00	525.00	526.00	527.00	528.00	529.00	530.00	531.00	532.00	533.00	534.00	535.00	536.00	537.00	538.00	539.00	540.00	541.00	542.00	543.00	544.00	545.00	546.00	547.00	548.00	549.00	550.00	551.00	552.00	553.00	554.00	555.00	556.00	557.00	558.00	559.00	560.00	561.00	562.00	563.00	564.00	565.00	566.00	567.00	568.00	569.00	570.00	571.00	572.00	573.00	574.00	575.00	576.00	577.00	578.00	579.00	580.00	581.00	582.00	583.00	584.00	585.00	586.00	587.00	588.00	589.00	590.00	591.00	592.00	593.00	594.00	595.00	596.00	597.00	598.00	599.00	600.00	601.00	602.00	603.00	604.00	605.00	606.00	607.00	608.00	609.00	610.00	611.00	612.00	613.00	614.00	615.00	616.00	617.00	618.00	619.00	620.00	621.00	622.00	623.00	624.00	625.00	626.00	627.00	628.00	629.00	630.00	631.00	632.00	633.00	634.00	635.00	636.00	637.00	638.00	639.00	640.00	641.00	642.00	643.00	644.00	645.00	646.00	647.00	648.00	649.00	650.00	651.00	652.00	653.00	654.00	655.00	656.00	657.00	658.00	659.00	660.00	661.00	662.00	663.00	664.00	665.00	666.00	667.00	668.00	669.00	670.00	671.00	672.00	673.00	674.00	675.00	676.00	677.00	678.00	679.00	680.00	681.00	682.00	683.00	684.00	685.00	686.00	687.00	688.00	689.00	690.00	691.00	692.00	693.00	694.00	695.00	696.00	697.00	698.00	699.00	700.00	701.00	702.00	703.00	704.00	705.00	706.00	707.00	708.00	709.00	710.00	711.00	712.00	713.00	714.00	715.00	716.00	717.00	718.00	719.00	720.00	721.00	722.00	723.00	724.00	725.00	726.00	727.00	728.00	729.00	730.00	731.00	732.00	733.00	734.00	735.00	736.00	737.00	738.00	739.00	740.00	741.00	742.00	743.00	744.00	745.00	746.00	747.00	748.00	749.00	750.00	751.00	752.00	753.00	754.00	755.00	756.00	757.00	758.00	759.00	760.00	761.00	762.00	763.00	764.00	765.00	766.00	767.00	768.00	769.00	770.00	771.00	772.00	773.00	774.00	775.00	776.00	777.00	778.00	779.00	780.00	781.00	782.00	783.00	784.00	785.00	786.00
-39.9997	-0.59536070	3.26132846	0.48040071	-0.59363705	0.23941118	-21.47483647	0.33780311	-0.49019766	-0.28614215	-0.64728387	0.92317367	-21.47483647	-0.15313844	-0.27784600	0.71289295	-21.47483647	-0.24184924	0.56929095	0.75211811	-21.47483647	-21.47483647	0.83602542	-21.47483647	-21.47483647	-21.47483647	-0.54407805	-1.48169911	-0.03824113	-21.47483647	-0.36922848	-0.55202073	2.26386166	0.30456341	-1.71557215	0.39001109	-0.01732455	-0.16050405	-0.17453344	0.08927942	-0.08841575	0.06360395	-0.00274203	0.08617461	-0.04175010	-0.02475726	0.01260667	0.01057129	-0.01646546	-0.00327995	-0.00495639	0.00247089	0.00699473	0.00177480	-0.00021111	0.00071156	0.00147672	-0.00078115	0.00160770	0.00293905	-0.00278869	0.00002117	-0.00052296	0.00168289	-0.00433887	-0.00095740	0.00009741	0.00067908	0.00202923	0.00089537	0.00061597	0.00135576	0.00340473	-0.00148598	-0.00091961	-0.00052437	0.00210329	0.00047753	-0.00106046	-0.00142329	0.00097465	-0.00534799	-0.00006016	0.00349178	0.00061312	0.00297511	0.00253278	-0.00181280	-0.00065584	0.00247264	-0.00154778	-0.00121800	0.00715051	0.00031551	-0.00121880	0.00039473	0.00334758	0.00243191	0.00120623	0.00228808	0.00212814	0.00420729	0.00821171	0.00537708	-0.00079991	-0.00810344	-0.00053557	-0.00754295	-0.01341823	-0.02461881	-0.01314896	-0.02532647	-0.02339033	-0.02641620	-0.00472024	-0.01510616	-0.00850499	-0.00760080	-0.00102188	-0.00683065	-0.00699037	-0.00890349	-0.00291985	0.00812394	0.00289990	0.00389072	-0.00151141	-0.00022314	0.00069558	0.00056341	0.00037169	0.00147846	0.00032416	0.00264926	0.00016059	-0.00073964	-0.00082835	0.00098674	0.00107284	0.00019106	-0.00024788	0.00005727	-0.00035077	0.00105580	0.00106543	-0.00022794	0.00116473	-0.00044569	-0.00029310	0.00041592	0.00040133	-0.00051562	0.00022673	0.00077196	0.00119400	0.00205545	0.00019189	0.00001857	0.00075094	0.00109443	-0.00035296	0.00013924	0.00212101	-0.00081520	0.00103391	0.00107712	0.00046518	0.00104999	0.00015234	-0.00085406	0.00160051	-0.00123029	-0.00009345	0.00117548	0.00063323	-0.00015138	0.00067780	0.00070485	0.00066871	0.00084906	0.00014728	-0.00080554	0.00013120	0.00035678	0.00071322	0.00118393	0.00044207	0.00000206	0.00020463	0.00071035	0.00068326	-0.00028952	-0.00018255	0.00095291	0.00030732	0.00117559	0.00133805	-0.00035092	0.00011829	0.00021190	0.00000868	0.00108600	0.00027175	0.00092827	0.00047809	0.00055351	0.00174193	0.00114453	0.00021527	0.00050796	0.00099253	0.00006005	0.00085083	0.00012440	0.00011741	0.00067263	-0.00031328	-0.00082798	-0.00095230	0.00004807	-0.00008318	-0.00023016	0.00006612	-0.00076572	0.00106911	0.00038651	-0.00011886	-0.00002185	0.00016658	-0.00141619	0.00085273	0.00059265	0.00072921	0.00014212	0.00083364	-0.00036825	-0.00011162	0.00016079	0.00090140	0.00189421	-0.00083806	-0.00047573	0.00025509	-0.00018804	0.00007424	0.00022020	-0.00003954	0.00038752	0.00010005	0.00013805	-0.00004291	0.00048869	-0.00044365	-0.00006200	-0.00021499	-0.00007301	0.00095117	0.00044487	0.00025481	0.00054572	0.00023976	-0.00117734	0.00044945	0.00044506	0.00014909	0.00082185	-0.00042190	0.00065600	0.00067382	0.00035718	-0.00005972	-0.00010742	0.00051168	0.00022110	0.00016822	0.00041211	0.00039521	0.00037032	0.00018478	0.00066142	-0.00016711	0.00065858	-0.00042617	-0.00042888	0.00088263	-0.00062988	-0.00012098	0.00129335	-0.00066023	0.00020775	-0.00050494	0.00058198	0.00023020	-0.00020340	0.00017729	-0.00019524	-0.00054405	-0.00083732	0.00054305	0.00012979	-0.00003025	0.00034155	-0.00049606	-0.00026361	-0.00062280	-0.00050036	0.00006558	0.00026953	-0.00102324	-0.00115827	0.00039360	0.00042592	0.00060332	-0.00061281	0.00042990	0.00017822	0.00033304	-0.00054773	0.00059131	-0.00054952	-0.00108069	0.00035981	0.00010477	-0.00047163	0.00016735	-0.00049018	0.00042997	-0.00179536	-0.00116524	-0.00042476	0.00001790	0.00076531	-0.00132849	-0.00134868	0.00083601	0.00013425	-0.00068978	0.00039063	0.00120155	0.00139127	-0.00039283	-0.00031117	0.00076313	-0.00029506	0.00127253	0.00176670	0.00250593	0.00060500	0.00016758	0.00062644	-0.00156330	-0.00184455	-0.00286927	0.00051724	0.00035515	0.00090424	-0.00101260	-0.00003152	-0.00007757	-0.00315102	-0.00208681	0.00083521	0.00066121	-0.00131495	0.00199597	0.00075536	0.00251829	-0.00098014	-0.00026624	-0.00160827	-0.00008074	0.00136845	-0.00106645	-0.00031985	-0.00040966	0.00160106	-0.00362809	-0.00342577	0.00004648	-0.00006669	0.00085019	0.00168099	-0.00258466	0.00342650	-0.00178645	-0.00015441	0.00004513	0.00006543	-0.00115874	0.00236014	0.00174367	0.00070261	0.00098969	-0.00028946	-0.00116390	0.00057890	-0.00294217	-0.00004314	0.00133959	0.00014186	0.00193183	0.00089686	-0.00005606	-0.00056072	-0.00071487	0.00087262	-0.00045757	0.00052042	0.00079855	-0.00181851	-0.00079259	-0.00104133	-0.00078708	-0.00134040	0.00246593	0.00000323	-0.00192801	0.00096879	-0.00005782	-0.00026707	-0.00133578	-0.00162417	-0.00099233	0.00102559	-0.00053972	0.00052711	0.00022385	0.00007744	0.00015849	0.00064875	0.00077956	0.00077574	0.00134379	-0.00023533	-0.00001121	0.00131614	0.00052026	0.00032597	-0.00040441	0.00039041	-0.00009502	-0.00021172	0.00014297	-0.00105147	0.00002256	0.00075698	-0.00064506	-0.00030175	0.00069088	0.00019355	0.00051526	-0.00031292	0.00058107	-0.00097041	0.00018664	-0.00052913	-0.00089724	0.00016239	0.00028921	0.00144914	0.00017479	-0.00074651	0.00025737	0.00013647	0.00083108	0.00000063	-0.00084732	0.00081849	0.00065393	0.00005561	-0.00026837	0.00019578	0.00018017	-0.00001746	0.00039726	0.00030600	0.00025539	0.00027614	0.00040678	-0.00046864	0.00031155	0.00041736	-0.00030615	-0.00005374	0.00022205	0.00031586	-0.00059672	0.00009800	-0.00024088	0.00022467	0.00038933	-0.00033239	0.00033078	-0.00000789	0.00016265	-0.00020760	0.00019334	0.00001038	-0.00012784	0.00005825	-0.00005164	-0.00002495	0.00012796	0.00014379	-0.00025136	0.00009534	0.00036785	0.00000557	-0.00002832	0.00034546	0.00010543	-0.00000551	0.28194286
-34.9997	-0.12950672	-0.80215271	-2.22960353	-0.01835702	-0.18069726	0.49284227	-1.16345763	-0.08563663	0.55503784	0.70529647	-0.14732840	0.20310090	-0.26690632	-0.49459794	-0.97739309	-21.47483647	-0.97011501	0.53688020	-21.47483647	-0.00075454	-21.47483647	0.60106659	-21.47483647	-1.22712302	0.16040809	-21.47483647	-21.47483647	-21.47483647	0.57831943	-21.47483647	-21.47483647	-0.65507993	-0.19017847	0.20585819	0.08399819	0.22312750	-0.02995690	0.00206444	-0.02957133	-0.11519881	-0.00341141	0.00057397	0.05294679	-0.04098151	0.00997422	-0.00934381	-0.00777610	-0.02500352	0.01567881	-0.00577854	0.00077574	-0.00487405	0.00662204	-0.00384854	0.00234908	0.00241978	0.00832791	-0.00154687	0.00381815	0.00193455	-0.00046024	-0.00300521	-0.00124066	-0.00570989	0.00116839	-0.00065648	0.00173376	0.00109706	0.00067131	0.00214399	-0.00060356	0.00268143	0.00226169	-0.00230444	-0.00042988	-0.00303714	0.00206632	0.00080399	0.00226184	-0.00212442	0.00172683	0.00294022	-0.00019148	-0.00177875	-0.00496543	-0.00658195	-0.00063047	-0.00764105	0.00756721	0.00179202	0.00181802	-0.00211287	0.00675819	-0.00144224	-0.00328701	-0.00138792	0.00155772	-0.00190040	-0.00316529	-0.00074811	0.00663852	0.00253669	0.00376570	-0.00320692	-0.00209532	0.00111875	-0.00588975	-0.01127377	-0.02096232	-0.01485334	-0.03253411	-0.02603917	-0.02170353	0.00132908	-0.01100908	-0.01098186	-0.01028522	-0.00590037	-0.01092094	-0.00744673	-0.00223155	0.01311375	0.02129732	0.01874495	0.01423586	0.00688684	0.00169882	0.00077139	-0.00136955	-0.00111778	-0.00007457	0.00015341	0.00189315	-0.00194652	-0.00087168	-0.00205682	-0.00082736	0.00126564	-0.00114500	-0.00283147	-0.00052011	-0.00097066	0.00035585	0.00003396	0.00044582	-0.00065671	-0.00054338	0.00058458	0.00200647	-0.00056688	-0.00075139	-0.00116840	0.00044726	-0.00093502	0.00019196	-0.00044786	-0.00031683	0.00059517	-0.00009914	0.00084915	-0.00112965	0.00148889	-0.00098870	-0.00121013	-0.00008793	-0.00006937	0.00018652	-0.00015042	-0.00120702	0.00122656	0.00047147	-0.00039434	0.00044044	0.00156577	0.00025008	-0.00001689	0.00059644	0.00044373	0.00137239	-0.00054838	0.00004580	0.00010099	-0.00035168	-0.00054071	0.00007561	0.00016429	0.00072596	0.00084927	0.00090765	-0.00018859	0.00026903	-0.00068573	0.00112152	0.00069610	0.00142915	-0.00026545	-0.00070107	-0.00065683	0.00025604	0.00086340	0.00062388	0.00023491	-0.00019600	0.00031064	0.00021374	0.00142118	0.00063940	-0.00016808	0.00020328	-0.00007264	0.00111151	0.00037994	0.00082213	0.00011483	0.00045815	-0.00061551	-0.00087027	-0.00125115	-0.00031573	0.00090258	-0.00007934	0.00040201	0.00065985	0.00029683	-0.00018115	0.00033258	0.00018915	0.00015109	-0.00055782	-0.00007904	0.00021654	0.00031349	0.00008810	0.00077105	0.00001639	0.00069746	0.00002577	-0.00063029	0.00082486	-0.00043249	-0.00142212	-0.00003957	-0.00075885	0.00044684	0.00029085	0.00036354	0.00079727	-0.00012676	-0.00048690	-0.00018502	0.00055126	-0.00075696	0.00017887	-0.00045610	0.00018384	0.00047643	-0.00037229	-0.00032986	0.00091574	-0.00049123	-0.00086997	-0.00006455	0.00031731	-0.00004266	0.00043826	-0.00091279	0.00033026	-0.00034847	-0.00073620	-0.00004510	0.00001117	0.00082682	-0.00031091	0.00034403	0.00050089	0.00028283	0.00044491	0.00007381	0.00088686	-0.00024157	0.00085490	0.00002562	0.00003277	-0.00002037	-0.00035514	-0.00062323	0.00016531	0.00018977	0.00011508	-0.00050884	-0.00020765	0.00086373	-0.00030697	-0.00036733	-0.00084611	0.00012280	-0.00089050	0.00022930	-0.00001534	-0.00038419	0.00006650	-0.00079337	0.00039615	-0.00013733	0.00031152	0.00034457	0.00025224	-0.00022142	0.00003902	0.00012335	0.00063634	0.00079484	0.00070652	0.00028984	0.00065027	-0.00014310	0.00007389	0.00106161	0.00045340	-0.00053730	0.00059553	0.00025169	-0.00133175	0.00002670	-0.00057893	-0.00046360	-0.00160061	-0.00092427	0.00092459	0.00039646	0.00025830	-0.00013178	-0.00165935	0.00037232	-0.00014359	0.00161269	0.00097810	0.00053034	0.00319099	0.00067213	-0.00112963	-0.00062219	0.00188684	0.00159114	-0.00099305	0.00006258	0.00089009	-0.00042464	0.00111988	-0.00045741	-0.00125897	-0.00198191	-0.00078017	-0.00148083	0.00005963	0.00039199	-0.00170696	0.00064338	-0.00019152	-0.00196224	0.00020140	0.00047715	-0.00094170	0.00049464	0.00169821	0.00284633	0.00034675	-0.00060972	-0.00265503	0.00077161	0.00083340	-0.00024881	0.00143099	-0.00248419	0.00076790	-0.00143773	-0.00139434	0.00082762	-0.00013760	0.00079273	-0.00015821	-0.00146872	0.00161297	-0.00014434	0.00082476	-0.00164749	-0.00067334	-0.00073858	-0.00010710	-0.00043445	0.00029566	-0.00038201	0.00105222	0.00022387	0.00079705	-0.00090018	0.00162321	-0.00084512	0.00031797	0.00076740	0.00060924	-0.00150015	0.00025814	-0.00066866	0.00166213	0.00109199	-0.00063355	-0.00042866	-0.00104770	-0.00144910	-0.00089013	-0.00017247	0.00003639	0.00031075	0.00011305	-0.00116942	-0.00008578	0.00037575	-0.00045715	0.00052959	0.00167185	-0.00032715	-0.00032384	0.00040101	0.00007903	-0.00129192	0.00067035	0.00144613	0.00025354	0.00000633	-0.00003931	0.00116945	0.00054912	-0.00004413	0.00125761	0.00104422	0.00057346	-0.00044765	0.00060037	0.00102028	0.00063538	-0.00006076	0.00046114	0.00033201	0.00131073	-0.00027085	0.00058222	0.00010362	-0.00002427	0.00127705	-0.00053613	0.00043231	0.00077320	0.00042081	0.00037824	-0.00054818	0.00047180	-0.00016517	0.00052302	0.00056439	0.00025768	0.00070432	0.00008125	0.00108514	-0.00020875	-0.00001735	0.00116034	0.00010634	0.00101078	-0.00031731	0.00062672	0.00072345	0.00080382	0.00062782	0.00033955	0.00136533	0.00030808	-0.00006914	-0.00002586	0.00067193	0.00009946	-0.00055505	0.00009568	0.00028722	0.00015138	0.00020045	0.00030809	0.00029828	0.00071503	0.00045780	0.00053640	0.00014713	0.00080146	-0.00003694	0.00009287	0.00048217	0.00006064	-0.00044583	0.00024721	0.00027371	0.00024889	0.00009202	0.00029210	-0.00006560	0.00026603	0.00033296	0.00015688	-0.00038266	0.00038158	0.00086547	0.00033667	-0.33425212
-29.9997	0.98652238	-0.29102948	-0.27671912	0.14114372	0.43521199	1.85762930	0.20352584	0.71943843	0.05263810	1.73300982	-0.41512057	0.42702070	0.06151794	0.64708340	-2.33340263	-21.47483647	-0.65577322	0.54393444	0.19413381	-21.47483647	0.52436642	0.74575102	1.11467147	-1.17970705	0.66381699	-21.47483647	-0.24326751	-21.47483647	-21.47483647	-21.47483647	-1.43928146	-21.47483647	-0.16825086	-21.47483647	-0.12290975	0.01213580	0.19775855	-0.00738552	-0.00832675	0.13671505	-0.03081721	0.03477101	0.03590518	-0.04049518	-0.02346107	0.00307289	-0.00301484	-0.01584200	0.00304175	-0.01039376	-0.00576102	0.00365348	-0.00140614	-0.00743669	-0.00392004	0.00734276	-0.00047289	0.00397139	0.00201114	0.00257697	0.00078598	-0.00132635	0.00112706	-0.00093956	-0.00160954	-0.00348758	-0.00130881	0.00168401	-0.00323140	-0.00186253	0.00034493	0.00195884	0.00441396	0.00243689	0.00173809	-0.00095196	0.00080160	-0.00377946	0.00308531	0.00081535	-0.00104250	0.00244121	0.00419718	-0.00718409	0.00212872	0.00266248	-0.00035655	-0.00267378	0.01127428	0.00002049	0.00063290	0.00300058	0.00531301	0.00477448	0.00217026	0.00339855	-0.00049532	0.00165966	-0.00423774	0.00044079	0.00691798	0.00636443	0.00391927	-0.00095246	-0.00408916	-0.00244358	-0.00620055	-0.01153762	-0.02556186	-0.01268500	-0.02315145	-0.01543841	-0.01689771	0.00282135	-0.01010024	-0.00483130	-0.00744839	-0.00085954	-0.00820921	-0.00825109	-0.00887218	0.00490021	0.01874632	0.01746743	0.00806497	0.00404089	-0.00035629	-0.00099705	-0.00093277	-0.00022110	0.00068063	-0.00089996	0.00085173	-0.00118141	-0.00034581	0.00093161	0.00110809	0.00268469	-0.00050906	-0.00113207	-0.00135603	-0.00094979	0.00038609	0.00006853	0.00015026	0.00033036	-0.00016090	0.00050039	0.00038461	0.00021417	-0.00020151	-0.00078880	-0.00030478	-0.00023946	0.00140549	0.00058127	-0.00048594	0.00011329	0.00133910	0.00022392	-0.00058955	0.00091756	0.00051255	0.00124036	-0.00011449	-0.00037462	0.00066425	-0.00063579	-0.00093383	0.00131945	0.00030731	0.00024704	0.00111015	0.00070559	-0.00042217	0.00043721	0.00080382	0.00051076	0.00159030	-0.00020455	-0.00057403	0.00029309	0.00055909	0.00004247	0.00045410	0.00026298	0.00034267	0.00056900	0.00083084	0.00030205	0.00015267	0.00048682	0.00202207	0.00049453	0.00153595	-0.00031978	0.00039181	-0.00061403	0.00105119	0.00073015	0.00067103	0.00142775	-0.00004166	0.00164763	0.00095333	0.00115830	0.00056194	0.00122228	0.00090746	-0.00047977	0.00129245	0.00072032	0.00069151	-0.00019989	0.00105927	0.00055932	-0.00056392	0.00026058	0.00018549	0.00014976	-0.00015770	0.00094760	0.00022978	0.00075708	0.00070113	-0.00028091	0.00026707	0.00016060	0.00077028	0.00099833	0.00027171	0.00013849	-0.00021787	0.00069759	0.00035303	0.00076996	0.00015765	-0.00018996	0.00084183	-0.00048356	-0.00005461	-0.00006674	0.00085448	0.00041229	0.00133447	0.00000326	0.00094654	0.00013079	-0.00055998	-0.00030590	0.00110810	-0.00000107	-0.00013672	-0.00022655	0.00004883	0.00129180	-0.00029896	0.00056708	0.00033406	0.00044941	-0.00010943	0.00077422	0.00048314	0.00039282	0.00070232	0.00005547	0.00050588	0.00012859	0.00020469	0.00010535	0.00072864	0.00089199	0.00028839	0.00053047	0.00057084	0.00083587	0.00046350	-0.00001534	0.00103005	0.00021097	0.00083411	0.00024182	-0.00015025	0.00075665	-0.00019819	-0.00033462	0.00079256	-0.00027115	0.00008306	-0.00075155	-0.00046140	0.00134555	0.00024709	0.00004334	0.00012713	0.00038027	0.00038167	0.00036001	0.00082954	0.00139506	-0.00071718	0.00001883	0.00035450	0.00014861	0.00086696	0.00089736	0.00032976	0.00029463	0.00008338	0.00098175	0.00110035	0.00172734	0.00170128	0.00071179	0.00073955	0.00113098	0.00009957	0.00090798	0.00142624	0.00030030	0.00094784	0.00066686	-0.00061866	-0.00005149	0.00060944	0.00035443	-0.00079076	-0.00029829	0.00133197	-0.00049227	0.00091266	0.00141397	-0.00084488	0.00127926	0.00039807	0.00204794	0.00100540	-0.00041188	0.00153403	0.00166411	0.00084594	0.00111222	0.00000149	0.00073338	-0.00010927	0.00246506	0.00338828	0.00079101	0.00167848	-0.00051440	0.00116300	0.00004020	-0.00138520	0.00011866	0.00285466	-0.00056635	0.00147852	0.00245926	-0.00052781	0.00163330	-0.00001766	-0.00091702	0.00027036	0.00183033	0.00401733	0.00532143	-0.00049203	0.00092158	0.00097438	0.00004785	-0.00002413	-0.00164485	0.00231240	0.00083275	0.00255377	-0.00300805	-0.00017917	0.00054157	0.00100790	0.00039605	0.00156997	0.00069538	0.00414314	0.00148539	0.00144524	0.00197847	0.00022821	0.00061106	0.00207613	0.00194930	0.00000538	0.00246904	0.00022622	0.00086032	0.00133446	-0.00116437	0.00140715	0.00090657	0.00213527	0.00075936	0.00073320	0.00010713	0.00068674	0.00066463	0.00217101	-0.00007909	0.00129059	0.00172775	0.00204777	0.00008081	-0.00138369	0.00052220	0.00022017	0.00224656	-0.00026686	-0.00153151	0.00174303	0.00163698	-0.00041984	-0.00072218	0.00027749	0.00069475	0.00166722	-0.00018259	0.00095431	0.00069435	0.00052620	0.00018386	0.00167664	0.00165609	0.00042222	0.00185798	0.00151063	0.00154280	0.00199729	0.00111523	0.00045961	-0.00026275	0.00117664	0.00145812	0.00033203	0.00129910	0.00030093	0.00157007	0.00078321	0.00054830	0.00007512	0.00156416	0.00089956	0.00053952	0.00125681	0.00106038	0.00078638	0.00098335	0.00117481	0.00052851	0.00098348	0.00012526	0.00141089	0.00042169	0.00105195	0.00167818	0.00076585	0.00193580	0.00056022	0.00025519	0.00130302	0.00060771	0.00197288	0.00029829	0.00069421	0.00118502	0.00132487	0.00131887	0.00049747	0.00055061	0.00080804	0.00082694	0.00064496	0.00091791	0.00107304	0.00073317	0.00070331	0.00055470	0.00069339	0.00024102	0.00096650	0.00063207	0.00070615	0.00059554	0.00030016	0.00118497	0.00022477	0.00012556	0.00048893	0.00028301	0.00056365	0.00015114	-0.00008022	0.00047600	0.00039213	0.00031936	0.00026417	0.00035831	0.00046198	0.00071836	0.00028602	0.00020790	0.00060239	0.00087090	0.00031462	0.30719854
-24.9997	2.00466061	0.63079554	0.20929423	-0.55397071	-0.39143227	-0.70075880	-1.00639731	0.00905334	-0.55066375	0.85003197	0.03762832	-1.01821876	-1.29859224	-1.04710960	-0.85433304	2.18910384	-0.38229281	-0.66687284	-21.47483647	-21.47483647	-0.53816462	0.15716210	0.88121813	0.06242010	-0.47293165	-21.47483647	1.37883615	0.23463796	-0.49351704	-21.47483647	-1.31851208	-21.47483647	-0.87432715	-0.65367867	-0.02208984	-0.16096201	0.19191911	-0.08107741	-0.04120833	0.00884546	0.04563715	-0.00334174	0.00401069	-0.01390722	0.03320012	0.00205688	0.01341219	-0.01600413	0.00702823	-0.01098833	-0.01029508	0.00153009	-0.00404058	-0.01053144	0.00877442	0.00384480	-0.00030046	0.00279923	0.00414520	0.00143098	0.00027057	0.00014617	0.00374167	0.00023633	0.00319662	0.00226933	-0.00051592	0.00377325	-0.00026062	-0.00106264	0.00126115	0.00100422	0.00150014	0.00017370	0.00007508	-0.00085989	0.00073315	-0.00095958	0.00173499	-0.00082005	-0.00230242	0.00840504	0.00120737	-0.00317135	0.00261005	-0.00160576	0.00193272	-0.00656823	0.01192851	0.00208238	0.00446957	0.00564743	-0.00008704	-0.00211456	-0.00247929	0.00373224	0.00325414	-0.00328579	0.00268951	0.00060226	0.00846177	0.00473417	0.00262221	-0.00323674	-0.00965858	-0.00063666	-0.01638249	-0.02558571	-0.03159642	-0.01837484	-0.02907685	-0.02678877	-0.02213055	0.00098024	-0.00813304	-0.00447471	-0.00694619	0.00113620	-0.00784736	-0.01121186	-0.00956784	0.00357878	0.01341602	0.00853670	0.00592875	0.00724648	0.00597939	0.00240784	-0.00002963	0.00086164	0.00166948	-0.00090346	0.00052695	-0.00097209	-0.00047066	-0.00092339	-0.00016269	0.00120794	0.00008719	-0.00250157	-0.00114860	-0.00163581	0.00095655	0.00102465	0.00037134	-0.00057565	0.00043124	0.00155384	0.00126935	0.00133628	0.00043831	0.00008457	0.00046748	-0.00014965	0.00135218	0.00064738	-0.00013454	0.00003693	0.00055470	-0.00042817	0.00130593	0.00101369	-0.00039114	0.00070986	0.00035599	0.00087803	0.00010205	-0.00029407	-0.00096828	0.00135100	-0.00040635	-0.00020122	0.00047842	0.00193497	-0.00031992	-0.00045920	0.00035935	0.00032037	0.00097559	0.00003238	-0.00003623	0.00089994	-0.00041280	-0.00047726	0.00072277	-0.00022481	-0.00001332	-0.00079912	0.00120186	-0.00036672	0.00124210	0.00011220	0.00023630	0.00179748	0.00080545	-0.00049687	0.00035256	-0.00032482	0.00108697	0.00063497	0.00075403	0.00108864	0.00081108	-0.00001232	0.00017982	0.00088144	0.00101725	-0.00072185	0.00068263	-0.00018105	0.00016260	0.00029693	0.00109263	0.00065460	-0.00048065	-0.00047652	0.00087881	-0.00098517	-0.00023958	0.00095956	-0.00008960	-0.00011163	0.00046674	0.00069746	0.00022567	-0.00091494	0.00044003	0.00075742	0.00008457	0.00041104	0.00126662	0.00102195	-0.00013950	-0.00007264	0.00061002	0.00055483	0.00008507	-0.00084286	0.00098398	-0.00047804	-0.00056654	-0.00003899	-0.00014245	0.00100494	0.00008742	0.00013298	0.00100037	0.00030081	-0.00028519	0.00039930	0.00052701	-0.00039422	0.00017735	-0.00095798	-0.00008600	0.00044550	-0.00006593	-0.00052691	0.00039485	0.00028297	-0.00079357	0.00024779	0.00060308	0.00020612	0.00063003	-0.00042517	0.00022062	0.00021000	0.00025829	0.00006953	0.00000732	0.00132217	-0.00017045	-0.00012789	0.00074193	0.00080208	0.00037055	-0.00064220	0.00122718	-0.00064760	0.00058847	0.00037078	-0.00044282	0.00064067	-0.00061429	-0.00028560	0.00098878	0.00004109	0.00062725	-0.00036936	0.00038192	0.00062639	-0.00059425	-0.00033061	0.00020060	-0.00057743	-0.00002586	-0.00032099	-0.00029061	0.00056941	-0.00045985	0.00071852	0.00111765	-0.00014230	0.00039229	0.00070251	-0.00056843	-0.00151772	0.00036160	0.00012426	0.00151185	0.00070656	0.00023680	-0.00041811	0.00037379	0.00033604	0.00027554	0.00082334	-0.00006224	0.00021839	-0.00000392	-0.00065736	-0.00105799	-0.00071971	-0.00053646	0.00059678	-0.00102790	-0.00094173	0.00018585	0.00091355	-0.00000585	0.00023246	0.00011653	-0.00006191	-0.00002952	0.00084020	0.00138159	-0.00046173	0.00098184	0.00115376	0.00040812	0.00051317	0.00237144	0.00046185	0.00074990	0.00210254	0.00201146	0.00035449	0.00151341	0.00126093	0.00075586	0.00122297	0.00004568	0.00064226	0.00063503	0.00035933	-0.00136805	0.00175059	-0.00083497	-0.00081722	0.00196662	0.00130520	0.00037803	0.00359139	0.00220840	-0.00040625	0.00005054	0.00187613	-0.00141674	-0.00101941	0.00118250	-0.00091798	0.00266546	-0.00104953	0.00366919	0.00011378	0.00007475	-0.00091972	-0.00046185	0.00132348	0.00201290	-0.00148403	0.00171449	-0.00099559	0.00124834	0.00031146	0.00067048	-0.00090099	0.00174956	0.00099423	-0.00064530	0.00085397	0.00007035	0.00273445	0.00120661	-0.00208109	0.00099778	-0.00145707	0.00047599	0.00234479	0.00172274	-0.00021853	0.00157540	0.00088258	0.00058105	0.00184726	0.00017724	0.00119897	0.00076945	0.00084745	-0.00034014	-0.00037423	0.00040747	0.00251805	0.00031581	-0.00182750	0.00100878	0.00024079	0.00013318	0.00109834	0.00163286	-0.00013330	0.00163377	-0.00051303	0.00118225	0.00172892	0.00005975	0.00157391	0.00137747	0.00085164	0.00113988	0.00048117	0.00076068	-0.00034913	0.00085243	0.00062281	0.00141407	0.00084326	0.00097189	0.00091957	0.00073185	0.00006240	0.00004529	0.00035502	0.00073016	-0.00065124	0.00044859	0.00093471	0.00053653	0.00043621	0.00046670	0.00060353	-0.00044221	0.00131977	0.00075452	-0.00022840	0.00097073	0.00068831	0.00073346	0.00017181	0.00033639	0.00142308	0.00000416	0.00038094	0.00043234	-0.00058506	0.00080820	0.00097966	0.00067144	0.00073623	0.00003219	0.00069116	0.00077173	0.00057924	0.00122502	-0.00003155	0.00135399	-0.00006042	0.00054418	0.00043843	0.00077580	-0.00006830	0.00052782	-0.00009732	0.00006351	-0.00009230	0.00043133	0.00029951	0.00017572	0.00062792	-0.00008181	0.00043909	0.00024564	0.00013346	0.00022611	0.00024224	0.00032941	0.00006236	0.00044730	0.00022268	0.00064458	0.00006375	0.00016410	0.00023232	0.00003251	0.00036846	0.00053571	0.00056395	0.00053211	0.00080081	0.00012072	-21.47483647
-19.9997	-0.01370611	-1.03447870	-0.19894892	-1.11691424	0.33144723	0.07085150	0.29162568	0.55818633	1.03653657	-0.05040282	-21.47483647	-0.02107004	-21.47483647	-21.47483647	-21.47483647	-0.58166085	0.17045552	0.12513542	0.82271812	-21.47483647	-0.29411124	-21.47483647	-21.47483647	-21.47483647	-21.47483647	-21.47483647	-21.47483647	-21.47483647	1.27111638	0.39469713	2.16876435	-21.47483647	0.18276611	-0.16217105	-0.00060526	0.03255091	0.14633365	-0.07225757	0.00444863	-0.08887173	0.02674215	0.02825015	0.04203655	-0.04562413	-0.03243884	0.00696090	0.01957851	-0.01160507	-0.00101353	-0.00216396	-0.00223310	0.00273986	-0.00073328	-0.01048930	0.00045543	0.00187703	0.00082862	0.00086827	0.00436998	0.00355266	0.00010124	-0.00123808	0.00342176	0.00061200	-0.00144452	0.00046524	0.00040140	0.00180727	-0.00063192	-0.00025430	0.00182141	-0.00011523	-0.00002098	-0.00042859	-0.00143339	-0.00013083	0.00151653	0.00185538	0.00267504	-0.00278012	0.00131077	-0.00669539	0.00586537	0.00253084	0.00295456	0.00263123	0.00262027	0.00171866	0.00857927	-0.00172900	0.00710013	0.00404488	0.00035280	-0.00035280	0.00364168	0.00198740	-0.00114650	0.00056561	0.00793141	0.00074777	0.00394457	0.00677521	0.00421926	-0.00082268	-0.00893103	-0.00321929	-0.01123269	-0.01745781	-0.03045796	-0.01697510	-0.03596380	-0.02841057	-0.02606479	-0.00193148	-0.01505338	-0.01274041	-0.00842031	-0.00537732	-0.01291661	-0.01715842	-0.01491574	0.00091744	0.01095646	0.00751734	0.00475644	0.00555157	0.00186455	0.00030893	0.00074384	-0.00004105	0.00130066	0.00105458	-0.00105729	-0.00064813	-0.00092452	-0.00025368	-0.00022017	0.00055297	0.00108761	-0.00058017	-0.00199547	-0.00066147	0.00074551	0.00035847	-0.00021777	-0.00006570	0.00047020	0.00062133	0.00012129	0.00100810	0.00115460	0.00017506	0.00009274	-0.00006998	0.00182276	-0.00062278	0.00008210	0.00066128	0.00014040	0.00006277	0.00051528	0.00163716	-0.00051384	0.00120809	0.00039222	-0.00014577	0.00080248	-0.00040132	0.00051762	0.00088914	0.00049055	0.00006303	0.00147819	0.00191070	-0.00045639	0.00168103	0.00117221	0.00137183	0.00090682	0.00012738	-0.00021653	0.00124656	0.00032698	0.00038481	0.00062415	0.00031597	0.00089300	0.00020774	0.00215357	0.00036535	0.00064490	0.00062604	0.00102979	0.00082015	0.00129906	0.00124219	0.00115619	-0.00052722	0.00212931	0.00000882	0.00120965	0.00166434	0.00067850	0.00039330	0.00051742	0.00130084	0.00129391	0.00101701	0.00110053	0.00093869	0.00033787	0.00136953	0.00146118	-0.00028109	0.00038421	0.00066202	0.00038743	0.00038397	-0.00006126	0.00121828	0.00098504	-0.00032601	0.00105700	0.00181891	0.00071829	0.00023927	0.00081209	0.00159643	0.00020934	-0.00010320	0.00127525	0.00099076	-0.00018552	0.00053093	0.00088478	0.00065132	0.00046433	0.00014429	0.00149881	-0.00014291	-0.00044307	0.00038079	0.00047107	0.00014551	0.00110048	0.00034128	0.00117459	0.00135879	-0.00049923	0.00035505	0.00055355	0.00054857	0.00073821	0.00080439	0.00082493	0.00146371	0.00093939	0.00086065	0.00073531	0.00112146	-0.00012568	0.00088683	0.00067285	0.00094405	0.00120321	-0.00083921	0.00013317	0.00096177	0.00043157	0.00063267	0.00069180	0.00206305	0.00074819	0.00076863	0.00067644	0.00134846	0.00090319	0.00045448	0.00158084	0.00098681	0.00085504	0.00005306	0.00006461	0.00104904	-0.00004495	-0.00027325	0.00123069	0.00054858	0.00040369	-0.00016497	0.00002899	0.00040339	0.00000219	0.00086175	0.00069308	0.00053305	0.00015208	-0.00012291	0.00086179	0.00044286	0.00098315	0.00071823	0.00178560	0.00057136	0.00167922	0.00060144	0.00039158	-0.00012418	0.00071301	0.00076718	0.00163343	0.00083812	0.00213223	0.00054928	0.00090095	0.00094922	0.00133635	0.00113735	0.00075473	0.00213759	0.00129426	0.00009294	0.00071789	0.00112735	0.00131550	0.00050370	-0.00080600	0.00070012	0.00116083	0.00152321	0.00207669	0.00108726	-0.00107948	-0.00034386	0.00174434	0.00194104	-0.00032874	0.00093900	0.00367440	0.00211865	0.00249302	0.00156853	0.00180380	-0.00014862	0.00047306	0.00273302	0.00482142	0.00077176	0.00225922	0.00034384	0.00121843	-0.00139309	0.00183567	0.00100266	0.00157457	0.00232667	-0.00096511	0.00240395	-0.00143651	-0.00002894	0.00299599	0.00193724	0.00105917	0.00543912	0.00418964	0.00343406	0.00348454	0.00168503	-0.00057682	0.00073630	0.00251262	0.00076822	0.00344047	0.00258690	0.00352730	0.00023472	0.00141271	0.00129129	0.00258095	0.00171101	0.00386578	0.00013754	0.00413055	0.00237417	0.00289883	0.00191623	0.00317789	0.00256827	0.00321097	0.00155422	0.00266044	0.00379114	0.00348968	0.00179373	0.00194921	-0.00136617	0.00129631	0.00137375	0.00170177	0.00254183	0.00285295	0.00130457	0.00121605	0.00342168	0.00289339	0.00273654	0.00058527	0.00194614	0.00139389	0.00206711	0.00062133	0.00180976	0.00231721	0.00101056	0.00200881	0.00061138	0.00206008	0.00119969	0.00037884	0.00104631	0.00252278	-0.00041111	0.00170976	0.00083069	0.00162808	0.00109180	0.00049807	0.00123386	0.00136674	0.00096597	0.00104172	0.00050991	-0.00062771	0.00159386	0.00177939	0.00111777	0.00036337	0.00058613	0.00117051	0.00121153	0.00098810	0.00203928	-0.00054061	0.00178160	0.00185708	0.00114327	0.00058561	0.00106506	0.00035429	0.00129447	0.00150502	0.00168647	0.00012702	0.00237778	0.00087821	0.00130620	0.00100790	0.00057911	0.00164036	0.00109328	0.00091239	0.00146180	0.00136756	0.00165499	0.00099276	0.00061437	0.00138227	0.00183424	0.00127398	0.00051103	0.00128990	0.00098376	0.00094766	0.00118559	0.00102443	0.00116180	0.00080284	0.00059869	0.00052111	-0.00031454	0.00087767	0.00078654	0.00036908	0.00085957	0.00048616	0.00079097	0.00049399	0.00099219	0.00081502	0.00050209	0.00075722	0.00043708	0.00047472	0.00027100	0.00006163	0.00036740	0.00072530	0.00049532	0.00062599	0.00072914	0.00121848	0.00065957	0.00051610	0.00052921	0.00035426	0.00050137	0.00038985	0.00112342	0.00063756	0.00081132	0.00057886	-0.22882888
-14.9997	-21.47483647	-21.47483647	0.39944197	1.26179886	0.89849851	1.33393168	-0.69812948	-0.25670142	-0.76641959	-0.01707880	1.03462154	-21.47483647	0.76103417	-21.47483647	0.79959249	0.24841867	0.41304788	-21.47483647	-0.10050789	-0.64494181	0.89898556	-21.47483647	-21.47483647	-21.47483647	-0.55026287	-1.08174551	-21.47483647	-21.47483647	-1.15255225	-21.47483647	-21.47483647	-21.47483647	0.86684382	0.43284625	-0.60264522	0.39239404	0.23974911	0.04631532	0.03096640	0.02164442	0.01695852	0.05822524	0.05500874	-0.02910318	-0.00082223	0.00063739	0.00126429	-0.04203028	0.00877942	-0.00403286	0.01392567	-0.00612851	0.00710652	-0.00313380	-0.00162031	0.00116719	-0.00408611	0.00431521	0.00101251	-0.00142505	-0.00044623	-0.00040740	-0.00065195	0.00087548	0.00183986	0.00054335	0.00037865	0.00309889	0.00152839	-0.00078130	-0.00085214	0.00355265	0.00397291	-0.00187845	0.00228320	0.00030264	0.00242667	-0.00292916	0.00103319	0.00068966	-0.00116041	0.00186239	-0.00470093	-0.00580453	0.00356141	-0.00246926	0.00509549	0.00005210	0.00601231	0.00219680	0.00488158	0.00313794	-0.00213611	0.00542147	0.00467222	0.00155648	-0.00069491	0.00161742	0.00676538	-0.00139777	0.00397885	0.00956575	0.00431475	-0.00086151	-0.00398830	-0.00214542	-0.00794270	-0.01776439	-0.02196908	-0.00631200	-0.01785160	-0.01222155	-0.02062348	-0.00473810	-0.02377989	-0.01510582	-0.00877194	-0.00310001	-0.01600574	-0.01433732	-0.01500919	-0.00160336	0.00843606	0.00754912	0.00409345	0.00449532	0.00144763	0.00140099	-0.00112956	-0.00194876	0.00100687	0.00220290	0.00068941	-0.00191082	0.00032884	0.00022677	-0.00186539	0.00119369	0.00136890	-0.00046026	-0.00087239	0.00015663	0.00107608	0.00066150	-0.00035890	0.00106320	0.00030532	0.00023391	0.00045218	0.00258016	0.00112238	-0.00001025	0.00084754	-0.00108126	0.00030536	0.00071730	0.00069267	0.00056515	0.00076907	0.00013854	-0.00001520	0.00132290	-0.00089682	0.00039660	0.00051791	-0.00006154	0.00026654	0.00024344	-0.00079009	0.00083732	-0.00018503	0.00139850	0.00058124	0.00094501	0.00038265	0.00051059	0.00028264	-0.00040858	0.00133877	0.00099153	-0.00059302	0.00067978	0.00120657	0.00052210	0.00038133	-0.00032595	0.00053662	-0.00023945	0.00154072	0.00081249	0.00166138	0.00011230	0.00056468	0.00068790	-0.00003872	-0.00028320	0.00024351	0.00002763	0.00104735	0.00037720	0.00125911	0.00183030	0.00017590	0.00051343	0.00123656	0.00115006	0.00141901	0.00053519	0.00125157	0.00084702	0.00008193	0.00047688	0.00044738	-0.00006980	0.00038420	0.00057360	-0.00033978	-0.00112917	0.00073613	0.00204732	-0.00024391	0.00032073	0.00025152	0.00107163	0.00091608	0.00020180	0.00023641	0.00040165	-0.00026166	-0.00022147	0.00089223	0.00016563	-0.00077203	0.00072799	0.00110000	0.00088218	0.00002557	0.00006776	0.00068464	-0.00018573	-0.00045368	0.00008539	0.00053988	0.00022607	0.00055179	0.00076473	0.00091141	0.00055748	-0.00019129	0.00017937	0.00045020	-0.00033913	0.00025958	0.00070753	-0.00001819	0.00082303	0.00037924	-0.00049754	0.00024749	0.00090265	-0.00028732	0.00004384	-0.00037325	0.00076420	0.00036312	-0.00046092	0.00032631	0.00038618	0.00032439	-0.00006607	0.00073368	0.00156831	-0.00002255	0.00034942	0.00123667	0.00084640	0.00039523	-0.00022706	0.00192263	-0.00048392	0.00077856	0.00005643	0.00002438	0.00079019	-0.00056714	-0.00034630	0.00064006	0.00013520	0.00048950	-0.00035395	-0.00052047	0.00002383	0.00040943	0.00059213	-0.00013408	0.00072451	-0.00027279	-0.00036084	0.00109533	0.00007947	0.00063783	0.00087387	0.00000905	0.00069460	0.00084707	0.00115522	0.00001045	-0.00021792	0.00113745	0.00074942	0.00083431	0.00231498	0.00024228	-0.00004015	-0.00007896	0.00094755	0.00089212	-0.00015382	0.00147405	-0.00012486	-0.00011092	-0.00025238	0.00116942	-0.00083117	0.00033299	0.00001822	0.00032554	0.00117510	0.00133848	0.00092507	0.00079190	0.00098373	-0.00187256	0.00074607	0.00013915	0.00066854	0.00005846	0.00135591	0.00299394	0.00033458	0.00155676	0.00183824	0.00160284	0.00063038	0.00087235	0.00082817	0.00197077	0.00174588	0.00230492	0.00190080	0.00104766	0.00028958	0.00093811	-0.00137315	0.00025418	0.00075790	-0.00006779	0.00187259	0.00059007	0.00233266	0.00061083	-0.00123696	0.00049278	0.00422374	0.00269206	0.00447814	0.00064548	0.00253727	-0.00207280	0.00035350	0.00273276	-0.00000918	0.00210000	0.00185390	0.00137318	-0.00047544	0.00137781	0.00025230	0.00226626	0.00168490	0.00046103	0.00217384	0.00372438	0.00015855	0.00413070	-0.00004252	0.00232188	0.00233837	0.00250370	0.00121625	0.00085131	0.00272434	0.00344834	0.00263656	0.00077628	-0.00141983	0.00216166	0.00180682	0.00039153	0.00171512	0.00126820	0.00168009	0.00123011	0.00132961	0.00184010	0.00077307	0.00050878	0.00305706	-0.00016556	-0.00005184	0.00175278	0.00117431	-0.00014182	0.00099077	0.00122689	-0.00097667	0.00101308	0.00134909	0.00072593	0.00034086	0.00060892	0.00091525	0.00181765	-0.00022793	0.00075419	-0.00005847	0.00126725	-0.00021771	0.00082259	0.00179167	0.00049823	0.00161818	0.00079128	0.00048513	0.00123561	0.00145967	0.00003593	0.00035415	0.00068814	0.00020210	0.00086029	-0.00037270	-0.00028976	0.00135190	0.00091922	0.00094664	0.00020684	0.00065129	0.00111633	-0.00004717	0.00045227	0.00162643	0.00056804	0.00015038	0.00065785	0.00078045	0.00076081	0.00014458	0.00032808	0.00112610	-0.00007632	0.00131612	0.00019781	0.00140465	0.00095601	0.00015284	0.00122101	0.00131902	0.00092300	0.00061920	0.00078763	0.00115206	0.00082333	0.00189461	0.00101623	0.00074545	0.00107386	0.00125003	0.00044950	0.00114612	0.00101904	0.00096026	0.00004201	0.00053904	0.00072712	0.00021004	0.00030949	0.00057083	0.00072570	0.00046370	0.00033618	0.00073311	0.00095754	0.00050540	0.00034217	0.00068042	0.00044841	0.00017549	0.00057470	0.00050593	0.00065298	0.00029171	0.00014665	0.00015942	-0.00000555	0.00075612	0.00055823	0.00055378	0.00067716	0.00091430	0.00060881	-0.11193565
-9.9997	-0.39893952	-3.08706760	-2.04793453	-21.47483647	-0.27433602	-21.47483647	0.29860572	-21.47483647	-0.22058627	-0.44698140	1.00129497	-0.86755060	0.43030533	-0.04754086	0.86088604	0.55338466	-0.40709681	-0.30004164	0.17573145	-21.47483647	0.28455483	-21.47483647	-21.47483647	-21.47483647	-1.09190923	2.47013211	-21.47483647	-21.47483647	0.68650609	-21.47483647	-21.47483647	-21.47483647	0.66741601	-2.88409734	0.09393616	-0.13268001	-0.21091812	0.02273789	-0.04200192	-0.15143550	0.00756978	-0.04542018	-0.00729539	-0.03837726	-0.01529701	-0.00243882	0.00833951	-0.00405777	0.00038732	0.00174160	-0.01054289	0.00309027	0.00079827	-0.00578159	0.00146457	0.00472082	-0.00258054	-0.00273156	0.00137363	0.00017953	0.00076595	-0.00118261	0.00097692	0.00019792	-0.00182470	-0.00049683	-0.00125692	0.00077579	-0.00387303	0.00039922	-0.00023593	0.00477933	-0.00012919	-0.00064562	-0.00004256	-0.00046562	0.00420149	-0.00098737	0.00242577	-0.00046963	-0.00303365	0.00486296	0.00685590	-0.00250709	0.00416476	0.00022022	-0.00163628	-0.00094380	0.00914243	-0.00551526	0.00712334	0.00610518	-0.00175195	0.00254587	0.00214571	-0.00239528	0.00337717	-0.00453108	0.00574460	-0.00197920	0.00395286	0.00364493	0.00423195	0.00097211	-0.00194546	0.00937432	-0.00039413	-0.00609445	-0.01119456	-0.00019825	-0.00462959	0.00165251	-0.00686399	0.00567540	-0.01358898	-0.00742876	-0.00315635	0.00105014	-0.00472761	-0.00580872	-0.00205205	0.00058097	0.00360982	-0.00456842	-0.00560820	-0.00353227	-0.00342876	-0.00206982	0.00004392	-0.00138320	0.00120425	0.00045977	0.00200368	0.00003938	0.00100404	-0.00297052	0.00062882	0.00032633	0.00091660	-0.00251937	0.00019872	-0.00067585	-0.00026307	0.00104093	0.00005969	0.00171033	-0.00084776	0.00092276	0.00064162	0.00075190	0.00022839	0.00014842	0.00123514	-0.00017238	0.00019082	-0.00099129	0.00179481	0.00034832	0.00103851	0.00080907	-0.00001069	0.00087111	0.00019082	0.00086277	-0.00077452	-0.00028602	0.00057624	0.00057579	-0.00138037	0.00038469	-0.00053575	0.00004736	-0.00041230	0.00072410	-0.00035487	0.00007804	0.00019031	0.00026232	0.00094531	-0.00031127	0.00044646	-0.00048994	0.00001942	-0.00031451	0.00058776	0.00069404	0.00118746	0.00075502	0.00182083	0.00106274	0.00102181	0.00005296	0.00126491	0.00046915	0.00111154	0.00090215	0.00042224	0.00010220	-0.00013952	0.00044307	0.00093075	0.00118819	0.00088676	0.00061003	0.00114988	0.00186664	0.00076075	0.00075333	0.00109435	-0.00001235	0.00050282	0.00151369	0.00142627	-0.00043684	0.00019864	0.00052020	0.00090248	-0.00044744	-0.00000764	0.00093362	-0.00005038	0.00029694	-0.00047350	0.00067411	0.00130152	-0.00063488	0.00069369	0.00016745	-0.00084198	0.00092201	0.00066652	0.00070909	-0.00119686	0.00070462	0.00063335	0.00077254	0.00083757	-0.00036320	0.00196929	-0.00097685	-0.00120433	0.00007819	0.00032283	0.00120247	0.00064884	0.00039250	0.00032130	0.00049189	-0.00044860	-0.00015331	0.00047986	0.00032542	0.00003161	-0.00002961	0.00017816	0.00166212	0.00025578	-0.00002527	0.00113045	0.00080288	-0.00051171	0.00067583	0.00011163	0.00064443	0.00040039	-0.00025742	0.00049818	0.00039591	0.00068866	0.00006587	0.00012272	0.00161983	-0.00006622	0.00072957	0.00114066	0.00076969	0.00068553	0.00001350	0.00186826	-0.00004621	0.00083268	0.00056197	0.00031663	0.00058790	-0.00041345	0.00003265	0.00151311	0.00019975	0.00038761	-0.00011908	0.00045946	0.00085702	-0.00001344	0.00019932	0.00037712	0.00080740	0.00019911	0.00011811	-0.00003613	0.00072321	0.00009134	0.00074427	0.00063663	0.00060371	0.00064137	-0.00006770	0.00059712	-0.00115550	-0.00018466	-0.00004772	0.00081854	0.00152532	0.00191246	0.00011654	0.00022880	0.00086197	0.00016481	0.00038455	0.00023018	0.00031042	0.00002336	0.00051008	-0.00079556	0.00042991	-0.00049807	0.00012368	-0.00178786	-0.00127539	0.00079450	0.00049464	-0.00025109	0.00079314	-0.00097340	-0.00037530	-0.00007290	-0.00052488	0.00013949	0.00045342	0.00197966	0.00073245	-0.00030399	0.00047728	0.00093728	0.00128780	0.00195992	0.00162208	0.00261224	0.00154490	0.00122016	-0.00084511	0.00009750	-0.00096608	0.00045535	-0.00173365	0.00079537	0.00131695	0.00007641	0.00183146	-0.00073977	0.00158391	0.00160219	0.00041796	-0.00086682	0.00300264	0.00226076	0.00090081	0.00019157	-0.00030387	-0.00109874	0.00088281	0.00052920	-0.00020107	0.00091785	0.00037753	0.00156937	-0.00179421	0.00035906	-0.00123108	-0.00161121	0.00251518	0.00216104	0.00214790	0.00213534	-0.00146320	0.00264299	0.00208613	0.00265908	0.00081952	0.00317108	-0.00032044	0.00155988	0.00144779	0.00100436	0.00192198	0.00158682	-0.00064390	-0.00086769	0.00133390	0.00167647	0.00225041	0.00190117	0.00112038	0.00068877	-0.00067084	0.00174821	0.00227522	0.00096671	0.00038553	0.00071455	0.00174474	-0.00050998	0.00056954	0.00176581	0.00187668	-0.00041840	-0.00100457	0.00043030	0.00035087	0.00110681	0.00049082	0.00127726	0.00107429	0.00129701	-0.00033347	0.00209883	0.00076252	0.00118560	0.00044097	0.00201533	0.00112338	0.00138588	0.00122745	0.00029078	0.00112240	0.00127539	0.00105637	0.00135836	-0.00048364	0.00172823	0.00018798	0.00087774	0.00042630	0.00029553	0.00112213	0.00079999	-0.00021860	0.00104284	0.00116972	-0.00006361	0.00127518	0.00085112	0.00088477	-0.00024476	0.00102230	0.00036418	-0.00041115	0.00028586	0.00029334	0.00086527	0.00085046	0.00053460	0.00156514	0.00093352	0.00044327	0.00049652	0.00084359	0.00133594	0.00008322	0.00069588	0.00093804	0.00108575	0.00105159	0.00069667	0.00070980	0.00094814	0.00047167	0.00031478	0.00057240	0.00025087	0.00092609	0.00102039	0.00044838	0.00030825	0.00041425	0.00004797	0.00044941	0.00014201	0.00076646	0.00097526	0.00064232	0.00053103	0.00040475	0.00036745	0.00076500	0.00041158	0.00046377	0.00031994	0.00038443	0.00042189	0.00053008	0.00030088	0.00023096	0.00008326	0.00005704	0.00029572	0.00052256	0.00050094	0.00042900	0.00051250	0.00101319	-0.00010037	-0.46127026
-8.9997	-21.47483647	1.00717723	-0.74235615	-21.47483647	0.36266542	-0.00089901	-0.48503190	-0.35811430	0.02092709	-0.16884558	-1.59519792	-21.47483647	-21.47483647	-21.47483647	-0.46962674	-21.47483647	0.11188293	0.23506868	-21.47483647	-1.12933707	0.38807565	-21.47483647	-0.85837352	-21.47483647	-0.28883842	-21.47483647	0.66888693	-21.47483647	-21.47483647	-21.47483647	-0.26157894	0.73979431	-0.23614442	0.88829955	0.61950239	0.24668027	-0.07743652	0.13290279	0.00466381	0.00152302	0.07488103	-0.01010860	0.01052793	-0.02207855	0.02813528	0.01421030	-0.01286361	-0.01433656	0.00231701	-0.00733863	-0.00344621	0.01148107	0.00188000	-0.00328541	0.00135937	0.00598945	-0.00094760	0.00177435	-0.00150868	0.00452866	-0.00132557	-0.00305934	0.00096956	-0.00233208	-0.00051525	0.00214677	0.00222509	0.00001602	-0.00119322	-0.00026763	0.00298842	0.00539050	0.00114300	-0.00032964	0.00337773	0.00179402	-0.00133047	-0.00236961	0.00271354	-0.00099022	-0.00109958	0.00446689	0.00368148	0.00425132	-0.00026487	0.00552417	-0.00804500	0.00275965	0.00506055	-0.00124251	-0.00165185	0.00985336	0.00147728	0.00231586	0.00073327	0.00697668	-0.00357297	-0.00185726	0.00169207	0.00155775	0.00297797	0.00655896	0.00349202	-0.00095078	-0.00811558	0.00190590	-0.00077222	-0.00569643	-0.01905100	-0.00769509	-0.01704299	-0.00859602	-0.00962087	0.01107776	-0.01283801	-0.01097358	-0.01167562	-0.00526801	-0.00617486	-0.00346330	-0.00177896	0.00024651	-0.00200236	-0.01407084	-0.01556986	-0.00835941	-0.00354077	-0.00156010	0.00021646	0.00040026	0.00013818	-0.00000579	0.00015619	-0.00190614	-0.00003099	0.00005843	0.00078932	0.00205913	0.00127213	-0.00024481	-0.00031028	0.00055024	-0.00029443	0.00030602	-0.00004190	0.00036157	0.00017463	0.00207309	0.00042858	0.00067288	0.00038852	0.00082957	-0.00024842	-0.00066940	0.00199620	0.00030564	0.00019026	0.00058908	0.00116506	0.00059952	0.00030186	0.00074711	-0.00026034	0.00210131	0.00057306	0.00053250	0.00144944	0.00075284	-0.00045636	0.00174333	-0.00049719	0.00035244	0.00061888	0.00209386	-0.00012729	0.00025386	0.00140937	0.00125066	0.00186160	0.00066162	0.00117102	0.00115552	0.00050674	-0.00002655	0.00137067	0.00111293	0.00045161	0.00101070	0.00175947	0.00103553	0.00092253	0.00084852	0.00192707	0.00088504	0.00188051	0.00124263	0.00181123	0.00029393	0.00130395	0.00128766	0.00163885	0.00191419	0.00074566	0.00061252	0.00148472	0.00132687	0.00055952	0.00107748	0.00181618	-0.00013727	0.00070032	0.00082174	0.00076030	0.00062760	0.00024952	0.00091276	0.00015605	-0.00015672	0.00042349	0.00170623	0.00052674	0.00091831	0.00123378	0.00121879	0.00033473	0.00042209	0.00052499	0.00114772	0.00076591	0.00039302	0.00056690	0.00115671	0.00077128	0.00061350	0.00131014	0.00100600	0.00062436	-0.00000036	0.00163364	0.00032179	-0.00008458	0.00007142	-0.00009277	0.00091904	0.00127692	0.00083282	0.00112924	0.00126505	0.00065175	0.00019339	0.00126425	0.00010142	0.00040996	0.00043592	0.00052602	0.00150056	0.00108466	0.00008247	0.00067383	0.00052807	-0.00055336	0.00065341	0.00033844	0.00115423	0.00092267	0.00058617	0.00123578	0.00073466	0.00074806	0.00085510	0.00021596	0.00154947	0.00083738	0.00063172	0.00070491	0.00124319	0.00134510	0.00049833	0.00121100	0.00053444	0.00136801	0.00051904	0.00007783	0.00141780	-0.00047039	0.00014958	0.00111049	0.00067401	0.00109998	0.00011820	-0.00038172	0.00095044	-0.00024698	0.00094158	0.00055695	0.00104726	0.00056205	0.00086511	0.00093828	0.00079372	0.00047499	0.00050666	0.00070422	0.00090430	0.00140095	0.00092909	0.00019452	0.00116138	0.00062508	0.00107022	0.00149855	0.00163854	0.00162924	0.00090803	0.00235315	0.00152582	0.00112414	0.00130414	0.00154040	0.00083203	0.00146615	0.00131690	0.00032914	0.00217307	0.00100761	0.00208539	0.00166371	0.00130682	0.00140544	0.00240982	0.00132247	0.00255702	-0.00052916	0.00222217	0.00079572	0.00219505	0.00218828	0.00298586	0.00218670	0.00335598	0.00257156	0.00081965	0.00273490	0.00152926	0.00245315	0.00313407	0.00270940	0.00361037	0.00233454	0.00189409	0.00158875	0.00181989	0.00098437	0.00174166	0.00117278	0.00105008	0.00065525	0.00459150	0.00040642	0.00117031	0.00063990	0.00243209	0.00132630	0.00364524	0.00577661	0.00205640	0.00188553	0.00316668	-0.00051373	0.00165993	0.00243247	0.00021651	0.00156201	0.00210712	0.00189722	0.00238989	0.00238070	0.00031597	0.00128188	0.00223736	0.00102642	0.00111706	0.00392157	0.00246682	0.00541232	0.00206260	0.00174492	0.00162444	0.00278992	0.00176653	-0.00004414	0.00263872	0.00177401	0.00271934	0.00092231	0.00151889	0.00432101	0.00212784	0.00066685	0.00256077	0.00415790	0.00248674	0.00080450	0.00182745	0.00246850	0.00296692	-0.00021054	0.00319964	0.00008700	0.00153444	0.00118891	0.00308458	0.00214624	0.00358809	0.00030478	0.00059967	0.00131209	0.00068446	-0.00008614	0.00120843	0.00245334	0.00245857	0.00245124	0.00299490	0.00283221	0.00113574	0.00203091	0.00231481	0.00312901	0.00254027	0.00082289	0.00125034	0.00144262	0.00158446	0.00150461	0.00207336	0.00207460	0.00075606	0.00144255	0.00209899	0.00138003	0.00172085	0.00065997	0.00168657	0.00130650	0.00127741	0.00180635	0.00126153	0.00096689	0.00165616	0.00131337	0.00202632	-0.00042589	0.00144341	0.00053773	0.00090050	0.00131097	0.00088115	0.00160988	0.00170653	0.00152850	0.00171560	0.00126347	0.00149717	0.00185080	0.00126932	0.00220768	0.00237467	0.00060204	0.00137526	0.00118283	0.00159396	0.00155469	0.00079871	0.00131158	0.00145227	0.00155781	0.00104195	0.00139181	0.00093014	0.00090742	0.00079370	0.00084496	0.00102370	0.00096484	-0.00002040	0.00014445	0.00100558	0.00052745	0.00093069	0.00079180	0.00072594	0.00079956	0.00034470	0.00035739	0.00071167	0.00052056	0.00032501	0.00055807	0.00049046	0.00080285	0.00092255	0.00037669	0.00074880	0.00052700	0.00064701	0.00055388	0.00087977	0.00071093	0.00088805	0.00044333	-0.03439340
-7.9997	-0.91020474	1.17639601	-21.47483647	-0.22531111	1.79143318	-1.19681911	-1.37701875	-0.76841911	1.31676471	-0.18905884	1.58492839	0.81148875	0.58415628	-21.47483647	-21.47483647	-21.47483647	-21.47483647	0.26637492	-0.32131943	1.22245598	-1.55627751	-21.47483647	-21.47483647	-4.15295172	-0.18603480	-0.24422576	-21.47483647	-21.47483647	0.64934561	0.95108831	-0.24906063	-21.47483647	0.16706824	-0.46596964	-0.12250436	0.35980652	-0.12573327	-0.01551642	-0.11736183	-0.00998619	0.00877124	-0.00047274	0.02497415	-0.01970237	0.00349082	0.00643233	0.00554613	-0.00778290	0.01131336	-0.00883991	-0.00505399	0.00669166	0.00650885	-0.00608181	-0.00269540	0.00656443	0.00164221	-0.00172715	0.00309060	0.00156714	-0.00175539	-0.00600302	0.00156868	-0.00326850	0.00077113	-0.00103304	-0.00024836	0.00247134	-0.00079955	0.00069430	-0.00058154	0.00138117	0.00202793	-0.00183082	0.00071702	-0.00117692	0.00158153	-0.00078652	-0.00023146	-0.00211997	-0.00336407	-0.00045194	0.00181952	0.00084105	0.00375624	-0.00188852	-0.01195796	-0.00253091	0.00742899	-0.00265636	0.00438564	0.00474521	-0.00531635	-0.00004759	0.00097883	0.00087328	0.00057636	-0.00541121	0.00029120	0.00019485	0.00276565	0.00557089	-0.00005647	-0.00002655	-0.00275127	0.00306528	-0.00253881	-0.01134408	-0.02329345	-0.00992139	-0.02390939	-0.01881635	-0.01752835	-0.00055493	-0.01694337	-0.01920105	-0.01844407	-0.01560024	-0.01813091	-0.02123808	-0.00988194	-0.00051577	0.00245881	-0.00926490	-0.01154345	-0.00378323	-0.00143657	-0.00043714	-0.00191748	-0.00013220	0.00046340	-0.00151098	0.00099498	-0.00150156	0.00000134	0.00029611	0.00030929	0.00067507	0.00085138	-0.00215135	-0.00092629	-0.00072158	0.00036762	-0.00079383	0.00034821	-0.00016890	-0.00130436	0.00001366	0.00079333	0.00109180	0.00047752	-0.00095937	0.00041575	0.00123048	0.00005093	-0.00014700	0.00027293	-0.00054451	0.00096868	0.00053195	-0.00070908	0.00108601	0.00012847	0.00025075	-0.00107404	0.00049894	-0.00013659	-0.00036079	-0.00023566	0.00099892	-0.00163124	0.00011162	0.00057062	-0.00018872	-0.00100070	-0.00060854	0.00138663	0.00027071	0.00096483	-0.00048757	0.00010679	0.00105837	0.00020034	-0.00013622	0.00000064	0.00013303	0.00050283	0.00082814	-0.00008457	-0.00054320	0.00004413	-0.00009476	0.00109839	0.00059549	0.00132628	0.00046981	-0.00039326	-0.00091859	0.00058686	-0.00065344	0.00058525	0.00108041	0.00009188	0.00018660	0.00076858	0.00051991	0.00043834	0.00060609	0.00115168	-0.00018810	0.00045427	-0.00054478	0.00016356	-0.00005604	0.00040296	-0.00040523	0.00002868	-0.00115829	-0.00006571	-0.00026383	0.00001558	0.00037734	-0.00028052	0.00029142	0.00026257	-0.00060498	0.00023261	0.00062657	0.00015869	0.00050614	0.00018025	0.00035756	-0.00066587	0.00059483	0.00088532	0.00051149	0.00111117	-0.00000636	0.00118510	-0.00015117	-0.00092167	-0.00060983	-0.00027491	-0.00064640	0.00012593	0.00016921	0.00107152	-0.00033774	-0.00052685	0.00007104	0.00018604	-0.00026225	0.00017178	-0.00000912	-0.00015174	0.00075864	0.00010021	0.00026325	0.00017606	-0.00006633	-0.00052871	0.00019487	-0.00043839	-0.00035362	0.00057477	-0.00052614	0.00058231	-0.00059375	-0.00016645	-0.00021908	-0.00015473	0.00030075	0.00058928	-0.00076669	0.00048765	0.00068640	0.00086358	-0.00022742	0.00122360	0.00028938	0.00083238	-0.00072983	-0.00038246	0.00062843	-0.00128748	-0.00063971	0.00036976	-0.00047090	0.00016103	-0.00076183	0.00054258	0.00033424	-0.00017241	-0.00020246	0.00024086	-0.00056446	-0.00045384	0.00003105	0.00092024	-0.00040781	-0.00006679	0.00060310	-0.00073718	0.00022213	0.00049913	0.00052879	0.00048550	-0.00039917	0.00029180	0.00081067	0.00172105	0.00008741	0.00050794	-0.00056874	0.00078764	-0.00033423	-0.00014432	0.00120267	0.00076283	-0.00010340	0.00058766	-0.00026589	-0.00017532	-0.00026312	-0.00190443	-0.00017512	-0.00080927	-0.00105178	0.00013554	-0.00129835	0.00134028	-0.00012816	-0.00034901	-0.00117790	0.00019709	0.00053510	-0.00093142	-0.00041912	0.00142895	0.00018155	-0.00047709	0.00058275	0.00242839	-0.00073515	-0.00091959	0.00038433	0.00169201	-0.00142599	-0.00026286	-0.00092776	-0.00120735	-0.00150062	0.00024946	-0.00059346	0.00139582	0.00016909	0.00244319	0.00056196	-0.00156894	-0.00022172	-0.00111460	-0.00186703	-0.00079238	0.00113365	0.00059608	0.00171091	0.00066058	0.00174317	-0.00197210	-0.00162893	0.00077021	0.00190563	0.00091261	-0.00144139	0.00123716	0.00090636	0.00022682	-0.00221823	-0.00039013	0.00004890	0.00030222	-0.00096398	0.00235884	-0.00096571	0.00164094	0.00049487	0.00085908	-0.00163280	0.00087239	0.00315306	-0.00010193	0.00099393	0.00038194	0.00043419	-0.00107707	-0.00331138	0.00172893	-0.00163759	-0.00039893	0.00184197	0.00096137	-0.00002151	0.00019615	0.00169896	0.00134827	0.00080509	0.00041255	0.00058832	0.00049354	0.00080364	-0.00267178	-0.00027922	-0.00101704	0.00100749	-0.00022690	-0.00038655	0.00200044	0.00013296	0.00204728	-0.00190372	0.00114720	-0.00036682	0.00199152	0.00042011	-0.00009536	-0.00045825	0.00051005	0.00052836	0.00008868	0.00009984	0.00060475	0.00042533	0.00064629	0.00020622	0.00146827	0.00050087	0.00048660	0.00005739	0.00135726	0.00089786	0.00029962	-0.00013233	0.00076207	0.00155376	0.00062697	-0.00004215	0.00074951	0.00074348	0.00060000	0.00072237	0.00028350	0.00127164	-0.00019441	0.00058933	0.00011287	-0.00028768	0.00038644	-0.00000661	0.00064176	0.00036061	0.00049585	0.00034809	0.00020779	0.00079987	0.00015866	-0.00009916	0.00052654	0.00144651	0.00081826	0.00059697	0.00017700	0.00206093	0.00042729	0.00007090	0.00017996	0.00061003	0.00010917	0.00002251	0.00056131	-0.00021491	0.00083808	0.00031562	0.00073546	0.00065754	0.00082461	-0.00047072	0.00017921	0.00070657	0.00009731	0.00056882	0.00037177	0.00061401	0.00049525	0.00011827	0.00026855	0.00073128	-0.00005607	-0.00032329	0.00034302	0.00051774	0.00064898	0.00012225	0.00006095	0.00007956	0.00062868	0.00068012	0.00027479	0.00064261	0.00077453	0.00088529	0.00034192	0.13925515
-6.9997	-1.15501475	-21.47483647	2.66936898	-0.31207140	-0.01454365	0.13269980	-1.96804833	-21.47483647	0.93134630	-21.47483647	-0.28348288	-21.47483647	0.09720336	-21.47483647	0.36279541	0.06760560	0.14164717	-0.42175086	0.20117790	-21.47483647	-0.38937487	-21.47483647	-21.47483647	1.50527251	-0.74512473	-21.47483647	-21.47483647	-21.47483647	-0.21767302	-21.47483647	-1.24928818	1.02619050	-1.98540956	-0.50610280	0.06766108	-0.07046335	0.04243990	-0.05369214	-0.08890014	-0.07369891	-0.01300686	-0.00391691	0.00973972	-0.01714748	-0.05222921	-0.02139335	0.01963148	0.00288254	-0.00756084	-0.01255586	0.00507735	0.00434134	-0.00920765	0.00095754	0.00429879	0.00239317	-0.00649004	-0.00265112	0.00294778	0.00200647	-0.00364828	0.00241133	0.00181311	-0.00067474	0.00182540	0.00031535	-0.00046473	0.00197116	-0.00128779	0.00246878	0.00235088	0.00026969	0.00169980	0.00350011	-0.00327576	-0.00152147	0.00257833	-0.00102733	0.00425347	0.00565764	0.00194831	-0.00125130	-0.00316972	0.00099620	0.00583949	-0.00263859	-0.00032825	0.00290038	0.00858104	-0.00707334	0.00146475	0.00864446	0.00847731	0.00274894	-0.00119898	0.00303304	0.00180835	-0.00337524	0.00535838	0.00648068	-0.00122839	0.00465229	0.00523645	0.00055946	-0.01058831	-0.00208917	-0.00996568	-0.01738513	-0.02594668	-0.00817419	-0.02009354	-0.02634256	-0.03128983	-0.00851406	-0.01834982	-0.00947465	-0.01189390	-0.01017868	-0.01863977	-0.02258259	-0.01879101	-0.00747202	0.00301636	-0.00085592	-0.00682889	-0.00361550	-0.00697610	-0.00092182	-0.00287361	-0.00113854	0.00050497	0.00117538	0.00195615	-0.00228157	-0.00128341	0.00161296	-0.00041573	0.00174504	-0.00013070	0.00007453	-0.00011924	-0.00100163	0.00093797	0.00136835	-0.00172867	0.00137293	0.00065619	0.00124691	-0.00029884	0.00116157	0.00115852	-0.00008187	-0.00029934	0.00000926	0.00175471	-0.00016617	0.00005719	0.00003699	0.00142351	0.00025118	0.00031970	0.00148244	-0.00074462	-0.00005025	0.00108236	0.00182077	0.00073483	-0.00025203	-0.00012868	0.00139256	-0.00045832	0.00043664	0.00001459	0.00161043	-0.00060507	0.00097167	0.00131986	0.00113978	0.00116692	0.00047213	0.00077875	0.00081550	-0.00056715	0.00063704	0.00089313	-0.00017059	0.00085671	0.00179583	0.00112748	0.00044092	0.00152372	0.00147807	0.00073024	0.00185004	0.00165324	0.00096781	0.00020152	0.00099783	0.00180348	0.00169739	0.00068222	0.00174064	0.00118574	-0.00007377	0.00058774	0.00225490	0.00084189	0.00041936	0.00152166	0.00105867	0.00079764	0.00241420	0.00048051	0.00025265	0.00013872	0.00105821	0.00115910	0.00053782	0.00013966	0.00092855	0.00039820	0.00015817	0.00026464	-0.00006752	0.00178795	0.00008436	0.00066644	0.00174623	-0.00011548	0.00035923	0.00028165	0.00109110	-0.00042376	0.00129800	0.00022096	0.00198273	0.00011566	-0.00013253	0.00235535	-0.00063888	-0.00051887	0.00005091	0.00080425	0.00083424	0.00034868	0.00047017	0.00085544	0.00042333	-0.00010508	0.00008127	0.00011760	-0.00045687	0.00035352	0.00061888	-0.00037200	-0.00005323	0.00048660	0.00113564	0.00068406	0.00034350	-0.00040057	0.00114116	0.00023146	0.00086978	0.00128474	-0.00033668	0.00052193	0.00050563	0.00009685	0.00017293	0.00012492	0.00144361	0.00078550	0.00097530	0.00117626	0.00112948	0.00099235	-0.00035171	0.00157533	0.00027969	0.00120056	0.00052098	-0.00006257	0.00020953	-0.00047292	-0.00066347	0.00138096	0.00026539	0.00022195	-0.00039924	0.00094731	0.00174983	-0.00071756	0.00050226	0.00055329	-0.00045027	-0.00054553	0.00120004	0.00026289	0.00075928	0.00032719	0.00120576	0.00052881	0.00048228	-0.00000911	0.00197591	-0.00011929	-0.00046985	-0.00007012	0.00126146	0.00112595	0.00122723	-0.00034405	0.00025416	0.00150900	0.00131487	0.00092114	0.00075955	0.00185185	-0.00003697	0.00116453	0.00051141	0.00111996	0.00109478	-0.00052928	0.00028638	-0.00168149	0.00026145	0.00195870	0.00086859	0.00173206	0.00146565	-0.00163926	-0.00102491	0.00056098	0.00274486	-0.00127351	0.00011130	0.00166121	0.00055302	-0.00049321	0.00249363	0.00152517	0.00104243	-0.00001136	0.00327355	0.00187289	-0.00018469	0.00138307	0.00035997	0.00080858	-0.00029798	0.00000462	0.00131672	0.00205075	0.00174230	0.00130119	0.00139233	-0.00099186	0.00015226	0.00124068	0.00157252	-0.00204100	0.00292152	0.00436492	0.00390719	0.00069913	0.00419679	-0.00121327	0.00146019	0.00126238	0.00149600	0.00182980	0.00085718	0.00340771	-0.00258761	-0.00034290	0.00048910	0.00140106	0.00202703	0.00091940	0.00349392	0.00327904	-0.00082460	0.00234136	-0.00040181	0.00220622	0.00187976	0.00030980	0.00028890	-0.00079576	0.00223193	0.00219021	0.00206302	0.00199920	-0.00273459	-0.00054013	0.00383818	-0.00296270	0.00255799	0.00014882	0.00414101	0.00078216	0.00076549	0.00206620	0.00119642	-0.00092322	-0.00067320	0.00090449	0.00092219	-0.00012585	0.00163630	0.00100645	0.00068660	-0.00010353	-0.00007195	0.00141975	0.00171919	0.00024199	0.00135839	0.00117440	0.00038349	0.00200030	0.00135508	0.00115360	0.00113939	0.00133808	0.00096439	0.00137662	0.00052104	0.00099599	0.00087987	0.00023886	0.00143772	0.00178138	0.00109647	0.00001536	0.00080844	0.00009221	-0.00037382	0.00019054	0.00191961	0.00061989	0.00065376	0.00054014	0.00045238	0.00022157	0.00063645	-0.00049149	0.00096746	-0.00004049	0.00144076	0.00019117	0.00116483	-0.00009682	-0.00037644	0.00109688	0.00023962	0.00071476	0.00063337	0.00048084	0.00009909	-0.00051712	0.00095594	0.00005874	-0.00009435	0.00144708	0.00019384	0.00055454	-0.00016468	0.00016089	0.00064486	0.00061489	-0.00004555	0.00061640	0.00048978	0.00022636	0.00059950	0.00015560	0.00029226	0.00018512	0.00051876	0.00054580	0.00037832	0.00037481	0.00041440	0.00018713	0.00065755	0.00044483	0.00076339	0.00017247	0.00016308	0.00015375	0.00098980	0.00028122	0.00020423	0.00031356	0.00024197	0.00075061	0.00035277	0.00021680	0.00052643	0.00016461	0.00022612	0.00020255	0.00065967	0.00038374	0.00024555	0.00030224	0.00071073	0.00050775	0.33688250
-5.9997	-0.23184815	-21.47483647	-0.34859126	0.32758863	-0.18259924	-0.12215132	0.26476568	0.80603623	0.58045362	1.09360242	-0.89133263	1.51333296	-1.14496266	-21.47483647	-1.24274397	1.48065507	0.18169826	0.06559935	0.42955080	-21.47483647	0.24770201	-0.16603203	-21.47483647	-21.47483647	-21.47483647	-1.24310863	-1.71199882	-21.47483647	-0.60918033	-1.31415439	-21.47483647	1.50700176	-0.28974323	-21.47483647	0.76358593	-0.68471993	0.24762406	-0.00293397	0.00992248	-0.16202989	0.02597697	0.05776284	-0.02469362	-0.00681718	-0.00217445	-0.02025226	0.02207200	-0.00846805	0.01195309	-0.01561723	0.00784102	0.00797355	-0.00263403	-0.00379494	-0.00092198	0.00327164	-0.00174374	-0.00103875	0.00072019	0.00105790	0.00096200	-0.00293404	0.00070203	0.00125783	0.00007663	-0.00033051	0.00354705	0.00155639	-0.00231228	-0.00059268	0.00156022	0.00261598	0.00100696	-0.00216231	-0.00044464	0.00115544	0.00176780	-0.00066955	0.00353942	-0.00163106	0.00096041	0.00047057	0.00216486	0.00052781	0.00465604	0.01049038	0.00434118	-0.00368298	0.00854379	-0.00157914	0.00290607	0.00469759	0.00621891	0.00300616	-0.00000214	0.00916071	0.00021649	-0.00586680	0.00400338	-0.00044399	0.01046821	0.00353102	0.00377550	0.00132598	-0.00414152	0.00206868	-0.01287571	-0.01700868	-0.02172705	-0.00826332	-0.01639187	-0.02175615	-0.03209835	-0.00928952	-0.01150675	-0.00642387	-0.00716076	-0.00105738	-0.00334225	-0.01551298	-0.02190095	-0.00524006	0.00919394	-0.00031252	-0.01586520	-0.01036193	-0.00592690	-0.00407046	-0.00167447	0.00047424	0.00132947	-0.00033049	0.00204654	0.00081134	0.00019253	-0.00132595	0.00044336	0.00229426	0.00080694	-0.00186107	0.00069296	0.00079910	0.00000969	0.00021367	0.00072817	0.00096035	-0.00036675	0.00111091	0.00067090	-0.00004776	0.00076258	0.00083834	0.00049867	-0.00051098	0.00088402	0.00072496	-0.00046486	0.00080471	0.00138812	0.00079209	0.00012772	0.00056564	0.00071808	0.00100078	0.00048241	-0.00015311	0.00121445	0.00128489	0.00079017	0.00076226	0.00084951	0.00009031	-0.00077153	0.00188786	0.00014641	0.00001314	0.00059589	-0.00050682	0.00180350	0.00046116	0.00100018	0.00171894	0.00012791	0.00073544	0.00162831	0.00092427	0.00116943	0.00089481	0.00164498	0.00118110	0.00149596	-0.00054336	0.00115256	0.00145311	0.00122484	0.00129084	0.00116747	0.00010083	0.00145489	0.00173220	0.00203331	0.00035289	0.00074938	0.00119121	0.00176051	0.00200034	0.00005564	0.00125135	0.00139355	-0.00025825	0.00157138	0.00137354	0.00095943	0.00030390	0.00155352	0.00058025	0.00098892	-0.00055915	0.00084916	0.00125162	0.00041923	-0.00005679	0.00020879	0.00033165	0.00104577	0.00035306	0.00039161	0.00019841	0.00025122	0.00103674	0.00143297	0.00064282	-0.00015847	0.00096517	0.00128293	0.00157079	0.00141810	0.00096065	0.00179604	-0.00049192	0.00048041	0.00028193	0.00027212	0.00113723	0.00160429	-0.00004557	0.00081609	0.00151411	0.00018726	0.00018663	0.00055991	0.00039993	0.00054456	0.00006549	0.00032152	0.00105331	0.00073118	0.00033291	0.00159541	0.00163961	-0.00037355	0.00024328	0.00059042	0.00088968	0.00113167	-0.00079599	0.00170850	0.00095213	0.00077228	0.00065518	0.00060776	0.00133332	0.00076356	0.00107476	0.00107158	0.00136040	0.00057537	0.00061305	0.00162724	0.00049535	0.00167457	0.00094702	0.00063236	0.00130613	0.00065814	0.00059156	0.00102734	0.00052485	0.00154193	0.00025589	0.00050857	0.00110656	0.00080243	0.00055894	-0.00085621	0.00118112	0.00101073	0.00005611	0.00107457	0.00176027	0.00051580	0.00043167	0.00136648	0.00117932	0.00103933	0.00142653	0.00054771	0.00052414	0.00025420	0.00112041	0.00232745	0.00080623	0.00103249	0.00086620	0.00166510	0.00132668	0.00044330	0.00131266	0.00150603	0.00138446	0.00092975	0.00057929	0.00001250	0.00128087	0.00002169	0.00043620	-0.00032499	0.00055015	0.00187500	0.00083703	0.00193778	0.00157694	-0.00026889	0.00194797	0.00007762	0.00251075	0.00209974	0.00255263	0.00378065	0.00255252	0.00260241	0.00110655	0.00081077	0.00147888	0.00227280	0.00151563	0.00262125	0.00253363	0.00195711	0.00132289	0.00193070	0.00350945	0.00182751	0.00015962	0.00382589	0.00342621	0.00257463	0.00235101	0.00123489	0.00164447	0.00269222	0.00211121	0.00208905	0.00429521	0.00493974	0.00352579	0.00168554	0.00581691	-0.00104705	0.00391814	0.00252228	0.00106490	0.00458549	0.00326794	0.00385153	0.00075437	0.00225315	0.00335882	0.00201918	0.00282688	0.00268895	0.00163944	0.00276827	0.00041759	0.00228467	0.00034762	0.00126554	0.00263748	0.00559111	0.00223340	0.00268022	0.00605352	0.00510178	0.00304287	0.00102047	0.00138856	0.00201496	0.00247124	0.00211529	0.00526628	0.00020808	0.00338298	0.00168182	0.00247253	0.00257834	0.00249992	0.00179898	0.00287050	0.00176280	0.00055854	0.00153173	0.00160921	0.00298077	0.00292792	0.00107754	0.00099225	0.00097643	0.00237585	0.00179040	0.00226202	0.00399226	0.00081825	0.00225695	0.00051858	0.00348801	0.00245130	0.00163075	0.00259921	0.00208835	0.00163449	0.00092603	0.00274886	0.00126009	0.00136275	0.00222330	0.00199224	0.00228237	0.00068584	0.00065673	0.00243049	0.00083457	0.00177374	0.00032206	0.00234325	0.00206205	0.00016435	0.00130809	0.00114826	0.00131434	0.00159004	0.00178053	0.00128410	0.00048717	0.00166895	0.00106193	0.00120573	0.00123639	0.00116493	0.00132672	0.00114940	0.00145699	0.00185984	0.00108279	0.00047453	0.00079839	0.00073541	0.00124270	0.00143535	0.00171873	0.00208868	0.00007880	0.00147136	0.00152882	0.00147377	0.00187421	0.00163724	0.00112734	0.00051948	0.00147492	0.00111532	0.00168660	0.00085248	0.00095128	0.00098073	0.00107380	0.00076852	0.00094375	0.00108333	0.00050976	0.00104347	0.00085006	0.00091495	0.00120546	0.00078161	0.00057831	0.00128314	0.00069668	0.00036956	0.00081315	0.00114596	0.00033551	0.00042208	0.00030687	0.00069587	0.00045864	0.00101156	0.00059254	0.00082468	0.00074382	0.00118577	0.00073820	-21.47483647
-4.9997	0.23266052	-21.47483647	1.49082899	-0.21567442	-21.47483647	0.19949996	-1.36722684	-0.81276947	-0.43454378	-21.47483647	-0.29868767	0.28283120	-0.61715021	0.93138872	0.19871175	0.01507885	-0.15859232	-21.47483647	0.65411692	-21.47483647	-1.11840975	-0.69737864	-21.47483647	-0.26228768	-21.47483647	-21.47483647	-21.47483647	-0.65795845	1.02696764	-0.27259839	0.11149205	-21.47483647	-1.89713573	-1.75486135	-0.06428369	0.28876496	0.06751675	-0.04917031	0.18504164	-0.08039580	-0.01658103	0.05350238	0.04105051	-0.02858814	-0.02709310	0.01153218	0.01623098	-0.02946762	0.00883308	0.00891869	-0.00374744	-0.00272077	0.00198099	0.00040926	-0.00107257	-0.00062055	0.00434002	0.00048351	0.00138519	-0.00039430	0.00637496	-0.00145717	-0.00112262	0.00169974	0.00140978	0.00227082	-0.00108111	0.00553004	-0.00069450	-0.00018039	-0.00165090	0.00401119	0.00069238	0.00091196	0.00128972	0.00128600	0.00486172	-0.00010102	0.00457898	0.00572930	-0.00406590	0.00408188	0.00505241	0.00292463	0.00087034	-0.00120147	0.00254796	-0.00898668	0.00788598	-0.00091229	0.00944648	0.00285257	-0.00353643	0.00345159	0.00226766	0.00319321	0.00398307	0.00371024	0.00247005	-0.00484126	0.00528085	0.01113301	0.00132489	-0.00186806	0.00167656	0.01161166	0.00125670	-0.00815098	-0.01645386	-0.00550534	-0.02458900	-0.02260946	-0.01848042	0.00516814	-0.01402057	-0.01488548	-0.01453686	-0.00632788	-0.00777233	-0.01825219	-0.01853543	-0.00346067	0.00716157	-0.00633111	-0.01385734	-0.00902017	0.00004674	0.00173606	-0.00191888	0.00063032	0.00123883	0.00219634	-0.00038345	-0.00103721	0.00215837	-0.00050762	-0.00035769	0.00242803	0.00334611	-0.00081219	-0.00022405	0.00182936	0.00162907	0.00075406	0.00046708	0.00111209	-0.00004188	0.00021095	0.00160541	0.00124374	-0.00020204	0.00010429	0.00231130	0.00057784	0.00102606	0.00069997	0.00092212	0.00024733	0.00062518	0.00060501	0.00036306	0.00100206	-0.00083570	0.00076702	0.00078701	0.00004646	0.00027093	0.00149347	-0.00014736	0.00086620	-0.00018365	0.00106516	0.00021229	0.00188267	0.00034232	0.00203753	0.00000619	0.00077102	0.00171175	0.00081443	-0.00012556	0.00065545	0.00088752	-0.00019803	0.00014056	0.00061072	0.00058699	0.00078042	0.00105293	0.00081116	0.00134483	-0.00037056	0.00182023	0.00144045	0.00036262	0.00008992	0.00199070	-0.00027867	-0.00021252	0.00071657	0.00145903	0.00087146	-0.00065386	0.00107646	0.00117748	0.00188188	0.00043854	0.00022535	0.00132556	-0.00039262	0.00077104	0.00093637	0.00133116	-0.00054021	-0.00034157	0.00101481	-0.00049522	-0.00087901	-0.00087212	0.00157088	0.00056136	-0.00033688	0.00090832	0.00176959	0.00013805	0.00037897	-0.00004126	-0.00104736	-0.00031682	0.00096324	0.00087828	0.00010499	-0.00050367	0.00148560	0.00063145	0.00031850	0.00051418	0.00008550	0.00063454	-0.00110505	-0.00075914	0.00016641	-0.00015394	0.00004452	0.00045470	0.00022360	0.00025480	0.00079918	0.00023067	0.00057524	0.00024806	-0.00031309	-0.00002676	-0.00076282	0.00046791	0.00103122	0.00054662	-0.00038674	0.00099291	0.00087074	-0.00008193	-0.00008511	0.00010931	0.00018206	0.00060034	-0.00017516	0.00044997	0.00028905	-0.00041422	-0.00038284	0.00104816	0.00084383	-0.00004727	0.00054976	0.00106988	0.00064997	0.00038449	-0.00069834	0.00128292	-0.00050901	0.00040148	0.00098486	0.00009914	0.00026137	-0.00004191	0.00028313	0.00097593	0.00012128	0.00048178	-0.00034333	-0.00054920	0.00043030	0.00023811	0.00017577	-0.00013687	-0.00086061	-0.00010182	0.00038072	0.00043544	0.00054340	0.00041178	0.00016223	-0.00032466	-0.00036057	0.00062207	0.00015758	0.00008416	0.00010881	-0.00051122	-0.00001708	0.00114203	0.00060471	0.00135457	-0.00002047	0.00013681	0.00044688	-0.00029831	0.00040154	0.00028111	-0.00027344	-0.00083296	-0.00000437	0.00146735	0.00015395	-0.00186095	0.00086732	-0.00145526	-0.00223094	0.00029305	0.00160534	-0.00073442	-0.00028553	-0.00008236	0.00058056	-0.00058779	0.00249593	0.00082431	0.00117785	0.00095285	0.00107738	0.00234265	0.00039048	0.00046972	-0.00048320	0.00180739	0.00172186	0.00082086	0.00157768	0.00115508	-0.00234690	-0.00307657	-0.00101393	0.00138823	-0.00206105	0.00040459	0.00003553	0.00045018	0.00164545	-0.00033726	0.00184053	0.00025474	-0.00056433	0.00121418	0.00062189	0.00064318	-0.00126705	0.00119433	0.00161790	-0.00198242	-0.00023893	0.00013660	-0.00099099	0.00331848	0.00080562	0.00355628	-0.00083607	-0.00037186	0.00278009	-0.00057283	-0.00117674	0.00115690	-0.00054682	0.00351087	-0.00193156	0.00223446	0.00059944	0.00100487	0.00063624	-0.00000193	-0.00032837	-0.00061878	0.00073866	0.00125193	0.00148453	0.00124411	-0.00102304	0.00110549	-0.00046366	0.00022568	0.00017563	0.00098420	0.00159989	0.00009826	-0.00036020	0.00194206	0.00117768	-0.00108934	0.00091524	-0.00168748	-0.00051310	0.00027205	0.00097030	0.00004767	0.00221747	0.00088341	0.00019727	-0.00152103	-0.00013719	0.00034965	-0.00072731	0.00010303	-0.00104110	0.00149628	0.00086205	0.00166120	0.00081872	-0.00055264	-0.00111214	0.00181676	0.00197416	0.00061399	0.00055811	0.00091917	-0.00014187	0.00144292	0.00123870	0.00114164	-0.00005258	0.00134790	0.00069930	0.00001371	0.00018384	-0.00105219	0.00058828	0.00127511	-0.00045757	0.00047770	0.00104406	0.00021588	0.00068634	0.00029000	0.00167400	0.00015125	0.00109477	0.00083451	0.00038838	0.00058471	0.00045640	0.00103930	0.00063518	0.00041638	0.00036034	0.00075497	0.00014035	0.00038602	0.00027481	0.00140768	0.00045561	0.00043887	0.00042489	0.00036513	0.00068168	0.00075966	0.00060956	0.00058169	0.00090464	0.00054140	0.00063645	0.00005296	-0.00032064	0.00077421	0.00070522	0.00010636	0.00094128	0.00015832	-0.00024398	0.00026337	0.00042442	0.00030273	0.00032663	0.00040177	0.00050103	0.00004620	-0.00014223	0.00029436	0.00056963	-0.00024253	0.00009600	0.00032747	0.00053524	0.00025981	0.00036105	0.00009428	0.00018924	0.00039742	0.00036400	0.00042050	0.00048869	0.00033897	0.00039767	0.00011498	0.12522289
-3.9997	-0.38154786	0.47688905	0.38485575	-0.25214303	-0.25179205	0.17207739	1.36064315	0.80217434	-0.07495873	-21.47483647	-0.95835257	-0.37623881	-0.77034834	0.15703440	0.28136914	-1.15028822	-0.27694338	0.60942870	-0.01188784	-21.47483647	0.28368892	-21.47483647	-21.47483647	-0.20733427	-0.43242029	-21.47483647	-0.09137980	0.29821509	-21.47483647	-21.47483647	-21.47483647	1.53334922	-0.30950048	0.70023072	-1.26248434	0.19026917	0.03243586	0.06497590	-0.04363268	0.06523178	-0.05319037	0.05380382	-0.00010896	-0.03949260	0.01438254	0.00195865	0.02217855	-0.02934813	0.01504950	-0.00507177	0.01075251	0.00425922	0.00745372	0.00197079	0.00103230	-0.00524080	0.00540860	0.00368507	0.00234213	0.00003258	0.00040563	-0.00025648	-0.00021922	-0.00227428	0.00193152	-0.00129915	0.00055841	0.00283981	-0.00013927	0.00020512	-0.00030550	0.00336491	0.00128452	-0.00118274	-0.00271572	0.00261378	0.00354218	-0.00218351	0.00206079	-0.00084783	-0.00113457	0.00489449	0.00193607	-0.00102496	0.00582983	-0.00332652	0.00193191	0.00254216	0.00715849	-0.00408529	0.00431626	-0.00214078	-0.00215773	0.00134740	0.00116001	-0.00136787	0.00261157	-0.00245094	0.00302773	0.00053874	0.00776424	0.00798578	0.00246086	-0.00003160	-0.00443728	0.00682783	-0.00688898	-0.01179971	-0.01703994	-0.01278342	-0.02220824	-0.01174448	-0.00319559	0.01495301	-0.00494785	-0.00832248	-0.01212910	-0.00709272	-0.01399435	-0.01522670	-0.01002093	-0.00030633	0.00370583	-0.00948220	-0.01179855	-0.00087643	0.00103045	0.00143394	-0.00112808	-0.00092074	0.00156442	0.00097654	-0.00075181	0.00134995	0.00105408	-0.00161555	0.00000921	0.00302616	0.00154882	-0.00115619	0.00124172	0.00124199	0.00147276	0.00109098	-0.00039901	0.00173555	0.00113723	0.00065566	0.00172019	0.00161542	-0.00122657	-0.00048872	0.00095783	0.00047500	0.00099810	-0.00088331	0.00103654	-0.00096983	0.00101357	0.00065358	-0.00033196	0.00142605	0.00039582	0.00093024	0.00144215	-0.00072691	0.00099984	0.00077087	0.00009446	0.00121684	0.00021554	0.00102072	0.00024876	0.00121451	0.00064516	-0.00032386	-0.00024346	0.00020757	0.00136873	0.00018479	0.00026563	0.00056051	0.00116628	-0.00049148	0.00110318	-0.00058589	0.00030197	0.00033367	0.00012275	0.00127267	0.00070526	-0.00031285	0.00144783	0.00021227	0.00173762	0.00111535	0.00106064	0.00002106	0.00140037	0.00017664	0.00214403	0.00115262	0.00050824	0.00112447	0.00060477	0.00134375	0.00087861	0.00115918	0.00226484	-0.00031294	0.00059252	0.00002029	0.00135602	0.00000186	0.00057020	0.00088060	0.00043728	-0.00043959	0.00073171	0.00135334	0.00046121	0.00066529	0.00091149	0.00121773	0.00060306	0.00051590	0.00049731	0.00057562	-0.00032707	0.00085972	0.00152572	0.00084314	-0.00000630	0.00106788	0.00090576	0.00040178	0.00024923	-0.00007747	0.00127403	-0.00041471	0.00052738	0.00046934	0.00014962	0.00056086	0.00130854	0.00080594	0.00146690	0.00081882	0.00025241	0.00054003	0.00012283	0.00067404	0.00115471	0.00006093	0.00039171	0.00110404	0.00105249	0.00017510	0.00145824	0.00060381	-0.00051999	0.00017991	0.00070107	0.00097528	0.00065487	-0.00038737	0.00139129	0.00068366	-0.00001935	0.00000941	0.00021364	0.00110492	0.00074206	0.00018943	0.00128680	0.00101401	0.00067991	0.00015436	0.00136723	0.00001596	0.00102935	0.00021861	0.00034122	0.00126419	0.00049330	0.00039791	0.00085855	0.00049601	0.00098568	0.00019904	-0.00001134	0.00060082	0.00075331	0.00060039	-0.00061060	0.00013216	0.00079696	0.00026692	0.00040364	0.00102892	0.00034501	0.00058424	0.00015993	0.00031619	0.00177367	0.00133429	0.00057556	0.00095519	0.00101328	0.00124554	0.00135225	0.00140188	0.00145305	0.00058698	0.00188678	0.00167028	0.00036548	0.00026639	0.00232508	0.00086483	0.00115506	0.00055587	0.00199603	0.00165995	0.00141092	0.00091486	-0.00096286	-0.00000407	-0.00035681	0.00080027	0.00103938	0.00210436	-0.00038834	0.00047489	0.00107804	0.00039084	0.00174344	0.00122515	0.00219512	0.00298939	0.00247990	0.00384025	0.00238346	0.00277591	0.00277603	0.00311842	0.00313816	0.00369520	0.00412164	0.00041832	0.00199801	0.00158786	0.00102357	-0.00129707	0.00188315	0.00239121	0.00039736	0.00345910	0.00293238	0.00107019	0.00016144	0.00148576	0.00198561	0.00614197	0.00575961	0.00480179	0.00224033	0.00256403	-0.00163770	0.00161532	0.00092517	0.00020498	0.00285448	0.00270235	0.00330502	0.00086135	0.00031273	0.00008707	0.00134035	0.00087504	0.00272448	0.00077499	0.00250984	-0.00021552	0.00386007	0.00345693	0.00252849	0.00163508	0.00400163	0.00208035	0.00222761	0.00227729	0.00375926	0.00345847	0.00195625	0.00183317	0.00174491	0.00114083	0.00273155	0.00320682	0.00083134	0.00208198	0.00165052	0.00228259	0.00294574	0.00110511	0.00076644	0.00430115	0.00123150	-0.00010199	0.00192662	0.00121417	0.00087441	0.00297494	0.00085425	0.00011931	0.00164192	0.00340578	0.00253739	0.00154572	0.00127825	0.00159356	0.00036805	0.00068539	0.00148926	0.00267240	0.00083698	0.00092906	0.00140107	0.00232523	0.00104959	0.00207646	0.00204203	0.00108940	0.00037270	0.00290692	0.00156947	0.00150673	0.00044970	0.00068524	0.00109929	0.00119857	0.00004443	0.00233301	0.00158318	0.00062268	0.00135616	0.00207678	0.00125242	0.00100488	0.00172449	0.00104082	0.00085715	0.00136528	0.00149750	0.00146565	0.00123617	0.00201740	0.00186194	0.00125634	0.00064758	0.00092177	0.00153097	0.00128596	0.00185686	0.00009590	0.00160273	0.00155827	0.00143312	0.00107694	0.00146465	0.00086324	0.00107372	0.00073027	0.00096578	0.00216065	0.00121792	0.00101219	0.00065603	0.00170146	0.00052329	0.00102944	0.00056372	0.00183609	0.00119788	0.00085235	0.00085208	0.00104323	0.00067149	0.00114445	0.00081032	0.00105825	0.00071966	0.00060404	0.00022542	0.00102301	0.00070705	0.00025533	0.00084564	0.00052954	0.00045722	0.00058712	0.00028135	0.00078662	0.00078654	0.00054261	0.00085314	0.00080102	0.00064130	0.00123361	0.00067707	1.11026177
-2.9997	-0.22125782	0.58935165	1.75128472	0.02123096	0.07152940	-0.27236149	-0.74670514	0.47728440	0.12495710	-0.21567839	0.31409475	-0.44300268	-21.47483647	-21.47483647	-0.54246816	-0.79713106	-21.47483647	-0.76143155	-0.99084964	-21.47483647	0.40433054	-21.47483647	-21.47483647	1.07850778	-0.21707997	-21.47483647	-21.47483647	-21.47483647	-0.02262781	-21.47483647	-0.64496392	-21.47483647	-0.57985260	0.39648946	0.30051551	0.35375683	0.19016260	-0.07042906	-0.05749228	-0.21255036	0.01720599	-0.00310411	-0.00332300	-0.03464114	-0.02291512	0.01993060	-0.00529907	-0.03240334	0.00044963	0.00506074	-0.01661453	0.00270106	0.00632672	-0.00583515	0.00213864	-0.00099568	0.00028468	0.00043941	-0.00079431	-0.00042314	0.00060390	-0.00388449	0.00226976	0.00001775	0.00209850	-0.00399736	-0.00126152	0.00240002	-0.00201326	0.00048760	0.00060152	0.00379961	0.00132196	-0.00068802	0.00153131	-0.00138357	0.00108175	-0.00070050	0.00166321	-0.00049516	-0.00149167	0.00296536	0.00175680	-0.00619582	-0.00403182	-0.00286419	-0.00525806	0.00086986	0.00373812	-0.00125951	0.00269018	-0.00259390	-0.00164607	-0.00162782	-0.00581206	-0.00308553	-0.00010613	-0.00539002	-0.00026235	-0.00480474	0.00583945	0.00630477	0.00005293	-0.00182961	-0.00801092	-0.00560925	-0.01618310	-0.02019195	-0.02730223	-0.01009418	-0.01197280	0.00115503	0.00071561	0.00969358	-0.01080861	-0.01718876	-0.02118998	-0.02199866	-0.02932773	-0.02796130	-0.02294527	-0.01314761	-0.01694739	-0.02645672	-0.01924064	-0.00432532	0.00124135	0.00003798	-0.00167963	0.00191386	0.00019100	-0.00016303	0.00102136	-0.00077746	-0.00036248	-0.00075722	-0.00097212	0.00254058	0.00167198	-0.00199735	0.00099338	0.00055708	0.00055479	-0.00072224	-0.00116289	0.00035083	0.00081942	0.00090064	0.00097565	0.00126154	-0.00069048	0.00019925	0.00041329	-0.00151305	-0.00015798	-0.00039841	0.00050405	0.00017489	0.00153918	0.00086760	-0.00106750	0.00024847	-0.00020790	0.00038534	0.00000744	0.00073536	-0.00037946	-0.00084435	-0.00105471	0.00087568	0.00042334	-0.00053927	-0.00025512	0.00210689	-0.00048110	0.00100986	-0.00034983	0.00095581	0.00115638	0.00005693	0.00073907	0.00080137	0.00012496	0.00003705	0.00093023	0.00020275	0.00045656	0.00021753	0.00217746	0.00046634	0.00064698	0.00065009	0.00100904	0.00242823	-0.00009139	0.00076802	0.00077818	-0.00110513	-0.00073301	0.00031078	0.00075907	0.00107176	-0.00000537	0.00034916	0.00103817	0.00083869	-0.00023194	0.00094717	0.00108005	-0.00040301	0.00080208	0.00010776	0.00060385	0.00075522	-0.00015204	0.00020443	-0.00049135	-0.00092920	0.00037865	0.00064552	-0.00015633	0.00056203	-0.00027228	0.00011363	-0.00014132	-0.00004237	-0.00011347	0.00041271	0.00004160	0.00037450	0.00005573	-0.00058630	0.00012829	0.00062747	0.00045753	0.00033396	0.00024066	0.00032077	0.00059468	-0.00093815	-0.00018434	-0.00002717	-0.00070829	0.00057801	0.00008162	-0.00038644	0.00003018	0.00110034	0.00000481	-0.00051377	-0.00015051	-0.00038479	0.00039447	-0.00061743	-0.00006441	0.00121350	0.00014251	-0.00088311	0.00065416	-0.00003897	-0.00089847	0.00010413	-0.00044722	0.00035910	0.00001052	-0.00073064	0.00076852	-0.00027324	-0.00021002	0.00062304	0.00092976	0.00101665	-0.00036673	0.00009363	0.00039816	0.00026939	-0.00003485	0.00010468	0.00063307	-0.00055042	0.00067832	0.00014980	-0.00012281	0.00022648	0.00004748	0.00018165	0.00002251	-0.00008338	0.00020077	0.00017407	-0.00052313	0.00046741	0.00025581	-0.00046504	0.00003156	-0.00040594	-0.00061128	-0.00047522	0.00019413	0.00033108	0.00006831	-0.00029717	0.00057912	-0.00014900	-0.00004075	-0.00063363	-0.00054635	-0.00075706	-0.00029079	-0.00041626	0.00129928	0.00125373	0.00002989	-0.00120627	0.00106758	0.00054985	-0.00109775	0.00036341	0.00018206	-0.00084337	-0.00015430	0.00009336	-0.00065083	-0.00125003	-0.00070718	-0.00046674	-0.00107254	-0.00016364	-0.00016573	0.00106057	-0.00035408	0.00025511	-0.00119086	0.00054031	-0.00177325	-0.00104025	-0.00151235	-0.00140235	0.00123447	0.00022474	0.00093797	0.00132880	0.00018458	-0.00095508	-0.00056175	-0.00038877	0.00107515	0.00032424	0.00081780	-0.00293474	-0.00011632	0.00091478	-0.00100798	-0.00255365	0.00224474	-0.00027779	-0.00219470	-0.00004979	-0.00136455	-0.00128404	-0.00054734	-0.00043129	-0.00142800	0.00287027	0.00182430	0.00026561	-0.00014324	0.00046734	-0.00189987	-0.00040853	0.00115980	-0.00092258	0.00150382	-0.00042181	0.00080736	-0.00515392	-0.00160657	0.00053641	-0.00100854	-0.00027263	0.00093791	-0.00144008	-0.00021530	-0.00178640	0.00133320	-0.00218001	-0.00002735	-0.00083635	0.00277032	-0.00013095	0.00124911	0.00233331	0.00069894	0.00046066	-0.00025431	-0.00225687	-0.00159439	-0.00120650	-0.00090463	0.00206518	0.00039289	0.00073581	0.00020227	0.00054074	0.00156039	0.00151663	-0.00018665	-0.00024267	-0.00033652	-0.00030756	-0.00037192	0.00054607	-0.00045461	0.00077730	-0.00196197	-0.00172626	0.00038105	0.00048075	0.00154073	-0.00102473	0.00020029	0.00022005	0.00047391	-0.00017325	0.00160512	-0.00012604	-0.00138650	-0.00081076	0.00121766	0.00063866	-0.00115361	0.00021476	-0.00055423	0.00044712	0.00139006	0.00071893	0.00004626	-0.00079030	0.00076154	-0.00024283	-0.00028004	0.00045172	-0.00058055	0.00018856	0.00027578	-0.00142992	0.00090998	0.00022401	-0.00073417	-0.00003518	0.00039164	0.00055506	0.00064501	-0.00001294	0.00080022	-0.00022354	-0.00012512	0.00019551	0.00143567	0.00066477	0.00037459	0.00005913	0.00018206	0.00010750	0.00011904	-0.00053021	0.00143119	0.00052082	0.00077097	0.00062108	0.00109574	0.00079226	0.00074966	0.00026914	0.00049143	-0.00028611	0.00051060	0.00012408	0.00063678	0.00074104	0.00048575	0.00013653	-0.00024919	0.00035797	0.00032554	0.00001037	0.00011969	0.00042392	0.00005727	0.00013918	0.00028458	0.00008936	-0.00042947	-0.00025654	0.00045395	0.00000525	-0.00012684	-0.00057896	0.00068620	0.00079131	0.00013112	0.00003681	-0.00002333	0.00045929	0.00044952	0.00025754	0.00034344	0.00039992	0.00020250	0.00037692	0.00014674	-0.30482856
-2.8997	-0.12742596	-0.83210203	-21.47483647	-0.77267599	-0.32999477	0.48177603	-21.47483647	0.09686736	0.20818271	-0.37322992	-0.14655042	1.71707457	0.17348439	0.34892704	0.81978202	-0.07352499	-0.04484405	0.59366301	0.49752995	-21.47483647	0.38336951	-21.47483647	-21.47483647	-21.47483647	0.00109819	-0.14874037	-21.47483647	3.25295258	-0.47840987	0.29339299	-21.47483647	-0.12882063	0.68148655	1.11408144	-21.47483647	-0.63202111	0.00179215	0.04921504	0.03125138	-0.16364968	0.07255895	0.00650741	-0.00088991	0.00191449	0.00012224	0.00086076	0.01419039	-0.01340272	-0.01464975	-0.00108066	0.00618681	-0.01185909	0.00279252	-0.00971096	0.00004126	-0.00423264	-0.00323841	0.00274257	0.00017861	-0.00154814	0.00120031	-0.00189750	-0.00185209	-0.00159732	0.00180970	-0.00281505	-0.00068688	0.00067332	-0.00044014	0.00043834	0.00013015	-0.00000357	0.00396016	-0.00061717	-0.00124299	-0.00430273	0.00258227	-0.00174092	0.00049952	-0.00080709	0.00268786	-0.00440305	0.00695926	0.00177706	0.01016287	-0.00154623	-0.00147642	-0.00158620	0.00715886	-0.00343588	0.00104237	0.00208864	-0.00254839	-0.00040954	0.00142159	0.00285440	-0.00707527	-0.00504377	0.00641310	0.00483622	0.00427237	0.00736289	0.00606248	0.00048032	-0.00678308	0.00623146	-0.00024315	-0.00476909	-0.01560882	-0.00789761	-0.01527449	-0.01054915	-0.01621704	-0.00339840	-0.01960024	-0.00812332	0.00194088	0.00194584	-0.01558798	-0.01606426	-0.01351356	-0.00599747	-0.01029776	-0.02020023	-0.01558925	-0.00697631	-0.00022528	0.00241329	-0.00420770	0.00011148	0.00114510	0.00050491	0.00004713	-0.00122705	0.00041636	-0.00075163	-0.00004449	0.00162054	0.00143612	-0.00114207	-0.00221798	0.00050546	0.00161230	0.00012779	-0.00020081	-0.00007690	0.00050283	0.00118758	-0.00003999	0.00132369	0.00044452	0.00104639	-0.00032032	0.00052793	0.00027664	-0.00030241	0.00158019	0.00073351	0.00112397	0.00084040	0.00042032	0.00073174	0.00045326	0.00172393	0.00121232	-0.00017422	0.00111639	0.00102539	0.00016034	0.00087101	-0.00041429	0.00135393	0.00020956	0.00160535	0.00044781	0.00056564	0.00069951	0.00065485	0.00183820	0.00164923	0.00070727	0.00006506	0.00043838	-0.00040407	0.00060196	-0.00141959	0.00058004	0.00080553	0.00211339	0.00077775	0.00175403	-0.00012609	0.00115020	0.00088545	0.00237810	0.00036037	0.00051600	0.00077499	0.00125580	0.00072481	0.00129274	0.00100095	0.00048491	0.00186266	0.00036182	0.00060990	0.00083250	0.00034139	0.00047872	0.00014439	0.00088541	0.00092503	0.00153975	0.00043493	-0.00021526	0.00094703	-0.00052169	-0.00112133	0.00034530	0.00190946	0.00068713	-0.00006366	0.00007439	0.00012400	0.00115008	-0.00043255	0.00020672	0.00076144	0.00085812	0.00086737	0.00074183	0.00092860	-0.00096041	0.00073598	0.00146102	0.00054520	0.00051476	-0.00058544	0.00140819	-0.00065242	-0.00062605	0.00072427	0.00074889	0.00086804	0.00108474	0.00049742	0.00066587	0.00071750	0.00036842	0.00058886	-0.00015279	-0.00048641	0.00027442	-0.00123341	0.00017768	0.00084768	0.00048998	0.00008760	0.00130730	0.00101560	-0.00012523	0.00035626	0.00065418	0.00095971	0.00112851	-0.00094999	0.00060917	0.00059710	0.00094856	0.00049724	0.00060462	0.00127568	0.00121719	0.00063356	0.00072593	0.00125809	0.00057767	-0.00010840	0.00151697	0.00004444	0.00162718	0.00183666	0.00052494	0.00088178	-0.00053214	-0.00023063	0.00138773	0.00008244	0.00051213	-0.00104677	0.00009645	0.00075062	-0.00002027	0.00013796	0.00003576	0.00064295	0.00002243	0.00112458	0.00069553	0.00074376	0.00101422	0.00081638	0.00005563	0.00053194	0.00060517	0.00141210	0.00026567	0.00038590	-0.00018395	0.00094174	0.00173091	0.00234699	0.00129267	0.00103636	0.00065212	0.00126625	0.00071580	0.00086187	0.00039424	0.00155730	0.00115648	0.00045942	0.00016727	0.00082017	0.00071370	-0.00012695	0.00006890	0.00074575	0.00194555	0.00100771	0.00203896	0.00084905	-0.00056875	0.00157794	0.00041694	0.00293165	0.00096756	0.00144107	0.00237130	0.00247065	0.00110206	0.00192160	0.00139078	0.00295594	0.00128616	0.00431904	0.00282222	0.00372526	0.00094638	0.00096243	0.00119722	0.00220431	0.00116691	-0.00041894	0.00155219	0.00117114	0.00286839	0.00210731	0.00006222	0.00359652	0.00230135	0.00025874	-0.00061635	0.00503811	0.00555348	0.00319464	0.00230952	0.00143507	0.00098750	0.00324706	0.00268474	0.00122078	0.00222908	0.00005395	0.00324774	0.00033237	0.00002939	0.00156305	0.00270410	0.00259934	0.00159350	0.00069102	0.00268036	-0.00018380	0.00376296	0.00239183	0.00266086	0.00255207	0.00538184	0.00218018	0.00109178	0.00267958	0.00329577	0.00207621	0.00215536	0.00045628	0.00080215	0.00441327	0.00212449	0.00406063	0.00296055	0.00239583	0.00176029	0.00167549	0.00242041	0.00350802	0.00094384	0.00083491	0.00117803	0.00012864	-0.00035466	0.00133057	0.00095585	0.00153998	-0.00025341	0.00116313	0.00127145	0.00201304	0.00170185	0.00150658	0.00175553	-0.00050025	0.00126470	0.00053018	0.00107736	0.00153018	0.00052507	0.00244199	0.00133000	0.00252073	-0.00012159	0.00077207	0.00095329	0.00178023	0.00173737	0.00207259	0.00144965	0.00084932	0.00174587	0.00095628	0.00153759	0.00112622	0.00065541	0.00192472	0.00144012	0.00032616	-0.00016496	0.00094619	0.00136868	0.00133386	0.00079625	0.00177458	0.00167731	0.00169827	0.00130145	0.00094826	0.00148785	0.00131118	0.00098262	0.00222886	0.00155620	0.00195215	0.00119694	0.00172608	0.00094011	0.00080185	0.00172707	0.00253371	0.00100957	0.00136147	0.00077816	0.00178669	0.00196974	0.00185978	0.00147773	0.00079092	0.00065140	0.00114209	0.00095337	0.00145072	0.00170285	0.00107128	0.00076688	0.00116193	0.00117122	-0.00009062	0.00069182	0.00050984	0.00084273	0.00068969	0.00042820	0.00101051	0.00083733	0.00065971	0.00023818	0.00065458	0.00061829	0.00050523	0.00080423	0.00068382	0.00059815	0.00080168	0.00021441	0.00057828	0.00074776	0.00091346	0.00075931	0.00062861	0.00078098	0.00138931	0.00074236	-0.25462203
-2.7997	0.38199671	-21.47483647	-21.47483647	-0.44859123	0.03334146	0.57605791	0.78121907	-0.08948683	-21.47483647	-0.51616371	0.41778584	-0.66536391	0.29180594	-0.88865581	-21.47483647	0.08278994	1.26924050	-1.16293633	-1.11043060	-21.47483647	-0.32540381	-21.47483647	-21.47483647	-3.66812491	-21.47483647	-1.95390272	-21.47483647	-21.47483647	-0.50726205	-21.47483647	-0.95775872	-21.47483647	0.20045363	0.94413817	-0.87806198	-0.11829739	-0.08260637	-0.05437903	0.02111491	-0.00436253	0.00855718	0.01978788	-0.01385188	-0.02585440	-0.02567206	-0.01354347	0.00966934	-0.00714630	-0.01281228	-0.00094975	-0.00413836	0.01600679	-0.00344956	-0.00253872	0.00221956	0.00148603	-0.00897727	0.00209459	0.00141419	0.00647756	0.00073131	-0.00406542	0.00232925	0.00033759	-0.00255030	-0.00116765	0.00164102	0.00313235	0.00232251	0.00122071	-0.00023011	0.00184930	0.00316269	-0.00165890	0.00151166	0.00059010	0.00249994	0.00044266	0.00040122	0.00298007	0.00003404	0.00174567	-0.00182020	-0.00591079	0.00962593	0.00058122	0.00550456	-0.00002788	0.00670576	0.00044668	0.00377148	0.00838234	0.00617836	0.00200165	-0.00187765	0.00256462	-0.00335871	-0.00262847	0.00640343	0.00302816	0.00306983	0.00877077	0.00366529	-0.00122615	0.00021388	0.00605073	-0.00136465	-0.00938245	-0.02182227	-0.01268134	-0.02205901	-0.01661078	-0.01170479	0.00206992	-0.01897296	-0.01794273	-0.01411776	-0.01165815	-0.02307072	-0.01843006	-0.00910855	0.00332145	0.00100050	-0.00988171	-0.01281509	-0.00444082	-0.00238497	-0.00065213	-0.00191741	-0.00002418	-0.00030912	0.00239345	0.00293390	0.00017816	-0.00082071	-0.00068481	0.00071654	0.00215755	0.00175408	-0.00107243	0.00120392	-0.00060583	0.00024580	0.00184070	-0.00104916	0.00187007	0.00119491	0.00189317	0.00127325	0.00110961	0.00195153	0.00049941	0.00010796	-0.00133943	0.00132880	0.00044389	0.00014184	0.00082438	0.00124389	0.00082166	-0.00102329	0.00226502	-0.00071961	-0.00037993	0.00007976	0.00083209	0.00068055	0.00021798	0.00010568	0.00145602	-0.00086949	0.00055187	0.00103453	0.00145418	-0.00106771	0.00049285	0.00073545	0.00085526	0.00009532	0.00042737	0.00108005	0.00047763	0.00031255	0.00008878	0.00056873	0.00082815	0.00056728	0.00021534	0.00127773	0.00082091	0.00040748	-0.00021273	0.00199144	0.00087033	0.00146121	0.00044945	0.00057892	-0.00033358	0.00057673	0.00113826	0.00104066	0.00083669	0.00061725	0.00199270	0.00063716	0.00221141	0.00133780	0.00027146	0.00065274	0.00015850	0.00008811	0.00090988	0.00016141	0.00032627	-0.00005150	0.00066698	0.00113048	-0.00083046	-0.00011213	0.00095567	0.00078837	0.00079941	0.00034338	0.00035535	0.00041867	-0.00019522	0.00023959	0.00016088	0.00017273	0.00039140	0.00084060	0.00043886	0.00014253	0.00085397	0.00029011	0.00106281	0.00082954	-0.00005010	0.00120718	-0.00008386	0.00010135	-0.00037339	0.00022909	0.00046524	-0.00038848	0.00063783	0.00031673	0.00065231	-0.00037575	-0.00037963	0.00055397	0.00071950	0.00030404	0.00054232	0.00051582	0.00101271	0.00085270	-0.00005472	0.00012343	0.00035503	-0.00014567	0.00033393	-0.00038961	0.00031935	0.00119563	-0.00036628	0.00075982	0.00039248	0.00052822	0.00008608	0.00020808	0.00126845	0.00098857	0.00040452	0.00025770	0.00072567	0.00048131	0.00002605	0.00127059	0.00025130	0.00068229	0.00053419	0.00036197	0.00035474	-0.00042978	-0.00029672	0.00042707	0.00053532	0.00049533	-0.00041482	0.00057187	0.00126334	-0.00017729	0.00081367	-0.00016037	-0.00013090	-0.00010022	-0.00011908	0.00079795	-0.00006675	0.00046132	0.00046333	0.00020510	-0.00016665	0.00143164	0.00106838	0.00072562	0.00010430	0.00000482	0.00130527	0.00136960	0.00142625	0.00117762	0.00069470	0.00078871	0.00136414	0.00049982	0.00027571	0.00059032	0.00130285	-0.00066952	0.00082036	0.00113955	0.00017549	0.00063169	0.00003382	-0.00060996	0.00020612	0.00213966	-0.00001811	0.00101792	0.00240458	-0.00041969	-0.00026509	-0.00013173	0.00133202	-0.00151800	0.00062307	0.00187570	0.00066545	0.00083231	0.00295009	0.00115633	0.00032899	-0.00103417	0.00246734	0.00325216	0.00177406	0.00098319	-0.00029815	-0.00068703	-0.00166511	-0.00180656	-0.00116086	-0.00070676	0.00205226	-0.00014744	0.00068538	-0.00271563	0.00080137	0.00108767	0.00032335	0.00089863	0.00371157	0.00270130	0.00360419	0.00090205	0.00244957	-0.00202500	0.00017218	0.00060291	0.00167843	0.00265616	-0.00050044	0.00275627	-0.00104369	0.00083004	0.00109717	-0.00021722	0.00057582	0.00187009	0.00052320	0.00070785	-0.00080690	0.00293542	0.00180482	0.00083843	0.00032690	0.00181066	0.00163963	0.00187207	0.00257225	0.00099295	0.00068255	-0.00146413	-0.00130694	-0.00072228	0.00140822	0.00167062	0.00238539	0.00003284	0.00071632	0.00186350	-0.00031943	0.00059298	0.00043367	0.00003058	0.00153756	0.00076670	0.00157581	0.00019018	-0.00000103	-0.00122647	0.00112534	-0.00013066	0.00025231	-0.00043312	0.00034986	-0.00078764	0.00025169	0.00096195	-0.00065976	0.00095776	-0.00064451	0.00011915	-0.00013271	-0.00027305	0.00159714	-0.00011924	0.00157694	0.00081172	0.00034295	-0.00003118	0.00070649	0.00076688	0.00047166	0.00089631	0.00064782	0.00071516	-0.00027947	0.00027483	0.00052356	-0.00007749	0.00001868	0.00121356	-0.00027093	0.00047010	0.00039173	-0.00023989	0.00051783	0.00034720	0.00022820	-0.00053903	0.00062450	0.00057404	0.00073584	0.00148801	0.00063671	0.00036853	0.00018029	-0.00048525	0.00060912	0.00061363	0.00055584	0.00019926	0.00041956	0.00102512	0.00066632	-0.00000513	0.00055653	0.00048854	0.00036976	0.00084969	0.00090198	0.00099833	0.00066388	0.00121851	0.00041641	0.00025154	0.00055085	0.00019772	0.00014374	-0.00016108	0.00030448	0.00025456	0.00025328	0.00009690	0.00057717	0.00026117	0.00046913	0.00055796	0.00048120	0.00066589	0.00027089	0.00016196	0.00042321	0.00015684	0.00033090	0.00019906	0.00052301	-0.00021136	0.00002645	-0.00004963	0.00009184	0.00038609	0.00051643	0.00014113	0.00017777	0.00023410	0.00051782	-0.00032934	-0.04718279
-2.6997	0.39786815	-0.20867857	-0.48548660	-21.47483647	-1.24869102	0.46457866	-0.03148979	0.27117424	-21.47483647	0.34693186	0.55737834	-0.19007542	0.25786152	-1.86311668	-0.17889190	-21.47483647	-21.47483647	0.15938678	-0.80540840	-21.47483647	-21.47483647	-21.47483647	0.20362099	0.64389330	0.92472929	-21.47483647	-21.47483647	-21.47483647	0.90700435	-21.47483647	-21.47483647	-0.09667097	0.09165856	0.17358162	0.44071794	-0.24056305	-0.12188563	0.03372967	0.03169121	0.00399711	0.00858126	0.03060374	0.01157197	-0.03033445	0.02538096	0.00230156	0.00684338	-0.02334088	0.00973970	-0.00919923	0.00387946	0.00947178	0.00659509	0.00545112	0.00086537	0.00379131	0.00201194	0.00166774	-0.00066231	0.00103647	0.00311234	-0.00446785	-0.00073774	-0.00227211	-0.00210971	-0.00154876	0.00033216	0.00174957	0.00061624	-0.00142727	-0.00019152	0.00198420	0.00240450	0.00120156	0.00131116	-0.00271345	0.00127013	-0.00300779	-0.00306114	0.00203671	-0.00110886	0.00524909	0.00259278	0.00611877	0.00622043	-0.00024971	0.00111234	0.00108498	0.00900927	-0.00146586	-0.00005997	0.00017243	0.00513733	-0.00225934	0.00068686	0.00107508	0.00273176	-0.00032685	-0.00454341	0.00176752	0.00682915	0.00656304	0.00398905	-0.00326598	-0.00660956	-0.00472649	-0.01187518	-0.01411105	-0.02608953	-0.01354212	-0.02663739	-0.01272593	-0.00774664	0.00752869	-0.02113912	-0.02056641	-0.01905601	-0.01905668	-0.02664994	-0.02775288	-0.01581540	-0.00537337	-0.00468572	-0.01363788	-0.01258776	-0.00459969	-0.00233752	0.00101482	-0.00092474	0.00003214	0.00054809	0.00008367	0.00087202	0.00049595	-0.00085356	-0.00091904	0.00140389	0.00169872	0.00137168	-0.00067305	0.00000287	-0.00191257	-0.00039133	-0.00016389	-0.00113046	0.00102379	-0.00032356	0.00079266	0.00084246	0.00017779	0.00075368	0.00057891	0.00016697	-0.00024010	0.00098267	-0.00095529	0.00027947	-0.00125173	0.00202082	-0.00041520	0.00050357	0.00131284	-0.00115762	0.00006097	0.00089816	0.00019672	0.00072579	0.00017063	-0.00000139	0.00006677	-0.00109755	-0.00002901	0.00117368	0.00052961	-0.00048519	0.00013743	0.00051067	0.00029187	0.00145441	-0.00002736	0.00002148	0.00018717	0.00045372	0.00024398	0.00090841	0.00026546	0.00077552	-0.00013335	0.00125542	0.00028194	0.00124406	0.00010401	0.00032579	0.00135272	0.00185137	-0.00013069	0.00094193	-0.00131706	0.00046165	-0.00003328	0.00157084	0.00096032	0.00007150	0.00085643	0.00120535	0.00146635	0.00106370	-0.00000531	0.00139450	-0.00022879	0.00075790	0.00068401	0.00052757	0.00020955	0.00050497	0.00012495	0.00047463	-0.00084784	0.00008333	0.00113269	-0.00034274	0.00027002	0.00013057	0.00086837	0.00008910	-0.00065226	0.00031885	0.00009717	-0.00016791	0.00003752	0.00113656	-0.00024671	0.00041265	0.00068074	0.00031223	0.00048467	0.00117770	0.00095371	0.00059873	-0.00045375	-0.00043903	-0.00019807	0.00004361	-0.00031004	0.00025301	0.00013628	0.00053101	0.00061264	0.00021709	0.00001037	0.00002850	-0.00023211	0.00029576	-0.00020429	0.00027611	0.00078294	0.00017912	-0.00009418	0.00091177	0.00108539	-0.00021736	0.00033060	0.00001874	0.00039195	0.00085573	-0.00075758	0.00038843	0.00045145	0.00042136	0.00005924	0.00025383	0.00131018	0.00013081	0.00050901	0.00075252	0.00052492	0.00034934	-0.00059002	0.00127456	-0.00013749	0.00107825	0.00043488	0.00020253	0.00094456	-0.00020840	-0.00052450	0.00114991	-0.00075163	0.00040935	-0.00032078	0.00045367	0.00080322	0.00010930	0.00033424	0.00016718	-0.00004068	0.00034209	-0.00049073	0.00059222	0.00003853	0.00030550	0.00057261	0.00032206	-0.00007380	0.00062985	-0.00039550	0.00020970	-0.00027242	-0.00001670	-0.00008965	0.00149755	0.00110991	0.00079284	-0.00019294	0.00050938	0.00118331	0.00062840	0.00139232	0.00029827	0.00053883	0.00211704	0.00034727	0.00022181	-0.00008218	-0.00037243	0.00002816	-0.00072105	-0.00248036	-0.00011279	-0.00012961	0.00093897	0.00061894	0.00119854	0.00113560	0.00068002	0.00248587	0.00035712	0.00041421	0.00221569	0.00063397	0.00091264	0.00031810	0.00203834	0.00039908	0.00058071	0.00230068	0.00164351	0.00083701	0.00359997	-0.00075027	0.00016652	0.00058176	0.00105577	-0.00188841	0.00084651	-0.00001431	0.00261256	0.00024273	0.00184712	0.00078685	0.00190326	-0.00044969	-0.00005457	0.00198930	0.00312061	0.00125116	0.00175619	0.00165765	-0.00057135	0.00087509	0.00200029	-0.00074810	0.00182493	0.00113994	0.00308536	0.00012337	0.00252101	0.00208377	-0.00032930	0.00095316	0.00300779	-0.00096055	0.00073368	0.00155017	0.00365745	0.00113492	0.00341443	-0.00142163	0.00169805	0.00133778	0.00012503	0.00284753	0.00325587	0.00142464	0.00003123	-0.00187206	0.00152058	0.00247851	0.00090499	0.00282828	0.00119088	-0.00003689	0.00264926	0.00002311	0.00315654	0.00108843	0.00168349	0.00276830	0.00103527	-0.00007745	0.00025152	0.00089039	-0.00036454	0.00197215	0.00062505	0.00063412	0.00121143	0.00074862	0.00149161	0.00065691	0.00142511	-0.00022478	0.00173539	0.00101117	0.00135738	0.00044484	-0.00112930	0.00069462	-0.00028736	0.00076547	0.00104313	0.00122521	0.00000046	0.00054000	0.00129335	0.00129844	0.00157819	0.00028928	0.00100103	0.00209138	0.00142996	0.00064988	0.00009477	0.00152707	0.00133303	-0.00005775	0.00078006	0.00181689	0.00092958	0.00111975	0.00110453	0.00146912	0.00136048	0.00074087	0.00072174	-0.00001637	0.00067691	0.00006011	0.00154184	0.00126129	0.00155722	0.00200268	0.00097355	0.00115500	0.00065125	0.00128820	0.00111134	0.00205532	0.00109789	0.00103795	0.00102026	0.00194189	0.00136247	0.00071858	0.00060117	0.00013083	0.00095126	0.00139085	0.00077245	0.00111362	0.00094658	0.00072856	0.00007995	0.00122508	0.00090999	0.00039274	0.00049140	0.00097501	0.00090746	0.00054192	0.00072528	0.00095416	0.00077027	0.00092241	0.00038805	0.00076433	0.00050805	0.00004924	0.00040799	0.00121145	0.00037548	0.00031229	0.00037674	0.00026034	0.00026440	0.00053658	0.00060154	0.00063608	0.00068070	0.00078849	0.00012454	-0.03410547
-2.5997	0.20623261	-0.31376429	1.34751093	-21.47483647	0.57532044	-21.47483647	-0.72692769	0.98598891	-0.64085639	1.49417198	-0.26501635	-0.35659488	0.28667802	1.34331489	-0.38212329	-21.47483647	-0.96446472	-21.47483647	-0.47617078	-0.60419075	0.46536794	0.14572909	-21.47483647	-0.56073582	-21.47483647	0.17754225	-21.47483647	0.29113391	-0.51070279	1.57419086	-21.47483647	-21.47483647	-0.04647821	-1.49374960	0.53455186	0.66101877	0.33914736	-0.03687575	-0.02988039	-0.07139319	-0.01018483	-0.00848994	0.03791665	-0.04399984	-0.00339354	0.00686693	0.02856530	-0.02665654	-0.00233787	-0.01238120	0.00684082	-0.00051037	-0.00500281	-0.00296078	-0.00123008	0.00265449	0.00096637	-0.00074375	0.00306189	0.00119427	0.00109500	-0.00345623	-0.00119925	-0.00126430	-0.00208360	0.00019606	-0.00085782	0.00336900	-0.00264272	0.00207577	0.00154500	0.00141192	0.00009400	0.00169699	-0.00098362	0.00002503	0.00296864	-0.00175540	0.00491392	-0.00035020	-0.00080637	-0.00043674	-0.00087633	-0.00221796	0.00682366	-0.00161590	-0.00340348	-0.00508771	0.00337324	-0.00187216	0.00120974	0.00455268	0.00050171	0.00259614	-0.00057204	0.00191343	0.00012151	-0.00376294	0.00216186	0.00401723	0.00694824	0.00916266	0.00421429	-0.00244456	-0.00466836	0.00684200	0.00020555	-0.00105587	-0.00751716	-0.00446464	-0.01996052	-0.01436170	-0.01165487	0.01002448	-0.00300613	0.00401193	0.00324361	0.00544382	-0.01123401	-0.01271556	-0.00925161	-0.00441266	-0.00453420	-0.01389139	-0.01541195	-0.00623010	-0.00198403	-0.00119575	-0.00076881	0.00086818	0.00102536	0.00067284	0.00013562	-0.00108481	0.00004969	-0.00031188	-0.00120039	0.00184964	-0.00074542	-0.00021916	-0.00222408	-0.00030367	0.00075507	0.00177157	0.00066814	0.00144423	0.00020642	0.00173039	0.00093146	0.00031848	0.00054079	-0.00006960	0.00083069	0.00014044	0.00145109	-0.00021136	0.00002889	-0.00037245	0.00188447	0.00098752	-0.00081618	0.00066225	-0.00070965	0.00018478	0.00107688	0.00095033	0.00153134	-0.00080951	-0.00006888	0.00108717	0.00005908	0.00040751	0.00005246	0.00240426	-0.00068697	0.00055322	0.00066828	0.00090947	0.00095015	-0.00059745	0.00125309	0.00070388	0.00060036	0.00040387	0.00099876	0.00022610	-0.00033019	0.00019742	0.00188847	0.00091639	0.00108150	-0.00008448	0.00182883	0.00053610	0.00081046	0.00106401	0.00043818	0.00071356	0.00084173	0.00108924	0.00089078	0.00054904	0.00045024	0.00117393	0.00095488	0.00138224	0.00139125	0.00024596	0.00042224	-0.00014661	0.00048320	0.00111962	0.00101324	0.00037252	0.00014300	0.00108926	-0.00056001	0.00038567	-0.00016246	0.00075192	0.00127414	0.00095730	0.00074025	0.00026531	-0.00007712	-0.00016181	0.00020289	0.00095762	0.00040345	0.00049037	0.00091192	0.00122805	-0.00008181	0.00097667	0.00085413	0.00108308	0.00087021	-0.00038363	0.00155524	0.00070273	-0.00063051	0.00051616	0.00018090	0.00059078	-0.00036483	-0.00008988	0.00126264	0.00070300	0.00076936	-0.00050772	0.00064598	0.00031607	0.00021092	0.00015353	0.00007164	0.00083415	0.00046745	0.00067828	0.00076682	0.00140331	-0.00041013	0.00069906	0.00038744	0.00036916	0.00101232	-0.00031174	0.00049856	0.00057880	0.00015258	0.00047045	0.00062112	0.00111981	0.00079643	0.00021895	0.00025358	0.00102780	0.00063755	0.00059302	0.00133720	-0.00016215	0.00145006	0.00015480	0.00105269	0.00043306	-0.00038747	0.00028338	0.00111988	0.00007299	0.00026200	-0.00026010	0.00061001	0.00049169	0.00048679	0.00024420	-0.00009150	-0.00010363	-0.00008918	0.00011931	0.00071956	-0.00009915	0.00031140	0.00059525	0.00070995	0.00010052	0.00026320	0.00011057	-0.00032562	-0.00038820	0.00015816	0.00144226	0.00109790	0.00055327	0.00086963	0.00143320	0.00064337	0.00074840	0.00022221	0.00168018	0.00111000	0.00171156	0.00032298	0.00017671	0.00028036	-0.00081737	-0.00070685	0.00032071	0.00059343	-0.00006444	0.00159874	0.00085591	0.00016571	0.00065342	-0.00047479	-0.00045168	0.00165471	0.00169833	-0.00063086	0.00184165	0.00151035	0.00148484	0.00297312	0.00069186	0.00259044	0.00225310	-0.00092211	0.00184040	0.00161149	0.00146121	-0.00017038	0.00022743	-0.00142699	0.00147319	0.00168268	-0.00103182	0.00185835	0.00031054	0.00036835	0.00336410	0.00020067	0.00041495	0.00096157	0.00243856	0.00042679	0.00359394	0.00399449	0.00239470	-0.00209330	0.00229381	0.00070795	-0.00091815	-0.00101225	0.00201822	0.00142670	0.00090264	0.00291933	-0.00028548	0.00001922	-0.00238972	0.00140434	0.00050963	0.00159340	0.00079422	0.00433582	0.00259073	0.00198152	-0.00040774	0.00309167	0.00016758	0.00018595	0.00080537	0.00150015	0.00245675	0.00124487	0.00221534	0.00194757	0.00080604	0.00085483	0.00177088	0.00151351	0.00018943	0.00105047	0.00348631	0.00005249	-0.00140214	0.00011757	0.00147181	-0.00106507	0.00039354	0.00022964	0.00043665	-0.00159158	0.00046809	0.00165875	0.00292183	0.00082867	0.00014588	0.00024094	0.00076614	0.00135458	0.00136986	0.00100577	-0.00010013	0.00140037	-0.00100217	0.00155213	0.00023696	-0.00018267	0.00050770	0.00020192	0.00053954	0.00137454	0.00155651	0.00006095	0.00101300	0.00076023	0.00144625	0.00098541	0.00046150	0.00161201	0.00018343	0.00015927	0.00093417	-0.00019373	0.00127300	0.00075045	0.00074685	0.00090445	0.00046772	0.00070298	0.00074775	0.00049637	0.00015444	0.00021458	0.00131593	-0.00014761	0.00102767	0.00110425	0.00059960	0.00155428	0.00069487	-0.00008758	0.00134914	0.00081230	0.00017719	0.00024237	0.00055693	0.00097234	0.00057264	0.00060265	0.00086574	0.00067830	0.00151893	0.00025250	0.00109406	0.00078950	0.00078375	0.00027616	0.00022030	0.00033538	0.00060448	0.00008503	0.00095137	-0.00008899	0.00083396	0.00074567	0.00005394	0.00042385	0.00075750	0.00063917	0.00050118	0.00007291	0.00077900	0.00019798	0.00029299	0.00026890	0.00055164	0.00020738	0.00005503	0.00029356	0.00043400	0.00039601	0.00027421	0.00004748	0.00019742	0.00001543	0.00034767	-0.00000677	0.00056889	0.00042426	0.00039559	0.00006152	0.36438682
-2.4997	-21.47483647	-0.13881248	0.41647478	0.09563506	-1.05411518	-0.01367232	-21.47483647	-21.47483647	0.49340374	0.07343379	0.66233949	-21.47483647	1.14601254	-0.53830278	-0.62419057	-0.54078424	-0.36204788	1.18616285	0.68020302	0.45230519	-1.77405369	-21.47483647	-21.47483647	-21.47483647	-21.47483647	-21.47483647	-21.47483647	-21.47483647	0.61123979	2.14222288	1.73953032	-21.47483647	0.01994595	-2.32187557	0.44222903	-0.05214827	-0.05045791	0.01690911	0.08406299	-0.02479199	0.04783783	0.00350923	0.03888720	-0.05028710	0.05196082	0.00844417	0.04665961	-0.02279179	0.00991678	0.00482999	0.01206834	0.00648485	0.00956903	-0.00371708	0.00504273	-0.00314393	-0.00085513	0.00342472	-0.00448136	-0.00069426	0.00190087	-0.00181364	0.00130657	-0.00228464	-0.00108057	-0.00133079	-0.00270793	0.00058419	-0.00201395	0.00120881	0.00025360	0.00125739	0.00286817	0.00058130	0.00001624	0.00302589	0.00264782	-0.00311904	0.00298200	0.00335609	-0.00224906	0.00301014	0.00219216	0.00144732	0.00302224	0.00169377	-0.00373035	-0.00288922	0.00128101	-0.00348981	0.00387314	-0.00118370	0.00014487	-0.00963955	-0.00108054	-0.00323983	0.00172707	-0.00679586	0.00602143	0.00086528	0.00532074	0.00709815	0.00281888	-0.00612449	-0.00861129	-0.00025794	-0.01112470	-0.01454933	-0.02013819	-0.01160612	-0.02523948	-0.02121026	-0.02520401	-0.00934833	-0.01725565	-0.00947782	-0.00545488	-0.00898447	-0.02269382	-0.02174116	-0.01491142	-0.01065212	-0.00584880	-0.00407066	0.00131167	0.00336919	0.00115690	-0.00078846	-0.00046984	-0.00007143	0.00083207	0.00076513	0.00165642	-0.00263292	-0.00007443	-0.00074316	-0.00028943	0.00053610	0.00070122	-0.00113059	-0.00083891	0.00062138	0.00074621	0.00081567	-0.00115007	0.00054450	-0.00007211	0.00039468	-0.00032301	0.00010112	0.00164082	-0.00092588	0.00025319	0.00143072	0.00070038	-0.00037345	-0.00013365	0.00064687	0.00059089	-0.00005875	-0.00028859	0.00140541	-0.00117679	-0.00086028	0.00080013	-0.00017698	-0.00008870	-0.00059821	-0.00012851	0.00095138	0.00040981	0.00026268	0.00021460	-0.00060624	-0.00017482	0.00058877	-0.00031386	-0.00000703	0.00103330	0.00052521	0.00046590	0.00015784	-0.00003676	-0.00031079	0.00023801	0.00021913	0.00167402	-0.00014582	0.00092594	-0.00035080	0.00114771	0.00102091	0.00097557	0.00041328	0.00128162	0.00001748	-0.00030044	0.00045629	0.00008069	-0.00094136	0.00158443	0.00057666	0.00035295	0.00040784	0.00138844	0.00116326	0.00071303	-0.00022516	0.00052167	-0.00022235	0.00023020	0.00064132	0.00100627	0.00074967	0.00046389	0.00068080	-0.00011121	-0.00136167	-0.00022495	0.00025637	0.00001947	0.00033026	-0.00005310	0.00014490	0.00010360	-0.00043518	0.00047002	-0.00007714	-0.00074682	0.00015397	0.00057636	0.00039670	-0.00038032	0.00047909	0.00074185	-0.00037652	0.00055965	-0.00089499	0.00145978	-0.00053770	-0.00069701	0.00013066	-0.00020899	0.00024894	0.00045395	-0.00020197	0.00007704	-0.00016190	-0.00011650	-0.00018495	-0.00010547	-0.00068359	-0.00017100	0.00005032	-0.00002816	0.00045074	0.00045910	-0.00033156	0.00001878	0.00041165	-0.00022962	0.00028835	-0.00008260	-0.00007393	0.00027227	-0.00094186	0.00051582	0.00016546	-0.00044599	-0.00035707	0.00037125	0.00106959	-0.00017694	0.00029271	0.00079426	0.00057755	0.00033705	-0.00054593	0.00146211	0.00058617	0.00054920	-0.00048172	0.00007313	0.00111746	-0.00006465	-0.00004980	0.00072681	-0.00004230	-0.00002145	-0.00045898	0.00036503	0.00033215	-0.00020830	-0.00043028	0.00040879	-0.00020025	0.00011072	0.00010480	0.00053441	0.00066537	0.00035008	0.00018784	0.00069083	-0.00002377	0.00081509	0.00092591	-0.00003391	0.00022385	-0.00046421	0.00107708	0.00133919	0.00065165	0.00081890	-0.00081163	0.00152817	0.00055083	-0.00030336	0.00012894	-0.00018364	0.00018156	-0.00069747	0.00011904	-0.00021182	0.00057987	-0.00106321	0.00050477	-0.00118611	-0.00090232	-0.00009323	0.00035858	0.00112749	0.00127639	-0.00163112	-0.00219472	-0.00111696	0.00074930	0.00006955	0.00126865	0.00241074	0.00020045	0.00035720	0.00141636	0.00097297	0.00125097	-0.00125987	-0.00017807	0.00150255	-0.00006011	-0.00013924	-0.00005536	0.00052193	-0.00089132	0.00011731	-0.00080408	0.00027455	-0.00027417	-0.00148882	0.00099958	-0.00047374	0.00042354	0.00062465	0.00014837	0.00052982	0.00225548	0.00452495	0.00116069	-0.00052395	0.00032854	-0.00120531	0.00006917	0.00247138	0.00141571	0.00100565	0.00202220	0.00381781	-0.00150732	0.00021765	-0.00136770	0.00076581	-0.00045926	0.00013554	-0.00286774	0.00308229	0.00052657	0.00159365	0.00209497	0.00034663	0.00303819	0.00322817	0.00186887	0.00097626	0.00122771	0.00167283	0.00074056	0.00146558	-0.00098309	0.00402639	-0.00014308	-0.00163699	0.00112595	0.00066258	0.00012701	-0.00003051	0.00001062	0.00088223	-0.00090735	-0.00195767	-0.00102065	0.00016936	-0.00127807	0.00071712	0.00074579	0.00072409	0.00011340	0.00033504	0.00084737	0.00135134	0.00163872	0.00225958	0.00058964	0.00061083	0.00229282	0.00155265	-0.00052842	0.00109799	0.00010402	0.00126769	0.00181517	0.00033747	0.00123252	0.00030137	0.00174283	-0.00020999	0.00101619	0.00058255	-0.00006626	0.00144589	0.00088641	0.00066779	0.00130027	0.00077204	0.00026329	-0.00020025	0.00132650	0.00056829	-0.00022312	0.00084336	0.00135005	-0.00005978	0.00050952	0.00092983	0.00127036	-0.00014948	0.00136563	0.00072536	0.00019191	0.00110803	0.00001563	0.00084650	0.00053787	0.00006466	-0.00014559	0.00013078	0.00081147	0.00095878	0.00094819	0.00078118	0.00156045	0.00168933	-0.00016007	0.00083662	0.00116111	0.00095393	0.00103574	0.00067593	0.00093504	0.00020945	0.00076864	0.00094800	0.00069205	0.00061246	0.00066445	0.00065430	0.00019396	0.00053019	0.00046501	0.00019773	0.00059983	0.00038080	0.00046554	0.00070693	0.00022023	0.00055617	0.00017572	0.00006914	0.00072486	0.00066309	-0.00028296	0.00024824	0.00029576	0.00063021	0.00029004	-0.00010871	0.00057244	0.00048980	0.00064790	0.00049751	0.00064538	0.00050082	0.00080249	0.00034746	-0.09672131
-2.3997	0.03893475	-21.47483647	0.28711601	-0.95510978	0.48395017	-21.47483647	-0.36342964	1.04168248	0.29659175	-0.99477112	-0.55718457	-21.47483647	0.36156981	-21.47483647	0.03582545	-0.10301292	-0.70217093	-0.43891537	-0.59344857	-21.47483647	-0.05856550	-21.47483647	-21.47483647	-21.47483647	-0.72284248	-21.47483647	-21.47483647	0.14296006	-0.82969224	0.79788177	-0.18858741	-1.25536406	-0.00880674	-0.21876201	-0.01055568	0.54184410	0.34397598	0.03605493	-0.13588803	-0.14155327	0.07834493	0.10747863	-0.01094781	-0.00995882	0.03808237	0.00116555	0.03135921	0.01589904	0.03072856	-0.00203907	0.01849285	0.02618785	0.01717974	0.00030348	0.00893993	0.01454354	0.00142081	-0.00298991	0.00395358	0.00446702	-0.00391969	-0.00251778	0.00380099	-0.00071777	-0.00410127	-0.00045944	0.00344224	0.00052119	-0.00391712	0.00112957	0.00230539	-0.00005433	0.00048753	0.00264862	-0.00102954	-0.00238648	0.00388897	0.00290931	0.00184525	-0.00195901	0.00475576	0.00603803	-0.00108534	-0.00661496	0.01324096	0.00458634	-0.01057107	0.00073912	0.02258756	0.00048350	-0.00136005	0.01145583	0.00963610	-0.00481557	0.00263678	0.01162074	-0.00298322	-0.00293727	0.00031759	0.00566583	0.00533903	0.00333376	0.00467644	0.00415479	-0.00316867	-0.00250175	-0.00491363	-0.01432555	-0.02750856	-0.02040116	-0.02614683	-0.01759663	-0.02104417	0.00360845	-0.00953232	-0.00832887	-0.01881920	-0.02322985	-0.02880392	-0.02916655	-0.02783066	-0.00848450	-0.00160231	-0.00634405	-0.00086701	0.00707093	-0.00103060	-0.00232990	-0.00091476	0.00062725	0.00012290	0.00014102	0.00389119	-0.00149825	-0.00119152	-0.00068453	0.00122738	0.00193712	-0.00071025	-0.00000754	-0.00174682	-0.00124915	-0.00085930	0.00277766	0.00028484	0.00034277	0.00117702	0.00158917	0.00018575	0.00012343	0.00084442	0.00129577	-0.00038750	0.00047197	0.00285151	0.00080451	-0.00127071	-0.00069705	0.00198217	0.00014619	-0.00045878	0.00184054	0.00053319	-0.00092404	0.00059326	0.00121261	0.00096089	0.00065834	-0.00058329	0.00169866	-0.00069209	0.00075032	0.00058100	0.00236381	-0.00097472	-0.00015718	0.00111639	0.00210580	0.00080148	-0.00008902	0.00156074	0.00037468	0.00050338	-0.00027225	0.00165135	0.00017262	-0.00058463	0.00207003	0.00263448	-0.00043870	0.00045290	0.00120296	0.00180507	-0.00023778	0.00228816	0.00179927	0.00034124	-0.00070284	0.00246802	0.00211732	0.00140219	0.00161127	0.00190387	0.00155115	0.00058520	0.00173871	0.00170486	0.00058079	0.00120979	0.00099283	0.00116233	0.00091106	0.00035746	0.00203026	0.00026399	0.00038554	0.00003834	0.00063970	0.00056080	0.00058413	0.00188877	0.00120789	-0.00069287	0.00034220	0.00113871	-0.00009007	-0.00021098	0.00103916	0.00117574	0.00100568	0.00034906	0.00079747	0.00016365	0.00084861	0.00059846	0.00237002	0.00118374	-0.00007867	0.00117759	0.00118629	-0.00031018	0.00025588	0.00068366	0.00162050	0.00060594	0.00007698	0.00146895	0.00194684	-0.00005141	0.00051720	0.00133051	-0.00008538	0.00066391	0.00089322	0.00133700	0.00120406	0.00025924	0.00040213	0.00173657	0.00000003	-0.00038315	0.00146585	0.00023828	0.00012532	0.00121138	0.00017739	0.00062449	0.00067695	0.00100967	0.00115831	0.00043422	0.00102929	0.00151945	0.00084621	0.00022133	0.00169560	0.00103744	0.00028052	0.00151479	0.00105299	0.00119618	0.00033602	-0.00010315	0.00180252	0.00081668	-0.00030399	0.00112262	0.00131913	0.00054651	-0.00003909	0.00085281	0.00146159	-0.00036256	0.00052757	-0.00014095	0.00077130	0.00009202	0.00119522	0.00164633	0.00061114	0.00047744	0.00114442	0.00162721	0.00034658	0.00048209	0.00203347	0.00048576	-0.00011849	0.00099314	0.00238893	0.00114384	0.00082035	0.00246991	0.00232404	0.00161260	0.00168645	0.00115867	0.00103760	0.00046358	0.00131925	0.00145647	0.00114990	-0.00073191	0.00125258	0.00159202	0.00104511	-0.00024910	0.00082987	0.00208145	-0.00031767	0.00124833	0.00361461	0.00028515	0.00050605	0.00039969	0.00227264	0.00131231	0.00183854	0.00395917	0.00239290	0.00238825	0.00193659	0.00204745	0.00208591	-0.00005008	0.00273787	0.00365766	0.00169243	0.00133199	0.00248467	0.00158346	-0.00198610	0.00221813	0.00191910	0.00377283	0.00216325	0.00016072	0.00241913	0.00043798	0.00009848	0.00189324	0.00348662	0.00092256	0.00378792	0.00389802	0.00623089	0.00169995	0.00521421	-0.00002456	-0.00133227	0.00113462	0.00228312	0.00410823	0.00097235	0.00040310	0.00361029	0.00223146	0.00142728	0.00082377	0.00420199	0.00294083	-0.00059430	0.00601259	0.00224211	0.00215969	0.00100205	0.00364826	0.00324231	0.00241580	0.00137473	0.00169797	0.00438152	0.00016894	0.00134370	0.00316545	-0.00076866	0.00306490	0.00292624	0.00182879	0.00202004	0.00169105	0.00337909	0.00191040	0.00067844	0.00227559	0.00409767	0.00113571	0.00188937	0.00311295	0.00239400	-0.00043530	0.00064888	0.00311033	0.00411396	0.00042662	0.00162496	0.00299301	0.00093456	0.00058000	0.00142136	0.00435449	-0.00027238	0.00303955	0.00289605	0.00341086	0.00047194	0.00072681	0.00281586	0.00274386	0.00184808	0.00176749	0.00245054	0.00075072	0.00129638	0.00185874	0.00275466	0.00025602	-0.00000673	0.00172580	0.00025464	0.00095251	0.00121756	0.00098974	0.00123139	0.00187022	0.00094798	0.00177885	0.00129205	0.00028305	0.00173903	0.00107677	0.00098283	0.00065941	0.00114744	0.00086906	0.00033490	0.00094692	0.00120362	0.00056645	0.00096227	0.00034568	0.00049235	0.00003298	0.00111666	0.00201210	0.00055606	0.00186744	0.00184507	0.00167634	0.00070358	0.00018959	0.00213762	0.00040034	0.00127881	0.00143123	0.00173772	0.00032477	0.00105791	0.00081071	0.00168581	0.00109558	0.00077413	0.00110328	0.00119409	0.00029250	0.00071354	0.00049053	0.00038247	0.00054294	0.00133931	0.00085779	0.00033372	0.00070466	0.00081172	0.00084377	0.00024992	0.00047643	0.00112142	0.00061454	0.00023627	0.00094386	0.00063829	0.00043393	0.00043159	0.00083266	0.00134990	0.00014886	0.00067092	0.00062747	0.00089948	0.00036046	-1.00948941
-2.2997	-0.42010931	0.99513239	0.15225842	-21.47483647	-0.01027803	-1.20189619	-21.47483647	-0.42279499	-0.40033908	0.54643387	-0.62892228	0.73633415	-0.16599704	-0.76940062	0.30579337	0.16621143	-0.68756889	-0.26297235	-1.32620390	0.01012414	-21.47483647	-21.47483647	-21.47483647	-0.08869238	-0.23445379	-21.47483647	-21.47483647	-21.47483647	-0.64671192	-21.47483647	-0.39310340	-21.47483647	-0.46645269	-0.10472130	0.44192765	-0.09620670	-0.04408275	-0.03817612	0.12952130	-0.12610472	0.07288877	0.02786665	0.01548068	-0.07775948	0.04382777	0.00770737	0.01197037	-0.02291561	0.03942372	0.01752820	0.00631005	0.02655890	0.03591754	0.00592009	0.01093823	0.01644056	0.01237846	0.00715530	0.01032864	0.01403542	0.00315813	0.00112833	0.00203223	0.00204157	0.00029227	-0.00266924	0.00075823	-0.00027359	-0.00225166	-0.00182176	0.00269170	0.00178155	-0.00034422	-0.00189410	0.00226703	0.00028077	-0.00016483	-0.00006102	0.00541569	0.00126008	-0.00602610	0.00519985	0.00035502	-0.00469713	0.00339110	0.00455466	-0.00405024	-0.01460824	0.01467436	0.01194556	-0.00082443	0.00348282	0.00404975	0.00403179	-0.00440469	-0.00373741	0.00597180	-0.00188736	-0.00298116	0.00275812	0.01090905	0.00627925	-0.00091668	0.00243722	0.00019299	0.00747232	0.00170810	-0.00031493	-0.01520744	-0.01003630	-0.01327090	-0.00126034	0.00197787	0.01660967	0.00059718	-0.00835806	-0.02356564	-0.02478112	-0.02456191	-0.01618864	-0.01501961	-0.00198477	0.00396892	-0.00467089	-0.00621163	-0.00454717	-0.00403169	-0.00387673	0.00098611	0.00189939	-0.00081719	-0.00037908	0.00210177	0.00092725	-0.00078996	-0.00215110	0.00323862	0.00282823	-0.00024820	-0.00210753	-0.00103036	-0.00145263	-0.00117857	-0.00013968	0.00126330	0.00032187	-0.00128415	0.00040719	0.00161079	0.00020934	-0.00059941	0.00133045	0.00131322	-0.00035077	0.00071007	0.00067486	0.00049703	-0.00072257	0.00092911	0.00122073	-0.00049883	-0.00014429	0.00021226	0.00075843	-0.00024009	0.00028280	0.00156102	0.00041822	-0.00198187	0.00092706	0.00120367	-0.00036770	-0.00030053	0.00186679	0.00071100	0.00039318	-0.00004542	0.00131891	0.00103881	-0.00045915	0.00037754	0.00148346	-0.00059519	-0.00042204	0.00083161	-0.00003618	-0.00005406	0.00073254	0.00217766	0.00060390	0.00023991	-0.00009570	0.00148792	0.00041703	0.00069371	0.00059156	0.00101907	-0.00068228	0.00000161	0.00160404	-0.00000903	0.00055481	-0.00069568	0.00163887	0.00030528	0.00041385	0.00094826	0.00026628	0.00050239	-0.00035181	0.00105908	0.00140604	-0.00024791	0.00015105	0.00111037	-0.00021280	0.00018384	-0.00070048	0.00128811	-0.00087774	0.00019650	0.00024148	-0.00072894	0.00022250	0.00018801	0.00009323	0.00005920	-0.00059850	-0.00030556	0.00089945	-0.00001764	-0.00045104	-0.00008819	0.00147764	-0.00002660	0.00005443	0.00109847	0.00011385	0.00130795	-0.00049269	-0.00040662	-0.00036597	-0.00076407	-0.00025304	0.00055970	-0.00038039	-0.00005933	0.00026831	-0.00010747	-0.00079391	-0.00016604	0.00047340	0.00001730	-0.00102514	0.00076145	0.00054507	0.00016429	-0.00029419	0.00066354	0.00085757	-0.00136520	-0.00010597	0.00019580	-0.00016499	0.00025145	-0.00118853	0.00092086	-0.00028212	-0.00038629	0.00035157	0.00042527	0.00030985	0.00031338	0.00057303	0.00073838	0.00037279	0.00058252	0.00034585	0.00063618	-0.00050014	0.00132830	0.00000444	-0.00095653	0.00060626	0.00019596	-0.00018182	0.00052983	0.00027861	0.00049174	-0.00086421	-0.00019818	0.00044237	0.00003375	-0.00064504	-0.00035836	-0.00010284	-0.00011740	-0.00055780	0.00016472	0.00034838	-0.00040481	-0.00024583	0.00006642	0.00002471	-0.00024912	-0.00008353	-0.00000587	0.00038914	-0.00038202	0.00101064	0.00181985	-0.00004567	-0.00012696	0.00040181	0.00031379	0.00044958	0.00035987	0.00149584	0.00131069	0.00018880	0.00029000	-0.00000211	-0.00032421	0.00047674	0.00015676	0.00079078	-0.00196227	-0.00112568	0.00145710	0.00007168	-0.00091939	0.00179021	0.00010437	0.00077099	-0.00031603	0.00043946	0.00076289	-0.00139583	0.00038525	0.00067869	0.00023566	-0.00088308	0.00025946	0.00034271	-0.00039980	-0.00073501	0.00361177	0.00222688	-0.00057199	-0.00251434	-0.00087109	-0.00249313	-0.00178965	-0.00151569	0.00268487	-0.00136716	-0.00100723	-0.00025626	-0.00194211	0.00006266	-0.00051660	-0.00081674	-0.00016998	0.00142893	0.00244837	0.00017452	0.00173658	-0.00137865	-0.00238578	-0.00081873	-0.00033120	-0.00230616	0.00218206	-0.00047278	-0.00103648	-0.00254386	-0.00030441	0.00012182	-0.00127096	0.00110487	0.00270492	-0.00084478	0.00000944	0.00102757	0.00074298	-0.00119032	-0.00098769	-0.00007330	0.00014931	-0.00006940	0.00154107	0.00140953	0.00025891	0.00204582	-0.00001753	-0.00187351	-0.00102288	-0.00182632	0.00172783	0.00182928	-0.00069576	0.00037337	0.00130650	0.00098564	0.00111563	-0.00015449	-0.00034183	-0.00016462	-0.00118791	0.00073840	0.00026105	-0.00010962	0.00048806	0.00134852	-0.00094367	-0.00190725	0.00121209	0.00196327	0.00012877	-0.00121807	0.00075114	0.00116362	0.00070917	0.00021356	0.00184588	0.00096757	-0.00023034	0.00109443	0.00107250	-0.00026199	-0.00037131	0.00128703	0.00140582	0.00010162	0.00039126	0.00117772	0.00024469	-0.00064441	0.00016697	-0.00009321	-0.00010097	0.00058314	-0.00049890	0.00077238	0.00063080	0.00043529	0.00038610	0.00055740	-0.00042512	0.00091664	0.00065209	-0.00019438	-0.00105515	0.00050381	0.00039686	-0.00035086	0.00090695	0.00143366	0.00075533	-0.00011444	-0.00013721	0.00050771	-0.00102411	0.00047341	0.00100107	-0.00069007	0.00032960	-0.00002351	0.00083392	-0.00001320	-0.00061285	0.00054191	0.00089609	0.00008272	0.00059085	0.00046257	0.00033855	0.00016616	0.00048733	0.00038948	0.00089256	0.00045611	-0.00000073	0.00076297	0.00054783	-0.00022317	0.00045072	0.00075955	0.00013238	0.00046450	0.00020877	0.00014726	-0.00008906	0.00020839	0.00056422	0.00034921	0.00003335	-0.00000064	0.00004220	0.00022537	0.00056372	0.00020708	0.00011833	-0.00006408	0.00007265	0.00044188	0.00026080	0.00026069	0.00039806	0.00060951	-0.00001584	0.58849521
-2.1997	0.32986071	0.29531825	-21.47483647	0.77595964	-0.92075722	-0.00459963	0.29473566	-0.24795875	-0.19959437	0.30118041	1.44747263	-21.47483647	-0.52294159	-2.04298806	-21.47483647	0.20305848	-0.65532870	-0.47312758	0.61907279	-21.47483647	-0.07041879	-0.39804342	0.03473460	-21.47483647	-0.50053829	-21.47483647	-21.47483647	-0.19652306	0.45859426	-0.81475145	-21.47483647	-21.47483647	-0.32550364	-0.87223997	0.08315619	0.17380737	0.16463825	0.01252152	-0.06071118	-0.12406773	0.03409235	0.02754688	0.01153025	-0.00532405	0.02243070	0.00426246	0.03943094	0.00286465	0.02053534	0.00944892	0.02323074	0.02556518	0.03075290	0.02026263	0.02744080	0.02696152	0.02954095	0.03126640	0.02555883	0.02109276	0.02190702	0.01983353	0.01930828	0.01365070	0.01725437	0.00985448	0.01009789	0.00839081	0.00576416	0.00317828	0.00419641	0.00313208	0.00133962	0.00103427	-0.00286533	-0.00373747	0.00031028	-0.00199634	0.00308087	0.00180955	-0.00121094	-0.00202023	0.00005367	0.00342880	0.00279827	-0.00200229	-0.00567586	-0.00105822	0.01771968	-0.00068236	-0.00022286	0.00272908	0.00136204	-0.00493308	0.00056953	-0.00376722	-0.00019070	-0.00262882	0.00437154	-0.00200188	0.00949650	0.00543931	0.00546623	0.00085286	-0.00782201	-0.00262312	-0.01078318	-0.01821566	-0.02996065	-0.01845048	-0.02624931	-0.02083951	-0.01994455	-0.00598035	-0.02591535	-0.02687133	-0.02294746	-0.02448776	-0.02734344	-0.02629053	-0.01999041	-0.01298983	-0.00364276	-0.00863185	-0.01214997	-0.00848094	-0.00620988	-0.00187140	-0.00314989	-0.00312064	-0.00087050	-0.00200218	0.00250616	-0.00170056	-0.00011635	-0.00139728	0.00122354	0.00230345	0.00020890	0.00045158	-0.00160167	0.00004962	0.00078364	0.00024474	-0.00047275	0.00018903	-0.00001064	-0.00067392	-0.00067657	0.00012452	0.00012022	-0.00131795	0.00012752	-0.00081927	0.00058000	-0.00012238	-0.00017368	-0.00030068	0.00088242	0.00013149	-0.00084058	0.00140057	0.00018244	0.00038903	0.00014243	0.00040984	0.00071276	-0.00085289	-0.00045296	0.00087124	-0.00005939	0.00041076	0.00081330	0.00099632	-0.00025778	-0.00021996	0.00190898	0.00018352	0.00107995	0.00038908	0.00013574	-0.00137997	-0.00020198	0.00048237	0.00021622	0.00011313	0.00147450	-0.00021324	0.00116674	0.00004522	0.00133057	0.00081428	0.00112315	0.00136706	0.00126630	0.00003076	0.00097168	-0.00109749	0.00057446	0.00036196	0.00074202	0.00135938	0.00097021	0.00063355	0.00056658	0.00108151	0.00174310	-0.00008334	0.00123238	-0.00044494	0.00088276	0.00062357	0.00147673	-0.00004820	0.00025292	-0.00019973	-0.00012078	-0.00032298	-0.00046759	0.00037103	0.00087190	-0.00005214	0.00008078	-0.00031269	0.00085573	-0.00015342	-0.00058353	0.00153750	-0.00004932	-0.00018990	0.00045764	0.00016376	0.00006014	0.00004720	0.00028799	0.00108554	0.00080797	-0.00045935	0.00101841	-0.00017049	-0.00011626	0.00019430	0.00028147	0.00044591	-0.00045357	0.00058439	0.00116238	0.00084196	-0.00027350	0.00005909	0.00038458	0.00030427	0.00071073	0.00013064	0.00063105	0.00106440	0.00021228	-0.00021830	0.00063881	0.00053643	0.00018204	0.00104877	-0.00025259	0.00070106	0.00059765	-0.00093120	0.00041464	-0.00004360	0.00089800	0.00039640	0.00013352	0.00114299	0.00020620	0.00021200	0.00075560	0.00054533	0.00039006	0.00014278	0.00151532	0.00025472	0.00087591	0.00065113	-0.00013089	0.00072385	0.00003920	0.00041338	0.00104687	0.00047894	0.00064088	0.00064550	0.00011316	0.00012202	-0.00018338	0.00042892	-0.00021945	-0.00016672	0.00032777	0.00008851	0.00045265	0.00069414	-0.00023105	-0.00014005	-0.00021671	-0.00016862	0.00028120	-0.00009767	0.00112478	0.00001513	0.00057698	0.00042321	0.00177568	0.00073212	0.00145491	-0.00034868	0.00000219	0.00028917	-0.00028999	0.00115112	0.00084960	0.00101095	0.00234223	0.00199848	0.00047688	0.00135350	0.00019951	-0.00035656	-0.00056192	0.00020562	0.00089497	0.00156377	0.00044850	0.00195653	-0.00052776	0.00013710	0.00027811	0.00175407	0.00070121	0.00200617	0.00201865	0.00189409	0.00110134	0.00130224	0.00252117	0.00098363	0.00297725	0.00199107	0.00276988	0.00280113	0.00169015	-0.00031815	0.00126587	0.00068775	0.00064570	0.00046529	-0.00050173	0.00195376	0.00186044	0.00029559	0.00016770	0.00231960	0.00030794	-0.00138963	-0.00000247	0.00187098	0.00365403	0.00439926	0.00116093	0.00450974	-0.00152956	0.00154683	0.00301513	0.00192079	0.00133780	0.00108767	0.00065721	-0.00092623	0.00221990	0.00086063	0.00248849	-0.00010388	0.00156648	-0.00023440	0.00212573	0.00190374	0.00209586	0.00363676	0.00163411	0.00081154	0.00300230	0.00283586	0.00000900	0.00405964	0.00141249	0.00144814	0.00086048	-0.00027407	-0.00042580	0.00240442	-0.00150081	0.00210297	0.00159805	0.00131376	0.00074095	0.00103739	0.00230182	0.00108591	0.00079854	0.00115564	0.00227247	0.00223441	0.00154168	0.00151747	0.00062003	0.00302863	0.00050777	0.00129983	0.00061982	0.00182060	0.00109560	0.00208855	0.00315954	0.00049927	0.00279921	0.00012143	0.00243736	0.00149091	0.00074157	0.00151076	0.00049797	0.00119769	0.00082191	0.00142747	0.00142427	0.00082954	0.00166082	0.00120426	0.00095794	0.00113623	-0.00004036	0.00143171	0.00006476	-0.00021254	-0.00008154	0.00124226	0.00162335	0.00141834	0.00072687	0.00114732	0.00109465	0.00115514	0.00116111	0.00143424	0.00079859	0.00167923	0.00029280	0.00052209	0.00169417	0.00027568	0.00092690	0.00099089	0.00095715	0.00054761	-0.00010770	0.00109460	0.00041845	0.00066750	0.00159448	0.00132112	0.00097319	0.00130260	0.00105360	0.00115956	0.00115747	0.00129442	0.00156027	0.00090761	0.00056670	0.00116221	0.00053037	0.00094469	0.00089669	0.00013231	0.00078927	0.00047303	0.00074516	0.00030318	0.00057563	0.00089042	0.00064604	0.00114297	0.00031302	0.00046232	0.00049101	0.00064674	0.00056585	0.00012918	0.00024749	0.00038086	0.00064194	0.00061835	0.00070882	0.00042248	0.00066422	0.00003871	0.00043522	0.00064940	0.00057377	0.00056120	0.00064030	0.00102511	0.00013380	-0.15865558
-2.0997	1.22198272	-0.17084667	-2.11790466	0.02256861	1.10645093	1.74755317	-0.12299235	0.42718202	-0.26914699	-0.42241510	-0.00842273	0.71440384	0.04886959	0.61825043	-0.36390781	1.01887283	-0.16308519	-0.18419830	0.30279851	0.63871413	0.21379159	-21.47483647	-21.47483647	-21.47483647	-21.47483647	-21.47483647	-0.61204353	-21.47483647	-21.47483647	0.14191450	-21.47483647	-0.02752280	-0.32458366	-21.47483647	-0.38557078	-0.05092568	-0.11424872	0.00142471	0.08620363	-0.08694534	-0.02621371	0.11462138	-0.00392012	-0.06366920	-0.02383982	0.00680646	0.02704790	0.00919052	0.02229083	0.01405602	0.01880666	0.03173232	0.01985828	0.01697886	0.02941566	0.02765033	0.02544335	0.03490396	0.04116001	0.04043258	0.04000504	0.04181170	0.04302362	0.03876146	0.03861672	0.03377342	0.03420638	0.03021386	0.02337048	0.02198491	0.02112084	0.01671101	0.01001543	0.00547819	0.00260482	0.00081479	0.00444088	0.00199396	0.00091777	-0.00178018	-0.00113850	-0.00028756	-0.00022475	0.00274285	0.00713822	0.00071243	-0.00396656	0.00457456	0.01591376	-0.00238939	0.00576662	0.01020123	-0.00093864	0.00851234	0.00102477	0.00704872	0.00134336	-0.00010812	0.00028167	0.00059713	0.00587284	0.00602642	0.00148405	0.00032329	-0.00905459	0.00087587	-0.00964811	-0.01461409	-0.02262369	-0.00952400	-0.02793004	-0.01921797	-0.01779357	0.00183632	-0.01115599	-0.00393098	-0.01100706	-0.01737982	-0.03279044	-0.03449394	-0.02937895	-0.01616556	-0.00773768	-0.00797883	-0.00611485	-0.00217023	-0.00152652	-0.00206949	-0.00006941	0.00084922	0.00003800	0.00186608	0.00200472	-0.00087498	-0.00060373	-0.00019605	0.00084274	0.00071828	-0.00032142	-0.00096517	-0.00016165	-0.00059378	0.00129140	0.00186303	0.00020399	-0.00015646	-0.00080764	0.00045556	0.00076710	0.00107303	0.00173211	0.00162510	0.00023672	0.00013289	0.00050575	-0.00012773	-0.00031920	0.00118837	0.00174123	0.00080531	0.00005247	0.00210905	-0.00028119	0.00128718	-0.00036750	0.00104055	0.00026028	0.00057725	0.00016218	0.00175362	-0.00001947	0.00029517	0.00134704	0.00229578	-0.00066622	0.00111417	0.00089628	0.00097530	0.00166718	-0.00011436	0.00126865	0.00064093	0.00067128	0.00122881	0.00055023	0.00064819	0.00113433	0.00080268	0.00229322	0.00051338	0.00102772	0.00044494	0.00133318	0.00115763	0.00114365	0.00078651	0.00031221	-0.00005962	0.00149493	0.00037687	0.00110898	0.00099747	0.00009012	0.00073544	0.00141029	0.00149784	0.00179339	0.00041823	0.00083883	0.00055091	0.00137939	0.00100997	0.00027007	0.00047339	0.00042009	0.00062123	0.00040194	0.00026999	0.00011392	0.00112003	0.00011035	0.00086774	-0.00002322	0.00068595	0.00114238	0.00039401	0.00057367	0.00063630	0.00001110	0.00094965	0.00033219	0.00034628	-0.00054611	0.00139878	-0.00016321	0.00053279	-0.00009043	0.00061751	0.00139857	0.00044766	-0.00002689	0.00004129	-0.00005440	0.00023638	0.00008280	0.00007146	0.00057810	0.00065611	-0.00071014	0.00044578	0.00030062	-0.00065016	0.00050598	0.00001394	0.00078407	0.00119662	0.00024970	0.00077923	0.00088505	0.00084381	-0.00032618	-0.00003194	0.00041814	0.00030694	0.00039484	0.00010411	0.00026269	0.00039541	-0.00001215	0.00080813	0.00084509	0.00090244	-0.00002635	-0.00016680	0.00047974	0.00111212	0.00058694	0.00038805	0.00129970	0.00049380	0.00131059	0.00063780	-0.00005946	0.00130491	-0.00049093	-0.00004246	0.00090726	0.00030361	0.00034099	0.00006588	0.00018035	0.00123039	-0.00041997	0.00089849	0.00055116	-0.00025176	0.00008446	0.00065775	0.00090910	0.00026474	0.00056736	0.00060139	0.00073083	0.00030913	0.00110465	-0.00010199	0.00037693	0.00050714	-0.00035431	0.00092474	0.00156284	0.00127185	0.00086237	0.00095136	0.00083948	0.00081925	0.00032272	0.00064980	0.00161062	0.00017046	0.00055564	-0.00044790	0.00064094	0.00144819	0.00097773	0.00082377	-0.00054017	0.00070708	-0.00039242	0.00077524	0.00061185	0.00285106	-0.00193339	0.00070016	0.00024381	-0.00014469	-0.00004486	0.00022134	0.00116460	-0.00010865	0.00082635	0.00197146	-0.00040845	0.00125309	-0.00103833	0.00113594	0.00036566	-0.00143060	-0.00082177	0.00081882	-0.00003546	-0.00256179	-0.00157437	-0.00076272	0.00116138	-0.00063248	0.00010499	0.00224857	-0.00151155	-0.00045865	-0.00165452	-0.00052209	-0.00047854	0.00202793	0.00196606	0.00298667	0.00034243	0.00052265	-0.00191656	0.00158205	0.00214627	-0.00128956	0.00024045	-0.00130502	0.00102956	-0.00201944	-0.00024443	-0.00226861	-0.00102488	-0.00160494	0.00040647	0.00005566	0.00145121	-0.00052651	-0.00017340	-0.00150102	0.00135387	0.00146362	-0.00096634	-0.00130063	0.00157759	0.00112333	-0.00056279	0.00280716	0.00079481	-0.00443310	-0.00039061	0.00029861	-0.00079406	0.00103058	-0.00048641	0.00083608	-0.00006864	0.00045472	-0.00034480	-0.00021135	-0.00066599	0.00062361	0.00003878	-0.00028424	-0.00099034	0.00135203	-0.00064058	0.00278707	0.00132274	-0.00136509	0.00205183	0.00261011	0.00007091	-0.00048655	0.00090106	0.00041265	0.00219422	0.00072536	0.00098275	0.00245275	0.00101335	0.00093182	0.00092028	0.00134022	0.00100969	0.00097062	-0.00033749	0.00001407	0.00087991	0.00114420	0.00019313	0.00061920	0.00076526	-0.00000081	-0.00057250	0.00058794	-0.00066564	0.00070409	0.00030300	0.00041200	-0.00000471	0.00100815	-0.00041083	0.00168467	-0.00012005	0.00017966	-0.00023189	0.00033276	0.00015378	-0.00013201	0.00150887	0.00059891	0.00066089	0.00126884	0.00101515	-0.00001901	0.00037419	0.00004142	-0.00079280	-0.00068471	0.00034089	0.00057020	0.00065101	-0.00048534	0.00038842	0.00108391	-0.00006527	0.00076916	0.00048097	0.00072001	-0.00025881	0.00011715	0.00017894	0.00061963	0.00021088	-0.00015176	0.00019719	0.00009944	-0.00008832	0.00018206	-0.00007514	0.00059236	0.00034460	0.00059450	0.00027413	0.00003349	0.00009503	0.00015572	0.00050635	0.00003700	0.00001635	0.00006610	0.00014373	0.00035796	0.00036901	0.00007017	-0.00018470	-0.00011735	0.00001496	0.00013842	0.00021036	-0.00044333	0.00065760	0.00087539	-0.00034378	-1.02240837
-1.9997	0.36315713	-21.47483647	-0.27318828	-21.47483647	-1.02499354	-0.23187850	-21.47483647	0.85649097	-0.56226835	-21.47483647	-2.03960648	0.66487455	-0.46238340	0.24239266	-1.38791728	0.25683666	2.47171044	-0.69127399	-21.47483647	0.07406040	-21.47483647	-0.69534653	-21.47483647	-1.37229824	-21.47483647	-21.47483647	-21.47483647	-21.47483647	1.35119545	-21.47483647	-2.14240813	-1.49533398	0.34620379	-0.11587225	-0.58435004	0.15473023	0.02602997	-0.17942772	0.05245877	-0.01099416	-0.00321094	0.04572790	0.01008951	0.01516134	0.03216395	0.00588465	0.04953941	0.03269478	0.04887552	0.01981621	0.02158969	0.02995070	0.02916918	0.01669989	0.02376364	0.02414335	0.01759823	0.01737806	0.02324783	0.02262701	0.01685067	0.02559984	0.02762176	0.02420718	0.02453152	0.02364130	0.02806341	0.02847371	0.02503805	0.02343971	0.02288295	0.02014536	0.01403538	0.01226501	0.00608389	0.00458669	0.00453070	0.00115451	0.00530311	0.00033043	-0.00674914	0.00242053	0.00196089	-0.00695858	0.00707213	-0.00337290	-0.00611323	-0.01050500	0.01149555	0.00104267	0.00479281	0.00290449	0.00167772	-0.00579218	-0.01076016	0.00400285	-0.00336120	-0.00184969	-0.00040176	0.00289942	0.00533662	0.00530623	0.00429591	0.00157981	-0.00385504	0.00471059	-0.00190909	-0.00480698	-0.02147863	-0.00470957	-0.01945708	-0.01647404	-0.02157858	-0.00475996	-0.02177333	-0.02160832	-0.02825438	-0.03134391	-0.04168382	-0.04096548	-0.03290633	-0.01819543	-0.00712810	-0.01246680	-0.01561070	-0.00753679	-0.00738194	-0.00246911	-0.00179729	0.00070495	-0.00094737	0.00052646	0.00217852	-0.00073891	-0.00126022	0.00011152	-0.00024784	0.00094112	-0.00002440	-0.00156222	-0.00073462	-0.00075847	-0.00107645	0.00086375	-0.00053345	-0.00022428	-0.00084073	0.00090025	-0.00051409	-0.00004393	0.00025449	0.00083344	0.00051614	-0.00082257	0.00011584	0.00036654	0.00081628	-0.00077394	0.00212784	0.00065728	-0.00149647	0.00186566	-0.00017560	0.00055695	0.00058771	-0.00058548	0.00115844	-0.00045583	-0.00083134	0.00166329	0.00015817	0.00032531	0.00073659	0.00221193	-0.00000122	-0.00016048	0.00039147	-0.00035981	0.00101934	0.00094085	0.00151178	0.00098702	0.00036302	-0.00005443	0.00200153	-0.00005841	0.00023171	0.00115303	0.00216694	0.00026246	0.00174427	0.00072029	0.00178002	0.00133698	0.00218200	0.00249986	0.00066863	-0.00049018	0.00099616	0.00111994	0.00103208	0.00084795	0.00155358	0.00069427	0.00114938	0.00120553	0.00105167	0.00081047	0.00135937	-0.00015091	0.00121158	-0.00028776	0.00179254	0.00056058	0.00055109	0.00097525	0.00060241	-0.00003877	0.00063554	0.00108621	0.00100684	0.00112418	0.00056717	0.00019932	0.00099444	-0.00010763	0.00019368	0.00071696	-0.00005289	0.00090442	0.00140015	0.00136130	0.00017430	0.00047536	0.00036189	0.00097434	0.00031941	-0.00049404	0.00131333	0.00079204	0.00015566	-0.00014764	0.00016001	0.00103401	0.00056314	0.00066209	0.00086844	0.00045155	-0.00030525	0.00037109	0.00149795	-0.00016868	0.00067628	-0.00001623	0.00057745	0.00076007	-0.00029586	0.00024171	0.00136294	0.00052975	-0.00000931	0.00109886	0.00056143	0.00105991	0.00091888	-0.00024020	0.00062060	0.00085746	0.00112065	0.00062871	0.00053019	0.00178287	0.00129168	0.00085784	0.00004405	0.00043578	0.00132850	-0.00002868	0.00119756	0.00055574	0.00102255	0.00009607	-0.00003207	0.00135785	-0.00010715	-0.00050367	0.00150747	0.00051795	0.00142029	-0.00026224	0.00082734	0.00070853	0.00062514	0.00044080	0.00103183	0.00065041	0.00027593	0.00072523	0.00089916	0.00039770	0.00066161	0.00055908	0.00080103	0.00023001	0.00099658	0.00108370	0.00136401	0.00146078	0.00023959	0.00096223	0.00176239	0.00200593	0.00205457	0.00163099	0.00112531	0.00078593	0.00049432	0.00132331	0.00032473	0.00117434	0.00246532	0.00117767	0.00039890	0.00226842	0.00277283	0.00125309	0.00030709	0.00043573	0.00147394	0.00075088	0.00137252	0.00323506	0.00076909	-0.00007659	0.00123039	0.00179050	0.00260174	0.00112394	0.00322973	0.00397666	0.00341255	0.00149767	0.00173448	0.00101576	0.00076457	0.00397708	0.00235389	0.00260041	0.00164974	0.00149800	0.00345039	0.00214725	0.00106234	0.00076343	0.00171889	0.00038239	0.00182388	0.00322704	-0.00052731	0.00093582	0.00415673	0.00365645	0.00129588	0.00408808	0.00461730	0.00778158	0.00147175	0.00246631	-0.00004467	0.00222671	-0.00021654	0.00362486	0.00380288	0.00342693	0.00424252	0.00289158	0.00211229	0.00236533	0.00172737	0.00247919	0.00153903	0.00265274	0.00424871	0.00133348	0.00313677	0.00061407	0.00431277	0.00111495	0.00319636	0.00116642	0.00165518	0.00243606	0.00203301	0.00418889	0.00375363	-0.00001869	0.00247967	0.00308571	0.00191485	0.00120363	0.00284822	0.00208278	0.00368523	0.00344995	0.00251095	0.00161318	0.00329372	0.00264884	0.00287430	0.00243412	0.00051986	0.00181362	0.00375019	0.00315197	0.00081865	0.00028158	0.00250370	0.00270153	0.00063833	0.00212415	0.00179419	0.00182850	0.00244205	0.00124508	0.00316294	0.00055047	0.00063169	0.00167088	0.00298595	0.00192474	0.00063866	0.00224671	0.00142341	0.00163909	0.00148058	0.00176401	0.00151239	0.00091158	0.00269121	0.00105017	0.00189746	0.00085779	0.00076711	0.00113464	0.00159346	0.00174021	0.00088643	0.00110355	0.00057700	0.00181053	0.00120593	0.00170440	0.00080770	0.00202870	0.00021216	0.00046968	0.00184433	0.00109088	0.00120254	0.00158648	0.00117405	0.00172723	0.00058195	0.00133197	0.00098172	0.00073946	0.00178269	0.00220628	0.00166134	0.00110565	0.00100586	0.00087114	0.00099615	0.00136426	0.00126674	0.00091678	0.00141554	0.00090081	0.00066872	0.00112397	0.00099652	0.00034743	0.00053961	0.00137342	0.00060225	0.00074264	0.00059762	0.00087276	0.00074167	0.00059375	0.00049557	0.00092761	0.00026102	0.00065221	0.00032453	0.00064076	0.00058200	0.00063562	0.00033175	0.00086593	0.00116999	0.00087654	0.00036475	0.00055853	0.00053018	0.00076569	0.00040129	0.00070479	0.00049738	0.00096540	0.00048832	-1.29916704
-1.8997	-0.90477558	0.29944232	0.34109871	0.92755297	0.02886869	-21.47483647	-0.96451982	-0.28523621	0.26321651	-0.35456099	0.65428561	-21.47483647	-0.09341278	-0.05270290	0.28321031	-0.44923389	-0.27402285	0.71051869	0.72902968	-21.47483647	-0.44060439	-21.47483647	-21.47483647	-21.47483647	-21.47483647	-21.47483647	3.32320857	0.80995625	-21.47483647	-21.47483647	-21.47483647	-21.47483647	0.83177318	-0.93401229	0.39457068	-0.20714887	0.10766176	0.33667316	-0.04215008	-0.09337250	0.04845480	0.02075716	0.01235763	-0.01605409	0.02717333	0.00180179	0.01184183	0.02787746	0.03806641	0.01067869	0.02861282	0.03126308	0.04087851	0.02408574	0.02547271	0.03512258	0.02355148	0.03066231	0.03068115	0.02524386	0.02011271	0.01758809	0.02057881	0.01599713	0.01945712	0.01109722	0.01765030	0.02074599	0.01588769	0.01506980	0.02025485	0.02103611	0.01772945	0.01714514	0.01801603	0.00888086	0.01026740	0.00561009	0.00686244	-0.00001324	-0.00329952	0.00500865	0.00049820	-0.01404073	-0.00128921	-0.00553759	-0.00321413	-0.01106282	0.01095204	-0.00850214	-0.00564859	0.00005455	0.00223169	-0.00220632	-0.00197461	0.00152126	0.00063458	-0.00775612	-0.00141185	0.00177320	0.00759003	0.00423757	0.00562972	0.00193516	-0.00338760	0.00156599	-0.00478962	-0.01344257	-0.02834411	-0.01866932	-0.02953798	-0.02134910	-0.02626717	-0.01260390	-0.02829451	-0.02507271	-0.02551855	-0.02787985	-0.03909802	-0.04001816	-0.03136136	-0.02073924	-0.01262529	-0.01531240	-0.01397548	-0.00761481	-0.00514703	-0.00344078	-0.00256694	0.00090882	0.00062326	-0.00143829	0.00145145	-0.00034760	-0.00008362	-0.00032355	0.00187199	0.00160704	-0.00103934	-0.00134856	-0.00025988	-0.00094845	0.00050758	0.00180546	0.00090196	0.00018123	-0.00027099	0.00118789	-0.00026542	-0.00049134	0.00054467	-0.00034182	-0.00070719	-0.00098570	0.00055240	-0.00012739	0.00016736	-0.00103510	0.00150303	-0.00067549	-0.00117842	0.00108082	0.00049294	0.00058218	0.00014502	0.00003828	0.00137143	0.00089367	-0.00107664	0.00140463	-0.00012916	0.00015491	0.00025657	0.00090086	-0.00038559	-0.00100464	0.00088391	0.00097443	0.00070039	-0.00111565	0.00009588	-0.00008826	-0.00013115	-0.00021422	0.00050376	-0.00052080	0.00010904	0.00032866	0.00068623	-0.00028055	0.00091149	0.00030797	0.00034316	0.00106267	0.00058353	0.00048717	0.00017012	-0.00060288	0.00000829	0.00138657	0.00065283	0.00018267	0.00115455	0.00024610	0.00047409	0.00138725	0.00190564	0.00012316	-0.00000007	0.00076054	0.00101047	0.00108528	0.00026937	0.00019970	-0.00034141	-0.00111417	-0.00070456	-0.00075266	-0.00051897	0.00026137	0.00027644	0.00075047	0.00021816	0.00026577	0.00088831	-0.00076807	-0.00017255	0.00016817	-0.00004402	0.00013922	0.00039130	0.00045713	-0.00013259	0.00062920	-0.00066333	0.00130864	0.00012581	-0.00079367	0.00081419	-0.00053603	0.00000767	-0.00038573	-0.00038345	0.00047051	-0.00045096	-0.00026599	-0.00018179	0.00041227	-0.00024960	0.00012886	0.00019423	0.00051263	-0.00015871	-0.00078535	0.00002455	0.00089396	-0.00059130	-0.00043471	0.00112297	0.00009655	-0.00037857	0.00047795	0.00018040	-0.00008491	0.00014907	-0.00017007	0.00039978	-0.00003630	-0.00017122	0.00001033	0.00010583	0.00076498	0.00053035	0.00026405	0.00043623	0.00071271	0.00029116	-0.00046394	0.00121212	-0.00018633	0.00085398	0.00023071	-0.00000534	0.00093498	-0.00027868	-0.00041996	0.00080479	-0.00015225	0.00043177	-0.00016641	0.00034934	0.00037719	0.00004276	0.00014644	0.00000282	0.00033700	-0.00049198	0.00063164	0.00055234	0.00017470	0.00031981	-0.00007931	0.00069056	-0.00009573	0.00041707	0.00101601	-0.00030448	0.00037195	-0.00007801	0.00093951	0.00105506	0.00056404	-0.00022822	-0.00000111	0.00052271	0.00071235	0.00109908	0.00117684	-0.00046851	-0.00057733	0.00011296	-0.00041011	-0.00023803	0.00011752	0.00038296	-0.00038697	-0.00192933	-0.00041360	0.00050925	-0.00132874	0.00126979	0.00270112	-0.00145536	-0.00094066	0.00013640	0.00101172	0.00050992	-0.00167621	0.00091559	0.00184087	0.00012854	0.00095629	0.00064559	0.00214480	0.00038109	0.00228583	0.00247318	0.00176309	0.00191224	0.00132327	-0.00009561	-0.00151070	-0.00037360	-0.00108694	0.00069555	0.00001564	0.00069312	0.00043014	0.00031978	-0.00056433	-0.00058195	0.00273153	-0.00095153	0.00152190	0.00078466	0.00213332	-0.00059567	0.00112915	-0.00080578	0.00001251	-0.00012559	0.00000936	0.00114559	0.00096648	0.00202086	-0.00016719	0.00101920	-0.00086667	0.00000439	0.00165916	0.00013309	-0.00175473	0.00211625	0.00167984	0.00316244	-0.00017397	0.00284810	-0.00058093	0.00097611	0.00012747	0.00036010	0.00162023	0.00124557	0.00179935	0.00141809	-0.00031217	-0.00076693	0.00056846	0.00086837	-0.00066627	0.00140138	0.00058593	0.00025184	0.00051255	0.00120488	0.00198967	-0.00081112	0.00032527	-0.00011833	-0.00005148	0.00165799	0.00003134	-0.00042106	0.00126282	-0.00049145	-0.00077679	0.00161261	-0.00016998	-0.00072723	0.00170741	0.00077623	-0.00000629	0.00139537	0.00141641	0.00195403	-0.00025021	-0.00024687	0.00107330	0.00083451	0.00062160	0.00004764	0.00120809	0.00049482	-0.00045505	0.00067266	0.00211419	0.00068821	0.00048433	0.00103077	0.00093469	0.00003387	-0.00047883	0.00067585	0.00171163	0.00128044	0.00047813	0.00103027	0.00121471	0.00023146	0.00172156	0.00112094	0.00105339	-0.00011573	0.00093380	0.00040015	0.00049065	0.00112805	0.00066278	0.00140231	0.00012054	0.00092090	0.00115750	0.00015184	0.00019564	0.00007471	0.00002836	0.00119691	0.00101676	0.00087587	-0.00014615	0.00050927	0.00161881	0.00136560	0.00080777	0.00109304	0.00082636	0.00121219	0.00063085	0.00057301	0.00096151	0.00062064	0.00043026	0.00053994	0.00117182	0.00037431	0.00054341	0.00043128	0.00115720	0.00014821	0.00103297	0.00043069	0.00053612	0.00074855	0.00017630	0.00035990	0.00039100	0.00020302	0.00037477	0.00048020	0.00019313	0.00080898	0.00039186	0.00023500	0.00005222	0.00036470	0.00060099	0.00025038	0.00043783	0.00060072	0.00073009	0.00034668	-0.38421051
-1.7997	-0.19146998	0.03255824	0.72892773	-1.10188866	0.01620635	-21.47483647	-21.47483647	-0.39149219	0.34242512	0.18253108	-1.04432143	-0.31792670	-0.57192951	-0.79615298	0.81953976	-0.56130755	-0.48293567	-0.38286204	-0.71608435	-21.47483647	-0.05476307	-0.05567734	-21.47483647	-1.05763555	-21.47483647	-21.47483647	-21.47483647	-21.47483647	-21.47483647	-0.08781918	-21.47483647	-0.36613400	-0.03646872	0.16031784	0.72546381	0.07638274	-0.03720910	-0.05444698	0.08314909	-0.15336275	0.05550644	0.04510576	0.02448809	-0.06586631	0.03357371	0.03052197	0.03124960	0.01973216	0.03803109	0.01831030	0.03147995	0.03282519	0.03206913	0.01723653	0.02967353	0.02738204	0.03052476	0.02831016	0.02713153	0.02977795	0.02817777	0.02392960	0.02660408	0.02463049	0.02478974	0.01802913	0.02040244	0.02030592	0.01475876	0.01209850	0.01755503	0.01916724	0.01968225	0.01330640	0.01760353	0.02039137	0.01911751	0.01778788	0.02408711	0.01440641	0.01601993	0.01522427	0.00933639	0.00148621	0.00103673	-0.00179526	-0.00390251	-0.00979139	-0.00686624	-0.00125030	-0.00523605	-0.00190771	-0.00264046	-0.00591579	-0.00856375	-0.00224420	-0.00318780	0.00096961	-0.00092043	-0.00226587	0.01118363	0.00735938	0.00243236	-0.00020721	-0.00365294	0.00182355	-0.01279371	-0.01935277	-0.03432814	-0.02239375	-0.03240868	-0.01596020	-0.02503193	-0.00895610	-0.02482284	-0.02178467	-0.02185781	-0.02384908	-0.03725006	-0.04262046	-0.03223056	-0.01544143	-0.00792386	-0.01497445	-0.01331039	-0.00356142	0.00105920	-0.00164665	-0.00190014	0.00160727	-0.00047266	-0.00115280	0.00103083	-0.00072752	-0.00014029	-0.00120570	-0.00160311	0.00253062	0.00073503	-0.00253710	-0.00138478	0.00008062	-0.00079024	0.00042313	0.00023228	0.00054310	-0.00069597	0.00015663	0.00134022	0.00121739	-0.00022096	0.00129944	0.00073464	-0.00009469	0.00051601	0.00020600	0.00043139	-0.00061206	0.00068731	0.00131810	-0.00023096	0.00086636	-0.00020237	0.00135534	-0.00103209	-0.00030080	0.00141095	0.00023734	-0.00120678	0.00167136	0.00006296	0.00050439	0.00010810	0.00138375	0.00068846	0.00013170	0.00065558	0.00036805	0.00136877	-0.00025521	0.00019967	0.00068992	0.00116814	0.00057209	0.00016983	-0.00062826	-0.00030636	-0.00024218	0.00239802	0.00045092	-0.00015423	0.00030738	0.00065089	0.00158393	0.00039226	0.00007151	0.00075172	0.00011736	0.00042719	0.00071094	0.00107532	0.00035795	-0.00024833	0.00083474	0.00173498	0.00083792	0.00039661	0.00124111	0.00075660	-0.00021780	0.00120774	0.00149982	0.00124463	0.00055508	0.00102199	0.00029367	-0.00033631	-0.00035320	0.00095771	0.00110799	-0.00016638	0.00036334	-0.00001901	0.00043147	0.00031946	0.00043684	0.00005373	-0.00006193	0.00039488	0.00055374	0.00021701	0.00008175	-0.00051419	0.00143951	0.00006427	0.00098455	0.00067534	0.00017987	0.00124242	-0.00103079	-0.00051604	-0.00013809	-0.00058289	0.00111939	0.00066047	0.00003970	0.00102776	0.00172920	0.00014140	-0.00028052	0.00028448	0.00057091	0.00009372	-0.00005187	0.00010307	0.00133258	0.00025867	-0.00049666	0.00065334	0.00058869	-0.00066982	-0.00012528	0.00049421	0.00031445	0.00026776	-0.00070899	0.00077145	0.00036500	0.00022080	0.00003621	0.00080600	0.00139647	0.00017341	0.00046377	0.00123177	0.00080505	0.00020950	0.00010509	0.00110184	-0.00006200	0.00096772	-0.00020037	0.00047738	0.00106656	0.00024789	0.00058519	0.00036504	0.00031435	0.00079194	0.00013394	0.00013346	0.00094549	0.00102309	0.00008584	-0.00033919	0.00075006	0.00027103	-0.00018051	0.00051019	0.00096934	0.00026445	-0.00020511	0.00086570	0.00101039	0.00138635	-0.00014456	0.00094736	0.00019385	-0.00005359	0.00097118	0.00219931	0.00130170	0.00108946	0.00115111	0.00152195	0.00133881	-0.00040900	0.00122712	0.00188852	0.00023302	0.00026728	0.00196700	0.00067495	-0.00026887	-0.00162732	0.00098115	-0.00141868	-0.00065051	0.00180915	0.00023369	-0.00005161	0.00048008	0.00035900	0.00112445	-0.00038941	-0.00010405	0.00141534	0.00099934	0.00129149	0.00366651	0.00234739	0.00067403	-0.00037151	0.00231225	0.00043977	0.00143377	0.00253337	0.00222194	0.00232116	-0.00031802	0.00108357	0.00250591	-0.00003409	-0.00192633	0.00213442	0.00279841	-0.00063988	0.00048951	0.00116368	0.00180806	0.00131276	0.00034289	-0.00007073	0.00143035	0.00248053	0.00456424	0.00094254	0.00198462	-0.00084034	0.00174835	-0.00074807	0.00056827	0.00023385	0.00110600	0.00174957	-0.00161193	0.00270269	-0.00069539	0.00092365	0.00205467	0.00138930	0.00195109	0.00233796	0.00464022	0.00335514	0.00035100	0.00241111	0.00212185	0.00363071	0.00083451	0.00082113	0.00383181	0.00190431	0.00108816	0.00257586	-0.00018912	0.00180410	0.00007104	0.00039776	0.00244753	0.00131879	0.00148513	0.00321710	0.00396637	0.00288232	0.00321766	-0.00021658	0.00211152	0.00012829	0.00204453	0.00015487	-0.00188637	0.00268439	0.00266329	0.00121779	-0.00040384	0.00300280	0.00236445	0.00076353	0.00009753	0.00186210	0.00203468	0.00171600	0.00040188	0.00274259	0.00130797	0.00047546	0.00140349	0.00083544	0.00141830	0.00078007	0.00155945	0.00085010	0.00078423	0.00109991	0.00186055	0.00116504	0.00009295	0.00073111	0.00092200	0.00055404	-0.00033907	-0.00061776	0.00153360	0.00085540	0.00026434	0.00146766	0.00124978	-0.00024707	0.00159977	0.00108286	0.00118712	0.00000322	0.00134752	0.00161151	0.00021788	0.00152780	0.00057894	0.00159106	0.00071584	0.00072096	0.00039096	0.00084093	0.00010416	0.00091524	0.00070996	0.00064459	0.00047673	0.00194320	0.00194267	0.00103290	0.00133842	0.00206330	0.00131258	0.00059255	0.00048728	0.00066094	0.00162625	0.00043953	0.00053933	0.00060712	0.00020759	0.00074608	0.00113085	0.00070513	0.00019982	0.00034084	0.00065723	0.00083942	0.00102123	0.00033058	0.00058318	0.00048446	0.00052878	0.00024604	0.00080295	0.00013328	-0.00010659	0.00039400	0.00067707	0.00055967	0.00022940	0.00035918	0.00047023	0.00042336	0.00085579	0.00047798	0.00057920	0.00051140	0.00098146	0.00072589	-0.37710257
-1.6997	-0.67188878	0.92403588	-0.57841378	0.71706478	-0.52564639	0.70904034	-0.29333256	0.70480834	-1.15406558	-0.43718553	0.09553572	-0.90080154	-0.48057705	-0.92079967	0.16452610	-21.47483647	-21.47483647	0.79863530	-0.05672824	-21.47483647	0.96139081	-21.47483647	-21.47483647	-21.47483647	1.15104094	-21.47483647	0.51518166	-21.47483647	0.38076719	-21.47483647	-21.47483647	-0.42351037	1.10391262	0.63876826	-0.47471943	-0.13343341	0.07682033	-0.01765256	0.03868474	0.00749939	-0.06289885	-0.03473124	0.03086587	-0.00221507	0.04343624	0.00106069	0.05296223	0.01958792	0.01308599	0.01763257	0.04360165	0.04177356	0.02781664	0.01899007	0.03866887	0.03065562	0.02298641	0.03198807	0.03180446	0.02679519	0.02455731	0.03453319	0.03161231	0.02515766	0.02852279	0.02262216	0.02288176	0.02624754	0.02179365	0.02372467	0.01845165	0.01898916	0.01780282	0.01427914	0.01157536	0.01073940	0.01597392	0.01052942	0.01519934	0.01550715	0.01261638	0.02438215	0.01935621	0.02351125	0.02308382	0.01300332	0.00954931	0.00761494	0.01290228	0.00293295	0.00130870	0.00204932	-0.00379774	-0.00455201	-0.00605390	0.00123752	-0.00886743	-0.01017567	0.00055441	0.00021346	0.00066225	0.00428638	0.00533161	-0.00326949	-0.01190643	-0.00405394	-0.01537960	-0.02993753	-0.04018294	-0.02946013	-0.04587178	-0.04082482	-0.03543805	-0.01788178	-0.03860370	-0.03377585	-0.03122609	-0.02717198	-0.03727478	-0.04045301	-0.03459306	-0.02243359	-0.01266179	-0.01263807	-0.00717844	0.00318116	0.00104738	-0.00032198	-0.00225874	0.00037074	-0.00063288	0.00018414	0.00132691	-0.00390898	-0.00029225	0.00070583	-0.00143098	0.00159194	0.00006046	-0.00138590	-0.00187838	-0.00127259	0.00078331	0.00143648	-0.00152514	-0.00007895	-0.00007290	0.00060486	-0.00107531	0.00040192	-0.00008944	0.00046334	-0.00035432	-0.00064866	0.00083285	-0.00076846	-0.00101248	0.00178083	0.00083963	0.00019045	-0.00102250	0.00075167	0.00048160	-0.00027674	0.00012980	0.00058961	-0.00038129	-0.00009945	-0.00172542	0.00196883	-0.00106315	-0.00050367	0.00072242	0.00112171	-0.00090700	-0.00005516	0.00069842	0.00027463	0.00053941	-0.00028742	0.00074761	0.00003120	-0.00004930	0.00084562	0.00033393	-0.00010295	0.00022545	-0.00012852	0.00062892	-0.00046118	0.00052858	0.00007975	-0.00013051	-0.00020072	0.00165396	0.00002223	-0.00017533	-0.00131117	0.00091856	0.00051022	0.00030547	0.00072368	-0.00011464	0.00039375	0.00030913	0.00123547	0.00033350	-0.00111822	-0.00038946	0.00019772	-0.00017124	0.00022398	0.00016657	-0.00016437	-0.00103809	-0.00063264	0.00059644	0.00001589	-0.00085748	0.00128671	-0.00005445	-0.00017627	0.00073745	0.00089562	0.00017648	0.00015912	-0.00059998	0.00059316	-0.00004064	-0.00059717	0.00047471	0.00022978	-0.00115781	0.00050961	0.00007084	0.00066279	0.00010622	0.00011231	0.00089429	-0.00107498	-0.00086602	-0.00017881	0.00017183	0.00016594	0.00026142	-0.00026898	0.00052414	0.00080658	-0.00017640	-0.00032383	0.00002782	-0.00072380	-0.00046936	0.00030252	-0.00056423	0.00010160	0.00009473	0.00032178	0.00030483	-0.00042934	-0.00004172	-0.00015678	-0.00031926	0.00044378	0.00068608	-0.00072311	0.00028651	-0.00016903	0.00103099	-0.00026042	-0.00004837	0.00079264	-0.00033154	-0.00061100	-0.00071102	0.00043001	0.00003451	-0.00085306	0.00068603	-0.00011185	0.00056929	-0.00053260	0.00035003	0.00095748	-0.00067301	-0.00104246	0.00047365	-0.00034215	0.00029942	0.00001820	-0.00037731	-0.00000435	-0.00054763	0.00026302	-0.00043757	-0.00023271	-0.00054336	-0.00120103	0.00008870	-0.00092027	-0.00045477	0.00014025	0.00028010	-0.00077036	0.00065216	-0.00004489	-0.00161262	-0.00042536	0.00158356	0.00109714	0.00083898	0.00115427	0.00040287	0.00093604	0.00112141	-0.00028565	-0.00031994	0.00085425	0.00025418	-0.00004388	-0.00105720	0.00035046	-0.00051535	0.00081918	-0.00115817	-0.00135104	-0.00194608	-0.00108804	0.00035803	-0.00025324	0.00083440	0.00142643	-0.00137885	-0.00008310	0.00058403	-0.00025956	0.00029299	-0.00020608	0.00115830	0.00009307	-0.00086891	0.00066973	0.00152386	-0.00007325	-0.00093255	0.00206968	0.00206459	0.00045721	-0.00148461	0.00132452	-0.00085632	-0.00323028	-0.00037701	-0.00142270	-0.00088968	-0.00052780	-0.00095250	0.00134869	-0.00170542	0.00179457	-0.00083281	0.00067570	-0.00102341	0.00158644	0.00055049	-0.00028810	-0.00063226	0.00370752	-0.00361916	-0.00109025	0.00248124	0.00032387	-0.00000242	-0.00148257	0.00096411	-0.00075224	0.00072299	-0.00081524	0.00036403	0.00141405	0.00100167	0.00055759	0.00159467	-0.00024739	0.00137482	-0.00011343	0.00189678	-0.00017052	-0.00057073	0.00131765	0.00051481	0.00208241	0.00173132	0.00200699	-0.00001700	-0.00361361	-0.00064816	0.00114455	-0.00027830	0.00161494	0.00115282	0.00126294	-0.00256799	0.00003000	0.00162337	-0.00025902	-0.00135129	-0.00043600	-0.00033820	0.00022705	-0.00271805	-0.00014751	0.00072263	0.00188600	0.00006825	-0.00041165	0.00004568	-0.00133254	-0.00000785	-0.00041830	-0.00078017	-0.00139722	0.00225232	0.00050442	-0.00035587	0.00071949	0.00021568	-0.00059693	-0.00007038	0.00125655	0.00059603	-0.00028931	-0.00169899	-0.00049787	0.00038933	0.00036451	0.00080056	0.00050734	0.00041956	-0.00033816	0.00008325	-0.00084582	-0.00132274	-0.00078266	0.00041816	-0.00094304	0.00054666	0.00071147	-0.00053537	0.00062191	-0.00009228	0.00059830	0.00048756	0.00062415	0.00030609	0.00027448	-0.00000562	-0.00026742	0.00008198	0.00041226	0.00002238	0.00058694	0.00060524	0.00032901	-0.00028695	0.00025226	0.00049028	0.00063090	-0.00026736	0.00051652	0.00078075	0.00120939	0.00066033	0.00032403	0.00112624	0.00072054	0.00026247	0.00022510	0.00018223	-0.00024573	0.00027468	0.00026309	0.00039554	0.00056745	0.00023355	0.00031754	0.00057121	0.00043802	0.00014750	0.00048216	0.00025422	0.00033685	0.00033356	0.00045265	-0.00008953	0.00042937	0.00014959	-0.00018343	0.00033453	0.00009631	0.00038817	0.00011906	-0.00024477	0.00005581	-0.00015223	0.00025990	0.00000562	0.00041015	0.00037977	0.00069671	0.00058851	0.07509613
-1.5997	0.15686958	-21.47483647	-21.47483647	-21.47483647	-0.01017731	-0.00333508	-0.12004933	-21.47483647	0.45108866	-21.47483647	-0.17015694	0.61146108	-0.28426254	0.24473584	-0.32648196	-1.27154495	0.10936962	-21.47483647	-0.82865915	0.56781675	0.52571441	-0.31840259	-21.47483647	-1.11957562	0.20727180	-0.11794639	-21.47483647	1.62345910	-2.05249786	-0.04236553	1.15370595	-21.47483647	-1.49826142	2.09281206	-0.28172973	-0.00520713	0.13137432	0.15690341	0.00452622	0.04195120	0.06390998	-0.00434710	0.01876035	-0.06466571	0.03433099	0.02254993	0.03726232	-0.00241114	0.04344384	0.01074558	0.02722160	0.02581485	0.02410582	0.02602508	0.01921694	0.03019348	0.02620748	0.03242069	0.03031723	0.02928681	0.02945179	0.02388317	0.03011784	0.02614491	0.02767992	0.02130764	0.02549569	0.02664533	0.02015358	0.02133152	0.02281682	0.02396211	0.01814777	0.01892722	0.02011008	0.01487954	0.01627343	0.00934288	0.01882908	0.00931281	0.00763201	0.01035354	0.01413615	0.01565571	0.01015569	0.00810447	0.01730973	0.01516087	0.02572082	0.01083963	0.01391235	0.01644488	0.00218860	0.00484746	-0.00211372	0.00148518	-0.00501973	-0.00042185	-0.00628991	-0.00441008	0.00263074	-0.00071421	-0.00646488	-0.00503939	-0.00622508	-0.00790340	-0.01117508	-0.01514956	-0.02992378	-0.02593758	-0.03263640	-0.02534107	-0.03118485	-0.01466136	-0.02738835	-0.01764912	-0.02506780	-0.02621072	-0.03307625	-0.03514827	-0.03326978	-0.02213012	-0.01385099	-0.01578337	-0.00940110	-0.00198027	-0.00230592	-0.00177072	-0.00180271	-0.00203136	-0.00013372	-0.00149644	-0.00001404	-0.00210368	0.00055344	-0.00037710	0.00145208	0.00097341	-0.00088057	-0.00143657	0.00100688	-0.00094840	-0.00087277	0.00072121	0.00183898	0.00144651	-0.00082724	0.00077672	0.00063358	-0.00003414	0.00027878	-0.00105322	-0.00002335	0.00007262	-0.00109015	-0.00076715	-0.00003977	-0.00158928	0.00092585	-0.00009619	-0.00195144	0.00082115	0.00028271	-0.00060301	-0.00004289	-0.00049146	0.00060739	-0.00056790	-0.00107387	0.00063913	-0.00049620	-0.00090755	-0.00060351	0.00162150	-0.00001267	-0.00067134	-0.00059147	0.00090499	0.00124278	-0.00083909	-0.00066634	0.00079188	-0.00037980	-0.00017238	0.00060856	0.00037668	-0.00072631	-0.00123566	0.00130451	-0.00030813	0.00029587	-0.00093623	0.00021401	0.00043230	0.00097382	-0.00008238	0.00020424	-0.00073766	0.00006330	-0.00014280	0.00087865	-0.00032954	-0.00060339	0.00145251	0.00106416	0.00185560	0.00028946	-0.00050981	0.00030912	-0.00133406	0.00126033	-0.00078939	0.00032398	-0.00007168	0.00033411	-0.00023124	-0.00057633	-0.00042613	0.00071181	-0.00017972	-0.00029389	0.00020598	0.00039885	0.00036626	0.00015518	-0.00055279	-0.00026253	0.00019939	0.00080036	-0.00003023	-0.00050743	0.00017608	-0.00044550	0.00065228	-0.00004961	0.00054083	0.00005491	-0.00034461	0.00077944	-0.00074015	0.00007098	-0.00043990	-0.00088249	0.00036003	0.00035933	-0.00062137	0.00067103	0.00048020	-0.00096157	0.00019564	-0.00034103	0.00055599	-0.00022105	-0.00058523	0.00017471	0.00064034	-0.00005666	-0.00085522	0.00087405	0.00041798	-0.00109167	0.00029106	-0.00023564	-0.00016095	0.00045593	-0.00050293	0.00134894	0.00004065	0.00004697	0.00030936	0.00024557	0.00006656	-0.00038196	0.00042927	0.00063356	0.00103779	-0.00021528	-0.00026991	0.00076225	-0.00059616	0.00116795	-0.00027902	-0.00060140	0.00009421	0.00047543	-0.00027502	0.00063602	-0.00026104	0.00021576	-0.00032684	-0.00022884	0.00089261	0.00028997	-0.00043705	-0.00050510	-0.00044661	-0.00027005	-0.00001811	0.00062048	0.00160683	0.00033923	-0.00022724	0.00018337	0.00058596	-0.00040615	0.00060185	0.00018223	0.00028086	-0.00053426	0.00040639	0.00056309	0.00032005	0.00028339	0.00027587	-0.00018981	0.00151347	0.00005113	0.00055355	0.00133525	-0.00059240	0.00015981	0.00081458	-0.00016054	0.00086852	0.00026207	0.00032443	-0.00097888	-0.00124088	-0.00044246	-0.00093523	0.00042109	0.00133996	0.00039572	-0.00111479	-0.00069971	0.00227357	0.00048064	-0.00128784	0.00279119	0.00272053	0.00121076	-0.00040074	0.00058776	0.00058691	0.00008226	0.00107505	0.00173435	0.00064685	0.00061181	0.00022355	0.00016380	-0.00030672	0.00050255	-0.00118376	0.00126594	0.00066518	-0.00062653	0.00073087	-0.00230992	0.00028841	-0.00106212	-0.00053140	0.00104367	0.00233211	0.00432178	0.00504205	0.00049103	0.00172805	-0.00222323	-0.00001320	-0.00000461	0.00078305	0.00223899	-0.00076066	0.00155014	-0.00067876	-0.00149647	-0.00262705	-0.00130677	0.00092016	0.00307232	-0.00035860	0.00080995	-0.00032382	0.00307172	-0.00134810	0.00093904	0.00056026	0.00161213	0.00087778	-0.00088720	0.00143578	0.00114747	0.00185350	0.00151227	-0.00050851	-0.00182653	-0.00047592	-0.00101858	0.00057680	-0.00000306	0.00108476	0.00175705	0.00060007	0.00164717	0.00068227	0.00046401	-0.00016898	0.00051843	0.00147302	-0.00127795	-0.00057331	0.00174610	0.00254930	0.00074917	-0.00098885	0.00090868	-0.00015510	-0.00021831	-0.00056969	0.00113667	0.00078800	0.00165509	-0.00060755	0.00088981	0.00082090	0.00024864	0.00076106	0.00165654	0.00050826	0.00057762	0.00088674	0.00159278	0.00070215	-0.00007445	0.00118816	0.00088893	-0.00061993	0.00164389	0.00089094	0.00006885	-0.00025381	0.00019215	0.00084930	0.00115921	0.00033563	0.00051601	0.00148563	0.00018429	0.00108708	0.00137695	0.00156012	0.00058566	0.00014746	0.00114893	0.00069411	0.00063348	0.00094739	0.00149501	0.00076153	0.00041669	0.00062014	0.00046015	0.00092397	0.00024289	0.00028796	0.00102063	0.00071782	0.00114055	0.00048343	0.00087929	0.00180578	0.00107366	0.00058670	0.00016957	0.00119116	0.00028784	0.00017305	0.00032917	0.00099104	0.00085549	0.00011494	0.00083570	0.00058522	0.00062003	0.00029709	0.00014659	0.00102916	0.00091259	0.00059787	0.00059496	0.00075039	0.00061892	0.00037950	0.00073372	0.00057918	0.00016963	0.00007209	0.00058433	0.00050649	0.00048613	0.00018546	0.00032721	0.00033935	0.00032092	0.00043113	0.00034780	0.00047160	0.00042649	0.00110117	0.00006189	-0.02101393
-1.4997	-21.47483647	1.60214484	-1.33340764	-1.39410710	-0.15282129	0.50610471	1.62429941	-21.47483647	-21.47483647	-21.47483647	-0.86599874	0.30036758	-0.35974941	0.39458394	-1.42431220	-1.11375006	-21.47483647	-0.23065153	1.00442553	2.03971577	-0.50950574	-21.47483647	-0.46781641	-1.51887345	-0.29085131	-1.69639778	-21.47483647	-21.47483647	-0.83089161	-21.47483647	-21.47483647	-1.40199482	-0.19531463	-0.28850356	-0.32458578	0.00471797	-0.05086023	-0.03174477	-0.15856968	-0.03335520	0.00590015	0.04840302	0.03786588	-0.02608177	0.06702315	0.04626283	0.01997973	0.00094967	0.01730695	0.02423066	0.02439817	0.03336257	0.03758436	0.02582619	0.02153619	0.03277295	0.03537400	0.02147955	0.02903126	0.03841061	0.02840715	0.02743816	0.02812366	0.02930101	0.02494053	0.02018122	0.02482206	0.02820181	0.02115717	0.02099352	0.02177259	0.02334122	0.02199486	0.01840617	0.02258858	0.02039548	0.02007864	0.01858999	0.02433119	0.01372895	0.01559408	0.01368852	0.00880479	0.00484426	0.00933229	0.01030250	-0.00065895	-0.00247687	0.02076219	0.00648309	0.01755262	0.01235965	0.02366666	0.01618120	0.01046359	0.01508542	0.01262321	0.00230043	0.00356937	0.00051356	0.00393536	-0.00265345	-0.00456896	-0.00427370	-0.01309293	-0.01241603	-0.01946813	-0.02194776	-0.03862212	-0.03178532	-0.03935200	-0.03423917	-0.04063597	-0.02541300	-0.04145954	-0.03603939	-0.03578430	-0.03105198	-0.03338658	-0.03505496	-0.02879446	-0.01040661	-0.00076462	-0.00624846	-0.01005884	-0.00144122	-0.00253886	-0.00534166	-0.00298409	-0.00026616	-0.00015118	-0.00189722	-0.00025458	-0.00070505	-0.00147750	-0.00213565	-0.00094531	0.00155642	-0.00253594	-0.00171155	0.00012286	-0.00027336	-0.00164030	-0.00077588	0.00098396	-0.00006250	-0.00139792	0.00179069	0.00031975	0.00029122	0.00031743	0.00023675	0.00052037	-0.00099102	0.00019795	0.00094713	0.00025113	0.00033887	0.00161186	0.00071223	-0.00121976	0.00055500	0.00016820	0.00126346	0.00077423	0.00049400	0.00171468	0.00094366	-0.00117324	0.00108530	-0.00007667	-0.00028327	0.00024859	0.00100187	0.00060877	-0.00049732	0.00046732	0.00051680	0.00056074	-0.00130266	0.00043932	0.00150906	0.00015403	-0.00040243	0.00164683	0.00028779	-0.00030751	0.00104743	0.00223620	-0.00054085	0.00084686	0.00080745	0.00144926	0.00018832	0.00066458	0.00097665	0.00067290	-0.00076859	0.00116053	0.00133044	0.00166795	0.00046813	0.00066230	0.00132982	0.00099661	0.00029868	0.00064075	0.00051020	0.00065193	-0.00063582	0.00098532	0.00109458	0.00083234	0.00034644	0.00139214	0.00004499	0.00029501	-0.00009498	0.00078405	0.00158154	-0.00041157	0.00090484	0.00071902	0.00067374	0.00054900	-0.00046748	-0.00008511	0.00045789	0.00067658	0.00038153	0.00076106	-0.00012523	0.00094744	0.00138298	0.00018870	0.00005341	0.00105832	0.00044264	0.00135288	0.00044739	-0.00065209	0.00021946	-0.00007265	0.00109994	0.00094623	0.00068591	0.00154974	0.00146634	0.00019270	-0.00029094	0.00068204	0.00073435	0.00011152	-0.00048752	0.00027797	0.00129210	0.00023972	-0.00055852	0.00122117	0.00057918	-0.00058145	0.00105537	0.00012211	-0.00008078	0.00081353	-0.00026104	0.00093710	0.00049420	0.00060349	0.00052345	0.00107473	0.00102972	0.00074604	0.00117470	0.00060241	0.00121092	0.00081869	0.00004927	0.00029590	0.00040657	0.00145470	0.00033546	-0.00028398	0.00095789	0.00041497	-0.00058035	0.00082377	0.00065465	0.00144510	0.00026366	-0.00008060	0.00111733	0.00049138	-0.00041793	0.00007134	0.00024128	0.00058394	-0.00068546	0.00105048	0.00023952	0.00018368	-0.00066192	0.00117378	0.00153984	0.00055283	0.00069803	0.00089191	0.00101201	0.00058215	0.00107374	0.00185557	0.00136535	0.00146892	0.00102747	0.00226290	0.00030442	0.00181804	0.00077685	0.00129652	0.00085896	0.00175152	0.00102800	0.00018593	0.00089966	0.00013072	0.00116018	0.00004942	0.00183593	0.00215349	0.00096204	0.00003488	0.00204281	0.00131989	0.00043025	0.00109370	0.00313251	0.00335435	0.00278575	0.00094876	0.00211746	0.00209676	0.00125890	0.00118778	0.00187696	0.00277403	0.00323228	0.00185297	0.00255942	0.00179464	-0.00039968	0.00215481	0.00235890	0.00118435	-0.00083350	0.00266635	0.00019605	0.00077379	0.00168024	0.00103764	0.00253805	0.00120210	0.00197502	0.00309743	0.00515503	0.00616050	0.00564019	0.00198778	0.00347720	0.00193294	0.00176418	0.00195898	0.00307069	0.00452494	0.00361918	0.00266614	-0.00072275	0.00160907	0.00137686	-0.00032492	0.00131887	0.00221144	-0.00097108	0.00248637	0.00168844	0.00315108	0.00233061	0.00237463	0.00313437	0.00344750	0.00223553	0.00076221	0.00400251	0.00197214	0.00252142	0.00191705	0.00010071	0.00091726	0.00178028	0.00139907	0.00368856	0.00077959	0.00242946	0.00348127	0.00263643	0.00198575	0.00397956	0.00101539	-0.00031187	0.00068411	0.00272224	0.00022506	-0.00069255	0.00232589	0.00409973	0.00228950	0.00085005	0.00243732	0.00367871	0.00166575	0.00122650	0.00142533	0.00194604	0.00225671	0.00287132	0.00253167	0.00209664	0.00048901	0.00212380	0.00191353	0.00131625	0.00085511	0.00172143	0.00155120	0.00077742	0.00142802	0.00224332	0.00145808	0.00069270	0.00170368	0.00088632	0.00111701	0.00108164	0.00141053	0.00282793	-0.00095013	0.00057695	0.00117294	0.00264581	0.00076164	0.00078094	0.00072421	0.00155155	0.00064220	0.00160168	0.00092465	0.00073415	0.00181599	0.00142062	0.00119475	0.00092685	0.00001118	0.00126370	0.00103416	0.00063784	0.00130566	0.00107415	0.00109670	0.00136592	0.00135382	0.00155025	0.00098450	0.00230526	0.00075135	0.00115562	0.00101090	0.00098146	0.00182975	0.00113053	0.00010982	0.00136573	0.00045202	0.00047759	0.00057488	0.00153818	0.00098083	0.00026936	0.00050532	0.00102745	0.00057665	0.00103572	0.00051352	0.00078761	0.00067095	0.00019116	0.00060230	0.00052986	0.00045031	0.00046440	0.00104575	0.00040967	0.00071695	0.00094529	0.00052329	0.00059774	0.00010967	0.00102435	0.00044464	0.00051909	0.00064362	0.00117185	0.00026687	-0.93766629
-1.3997	0.78941063	-0.07855415	-1.46909356	-21.47483647	-0.15051561	-0.49409592	-0.27644853	-21.47483647	0.25837663	-21.47483647	-0.38928735	-0.72989825	-0.05581671	-0.10348085	-0.29829486	0.09880358	0.26986560	-1.00909833	0.28276043	-21.47483647	1.03407061	-0.93879133	0.55807817	-21.47483647	0.93512672	1.00382888	-21.47483647	0.82183921	0.07009447	-21.47483647	-21.47483647	-0.09227751	0.55221496	1.04785215	0.47677770	0.70601187	0.00289176	-0.13274981	-0.05011589	-0.03777357	0.04632233	0.02190395	0.02706680	-0.06510573	-0.00714252	0.05127683	0.04778253	-0.00080643	0.02329887	0.02415865	0.02537523	0.03537461	0.03330971	0.02983577	0.03421199	0.03266886	0.03521902	0.03265518	0.02965020	0.03322001	0.02919715	0.03115263	0.02928204	0.02752144	0.02927390	0.02200293	0.02423592	0.02457748	0.02139648	0.02310895	0.02426647	0.02808980	0.02377072	0.01556962	0.01890094	0.02106994	0.01535408	0.01264457	0.02215607	0.01718202	0.01621184	0.02077375	0.01428330	0.01234999	0.01572778	0.00889814	0.00772518	0.01630131	0.00856347	-0.00149366	0.01247763	0.00833966	0.00864501	0.01352108	0.00968122	0.02321192	0.02152936	0.02075256	0.02342610	0.02078976	0.02573117	0.02063556	0.01045654	0.00330828	-0.00480670	-0.00731333	-0.02165444	-0.03139890	-0.03949006	-0.02340714	-0.04349805	-0.03696863	-0.04202509	-0.02348302	-0.03771579	-0.02884056	-0.02533244	-0.01827942	-0.02338972	-0.02793454	-0.02735376	-0.01489535	-0.00349745	-0.00220103	-0.00764773	-0.00029706	0.00109820	0.00054638	-0.00170926	-0.00197130	0.00284265	0.00030556	0.00166196	0.00020504	-0.00030764	0.00054653	-0.00072045	0.00345130	0.00050941	-0.00161493	-0.00135517	-0.00031769	-0.00081611	0.00147623	0.00037330	0.00009565	0.00025121	0.00039157	0.00039528	0.00087119	-0.00048335	-0.00058073	0.00038421	-0.00071040	-0.00000218	0.00022980	0.00099269	0.00086359	0.00097842	0.00124697	0.00008996	0.00028341	-0.00077124	0.00107316	0.00073875	-0.00115425	0.00080378	0.00046210	0.00036844	0.00057496	-0.00021943	0.00096241	0.00059089	0.00090785	0.00035876	0.00073493	0.00011668	0.00096067	0.00158734	-0.00016358	-0.00039653	0.00067866	0.00040825	0.00083246	0.00108863	0.00050805	0.00080142	-0.00016861	0.00228279	0.00028740	0.00097761	0.00010431	0.00113465	0.00044952	0.00079469	-0.00010566	0.00042667	-0.00006440	-0.00006081	0.00108321	0.00133616	0.00092495	0.00069089	0.00074847	0.00120235	0.00134158	0.00018515	0.00083963	0.00112363	-0.00024206	0.00024668	0.00124804	0.00057284	0.00012116	-0.00048855	0.00023392	-0.00012945	-0.00032554	-0.00008885	0.00159283	0.00050579	0.00051104	0.00071176	0.00022069	0.00076468	0.00015623	0.00091355	0.00056991	0.00008177	0.00114750	0.00071014	0.00005645	-0.00005896	0.00120708	0.00037634	0.00033358	0.00075237	-0.00057113	0.00109634	-0.00012398	-0.00040885	0.00001691	-0.00005648	0.00027979	0.00043034	0.00078999	0.00046807	0.00088060	0.00028370	-0.00029681	0.00045370	-0.00021144	0.00042489	-0.00009607	0.00006019	0.00113339	0.00049102	0.00008041	0.00061730	0.00037691	-0.00051261	0.00042868	0.00046410	-0.00032286	0.00022581	-0.00065327	0.00073109	0.00045674	-0.00007117	0.00023650	0.00055023	0.00099787	-0.00036765	0.00071396	0.00120970	0.00047447	0.00027197	-0.00015693	0.00122159	-0.00021558	0.00062757	0.00055810	-0.00004034	0.00061997	-0.00033066	0.00008555	0.00030198	0.00027128	0.00051987	-0.00061225	-0.00005635	0.00084996	0.00040268	0.00069896	0.00019315	0.00036502	-0.00004092	-0.00023490	0.00098590	0.00018740	-0.00024951	0.00026714	0.00040592	0.00008242	0.00049944	0.00013033	0.00039592	-0.00025514	-0.00023488	0.00034801	0.00113550	0.00029007	0.00073102	0.00016296	0.00073494	0.00077005	-0.00025062	0.00010685	0.00048074	0.00099043	0.00075903	0.00015332	0.00031527	0.00041039	-0.00072048	0.00004514	-0.00075172	-0.00063121	0.00154581	-0.00017816	0.00156577	0.00059438	-0.00036952	0.00022769	-0.00098151	0.00027092	0.00013262	0.00100075	0.00272767	0.00302104	0.00060095	0.00164824	0.00009255	0.00234424	0.00100196	0.00154443	0.00212499	0.00188034	0.00127763	-0.00250014	-0.00046469	0.00006211	-0.00036092	-0.00130527	0.00144798	0.00021998	-0.00094763	0.00132823	0.00008928	0.00162310	-0.00238637	0.00003790	0.00004542	0.00381440	0.00047867	0.00322406	-0.00004278	0.00153204	-0.00166174	0.00065883	-0.00004891	-0.00004207	0.00096400	0.00043813	0.00293737	-0.00074228	0.00137755	-0.00192302	-0.00051760	-0.00192916	0.00062837	-0.00022007	0.00085375	-0.00030180	0.00073080	0.00044523	0.00190071	-0.00034712	0.00306033	0.00224851	0.00030367	0.00084979	0.00247618	0.00178120	-0.00086807	-0.00137000	0.00059192	0.00177302	-0.00136033	0.00090288	-0.00016728	0.00243907	0.00055391	0.00132661	0.00110802	0.00204410	0.00128385	0.00246139	0.00054642	0.00016145	-0.00065155	-0.00032667	-0.00036984	0.00164446	0.00030315	0.00010750	0.00139077	0.00197162	0.00121928	-0.00144929	0.00154905	0.00187636	0.00252502	-0.00086350	0.00185423	0.00160293	0.00123592	0.00094965	0.00200771	0.00080303	-0.00043090	0.00001736	-0.00003088	0.00019732	0.00045583	0.00199586	0.00082890	-0.00043007	0.00090570	0.00082533	0.00019847	0.00025863	-0.00119024	0.00188063	0.00082414	-0.00008289	0.00053545	0.00061376	0.00005922	0.00016896	0.00076971	0.00119780	-0.00014564	0.00049582	0.00076725	0.00006222	0.00060063	0.00050496	0.00125035	0.00091824	-0.00030538	0.00062828	0.00005926	0.00031252	0.00010277	0.00087627	0.00132062	-0.00074763	-0.00075210	-0.00000054	0.00070942	0.00034238	0.00120473	0.00040448	0.00031360	0.00019012	0.00095552	0.00069285	0.00004147	0.00012167	0.00083633	0.00057247	0.00019150	0.00072397	0.00067137	-0.00001309	0.00006290	0.00029917	0.00065280	0.00058820	0.00062605	0.00035285	0.00036838	0.00065940	0.00038937	0.00026163	-0.00014473	-0.00049399	0.00056230	0.00025795	0.00001128	0.00038982	-0.00005960	0.00010648	0.00024150	0.00039389	0.00040187	-0.00019557	0.00041661	0.00074268	0.00040443	-0.28320835
-1.2997	-0.22661162	-0.16538789	-0.51958671	0.01176105	2.26806492	0.64366133	-0.63733558	-21.47483647	1.03249123	-1.04219872	1.30973530	-0.72647989	-0.48126107	-0.27471632	0.97682804	-0.15587932	-1.28288257	-1.01969935	1.06544840	-1.53695428	-21.47483647	-21.47483647	-21.47483647	1.00812864	0.98648155	-21.47483647	-21.47483647	0.44075257	-0.39693600	-21.47483647	0.13902569	0.16372404	-0.38249831	-0.01654559	-1.20882726	-0.12541754	0.06942474	0.05739897	-0.00064444	-0.03786159	0.00880220	-0.01549042	-0.02919674	-0.00270165	0.03866966	0.01116367	0.03227032	0.03447919	0.03948322	0.00753783	0.02352954	0.03430924	0.03857182	0.02547493	0.03746936	0.03167731	0.03218879	0.03191151	0.03407157	0.02971473	0.02991060	0.02933653	0.02617496	0.02284213	0.02777800	0.02315600	0.02608548	0.02184282	0.02194350	0.02301158	0.02209049	0.02226503	0.02292324	0.02020902	0.01858319	0.01555156	0.01945976	0.01483131	0.01875699	0.01405241	0.01496903	0.01640978	0.01167767	0.01198810	0.01591385	0.00704423	0.00970742	0.00679558	0.01323196	-0.00181688	0.01245672	0.01738720	0.00801466	0.00630899	0.00601329	0.01136108	0.00594005	0.00740768	0.01314833	0.01780480	0.02374335	0.02219371	0.02944051	0.02530170	0.01767521	0.02292306	0.01327680	-0.00464171	-0.01795878	-0.01202220	-0.03188741	-0.03368900	-0.03942183	-0.02141973	-0.03669861	-0.03537620	-0.03053883	-0.03321058	-0.03553198	-0.03471881	-0.03230796	-0.01811339	-0.00068427	0.00541954	0.00690237	0.00621639	-0.00021572	0.00120299	-0.00167911	-0.00142258	0.00022689	-0.00063166	0.00294034	-0.00401570	0.00007212	-0.00046922	0.00070867	0.00169677	-0.00052463	-0.00218875	-0.00165469	-0.00239393	0.00040835	-0.00020037	-0.00075168	-0.00070052	0.00038621	0.00017822	-0.00090480	-0.00102797	0.00111886	-0.00054072	-0.00050542	0.00032360	0.00079070	0.00001963	-0.00079729	-0.00052579	0.00080984	0.00002707	-0.00155878	0.00043973	-0.00094936	0.00058514	0.00068533	0.00066285	-0.00118854	-0.00022456	-0.00081039	0.00119826	-0.00000691	-0.00158619	0.00054309	0.00061373	-0.00055301	-0.00012081	0.00001015	0.00078665	0.00010898	-0.00073107	0.00002950	-0.00000688	-0.00140090	-0.00079281	-0.00010896	0.00009899	0.00046710	0.00093740	0.00107912	0.00008190	-0.00020899	-0.00055011	0.00038792	0.00057058	0.00150092	0.00029435	-0.00049651	-0.00077722	0.00013588	-0.00013839	0.00022784	0.00001729	0.00066939	-0.00028764	0.00147318	0.00064605	-0.00042544	0.00060804	0.00002159	-0.00024426	0.00027791	-0.00003127	0.00057816	-0.00061988	-0.00097676	-0.00036626	0.00006851	-0.00005044	-0.00053313	0.00030207	-0.00039650	0.00003066	-0.00071097	0.00069008	-0.00034906	-0.00099655	-0.00051655	0.00018502	-0.00091299	-0.00075871	-0.00059633	0.00017494	-0.00025470	-0.00080353	0.00120106	0.00012951	-0.00065579	-0.00109999	0.00083703	-0.00067259	-0.00085613	-0.00052813	-0.00040980	0.00051971	-0.00033486	-0.00024253	0.00149321	0.00022306	-0.00042196	-0.00026576	0.00033680	-0.00052880	-0.00001152	-0.00063861	0.00056347	0.00075479	0.00052429	0.00005455	0.00048691	0.00002747	-0.00057916	0.00002042	-0.00024338	-0.00012383	0.00046890	-0.00040967	0.00039064	-0.00005345	-0.00058113	0.00007032	0.00002655	0.00042734	0.00019014	-0.00047698	0.00008879	0.00052487	0.00050058	-0.00045712	0.00095488	-0.00039619	0.00026759	-0.00010051	-0.00011954	0.00065174	-0.00064189	-0.00046153	0.00078526	-0.00007863	0.00037396	-0.00119320	0.00059024	-0.00007820	0.00017736	0.00022795	0.00001538	-0.00078635	-0.00028649	-0.00028190	0.00037140	-0.00004925	0.00015879	-0.00019003	0.00023283	0.00003903	-0.00003399	0.00024130	-0.00075652	-0.00108460	0.00048437	0.00058454	0.00066889	0.00018627	0.00065613	-0.00094156	-0.00037273	-0.00011156	-0.00080766	0.00028751	0.00005964	-0.00054654	0.00048512	-0.00076658	-0.00052584	-0.00029044	0.00089537	-0.00123644	-0.00034012	-0.00087390	0.00017400	-0.00101548	0.00022975	0.00083544	-0.00074731	-0.00185182	0.00071987	0.00116035	0.00088910	-0.00082554	0.00288253	0.00303499	0.00180120	0.00069429	0.00131190	-0.00006087	-0.00015079	0.00081546	0.00159275	-0.00014173	0.00131614	0.00120481	0.00012372	-0.00099683	-0.00015762	-0.00129867	0.00188474	-0.00213017	0.00042596	0.00017468	-0.00154273	0.00231941	-0.00088667	0.00090212	0.00003016	0.00097239	0.00127632	0.00079421	-0.00148983	0.00191199	-0.00030763	-0.00027187	0.00177133	-0.00023576	-0.00006099	0.00081093	-0.00028579	-0.00015260	0.00045117	-0.00206913	0.00211147	-0.00106381	0.00181203	-0.00025263	0.00514285	-0.00043398	0.00181261	-0.00082407	0.00141586	0.00155166	0.00061362	0.00010591	0.00148754	-0.00048471	0.00007208	0.00264251	0.00013903	-0.00265304	-0.00064405	0.00064319	-0.00048296	0.00123816	0.00131460	0.00097052	-0.00001029	0.00106919	0.00195353	-0.00028623	-0.00038292	-0.00073732	0.00132060	-0.00005997	-0.00123555	0.00072872	0.00075308	0.00210889	-0.00005602	0.00082875	0.00039811	0.00007917	0.00084985	0.00097559	0.00194070	0.00079611	0.00165506	0.00043226	0.00051307	-0.00039529	0.00001269	0.00035600	0.00071266	0.00074016	0.00115231	0.00197738	0.00058605	0.00114027	0.00132156	0.00192917	0.00069795	0.00047832	0.00168011	0.00079416	0.00037572	0.00116793	0.00034848	0.00069548	0.00121144	-0.00025953	-0.00018172	0.00055217	0.00084752	-0.00004640	0.00015456	0.00134338	-0.00012307	0.00055873	0.00029196	0.00019389	0.00137139	0.00054621	0.00124099	0.00110474	0.00058245	0.00090642	0.00027421	0.00112342	0.00101574	0.00037788	0.00047052	0.00087613	0.00074770	0.00111375	0.00035016	0.00141885	0.00065356	0.00132844	0.00130211	0.00117192	0.00146509	0.00061839	0.00049409	0.00056221	0.00030846	0.00008186	0.00057425	0.00098718	0.00042294	-0.00000155	0.00022736	0.00022522	0.00053003	0.00071147	0.00032948	0.00016742	0.00023958	0.00030858	0.00004989	0.00065449	0.00057273	0.00035777	0.00052520	0.00048164	0.00067720	0.00053562	0.00008941	0.00044850	0.00049980	0.00043904	0.00019216	0.00020615	0.00045831	0.00101051	0.00034377	-0.49949417
-1.1997	0.38786501	-21.47483647	-0.55856979	-0.30077602	0.02833045	0.04512907	0.49290057	-0.11850194	-0.53152182	1.58458114	0.45748693	-2.17314482	-0.35110687	-21.47483647	-0.91982156	0.21331550	-0.67615030	-0.30137959	-21.47483647	-21.47483647	-21.47483647	-21.47483647	-21.47483647	-21.47483647	-0.61845517	-21.47483647	-21.47483647	0.17898394	-21.47483647	-21.47483647	-21.47483647	-0.52520204	-0.26419507	-0.08332212	-0.68223220	-0.31226438	0.42382954	0.12268714	-0.07121631	0.03243640	0.06919918	-0.01534653	0.02532780	-0.00404249	0.02716138	0.01068637	0.04980612	0.04202004	0.04144732	0.01553770	0.03729865	0.04356132	0.03693371	0.03130722	0.03347925	0.03573033	0.02416078	0.03427742	0.03448028	0.02998041	0.02662249	0.03635011	0.03159648	0.02845309	0.02743009	0.02309600	0.02907443	0.02514674	0.02391538	0.02168324	0.02435565	0.02256423	0.02145969	0.01720385	0.02061994	0.01852703	0.01871203	0.01757338	0.01868147	0.01441101	0.01180300	0.01847617	0.01376444	0.01404623	0.00884834	0.00997644	0.01002444	0.00976830	0.01486659	0.01339315	0.00718062	0.01555813	0.01586197	0.01161925	0.01041474	0.01745075	0.01262123	0.00695535	0.00912724	0.01384394	0.01666031	0.01415229	0.01627242	0.01020136	0.00755277	0.01415163	0.01079260	0.00421481	-0.01270411	0.00141909	-0.00561523	-0.00466842	-0.01642541	-0.00433217	-0.02501817	-0.03014138	-0.03532138	-0.03320712	-0.03325041	-0.03082058	-0.02681135	-0.00697694	0.00634906	0.01030881	0.00439043	0.00384097	-0.00281073	-0.00194149	-0.00108211	-0.00105420	-0.00124045	-0.00068016	0.00354364	-0.00219751	-0.00265339	-0.00064276	0.00031569	0.00071258	0.00101441	-0.00069308	0.00044895	-0.00022196	0.00040959	0.00236068	0.00092755	-0.00033319	-0.00002860	0.00175143	0.00015148	-0.00092778	0.00052291	0.00112287	0.00109467	0.00021279	0.00156579	0.00088622	-0.00091192	0.00071145	0.00205546	0.00101469	-0.00049784	0.00134679	-0.00003087	0.00043743	0.00014896	0.00026956	0.00168918	-0.00101843	-0.00053293	0.00232538	-0.00085987	-0.00067544	0.00172418	0.00061642	-0.00079392	0.00104010	0.00025158	0.00081981	0.00071952	0.00017114	0.00079921	0.00035363	0.00065316	0.00059822	0.00077087	0.00062692	0.00049758	0.00099660	0.00163602	-0.00007868	0.00079921	0.00151126	0.00145527	0.00105287	0.00121673	0.00072929	-0.00045879	-0.00109645	0.00183391	0.00145248	0.00144533	0.00034935	0.00145987	0.00100258	0.00155939	0.00120644	0.00135946	0.00079463	0.00061354	0.00065315	0.00117871	0.00129725	0.00100674	0.00097695	0.00109193	0.00018598	0.00050543	-0.00024968	0.00027597	0.00142321	0.00140670	0.00035296	0.00019648	0.00140295	0.00126746	0.00059111	-0.00014875	0.00095764	0.00113919	0.00076140	0.00093331	0.00130575	0.00024680	0.00007357	0.00096618	0.00177287	0.00134692	-0.00050534	0.00166459	0.00016726	0.00007782	0.00076624	0.00012258	0.00059737	0.00039589	0.00091884	0.00036757	0.00106224	-0.00086351	0.00032202	0.00125648	0.00012985	0.00000320	0.00022969	0.00045229	0.00041247	0.00031130	0.00059052	0.00115042	0.00086178	-0.00051138	0.00170564	-0.00000392	0.00018808	0.00102089	0.00020337	0.00111159	0.00028936	0.00070324	0.00023581	0.00008962	0.00106054	0.00086465	0.00023853	0.00073886	0.00027846	0.00096567	0.00027367	0.00098950	0.00048460	0.00070828	0.00029561	0.00049670	0.00201987	-0.00024174	0.00021212	0.00060041	0.00122888	-0.00009895	-0.00032655	0.00088137	0.00128696	-0.00009334	0.00024123	0.00038990	0.00059890	0.00080939	-0.00066654	0.00061285	0.00076838	0.00102813	0.00105867	0.00034868	0.00093639	0.00071772	0.00221396	0.00030209	0.00039008	0.00019988	0.00192413	0.00077648	0.00094251	0.00195508	0.00131310	0.00007628	0.00087118	0.00079263	0.00136658	0.00160442	0.00052329	0.00168055	0.00005814	0.00228762	0.00045530	0.00163137	0.00085036	0.00002809	0.00082540	0.00073938	0.00058811	0.00134114	0.00339480	0.00028915	0.00031942	0.00090326	0.00272352	0.00073695	0.00064597	0.00409672	0.00333721	0.00035775	0.00202718	0.00157029	-0.00068464	0.00081549	0.00330984	0.00215275	0.00224800	0.00160881	0.00038334	-0.00054517	-0.00060907	0.00076571	0.00171519	0.00209469	0.00052755	0.00087787	0.00368835	0.00089288	0.00007202	0.00072872	0.00162387	-0.00004003	0.00214068	0.00488176	0.00372242	0.00182883	0.00577014	-0.00069480	0.00053420	0.00108480	0.00251232	0.00408035	0.00273388	0.00159434	-0.00017548	0.00119488	0.00035905	0.00163315	0.00083782	0.00210956	-0.00012434	0.00588028	0.00099394	0.00196886	0.00126286	0.00330236	0.00046943	0.00307355	0.00131396	0.00306044	0.00303730	0.00117508	0.00240624	0.00247309	-0.00238468	0.00083999	0.00276089	-0.00008109	0.00221919	0.00137957	0.00454493	0.00054195	0.00143095	-0.00018005	0.00118634	0.00016348	0.00219715	0.00171074	-0.00070628	0.00143751	0.00060397	0.00110008	0.00146871	0.00194212	0.00029784	0.00170988	0.00137040	0.00081064	0.00174640	0.00072109	0.00140366	0.00144314	0.00158828	0.00187476	0.00080544	0.00082050	0.00100773	0.00136801	0.00066620	0.00139116	0.00158366	0.00068492	0.00063037	0.00236495	0.00130813	0.00026142	0.00126471	0.00149368	0.00042566	0.00100259	0.00028499	0.00049417	0.00131635	0.00032374	0.00045707	0.00134750	0.00104960	0.00002388	0.00117392	0.00061009	0.00134450	0.00041298	0.00076043	0.00041943	0.00073632	0.00214081	0.00104786	0.00092429	0.00171569	0.00138697	0.00124276	0.00097462	0.00012617	0.00122735	0.00002146	0.00184467	0.00136755	0.00078042	0.00079346	0.00116000	0.00118690	0.00118929	0.00143741	0.00100551	0.00109778	0.00037479	0.00117103	0.00079812	0.00142270	0.00086262	0.00054543	0.00141912	0.00102660	0.00012080	0.00017628	0.00037095	0.00048949	0.00121400	0.00100760	0.00091905	0.00070417	0.00058224	0.00047278	0.00032060	0.00111564	0.00024276	0.00019377	0.00094438	0.00056102	0.00044762	0.00068529	-0.00004437	0.00007321	0.00057032	0.00026339	0.00014525	0.00103526	0.00069176	0.00076718	-0.00008417	-0.17744692
-1.0997	0.41500602	-1.69986725	-0.74524522	0.42567689	-0.68365264	-1.24638820	0.14610153	-0.18692273	-21.47483647	-21.47483647	-0.63558716	-21.47483647	0.69658095	-0.33778564	-0.68205118	1.03104424	-0.35973835	0.25259730	-0.15889072	-21.47483647	-21.47483647	-21.47483647	0.67130100	-21.47483647	-1.03393328	1.14896786	-21.47483647	-0.50963493	-0.79430821	-21.47483647	-21.47483647	-0.87313390	0.00670316	0.16828862	0.03022431	-0.07737154	0.05359187	0.13687144	0.11768422	-0.07188185	0.14126172	-0.00347799	0.00135328	0.00831913	0.02531381	0.00267745	0.05909352	0.03157203	0.01834670	0.01388626	0.03857885	0.03524063	0.02847502	0.02723985	0.03144134	0.02657038	0.02881204	0.03467614	0.03689119	0.02884993	0.02818500	0.03146399	0.02938173	0.02337460	0.02947856	0.02678013	0.02552892	0.02686693	0.02048297	0.02525659	0.02240433	0.02258511	0.02422030	0.01792626	0.01881581	0.01673551	0.02058927	0.01846160	0.01830617	0.01270349	0.01442664	0.01971169	0.01422975	0.01931917	0.01178085	0.01102421	0.00729397	0.01948183	0.01754737	-0.00153117	0.01093515	0.00994126	0.00780041	0.00733292	0.01414103	0.00665982	0.00872584	0.01303745	0.01769073	0.01738147	0.01803993	0.02035130	0.01818151	0.00353260	-0.00068669	0.00247017	-0.01108678	-0.02237190	-0.03111430	-0.01874603	-0.03818252	-0.04153238	-0.04515912	-0.03145561	-0.04573049	-0.03655669	-0.03255198	-0.02404365	-0.02742694	-0.02846004	-0.02411173	-0.01861070	-0.01928228	-0.02824348	-0.02963587	-0.02934214	-0.02374169	-0.01761754	-0.01362338	-0.01160743	-0.00769085	-0.00518469	-0.00065562	-0.00528483	-0.00140648	-0.00071415	-0.00118046	0.00163176	0.00114704	-0.00035947	-0.00279777	0.00033630	0.00168614	-0.00056575	-0.00072263	0.00132189	-0.00067455	0.00000899	-0.00053865	-0.00002980	0.00061324	-0.00071119	-0.00088384	-0.00089261	0.00103074	-0.00087426	-0.00117231	0.00151985	0.00037750	-0.00034799	-0.00200196	0.00189301	-0.00164686	0.00000625	0.00102698	0.00031165	-0.00088783	0.00055968	0.00099527	0.00013324	-0.00135850	-0.00010403	0.00110789	0.00119172	-0.00009287	-0.00026017	0.00148271	-0.00054979	0.00037827	0.00023634	0.00004132	0.00026403	-0.00069002	0.00011879	0.00021765	-0.00034531	0.00156874	0.00081180	0.00059167	0.00028514	0.00174455	0.00049007	0.00002091	0.00188488	0.00164005	0.00134085	-0.00068189	-0.00055289	0.00115929	0.00006454	-0.00063807	0.00175874	0.00044629	0.00031961	0.00038602	0.00107589	0.00032732	-0.00017256	0.00083928	0.00093335	-0.00066796	-0.00024733	0.00023798	0.00005281	-0.00048349	-0.00018424	-0.00064731	-0.00141446	-0.00079873	0.00043186	0.00016061	-0.00089030	0.00043306	0.00133649	0.00090832	-0.00143267	0.00021887	0.00026727	-0.00070133	0.00005012	0.00050055	0.00009766	-0.00160950	0.00016185	0.00097911	-0.00033109	-0.00043965	-0.00060756	0.00153188	-0.00085210	-0.00108048	-0.00080440	0.00051612	-0.00112703	0.00033425	0.00073045	0.00117632	-0.00079831	-0.00029445	-0.00039563	0.00023701	-0.00044121	0.00018418	0.00065023	0.00021777	0.00009768	0.00079123	-0.00029404	0.00126199	-0.00005567	-0.00067192	-0.00033971	-0.00035463	-0.00037161	0.00033419	-0.00089749	0.00014193	0.00026329	-0.00051859	0.00021479	0.00031921	0.00123295	0.00027155	0.00025665	0.00032730	0.00066310	-0.00067313	-0.00071613	0.00236700	-0.00060464	0.00077170	0.00008445	-0.00028187	0.00002917	-0.00047019	-0.00093532	0.00098809	-0.00078569	-0.00030837	-0.00010331	-0.00005001	-0.00046918	-0.00054385	0.00033796	-0.00033372	-0.00115116	-0.00045055	-0.00014328	-0.00076800	0.00003697	-0.00015626	0.00023488	-0.00043842	-0.00120009	0.00080347	0.00008257	-0.00072753	-0.00039414	0.00064756	0.00057120	0.00036038	0.00073311	0.00095316	0.00009499	-0.00008040	0.00029123	-0.00109600	0.00006268	-0.00017947	0.00071346	0.00051917	-0.00030398	-0.00056015	0.00030289	-0.00049383	-0.00062797	-0.00097946	-0.00041533	0.00138172	-0.00094877	0.00056879	0.00130470	-0.00193103	-0.00004911	0.00018721	0.00054411	-0.00140231	-0.00038866	0.00187521	-0.00021132	-0.00079823	0.00140007	0.00059548	-0.00124139	-0.00193574	0.00349532	0.00111681	-0.00079512	0.00114239	-0.00001413	-0.00049951	-0.00087763	-0.00016913	-0.00006691	0.00002107	-0.00019000	0.00106304	0.00146438	-0.00066485	0.00074952	0.00199495	-0.00114821	0.00105064	0.00147409	0.00167178	-0.00067154	-0.00056676	0.00263099	-0.00085027	-0.00153714	0.00103674	-0.00029070	0.00165097	-0.00125245	0.00171665	-0.00139777	-0.00035802	0.00017118	0.00155920	-0.00067535	-0.00220407	-0.00118365	0.00168053	-0.00226416	0.00150588	0.00077076	0.00134618	-0.00183143	0.00058491	0.00088091	-0.00129059	0.00092657	0.00026317	0.00423790	-0.00072126	-0.00068865	-0.00098841	0.00180519	-0.00049268	-0.00031761	0.00074805	0.00112330	-0.00060583	-0.00024804	0.00094298	0.00004929	-0.00106017	0.00142318	0.00056545	-0.00045632	-0.00111553	0.00116974	-0.00020713	0.00002816	0.00082793	-0.00187895	-0.00072740	0.00229885	0.00171884	0.00050435	0.00075725	-0.00039756	0.00292555	-0.00006384	-0.00030590	0.00082712	0.00159363	0.00012365	0.00072467	0.00093669	0.00136613	-0.00051658	-0.00032752	0.00124448	0.00087857	-0.00031990	0.00023396	-0.00018335	0.00108352	-0.00109340	0.00066575	0.00018013	-0.00072768	0.00059215	0.00106268	0.00035539	0.00071881	0.00029608	0.00009426	0.00101941	-0.00024431	0.00044718	-0.00017957	-0.00025306	0.00068802	-0.00008204	0.00068782	-0.00035443	0.00003630	0.00028661	-0.00001504	-0.00031948	-0.00006689	0.00110499	-0.00019637	0.00007905	0.00064636	0.00105638	-0.00030985	-0.00082658	-0.00025727	-0.00011148	-0.00025513	0.00055303	0.00107755	-0.00004783	0.00100668	0.00043468	0.00004379	-0.00001356	0.00023229	0.00024650	0.00027811	0.00012989	0.00028306	0.00059196	0.00014202	0.00035181	0.00024469	0.00048499	0.00028212	0.00010665	0.00025512	0.00019224	-0.00010076	0.00068866	0.00022748	-0.00045998	-0.00013001	0.00046882	0.00012295	-0.00013329	0.00033058	0.00023101	0.00013051	0.00002466	0.00026704	0.00058701	0.00038764	0.00059613	0.00031641	0.47767970
-0.9997	0.21815271	0.43829095	0.11312731	-21.47483647	-0.03525665	0.78114572	-2.37434220	1.30489123	-0.16774513	-2.61327291	-0.86242965	-0.61758886	0.09339160	-21.47483647	-0.62477616	-21.47483647	-1.26736033	0.02191445	-21.47483647	0.19731022	-21.47483647	-1.29363644	-21.47483647	-21.47483647	-21.47483647	-21.47483647	-21.47483647	-1.24016535	-21.47483647	-21.47483647	-21.47483647	-1.19633773	-0.10155188	-0.44194351	-21.47483647	-0.05405638	0.20013286	0.00639613	-0.01903731	0.06157661	0.04062537	0.01171709	0.00115001	-0.03998309	-0.02064274	0.01500362	0.03386405	0.03228199	0.04188794	0.01442606	0.03140281	0.03911574	0.03445353	0.02502959	0.03518046	0.03327003	0.03339348	0.03435765	0.03440122	0.03122340	0.02944968	0.03090899	0.03129602	0.02569170	0.02664643	0.02482576	0.02470955	0.02725424	0.02482522	0.02259186	0.02345744	0.02364168	0.02294938	0.01900187	0.01714005	0.01462346	0.01684496	0.01535978	0.02018574	0.01352581	0.00923672	0.01555425	0.01526148	0.01868522	0.01376011	0.01045935	0.01620364	0.00961287	0.01453639	0.01025948	0.01289101	0.01081319	0.01063090	0.00656577	0.01253994	0.01379007	0.00809392	0.00754894	0.01660044	0.01265441	0.01778074	0.01397421	0.01692802	0.01034667	0.00000953	-0.00077458	-0.01315257	-0.03178390	-0.04720874	-0.03733630	-0.04699676	-0.04610903	-0.05540530	-0.04107783	-0.05675610	-0.05506500	-0.05129565	-0.05240577	-0.05894286	-0.05592005	-0.04231288	-0.02289444	-0.01679530	-0.02013037	-0.01622750	-0.01049465	-0.00898811	-0.00558347	-0.00404713	-0.00613274	-0.00708701	-0.01113603	-0.01218846	-0.01655246	-0.01207109	-0.01091727	-0.00827346	-0.00762581	-0.00414471	-0.00444839	-0.00263070	-0.00185977	0.00068041	0.00127547	0.00047762	0.00114704	0.00022166	0.00101719	-0.00058306	0.00003555	0.00119960	0.00056319	-0.00035184	-0.00164010	0.00186380	-0.00001962	-0.00068549	-0.00040512	0.00116515	-0.00014363	-0.00105567	0.00120718	0.00091206	0.00087646	0.00146105	0.00025960	0.00037984	-0.00103596	-0.00138609	0.00118472	0.00028714	0.00017190	0.00020055	0.00077218	-0.00054054	-0.00010628	0.00126758	-0.00010419	0.00039062	0.00018139	0.00110587	0.00034592	0.00018902	0.00088647	0.00081446	-0.00011656	0.00071568	-0.00013333	0.00089829	0.00062920	0.00080610	-0.00011577	0.00065595	0.00053604	0.00175478	0.00010771	0.00026598	-0.00040099	0.00063069	0.00065256	0.00055722	0.00068324	0.00085318	0.00089546	0.00107827	0.00064140	0.00202389	0.00075073	0.00126501	-0.00031989	0.00134964	0.00084769	0.00122324	0.00081711	0.00015468	0.00027876	0.00062101	-0.00028031	-0.00118492	0.00070381	0.00027771	0.00073524	-0.00024287	-0.00015011	0.00041505	-0.00061539	0.00035562	-0.00034686	-0.00008082	0.00040670	0.00077364	-0.00045439	-0.00045848	0.00072305	0.00141146	0.00129965	0.00028458	-0.00025452	0.00127473	-0.00002689	-0.00045768	-0.00010779	0.00003930	0.00002453	0.00079203	0.00023947	0.00029546	0.00040779	-0.00009469	-0.00030277	0.00012566	0.00089866	0.00034433	-0.00017154	0.00011666	-0.00021884	0.00028381	-0.00028065	0.00161407	0.00046311	-0.00036823	0.00026712	0.00006277	0.00012166	0.00162981	-0.00056464	-0.00003767	0.00124977	0.00022058	0.00016092	0.00018924	0.00101894	0.00025834	0.00052941	0.00132255	0.00094178	0.00157702	-0.00037924	0.00144277	0.00031799	0.00100150	0.00011809	0.00007458	0.00140104	-0.00037857	-0.00065279	0.00147152	-0.00002278	0.00070787	-0.00032415	0.00021085	0.00076593	0.00014738	0.00053448	0.00037618	0.00044229	0.00026000	0.00142551	0.00019652	0.00074695	-0.00001039	0.00031223	0.00094447	0.00084110	0.00069817	0.00115594	-0.00109203	-0.00022887	0.00074658	0.00033660	0.00000802	-0.00003441	0.00109586	-0.00007323	0.00072024	0.00165475	0.00072770	0.00164587	0.00068285	0.00129891	0.00030942	-0.00025964	-0.00064246	0.00005338	-0.00029787	-0.00042429	-0.00157236	-0.00014263	0.00076936	-0.00055425	0.00135545	0.00151452	0.00012000	-0.00102134	0.00087352	0.00335163	0.00000838	0.00013185	0.00179042	0.00175350	-0.00097912	0.00246487	0.00201049	0.00227953	0.00125729	0.00227789	0.00097331	0.00245769	-0.00039485	-0.00190770	0.00014086	0.00024919	0.00028689	-0.00037887	0.00082526	0.00147968	0.00024091	0.00195306	0.00052457	0.00082515	0.00164020	-0.00001413	-0.00045337	0.00208369	0.00284094	0.00366031	0.00096976	0.00334503	-0.00076390	0.00024358	0.00009817	0.00013033	0.00174449	0.00048147	0.00018469	-0.00042495	0.00112450	0.00032893	0.00028426	0.00229126	0.00151994	0.00021537	0.00328928	-0.00024475	0.00340390	0.00352743	0.00298984	0.00156060	0.00365745	0.00166421	-0.00092673	0.00041744	0.00365487	0.00188280	0.00078969	-0.00104317	0.00111001	0.00202531	-0.00162469	0.00252292	0.00243155	0.00154463	0.00135228	0.00231184	0.00237996	0.00165340	-0.00013362	0.00174193	0.00162903	0.00021672	-0.00100459	0.00144148	0.00222933	0.00097715	-0.00002781	-0.00166675	0.00271269	0.00037577	0.00147244	0.00156572	0.00203835	0.00030453	0.00179157	0.00065957	0.00095666	0.00028878	0.00125573	0.00146300	0.00077966	0.00011431	0.00177865	0.00139298	0.00016774	0.00083239	0.00118727	0.00043609	0.00022820	0.00136697	0.00084369	0.00073305	0.00028411	0.00042605	-0.00030332	0.00114987	0.00046710	0.00158113	0.00128313	0.00204251	0.00051107	0.00152500	0.00113467	0.00138671	0.00054352	0.00114338	0.00040673	0.00111762	0.00134530	0.00099507	0.00100388	0.00119549	0.00131124	0.00105877	0.00076710	0.00122321	0.00109165	0.00010349	0.00119632	0.00163280	0.00151222	0.00023906	0.00146805	0.00151713	0.00159554	0.00094365	0.00079803	0.00046985	0.00061276	0.00091921	0.00099406	0.00117699	0.00148892	0.00041916	0.00064767	0.00113882	0.00074868	0.00026983	0.00098134	0.00077366	0.00108162	0.00087263	0.00043407	0.00062297	0.00068561	0.00066647	0.00059502	0.00039223	0.00045804	0.00042790	0.00108436	0.00061462	0.00068017	0.00054784	0.00021027	0.00089803	0.00027515	0.00056619	0.00023334	0.00069690	0.00088177	0.00073394	0.00054431	0.09353666
-0.9497	-0.46846426	-21.47483647	-0.99660999	-1.38565826	-0.08544891	-21.47483647	-0.20029581	1.61582720	0.90158671	0.52393073	-0.26211925	0.96088576	-21.47483647	-21.47483647	-21.47483647	-0.55439454	-21.47483647	-1.36322939	-1.21633744	-21.47483647	-21.47483647	-21.47483647	-21.47483647	-21.47483647	-21.47483647	0.40188217	-21.47483647	-21.47483647	-0.39065063	-21.47483647	0.19305083	0.64494034	-0.48142304	-0.98727626	-0.89378303	0.37301605	0.15104445	-0.14910388	0.09283304	-0.02828707	0.02768318	0.05754169	0.03813747	0.03350765	0.00516486	0.03415224	0.04324021	0.02276427	0.03378901	0.02211036	0.03378081	0.03459185	0.03177068	0.03328081	0.03004319	0.03410580	0.02751771	0.03696230	0.03123479	0.03094329	0.02738189	0.03021763	0.03157031	0.02734630	0.02756925	0.02080901	0.02472821	0.02753173	0.02227022	0.01785693	0.02274730	0.02449769	0.02226529	0.02190360	0.01787973	0.01397838	0.01817594	0.00885833	0.01925288	0.01028402	0.01114841	0.01308915	0.01210465	0.00477277	0.01494096	0.01178792	0.00775664	0.00138224	0.01164446	0.00759546	0.00670492	0.01090850	0.00631879	0.01148143	0.01144627	0.01414151	0.01243424	0.00842541	0.01579517	0.01491698	0.01799535	0.01706067	0.01396611	0.00988333	-0.00306025	-0.00408847	-0.02268754	-0.03910533	-0.06109100	-0.04647031	-0.04600097	-0.02681515	-0.01677034	0.00424590	-0.01846126	-0.02469801	-0.04122701	-0.05383410	-0.05927086	-0.05973518	-0.05773152	-0.04754204	-0.03751456	-0.03794184	-0.03769668	-0.02507539	-0.00951710	0.00441450	0.00856838	0.00937768	0.00701974	0.00181609	-0.00103911	-0.00906476	-0.00907384	-0.01264780	-0.01473899	-0.01267467	-0.01270279	-0.01101158	-0.00997208	-0.00625125	-0.00520651	-0.00261826	-0.00204559	-0.00067461	-0.00128024	0.00103575	0.00033512	0.00028812	0.00003853	-0.00093319	0.00032006	-0.00096097	0.00111227	-0.00049485	-0.00073904	-0.00091932	-0.00010305	0.00058708	0.00020569	0.00155029	-0.00065577	-0.00072519	0.00002382	0.00034257	-0.00011456	0.00044365	-0.00186253	0.00025429	-0.00001573	0.00075316	0.00086752	0.00094592	-0.00023880	0.00019756	0.00049242	0.00099405	0.00133146	0.00038941	0.00110193	0.00029353	0.00025693	-0.00019652	-0.00018458	0.00040292	-0.00005518	0.00077727	-0.00016994	0.00024602	0.00049807	0.00067828	-0.00014827	0.00080046	0.00098356	-0.00030605	0.00057452	-0.00011747	0.00094775	-0.00035165	0.00028545	0.00046910	-0.00111592	0.00019408	0.00040166	0.00089376	0.00008081	0.00033701	0.00072716	0.00017126	0.00109526	0.00101489	0.00155900	0.00073699	0.00033923	0.00113337	-0.00006613	0.00067807	-0.00031796	0.00127539	0.00013357	0.00024512	0.00090698	0.00085960	-0.00015721	-0.00017846	0.00094047	0.00043306	-0.00034080	0.00034286	0.00079395	-0.00015170	0.00011581	-0.00019307	0.00038547	0.00074274	0.00047916	-0.00000425	0.00139959	-0.00013955	-0.00091656	-0.00031317	-0.00004304	0.00128663	-0.00038817	0.00040342	0.00059916	-0.00000011	-0.00025306	0.00031653	0.00008085	0.00072955	-0.00008453	-0.00059488	0.00029970	0.00068654	0.00027908	0.00074911	0.00014960	0.00012962	-0.00060676	-0.00003628	-0.00029178	0.00087968	-0.00073348	-0.00014924	0.00039978	0.00090755	0.00060626	-0.00020919	-0.00007952	0.00091024	0.00014124	0.00006604	0.00052493	0.00065017	0.00010964	-0.00027481	0.00021556	-0.00015438	0.00129846	0.00003588	-0.00040703	0.00041864	0.00003875	-0.00037976	0.00088960	-0.00048925	-0.00024153	-0.00057150	-0.00016586	0.00024121	-0.00088338	0.00029295	0.00011073	-0.00034519	0.00012759	-0.00085997	0.00038850	0.00000058	0.00050440	-0.00018205	-0.00054625	0.00089596	0.00180668	0.00027082	-0.00087700	-0.00039298	-0.00000186	0.00094802	0.00153172	0.00072715	-0.00082659	0.00026177	0.00156840	-0.00076869	0.00055880	0.00140666	0.00009353	-0.00084260	0.00132435	0.00117772	0.00058895	0.00164611	0.00059057	-0.00027031	-0.00018911	-0.00008610	0.00058032	0.00015545	0.00014109	0.00151845	-0.00004796	0.00115512	-0.00093341	0.00047760	-0.00057271	0.00116999	0.00126317	0.00179226	0.00011681	0.00058736	0.00080081	-0.00096107	-0.00009780	0.00200290	0.00205457	0.00186030	0.00106415	-0.00118813	0.00037795	0.00040190	0.00066997	0.00061087	0.00189851	-0.00086709	-0.00067316	0.00210394	-0.00045678	-0.00012560	0.00107602	0.00049240	-0.00077180	0.00075935	0.00306232	0.00462623	0.00198901	0.00257647	-0.00119475	-0.00058319	0.00019026	-0.00075335	0.00212915	-0.00048477	0.00181942	-0.00191380	-0.00005790	0.00012782	0.00177403	0.00077829	0.00255643	-0.00053941	0.00305366	0.00068281	0.00325333	0.00004882	0.00103072	0.00020395	0.00147206	0.00094221	0.00172624	0.00593046	0.00198267	0.00032357	0.00094738	-0.00236347	0.00125305	0.00135104	-0.00038048	0.00197362	0.00005074	0.00118185	0.00175031	0.00064548	0.00147840	0.00116246	-0.00020994	-0.00056924	0.00325014	0.00061657	0.00127478	-0.00065283	-0.00064403	0.00024067	0.00054188	-0.00179151	0.00054451	-0.00115628	-0.00045722	0.00040616	-0.00052069	-0.00101344	0.00190087	0.00074401	-0.00044111	0.00150982	0.00100399	0.00026313	0.00063835	0.00156789	0.00037833	0.00056138	0.00056478	0.00069199	0.00104385	0.00119244	0.00096072	-0.00003203	0.00187228	0.00124419	0.00100721	0.00089741	-0.00013146	-0.00002784	0.00108982	0.00013917	0.00043697	0.00137246	0.00053224	-0.00002958	0.00155902	0.00069595	-0.00055378	0.00162044	0.00034562	0.00008804	0.00025506	0.00074335	-0.00011423	0.00091059	0.00107105	0.00027534	0.00028240	-0.00008587	0.00055954	0.00021656	0.00069799	0.00081880	0.00074752	0.00055836	0.00081578	0.00178194	0.00089720	0.00125167	0.00018320	0.00128456	0.00074727	0.00040365	-0.00013387	0.00022927	0.00047474	0.00024584	0.00001886	0.00091600	0.00021016	-0.00023464	-0.00022343	0.00023016	0.00042226	0.00042682	0.00000177	0.00050218	0.00063428	0.00013667	0.00014686	0.00036161	0.00041163	0.00016420	0.00015641	-0.00001705	-0.00003801	0.00028553	0.00052281	0.00010717	0.00024095	0.00007478	0.00003907	0.00005914	0.00033764	0.00066250	0.00043019	-0.05334656
-0.8997	-0.13798958	-0.07794278	1.94678894	-21.47483647	0.50664130	1.47198606	0.30116487	-0.73995638	-0.47845685	0.41263064	-2.33491302	-0.11232197	0.41488016	-1.49436104	-0.36039144	-0.60763341	0.89419097	0.02590385	-0.17718847	1.57834756	-0.34247397	-21.47483647	-21.47483647	-0.23249824	0.45948064	0.15837638	-21.47483647	2.02671814	-0.54140571	-21.47483647	-21.47483647	-1.35526261	-1.07603420	0.37629557	-0.04508110	-0.44130757	-0.02646228	0.08920440	-0.00898895	-0.09265709	0.04115789	-0.01882913	0.02161584	-0.06164641	0.00674788	0.01994991	0.04685029	0.02802868	0.04541466	0.01278273	0.03480436	0.02732402	0.03487760	0.02366104	0.02971637	0.03413038	0.03518327	0.03333270	0.03612891	0.03260243	0.03206889	0.03062127	0.02929955	0.02820320	0.02759212	0.02380898	0.02666830	0.02705246	0.02080057	0.02170523	0.02353860	0.02355834	0.02192609	0.01670505	0.01793125	0.01625633	0.01795919	0.01326474	0.01916676	0.01460932	0.01043524	0.01468768	0.01023341	0.00640344	0.00961632	0.01082261	0.00055335	0.00313936	0.01315420	-0.00131628	0.01076820	0.01172177	0.00247712	0.00832497	0.00934723	0.01210621	0.00543763	0.01022716	0.01550911	0.01082233	0.02000070	0.01798513	0.01556119	0.00796068	-0.00013114	0.00169990	-0.01122966	-0.02219269	-0.03124619	-0.01360836	-0.02349623	-0.02034335	-0.02571987	-0.00670733	-0.02198042	-0.02381327	-0.03001198	-0.03276052	-0.03851296	-0.04154706	-0.04651670	-0.04421119	-0.03355688	-0.04876272	-0.05331620	-0.03977225	-0.01873224	-0.00772951	-0.00006489	0.00380534	0.00983083	0.01264313	0.01614260	0.00899746	0.00664780	0.00237695	-0.00132145	-0.00588604	-0.00918098	-0.01530247	-0.01391721	-0.01409726	-0.01198026	-0.01052017	-0.00782531	-0.00587078	-0.00504443	-0.00274111	-0.00131403	-0.00097086	-0.00102086	0.00042468	0.00114124	0.00094616	0.00107997	-0.00180044	-0.00052839	-0.00109974	0.00106650	-0.00016770	-0.00016311	0.00082163	-0.00088103	-0.00066096	0.00059010	-0.00050387	0.00003372	-0.00070295	-0.00113508	0.00018675	-0.00058988	0.00001754	0.00092743	0.00118464	-0.00064185	-0.00032296	0.00023819	-0.00052075	-0.00064920	-0.00055294	-0.00016705	0.00034694	-0.00056111	-0.00013796	0.00043243	0.00087302	0.00035060	-0.00028198	0.00108239	0.00021213	0.00084131	0.00018040	0.00026345	0.00046950	0.00119919	0.00017286	0.00002693	-0.00073133	0.00113000	0.00034516	0.00030115	0.00083168	0.00008097	0.00007298	0.00020456	0.00163330	0.00059249	-0.00035143	0.00047664	-0.00034327	0.00081722	0.00032272	0.00038814	-0.00019416	0.00007669	-0.00091892	-0.00114946	-0.00036377	-0.00029649	0.00000958	0.00051287	0.00052535	-0.00013407	-0.00036698	-0.00039356	-0.00083571	0.00064597	0.00022580	-0.00045779	0.00040370	0.00026969	-0.00034971	-0.00042586	0.00002382	0.00027141	0.00053359	0.00001858	-0.00031007	0.00129883	-0.00135211	-0.00060695	-0.00026366	-0.00064716	0.00054407	0.00037471	-0.00003620	0.00057490	0.00087125	-0.00020857	-0.00042895	0.00058543	-0.00012239	-0.00029555	-0.00022697	0.00034283	0.00112997	-0.00029474	-0.00105770	0.00011604	0.00047545	-0.00071145	0.00010698	0.00014401	0.00004629	0.00032926	-0.00072427	0.00063553	0.00053158	0.00027192	-0.00057291	-0.00015364	0.00128672	0.00001485	-0.00026703	0.00070175	0.00062848	-0.00014610	-0.00043225	0.00073494	-0.00003046	0.00122044	0.00048562	-0.00036430	0.00057777	0.00000607	-0.00043628	0.00066714	-0.00044436	0.00065299	-0.00054148	0.00016281	-0.00036082	0.00023634	-0.00013698	-0.00046313	-0.00041368	-0.00028142	-0.00049384	-0.00010582	-0.00040782	0.00048306	0.00002979	0.00036343	0.00028865	0.00005619	-0.00007179	-0.00021508	-0.00145032	-0.00009882	-0.00036918	0.00075970	-0.00035760	-0.00005942	-0.00046718	0.00109620	0.00114751	-0.00045526	-0.00030559	0.00093460	0.00034610	0.00105163	-0.00021373	-0.00061621	-0.00099563	-0.00112976	0.00019253	-0.00042861	-0.00077025	0.00049803	-0.00042049	-0.00057473	0.00065146	-0.00074016	-0.00160856	-0.00208171	0.00097459	-0.00179513	0.00010255	0.00158628	0.00143558	0.00053104	0.00077091	0.00010041	0.00093453	-0.00129463	0.00034738	0.00187970	0.00101801	-0.00112970	-0.00057745	-0.00072831	-0.00174433	-0.00142806	-0.00110070	0.00175878	0.00001681	-0.00136316	-0.00022797	-0.00089111	-0.00019329	0.00113167	-0.00134013	0.00039785	0.00100801	0.00151715	0.00019538	0.00024170	0.00068970	-0.00150261	-0.00108465	0.00146445	0.00138902	0.00023682	-0.00180220	0.00011216	-0.00127147	0.00085613	-0.00207295	0.00129771	0.00028435	0.00122152	0.00047590	0.00143381	-0.00025452	0.00131683	0.00050915	0.00136337	0.00186733	0.00307457	0.00155775	-0.00104084	0.00257008	0.00165420	0.00048560	-0.00063281	-0.00132636	0.00217928	0.00016131	-0.00049914	0.00139157	0.00111726	0.00090160	-0.00004080	0.00143103	0.00213071	0.00073962	-0.00084498	0.00230316	0.00095798	-0.00124638	0.00094702	0.00044618	0.00118637	0.00169357	-0.00099080	-0.00099101	0.00146698	0.00056435	0.00125000	0.00097118	0.00053821	0.00144092	0.00135921	-0.00017393	0.00167591	0.00126880	-0.00016248	0.00066555	0.00330295	0.00158790	0.00023205	0.00053168	-0.00029824	0.00072991	0.00047461	0.00112900	0.00010260	0.00027964	0.00035446	0.00047621	0.00027978	0.00079381	-0.00062974	0.00061078	0.00112253	0.00036832	0.00076054	0.00024088	-0.00014422	0.00008174	0.00148114	0.00041805	0.00032665	0.00099835	0.00051360	0.00062952	0.00073840	0.00032385	0.00044060	0.00051431	0.00067971	0.00032119	0.00023985	0.00057846	0.00063896	-0.00047886	0.00141623	0.00010823	0.00087609	-0.00059166	0.00070844	0.00019102	0.00077783	0.00112224	-0.00009400	0.00009430	0.00028013	0.00055994	0.00114538	0.00022191	0.00036324	0.00013285	0.00090975	0.00063968	0.00042924	-0.00002269	0.00004638	0.00055762	0.00044113	-0.00040906	0.00057058	-0.00018425	0.00042905	0.00056371	0.00042130	0.00062911	-0.00012477	0.00018847	0.00058690	0.00030175	-0.00000571	0.00005672	0.00001280	0.00012460	-0.00011473	0.00025846	0.00016049	0.00042204	0.00028190	0.00069942	-0.00008336	-0.01750828
-0.8497	0.04929196	0.51034155	0.97652030	-0.77289176	-0.17823372	0.58276993	-0.69377231	-0.27023178	-0.51560334	0.15106317	0.36526322	0.47125793	-0.27776041	0.25938195	0.22140086	0.14104122	0.23742178	0.84186709	0.00738809	-21.47483647	0.51567602	-21.47483647	-1.06744695	-21.47483647	-0.52595013	-21.47483647	-0.21115625	-21.47483647	-0.84541771	-21.47483647	-0.05292443	-21.47483647	-0.46610495	-0.77690783	0.40911835	-0.26360900	0.15067918	0.17937776	0.03753076	-0.08584588	0.03292786	0.01449686	0.02027231	0.02294503	0.05426984	0.03113700	0.06742483	0.02718536	0.05511351	0.02745239	0.03654357	0.03757350	0.02798657	0.02850747	0.03295791	0.03862077	0.03491307	0.03132518	0.03208806	0.03342499	0.02792337	0.02929588	0.03429490	0.02751527	0.02776913	0.02295675	0.02674752	0.02605445	0.02262658	0.02316265	0.02168957	0.02393394	0.02401892	0.01994392	0.01851101	0.01483979	0.01859613	0.01488848	0.01754349	0.01257387	0.01210309	0.01323200	0.01464726	0.00933763	0.01373339	0.00338916	0.00487002	0.00480742	0.01480210	-0.00452317	0.01255845	0.01100116	0.00858468	0.00975393	0.01040070	0.01728393	0.01181841	0.00747547	0.01264295	0.01829197	0.01918521	0.02086848	0.01243487	0.01061165	0.00525105	0.00613617	-0.00121795	-0.00987294	-0.02174481	-0.01077780	-0.02488507	-0.02658873	-0.03691254	-0.02123459	-0.03949989	-0.03578157	-0.04284651	-0.03973051	-0.04526328	-0.05194316	-0.05489090	-0.04340728	-0.02902707	-0.04439036	-0.05668201	-0.04287318	-0.03269220	-0.02242464	-0.02088976	-0.01744768	-0.00962969	-0.00387173	0.00450406	0.00675231	0.01147757	0.01035694	0.01190028	0.01132558	0.00525017	-0.00159473	-0.00619438	-0.00871708	-0.01135030	-0.01329171	-0.01395838	-0.01387555	-0.01162165	-0.00898528	-0.00771439	-0.00565835	-0.00466194	-0.00236571	-0.00127790	-0.00152417	0.00094138	0.00045060	-0.00069531	-0.00057876	0.00102711	0.00064269	-0.00123407	0.00105380	0.00029065	0.00031597	0.00002739	0.00099223	0.00102889	0.00029498	-0.00179567	0.00151452	-0.00014577	0.00013778	0.00069822	0.00197359	0.00039046	0.00015666	0.00093282	-0.00003083	0.00027169	-0.00029225	0.00087721	-0.00017304	0.00052836	0.00014709	0.00053422	-0.00076657	-0.00007584	0.00027937	0.00174663	-0.00001791	0.00148188	0.00070817	0.00084208	0.00015575	0.00084568	0.00036639	0.00028111	-0.00068796	0.00039924	0.00091322	0.00109699	0.00072508	-0.00008031	0.00033999	0.00127508	0.00111235	0.00117305	0.00071303	0.00112171	0.00002425	0.00087843	0.00037363	0.00081521	0.00097289	0.00010456	0.00019647	0.00042950	-0.00037918	0.00002836	0.00151286	-0.00009002	0.00017435	0.00058435	0.00029895	0.00043484	-0.00039802	-0.00001272	-0.00034232	0.00000776	0.00081164	-0.00032511	0.00016482	0.00003314	0.00058412	0.00111099	0.00091100	0.00064611	-0.00003877	0.00116996	0.00065699	-0.00059959	0.00013822	-0.00066751	0.00058526	0.00005821	0.00053008	0.00037824	0.00061123	-0.00050019	-0.00010549	0.00049832	-0.00004981	0.00036658	0.00050645	0.00014761	0.00126371	0.00092305	-0.00114670	0.00072112	0.00106533	-0.00074716	0.00045218	0.00052253	0.00074313	0.00061395	-0.00029824	0.00038636	-0.00004089	0.00022667	-0.00020362	-0.00008413	0.00138143	0.00078262	0.00032847	0.00064861	0.00074772	0.00026945	-0.00030541	0.00089287	0.00032647	0.00087114	0.00045574	-0.00030738	0.00114687	0.00065805	0.00032041	0.00058220	0.00032339	0.00015482	-0.00064308	0.00040885	0.00115677	0.00030775	0.00031327	0.00012385	0.00094371	0.00055583	0.00047275	0.00068170	0.00092474	0.00065473	0.00010495	0.00065924	0.00070033	0.00064646	0.00018153	0.00070049	0.00007199	-0.00016084	0.00072712	0.00159803	0.00130390	0.00141439	0.00091636	-0.00029135	0.00076122	0.00035777	0.00170439	0.00132656	0.00062491	0.00142675	0.00147374	-0.00007784	0.00116760	-0.00011031	0.00060178	-0.00154537	0.00040698	0.00132516	0.00051891	-0.00024732	0.00136697	-0.00173334	0.00046269	0.00066202	0.00185627	0.00116744	-0.00044594	0.00243422	0.00293525	0.00220719	0.00227027	0.00197598	0.00163786	-0.00002175	0.00086125	0.00173664	0.00203294	0.00172849	0.00137541	0.00011935	0.00046673	0.00034860	0.00156940	0.00179332	0.00132286	0.00033350	0.00367337	-0.00058465	-0.00033154	0.00227764	0.00207830	0.00226765	0.00491968	0.00473190	0.00191780	0.00137670	0.00269849	-0.00113631	-0.00075636	0.00077575	0.00216597	0.00204531	0.00124224	0.00314289	0.00150659	0.00151512	-0.00039986	0.00078708	0.00278903	0.00150627	0.00010593	0.00357637	0.00230799	0.00261699	0.00223102	0.00226455	-0.00002527	0.00239804	0.00178319	0.00188073	0.00404500	0.00302619	0.00477735	-0.00013422	-0.00112136	0.00004610	0.00161417	0.00101102	0.00354495	0.00090754	0.00355043	0.00179118	0.00287635	0.00182233	0.00172229	0.00071665	0.00090936	0.00064553	0.00052276	0.00035991	0.00060348	0.00108027	0.00270054	-0.00004074	0.00050261	0.00316729	0.00104295	-0.00000062	0.00079549	0.00056477	0.00129224	0.00242178	0.00292443	0.00166551	0.00099955	0.00071647	0.00165801	0.00093222	0.00102985	0.00036864	0.00195506	0.00185398	0.00017947	0.00112174	0.00194157	0.00139722	0.00069209	0.00182946	0.00126741	0.00143193	0.00055747	0.00041713	0.00102633	0.00113455	0.00085377	0.00096532	0.00136817	0.00049381	0.00127094	0.00110690	0.00192949	0.00098272	0.00156973	0.00068251	0.00114205	0.00142781	0.00129718	0.00119808	0.00101380	0.00044488	0.00153159	0.00101568	0.00148640	0.00122479	0.00187047	0.00160088	0.00203064	-0.00018950	0.00098934	0.00014735	0.00173081	0.00187279	0.00153331	0.00155797	0.00093402	0.00140626	0.00084686	0.00072726	0.00158481	0.00125823	0.00098566	0.00071890	0.00087719	0.00065171	0.00057196	0.00089448	0.00089011	0.00034428	0.00078639	0.00060292	0.00069417	0.00086328	0.00053146	0.00078357	0.00057528	0.00031585	0.00031370	0.00062081	0.00061879	0.00048134	0.00066069	0.00037096	0.00052203	0.00044239	0.00071249	0.00060703	0.00072845	0.00062680	0.00066502	0.00053570	-0.46519000
-0.7997	-1.21947998	0.85113756	-1.04569781	0.26685764	1.15794575	0.65293822	-0.82085836	-21.47483647	0.06198023	-21.47483647	-0.20200091	0.05030047	0.09236940	-21.47483647	0.75338548	-0.32609997	1.49879062	0.06535255	-21.47483647	-21.47483647	0.00836396	-21.47483647	-21.47483647	-21.47483647	0.37840101	-21.47483647	-21.47483647	-21.47483647	-21.47483647	-21.47483647	0.37602296	0.02913304	0.79767166	-21.47483647	0.10297863	0.06575264	0.10652050	0.06363054	0.04628119	0.05666218	0.03981171	-0.05038571	0.02142364	-0.00225925	0.03191314	0.04469605	0.04968453	0.00814766	0.05678881	0.01922596	0.02461087	0.03913584	0.03678671	0.02762298	0.03645063	0.03450837	0.03345867	0.03350269	0.03645859	0.03132719	0.03341651	0.03181798	0.03004632	0.02571556	0.02738200	0.02211274	0.02603697	0.02380585	0.02343356	0.01979163	0.02123039	0.02229027	0.02092768	0.01812276	0.01778041	0.01540685	0.01910629	0.01329918	0.01678686	0.01149187	0.01090417	0.01441942	0.00858141	0.01136001	0.00946586	0.00679385	0.00892078	0.00630042	0.01872985	0.00334372	0.01074884	0.01466852	0.00918490	0.00883411	0.01112927	0.01200645	0.01043116	0.00992507	0.01455807	0.01053198	0.02146704	0.02257970	0.01413737	0.00799123	0.00809373	0.01599630	0.00379150	-0.00831815	-0.02148573	-0.01217935	-0.02456130	-0.02107418	-0.02146146	-0.00331502	-0.02576046	-0.03103468	-0.03670561	-0.03368824	-0.04239660	-0.05089707	-0.04532795	-0.03372848	-0.02869447	-0.03335061	-0.03326449	-0.02048231	-0.02032978	-0.02459449	-0.02682598	-0.02939100	-0.02836459	-0.02973792	-0.02401442	-0.02209432	-0.01353141	-0.00574796	-0.00011403	0.00871616	0.01070590	0.01109845	0.01100282	0.00735291	0.00527838	0.00044934	-0.00503627	-0.00807855	-0.01163963	-0.01230472	-0.01337271	-0.01113220	-0.01067010	-0.01164174	-0.00719232	-0.00623745	-0.00346520	-0.00419362	-0.00212653	-0.00060883	0.00059306	-0.00013447	-0.00175944	0.00080546	-0.00027814	-0.00021185	0.00105015	-0.00026564	0.00025070	0.00003807	-0.00127666	0.00088933	-0.00031494	-0.00083508	0.00049542	0.00122017	0.00019486	0.00016431	-0.00004499	-0.00032232	0.00109633	-0.00060524	0.00072161	0.00060128	-0.00009982	0.00013869	0.00010125	-0.00048325	0.00025486	0.00017101	0.00062735	0.00003487	0.00188196	-0.00061378	0.00105679	0.00179412	0.00149352	-0.00002956	-0.00062812	-0.00059792	0.00082821	0.00033957	0.00103469	0.00022238	0.00057425	0.00063991	0.00085422	0.00022788	-0.00049656	0.00017849	0.00131142	0.00085702	0.00157904	0.00101504	0.00098434	0.00035056	0.00000998	-0.00031004	-0.00018779	-0.00106521	0.00040031	0.00128288	0.00077878	0.00048199	0.00078400	0.00049224	0.00003458	-0.00148961	-0.00088037	0.00020969	-0.00005442	-0.00029058	0.00071259	0.00072758	-0.00016198	0.00054908	0.00049438	0.00085052	0.00012836	-0.00011104	0.00150024	-0.00044382	-0.00047422	-0.00041531	0.00048397	0.00005159	0.00011403	0.00017157	0.00064611	0.00023765	-0.00024810	0.00027196	0.00009438	-0.00020899	0.00000188	-0.00062466	-0.00021087	0.00088779	0.00009447	0.00033420	0.00098882	0.00013647	-0.00065568	0.00052318	0.00013658	0.00014126	0.00054042	-0.00065867	-0.00015072	-0.00019913	-0.00055443	-0.00020608	0.00009114	0.00116170	-0.00019734	-0.00065107	0.00067524	0.00058766	0.00015471	-0.00090542	0.00081491	-0.00027289	0.00045470	-0.00015864	-0.00076858	0.00068021	-0.00089684	-0.00062270	0.00055786	-0.00043281	0.00030537	-0.00032684	0.00019272	0.00014680	-0.00042755	0.00005133	-0.00061502	-0.00078426	0.00019988	0.00001256	0.00079723	0.00007104	-0.00053145	-0.00013023	-0.00002747	-0.00012217	0.00104080	0.00082445	-0.00069819	-0.00009219	-0.00022353	0.00116864	0.00138344	-0.00057070	-0.00021852	0.00141267	0.00002431	0.00054045	-0.00048463	0.00103499	0.00120765	0.00004477	0.00010880	0.00050593	0.00045474	0.00103390	-0.00056395	0.00008735	-0.00134810	-0.00102407	-0.00056628	-0.00009323	0.00151054	0.00072288	-0.00002121	0.00014240	0.00122705	0.00133023	-0.00149133	-0.00054054	0.00256226	0.00001105	0.00125535	0.00017455	0.00196891	0.00075700	-0.00041210	0.00166715	0.00151859	0.00019585	0.00123807	0.00107226	-0.00177204	-0.00139739	0.00045629	-0.00225573	0.00139135	0.00075311	0.00062478	0.00032267	0.00047046	0.00111379	-0.00008359	-0.00014687	-0.00061911	0.00328581	0.00411507	0.00219728	0.00115992	0.00138127	-0.00131930	0.00064333	0.00256264	-0.00111682	0.00136589	0.00097748	0.00288760	-0.00105603	0.00005137	-0.00031696	0.00170137	-0.00014891	0.00050596	-0.00018436	0.00311392	-0.00016194	0.00018148	0.00043982	0.00140169	0.00120316	0.00282414	0.00126347	-0.00029790	0.00013905	0.00239579	0.00159949	0.00229309	-0.00197217	0.00111695	0.00260622	0.00029996	0.00113358	0.00180926	0.00097123	0.00120325	-0.00013654	0.00328383	0.00175002	-0.00070861	0.00082620	0.00037083	0.00035485	-0.00103864	0.00057931	0.00126271	0.00208937	0.00047905	-0.00070127	0.00096889	0.00154242	-0.00030673	-0.00036005	0.00158512	0.00019122	-0.00012784	0.00180218	-0.00012165	0.00074345	0.00117129	0.00143809	0.00018842	0.00063897	-0.00015540	0.00152486	-0.00089778	0.00015705	0.00127706	0.00026535	-0.00004639	0.00003480	0.00098182	-0.00026158	0.00105175	0.00025391	-0.00039506	0.00096033	0.00059557	0.00037456	-0.00005945	0.00129583	0.00064656	0.00023790	0.00012314	0.00092946	0.00005600	0.00139845	0.00052249	0.00078428	0.00129951	0.00026870	0.00155545	0.00171408	0.00026417	0.00120911	0.00044743	0.00079197	-0.00003180	0.00059432	0.00169815	0.00200242	0.00121179	0.00037427	0.00123315	0.00167991	0.00105641	0.00176639	0.00011096	0.00075844	0.00058898	0.00051577	0.00045250	0.00055767	0.00159710	0.00118526	0.00019468	0.00078995	0.00071235	0.00013836	0.00057477	0.00062589	0.00083994	0.00064840	0.00063701	0.00078155	0.00028814	0.00037865	0.00049172	0.00059744	0.00096308	0.00026383	0.00062761	0.00042860	0.00043563	0.00022853	0.00010086	0.00004460	0.00060766	0.00065864	0.00008347	0.00040853	0.00039909	0.00070966	0.00070263	-0.27037262
-0.7497	0.17431789	-1.46584129	0.05660231	1.32732666	-0.33705357	-0.55021250	-0.21043580	0.00553443	-0.07377823	-21.47483647	-21.47483647	-21.47483647	-1.88038564	-0.01506124	-1.03341314	0.61984248	0.71448272	-0.31627361	0.80059946	-21.47483647	-21.47483647	-21.47483647	-21.47483647	0.03378247	-0.28875732	-21.47483647	-21.47483647	-21.47483647	0.70318980	-0.87841576	-1.34840918	0.87010640	0.44536158	0.37760171	0.57803255	-0.99524890	0.07054312	0.00984372	0.03313776	0.00635494	0.05576149	0.11804113	0.03664952	0.01495344	-0.02539152	0.03748330	0.03915032	0.01737130	0.03420633	0.01866544	0.04003835	0.04497584	0.03657345	0.02896921	0.04105279	0.03660397	0.02821769	0.03675889	0.03508543	0.03142257	0.03123275	0.03059585	0.03321639	0.02415250	0.02646579	0.02568509	0.02619831	0.02487938	0.02225693	0.02260264	0.02194488	0.02496707	0.02139354	0.01811532	0.01747688	0.01317535	0.01889737	0.01661321	0.01510725	0.01141037	0.01174936	0.01370388	0.01407436	0.00637155	0.02300662	-0.00224732	-0.00002405	0.00486770	0.01095393	0.00500355	0.00091914	0.01277100	0.01301998	0.01107060	0.01578669	0.01732158	0.01524223	0.00847748	0.02048377	0.01405736	0.02470444	0.01784448	0.02079568	0.01168230	0.00245922	0.00852691	-0.00555939	-0.01676094	-0.03750515	-0.02741172	-0.04181281	-0.04053300	-0.04051673	-0.01532482	-0.03442381	-0.03934269	-0.04042997	-0.03161235	-0.03852744	-0.04595233	-0.04648613	-0.03262608	-0.02463315	-0.02282097	-0.01827429	-0.00837470	-0.01370673	-0.01809379	-0.01977986	-0.02427762	-0.02716280	-0.03107068	-0.03283267	-0.03918222	-0.03661958	-0.03324917	-0.02842920	-0.02395120	-0.01742191	-0.00960130	-0.00292628	0.00387947	0.00895171	0.01192308	0.00992938	0.00718392	0.00577345	0.00329893	-0.00343442	-0.00473470	-0.00793843	-0.01153937	-0.01171147	-0.01203133	-0.00980719	-0.01027934	-0.00877703	-0.00675929	-0.00430614	-0.00388374	-0.00364547	-0.00176260	-0.00019513	-0.00012838	0.00011166	0.00039013	0.00091349	0.00025820	0.00018751	0.00202956	0.00032282	0.00033709	0.00052355	0.00206471	-0.00070388	0.00054439	0.00125753	0.00049444	0.00089128	-0.00021366	-0.00004164	0.00031011	0.00061974	0.00059852	0.00216964	0.00158255	0.00059193	0.00161841	0.00164817	0.00102601	0.00144532	0.00022763	0.00059927	0.00102291	0.00137692	0.00092527	0.00054623	0.00002471	0.00064348	0.00053911	-0.00038703	0.00210490	-0.00020266	0.00088534	0.00169318	0.00185667	0.00025081	0.00013350	0.00028905	0.00161378	0.00073055	0.00101769	0.00196167	0.00093004	0.00002239	0.00049264	0.00068116	-0.00054081	0.00012333	0.00084540	0.00040553	0.00221032	0.00041824	0.00039819	0.00030742	-0.00010200	0.00072722	0.00103046	-0.00088265	0.00006054	0.00081890	0.00041179	-0.00030774	0.00107090	0.00062743	0.00108205	0.00054025	-0.00003311	0.00073696	-0.00034713	-0.00141356	0.00022079	0.00004847	0.00057949	0.00053190	0.00005788	0.00067986	0.00071220	-0.00024622	-0.00023088	0.00081322	0.00068953	-0.00048288	0.00092588	0.00037084	0.00002191	0.00012554	0.00030374	0.00060239	-0.00038725	-0.00106052	-0.00022062	-0.00068622	-0.00051355	0.00109823	-0.00021599	0.00047884	0.00013044	-0.00098729	0.00055033	-0.00010023	0.00094214	0.00007384	0.00027775	0.00016426	0.00049896	0.00066599	-0.00095979	0.00094580	0.00035103	0.00123657	-0.00040709	0.00101404	0.00050571	-0.00103693	-0.00097927	0.00072471	-0.00026959	0.00023538	-0.00036059	-0.00010912	0.00012368	-0.00144880	-0.00041127	-0.00013975	0.00026481	0.00018559	0.00060653	0.00029891	0.00059103	-0.00030023	0.00055503	-0.00003406	0.00048117	0.00064619	0.00125552	0.00007613	-0.00007584	-0.00029120	0.00054066	0.00074118	0.00143414	0.00160414	0.00048380	0.00036041	0.00023339	-0.00122004	-0.00029545	-0.00070069	0.00043264	0.00042151	0.00070307	0.00002275	0.00014088	-0.00043526	-0.00053659	-0.00008664	-0.00019635	0.00018829	0.00124211	0.00003973	0.00187153	0.00008025	0.00026402	-0.00061594	0.00379011	0.00031149	-0.00070668	0.00300816	-0.00006302	-0.00133649	0.00170638	0.00393819	0.00097596	-0.00198845	0.00189019	0.00137248	0.00206338	0.00086654	-0.00012834	-0.00141541	-0.00133907	0.00103713	0.00033067	0.00034903	-0.00066647	-0.00063063	0.00380915	-0.00043047	0.00120324	0.00195050	0.00064526	-0.00078518	0.00414958	0.00440983	0.00066598	-0.00131260	0.00081342	-0.00190215	0.00013682	-0.00016847	-0.00180834	0.00009377	0.00018764	-0.00075574	0.00196206	-0.00123113	0.00103128	0.00096916	0.00077334	0.00263576	-0.00076819	0.00239870	-0.00073272	0.00067018	-0.00082686	0.00198163	-0.00141539	0.00067079	0.00033576	0.00202591	0.00220625	0.00246423	0.00061634	0.00152100	0.00032941	-0.00001677	0.00080307	0.00004128	0.00136448	0.00147878	0.00225321	-0.00002845	-0.00024709	0.00120927	0.00194475	0.00109215	-0.00015176	0.00150798	0.00064367	0.00058912	0.00033127	0.00131197	0.00376215	-0.00016472	0.00013568	0.00121501	-0.00045466	-0.00057739	0.00033409	0.00157046	-0.00007189	0.00137550	0.00010941	0.00058691	0.00049126	0.00017767	-0.00000014	0.00047708	0.00110555	0.00041556	0.00069257	-0.00033541	0.00177270	0.00178550	0.00033303	-0.00069610	0.00099838	0.00097659	0.00049974	-0.00043430	0.00070027	-0.00036476	0.00132642	0.00122469	0.00005819	-0.00050885	0.00072393	-0.00064707	0.00245728	0.00136054	0.00119410	-0.00070329	0.00110899	-0.00022228	0.00117231	0.00014383	-0.00091476	0.00020910	0.00121411	0.00058296	0.00061897	0.00014569	0.00127836	-0.00065166	-0.00075165	0.00209172	0.00103346	0.00088304	0.00050792	0.00042479	0.00111161	0.00013227	0.00076702	0.00140325	0.00052609	0.00035271	0.00001953	0.00098941	0.00086139	0.00061008	0.00000019	0.00049013	0.00031408	0.00008456	0.00041891	0.00056589	0.00050122	0.00052859	0.00042496	0.00006852	0.00034292	0.00001368	0.00028147	-0.00031676	0.00060652	0.00041723	0.00021171	0.00067463	0.00031791	0.00049717	0.00029004	0.00012795	0.00005871	0.00012688	0.00039638	0.00008279	0.00021196	0.00042814	0.00097353	0.00026478	-0.87073529
-0.6997	0.08391876	-21.47483647	-0.43262678	-21.47483647	0.24893814	-1.55313909	-0.90465512	-1.22583672	0.19235898	0.04797468	0.00774778	0.59882552	-0.58653075	-2.08335185	0.25914073	-0.85284513	0.29531561	-0.51282191	0.82105020	-0.22835471	-21.47483647	-21.47483647	-21.47483647	-1.90216482	0.70268118	0.12138868	-21.47483647	-0.53671747	1.35262283	0.00987099	-0.34826893	0.66938019	0.39608812	-0.55533814	0.72985034	0.52423094	-0.00327704	-0.17312194	-0.03894358	0.02307474	0.07800397	0.00141146	0.03795826	-0.04435031	0.01357433	0.03047476	0.03977062	0.02087313	0.04274525	0.03402804	0.03436253	0.04173024	0.03616444	0.03072586	0.03236868	0.02884309	0.03302217	0.03015832	0.03236280	0.03277180	0.02847345	0.02925208	0.03048581	0.03218230	0.02998208	0.02335524	0.02327992	0.02433606	0.02090234	0.02046660	0.02216387	0.02286513	0.01977367	0.01446590	0.01741590	0.01436779	0.01698305	0.01313928	0.01898703	0.01106242	0.00505573	0.01304469	0.00814581	0.00649985	0.00629934	0.00847374	0.00229794	-0.00110731	0.01064981	0.00395637	0.01361404	0.01469612	0.00519421	0.01426398	0.00757121	0.01336948	0.01084396	0.00813038	0.01206260	0.01009841	0.01864092	0.01701886	0.01501770	0.00992943	0.00756106	0.00824145	-0.00363212	-0.01229214	-0.02361417	-0.02173476	-0.03286504	-0.02971434	-0.04115208	-0.02467922	-0.03375182	-0.02959402	-0.03608954	-0.04002543	-0.04571703	-0.04779645	-0.04569990	-0.03954328	-0.02437173	-0.02254446	-0.02384333	-0.01482541	-0.01656888	-0.02009956	-0.02015507	-0.01958049	-0.01847489	-0.02644105	-0.02625746	-0.03222357	-0.03383633	-0.03802890	-0.04169497	-0.04049854	-0.04118405	-0.04017340	-0.03323799	-0.02788022	-0.02148730	-0.01284163	-0.00398481	0.00301556	0.00535034	0.00997402	0.01198031	0.00963102	0.00582326	0.00197741	-0.00066862	-0.00382391	-0.00730233	-0.01104896	-0.01106559	-0.01265184	-0.01270949	-0.01130657	-0.01108680	-0.00782880	-0.00746085	-0.00364337	-0.00362347	-0.00301137	-0.00166252	-0.00090086	-0.00156681	-0.00054384	-0.00121586	-0.00018344	0.00015949	0.00149502	-0.00012645	0.00012285	-0.00021418	0.00128466	0.00172959	0.00012249	0.00027301	0.00034135	-0.00049999	-0.00080295	0.00089052	0.00057205	0.00057566	0.00052281	0.00177174	0.00084058	0.00149530	-0.00017276	0.00102454	0.00042452	0.00103820	0.00084969	0.00037391	-0.00074372	0.00012013	0.00011901	0.00124592	0.00087626	-0.00165492	0.00200255	0.00036942	0.00115384	0.00069392	0.00064117	0.00110033	0.00036332	0.00098718	0.00180858	0.00080544	-0.00008821	0.00083227	-0.00016226	0.00016765	0.00076725	0.00116291	0.00255838	0.00027493	-0.00006936	0.00038722	0.00017448	0.00041149	0.00007460	0.00080305	0.00077036	-0.00062501	0.00070999	0.00051097	0.00018925	-0.00029737	0.00073307	0.00105797	0.00103387	0.00005000	0.00021650	0.00251215	-0.00115372	-0.00025286	0.00048082	-0.00027206	0.00032440	-0.00028394	0.00117854	0.00010654	0.00097040	0.00058767	-0.00030611	0.00023229	-0.00003896	0.00027860	-0.00021625	0.00092071	0.00073066	0.00037395	-0.00019597	0.00066036	0.00062309	-0.00127114	0.00015006	0.00118016	0.00178744	0.00010464	-0.00001425	0.00079505	0.00068801	-0.00042058	-0.00040542	0.00059699	0.00184859	0.00034646	0.00147327	0.00076364	0.00120289	-0.00035448	0.00048353	0.00092755	-0.00023547	0.00098968	0.00080084	-0.00010356	0.00043550	-0.00057745	0.00015817	0.00082938	0.00066765	0.00006204	0.00001892	0.00000689	0.00036326	0.00018154	-0.00035645	0.00039314	0.00080441	-0.00043164	0.00065894	0.00008632	0.00126069	-0.00007773	0.00068562	0.00126573	0.00092114	0.00104844	-0.00008374	0.00078010	0.00025493	0.00036464	0.00034413	0.00131526	0.00131211	0.00101360	-0.00020700	0.00046495	0.00052171	-0.00026087	0.00152837	0.00129141	-0.00022781	-0.00003868	0.00147677	-0.00020519	0.00095334	-0.00057345	0.00215963	-0.00034024	0.00034372	0.00072846	0.00073753	0.00144867	0.00113849	-0.00004097	0.00096446	0.00074519	0.00062979	0.00210288	0.00029673	0.00126442	0.00103984	0.00142829	0.00124408	0.00097087	-0.00058882	-0.00034470	0.00244853	0.00342910	0.00127611	0.00204323	-0.00103794	0.00062397	-0.00069745	0.00074866	0.00048781	0.00043253	0.00223867	0.00034122	0.00144401	-0.00026668	0.00056572	-0.00045291	-0.00053065	0.00144703	0.00290958	0.00246095	0.00103935	0.00234677	0.00229648	0.00009346	0.00010436	0.00180154	0.00007141	0.00232390	0.00097273	0.00209341	-0.00079962	0.00055588	-0.00028068	-0.00316365	-0.00034546	0.00219253	-0.00040831	0.00331786	-0.00109085	0.00310206	0.00215605	0.00278235	0.00127073	0.00119983	0.00096082	0.00065933	0.00189729	0.00134813	0.00173813	-0.00029076	-0.00172286	0.00150343	0.00239872	0.00060115	0.00224131	0.00172744	0.00260169	-0.00024101	0.00084431	-0.00017733	0.00027878	-0.00020849	0.00190808	-0.00102739	0.00024440	0.00048707	0.00010473	0.00037486	0.00217743	0.00263264	-0.00035851	0.00237928	0.00140254	0.00104940	-0.00005792	0.00125922	0.00052828	0.00214281	0.00073121	0.00199778	0.00147902	0.00072151	0.00103097	0.00181024	0.00090416	-0.00034910	0.00130505	0.00142041	0.00096089	0.00211254	0.00139730	0.00079271	0.00140968	0.00140285	0.00151328	-0.00003966	0.00099994	-0.00063413	0.00215427	0.00136762	-0.00019082	0.00025859	0.00128313	-0.00028823	-0.00001196	0.00075672	0.00122729	-0.00019117	0.00094871	0.00083082	0.00031942	0.00088757	0.00048735	0.00137996	0.00097778	-0.00064095	0.00121731	0.00018102	0.00114528	0.00090592	0.00099791	0.00136840	0.00044676	0.00067305	0.00095729	0.00108596	0.00157721	0.00157946	0.00203090	0.00058176	0.00074536	0.00094074	0.00122939	-0.00003734	0.00141942	0.00099496	0.00049972	0.00010193	0.00087519	0.00092245	0.00037846	0.00068667	0.00081256	0.00072221	0.00046358	0.00067322	0.00067346	0.00045617	-0.00026970	0.00061856	0.00066859	-0.00000322	-0.00009039	0.00051250	0.00069907	0.00038434	0.00041830	0.00029371	0.00014005	0.00024660	0.00063226	0.00059666	-0.00032393	0.00038110	0.00103567	0.00033712	-0.00189334
-0.6497	-0.34532462	-21.47483647	-0.23485887	1.09488785	0.44369239	-0.05960529	0.79876465	-21.47483647	-0.25880219	0.90160528	-0.73327348	0.05813584	-21.47483647	-0.20588285	-1.27655554	-21.47483647	-0.01431310	-0.53013338	0.15810591	-21.47483647	-21.47483647	-21.47483647	-21.47483647	-21.47483647	1.08088124	-21.47483647	-21.47483647	-1.28622627	0.39655564	-0.38006645	-21.47483647	0.12369024	-0.07492604	-0.51864704	0.29356084	0.07896236	0.06390552	-0.02906866	0.05425775	0.00289567	0.03509637	0.05299268	-0.00077742	0.00183594	0.06417053	0.04189150	0.03807237	0.03141363	0.05029055	0.01683033	0.03973483	0.04213952	0.04266402	0.02997530	0.03208760	0.03575018	0.02798822	0.03537380	0.03534095	0.03232171	0.03029827	0.02817094	0.02547694	0.03001762	0.03074354	0.02072568	0.02522244	0.02483440	0.02068747	0.02117488	0.02321276	0.02397384	0.01798988	0.01853783	0.01739687	0.01489804	0.01454717	0.01430227	0.01738445	0.01205456	0.00936254	0.01321098	0.00944937	0.00478378	0.00891065	0.00888294	0.00470314	-0.00092246	0.01560945	-0.00341142	0.01219815	0.01048393	0.01042889	0.01032106	0.01159098	0.01354890	0.01786209	0.00769411	0.01557677	0.01544682	0.01754333	0.01984508	0.01294050	0.01248176	0.00607481	0.00699065	0.00157448	-0.00728402	-0.02255465	-0.01386774	-0.03177948	-0.02858282	-0.03853531	-0.01236514	-0.01789862	-0.00805802	-0.01648126	-0.02161212	-0.03019882	-0.04017744	-0.04080048	-0.03116904	-0.01430388	-0.01878782	-0.02380079	-0.01994615	-0.02175926	-0.02181650	-0.01823405	-0.01889687	-0.02099106	-0.02330235	-0.02164589	-0.02789015	-0.02833022	-0.02871376	-0.03271561	-0.03447760	-0.03733547	-0.03946427	-0.04096525	-0.04191769	-0.04151110	-0.04021131	-0.03490507	-0.02829304	-0.02261699	-0.01271703	-0.00537962	-0.00010842	0.00562352	0.01068033	0.01133768	0.00868613	0.00829645	0.00552055	0.00111332	-0.00331174	-0.00437991	-0.00887757	-0.01396499	-0.01233406	-0.01337050	-0.01014579	-0.01022072	-0.00831560	-0.00592438	-0.00624028	-0.00336443	-0.00105882	-0.00158211	-0.00111478	-0.00148012	-0.00013683	0.00010861	0.00010094	-0.00046102	0.00127485	0.00126391	0.00021537	0.00083964	0.00044332	0.00031246	0.00027062	0.00099564	-0.00018562	0.00051674	-0.00010863	0.00114533	0.00098929	-0.00009276	0.00040958	0.00245101	0.00020297	0.00030999	0.00091916	-0.00027402	-0.00097167	0.00076623	0.00110263	0.00104708	0.00054391	0.00035558	0.00095971	0.00059479	0.00145610	0.00136980	0.00027892	0.00074441	0.00017869	0.00160382	0.00076608	0.00159294	-0.00054995	0.00129645	0.00071702	0.00030017	0.00074051	-0.00063056	0.00129888	0.00066182	0.00062061	0.00024564	-0.00010188	0.00158596	-0.00059631	0.00089196	-0.00080852	-0.00000645	-0.00065082	0.00087709	0.00019317	0.00051566	0.00057758	0.00115999	0.00073403	0.00160727	-0.00065268	0.00178066	0.00023663	-0.00080194	-0.00068732	-0.00115661	0.00066852	0.00033466	-0.00005038	-0.00045639	0.00061105	-0.00011400	0.00023521	0.00095943	0.00023018	0.00041946	0.00004722	0.00040257	0.00156528	-0.00028220	0.00097869	0.00111205	0.00013590	-0.00059691	0.00024537	-0.00001973	0.00068168	0.00053801	-0.00057060	0.00085124	0.00017703	0.00090432	0.00052248	-0.00051935	0.00031450	-0.00012221	0.00005421	0.00115863	0.00033883	0.00080436	0.00021599	0.00142769	0.00068234	0.00106220	0.00052328	0.00000322	0.00101197	0.00023777	-0.00098698	0.00092442	0.00015114	0.00007048	-0.00052513	0.00019639	0.00177365	-0.00030898	-0.00122170	0.00012020	0.00069721	-0.00017729	-0.00062422	0.00037979	-0.00029543	0.00053363	-0.00000745	0.00060192	0.00036515	0.00116723	0.00043487	0.00018184	-0.00048891	-0.00122348	0.00068494	0.00100550	0.00106046	0.00109954	0.00047124	0.00018918	0.00178334	0.00037527	0.00085275	0.00097061	0.00127193	0.00229150	0.00141994	-0.00033450	0.00143085	0.00017662	0.00075597	-0.00066720	-0.00133360	0.00145493	0.00074726	0.00069023	0.00147917	0.00151395	0.00007510	0.00103490	0.00182224	0.00074809	0.00016481	0.00016073	0.00234549	0.00149792	0.00017935	0.00202547	0.00189067	-0.00051236	0.00347865	0.00288299	0.00082280	0.00157030	-0.00010508	-0.00145316	-0.00069794	0.00086851	0.00013156	0.00023353	-0.00015064	-0.00010668	0.00186643	0.00141680	0.00339715	0.00205086	0.00316198	0.00133761	0.00352480	0.00395631	0.00350672	0.00072566	0.00162084	0.00124308	0.00192151	0.00496509	0.00023188	0.00241833	0.00052460	0.00207792	-0.00064696	0.00073757	0.00231421	0.00200770	0.00212885	0.00365752	0.00175450	0.00333366	-0.00021823	0.00364636	0.00054881	0.00312457	0.00118626	0.00249635	0.00232839	0.00272064	0.00294922	0.00179223	0.00360671	0.00183595	-0.00179135	0.00011737	0.00162276	0.00124979	0.00256196	0.00215021	0.00219731	0.00138053	0.00088494	0.00227093	0.00346855	0.00025322	0.00126490	0.00110230	0.00161978	0.00095804	-0.00111267	0.00126597	0.00286346	0.00121333	0.00086740	0.00189615	0.00147477	0.00044520	0.00062668	0.00212223	0.00145649	0.00250163	-0.00081613	0.00289052	0.00240900	0.00134172	0.00155377	0.00014900	0.00141730	0.00118032	0.00158217	0.00164307	0.00116682	0.00212915	0.00233354	0.00175016	0.00132615	0.00139669	0.00182780	0.00090797	0.00038581	-0.00073153	0.00120953	0.00177710	0.00085096	0.00207293	0.00105836	0.00084179	0.00149282	-0.00001142	0.00148354	0.00055849	0.00206344	0.00163398	0.00040639	0.00124569	0.00252868	0.00146279	0.00119925	0.00045043	0.00150755	0.00089131	0.00083569	0.00008509	0.00079685	0.00154799	0.00214214	0.00184175	0.00094598	0.00022240	0.00206274	0.00210228	0.00049751	0.00098946	0.00155682	0.00089890	0.00062946	0.00091231	0.00106968	0.00138809	0.00092818	0.00054754	0.00078837	0.00041770	0.00035425	0.00026106	0.00047005	0.00096083	0.00109536	0.00074053	0.00042330	0.00065606	0.00012862	0.00028281	0.00026754	0.00018857	0.00014335	0.00082404	0.00064316	0.00035448	0.00095586	0.00049932	0.00056706	0.00093842	0.00117351	0.00051596	0.00069581	0.00064573	0.00124847	0.00064278	0.08187387
-0.5997	0.24885450	0.95214066	-0.50305116	0.75253863	0.16541309	-0.22121295	-21.47483647	-0.17307243	-0.31886104	-0.23398464	0.47460439	-1.62795307	0.81019039	-1.45046490	0.30163008	1.37749064	-0.74630088	0.66369268	0.68072230	-21.47483647	-0.50305086	-21.47483647	-21.47483647	-21.47483647	0.11088896	-21.47483647	-0.82539773	-21.47483647	-0.20243269	-21.47483647	0.15782700	-0.03434319	-0.13630167	-0.16381091	0.11623749	-0.27363261	-0.16870192	-0.09145017	-0.05359418	-0.09863310	0.07314376	0.02008149	0.03589924	-0.00831606	0.01828468	0.02727921	0.04553474	0.02006228	0.03400106	0.02885968	0.03209263	0.03900903	0.03559036	0.02889819	0.02903667	0.03604188	0.03314080	0.03521310	0.03839659	0.03461173	0.03027941	0.03003588	0.03667839	0.02780501	0.02887048	0.02372389	0.02653566	0.02429298	0.02144708	0.02302527	0.02602127	0.02195677	0.02187530	0.01588964	0.01932979	0.01578352	0.01932351	0.01398364	0.01720421	0.00859950	0.00856140	0.01411867	0.00691121	0.00168739	0.00962759	0.00870313	0.00119329	0.01542202	0.01602809	0.00724288	0.01152579	0.00733625	0.01237612	0.00669835	0.00504996	0.01427947	0.01119855	0.00606551	0.01598102	0.01774004	0.01458211	0.01967241	0.01694905	0.01200074	0.01107651	0.01776172	0.01744842	0.01309991	-0.00855717	-0.00535771	-0.01718712	-0.01282633	-0.01864089	0.00508276	-0.00871996	-0.01402690	-0.01775770	-0.01454427	-0.02033018	-0.02839355	-0.03104776	-0.03726823	-0.03958495	-0.04864210	-0.05049881	-0.03758647	-0.03065194	-0.02387890	-0.01918014	-0.01909368	-0.02075807	-0.02388742	-0.02171004	-0.02510033	-0.02816514	-0.02726958	-0.02774152	-0.03092449	-0.03363692	-0.03213515	-0.03460358	-0.03733183	-0.03920350	-0.03957810	-0.04234083	-0.04296978	-0.04489733	-0.04231972	-0.03990446	-0.03534237	-0.02717848	-0.02084733	-0.01257546	-0.00600776	0.00248866	0.00375758	0.00836876	0.01059704	0.00985643	0.00659561	0.00418798	0.00024872	-0.00375691	-0.00722560	-0.00972330	-0.01143865	-0.01150911	-0.01232979	-0.01096861	-0.00786280	-0.00861055	-0.00784039	-0.00610497	-0.00271715	-0.00400286	-0.00293756	-0.00068066	-0.00198960	-0.00015859	0.00027780	0.00060245	0.00075030	-0.00063687	0.00023275	0.00023516	0.00095679	0.00095591	-0.00019613	0.00150348	-0.00043112	0.00099739	0.00195855	0.00089743	0.00086282	0.00113691	0.00054406	0.00086733	-0.00099871	0.00105812	-0.00001380	0.00058056	0.00080795	0.00260383	0.00059758	0.00037289	0.00150708	0.00167401	0.00003504	0.00016050	0.00050166	0.00012606	0.00062055	0.00095359	0.00055774	0.00002244	0.00033853	-0.00054787	-0.00034199	-0.00030466	0.00025090	0.00100378	0.00068996	-0.00060001	-0.00024125	0.00194512	-0.00064298	0.00036467	0.00030687	0.00026038	-0.00003148	0.00126189	-0.00035029	0.00060026	0.00072414	0.00048975	0.00101677	0.00149494	-0.00014770	0.00118850	-0.00003841	-0.00023506	-0.00023894	-0.00040266	0.00037225	0.00084428	0.00008728	0.00127100	0.00079227	-0.00083273	-0.00038844	0.00078278	0.00039825	-0.00014375	-0.00031499	0.00091772	0.00004076	0.00121121	0.00055282	0.00128860	0.00035008	-0.00072486	0.00140774	0.00129512	0.00114994	0.00056620	0.00061186	-0.00019318	0.00165818	-0.00068152	0.00057629	0.00022191	0.00169171	0.00081450	-0.00000903	0.00023602	0.00182889	0.00072641	0.00067970	0.00065779	0.00028381	0.00108309	0.00110015	-0.00089145	0.00080522	0.00024959	-0.00022344	0.00074721	0.00112193	0.00014116	-0.00016839	0.00090817	0.00140442	0.00000357	-0.00099611	0.00129561	-0.00001375	-0.00045263	-0.00002549	0.00030693	0.00047311	-0.00006832	0.00085811	0.00141177	0.00042965	0.00190257	0.00159632	0.00108019	-0.00100128	-0.00005328	0.00200836	0.00082524	0.00029864	0.00038251	0.00047038	0.00042202	-0.00070673	0.00061459	0.00144860	0.00050158	0.00042413	0.00110587	0.00125870	-0.00132570	0.00093788	0.00124285	0.00143481	-0.00129669	0.00052585	0.00204976	0.00066898	0.00018930	0.00063965	-0.00029624	-0.00002023	0.00041128	0.00277391	-0.00046654	0.00038876	0.00287768	0.00200553	0.00040290	-0.00009723	0.00264893	0.00023498	0.00054005	0.00079060	0.00317445	0.00205070	0.00027786	0.00025771	0.00111905	-0.00000888	-0.00038595	0.00152273	0.00169104	-0.00124647	0.00092220	0.00384359	-0.00094981	-0.00012262	0.00031214	0.00161916	-0.00141972	0.00131883	0.00134274	0.00233516	0.00162618	0.00269055	0.00173203	-0.00060889	0.00264932	-0.00006558	0.00185551	0.00127604	0.00089240	0.00034112	0.00052312	0.00197805	0.00012464	0.00353136	0.00135325	-0.00030755	0.00425171	0.00211366	0.00087505	0.00019126	0.00138260	0.00159879	0.00199199	0.00184690	0.00234653	0.00075298	0.00070443	0.00116025	0.00153614	-0.00099027	-0.00054694	0.00143657	0.00015035	0.00123310	0.00160673	0.00097541	0.00102719	0.00052094	0.00171585	0.00262093	-0.00015616	0.00165824	0.00255291	0.00053854	-0.00106888	-0.00028149	0.00308725	0.00288039	0.00130183	-0.00011544	0.00154716	0.00368222	0.00114840	0.00310300	0.00199549	-0.00137541	0.00098669	0.00203296	0.00245632	0.00075765	0.00023411	0.00093217	0.00097362	0.00063568	0.00094657	0.00143773	0.00048781	0.00099551	0.00071514	0.00128477	0.00090693	0.00059268	0.00139715	0.00033610	0.00070664	0.00044348	0.00041139	0.00144172	0.00060519	0.00070296	0.00121184	0.00079471	0.00015937	0.00072412	0.00083925	0.00089135	0.00041685	0.00113781	-0.00022771	0.00084665	0.00114912	0.00056110	0.00079443	0.00098073	0.00102573	0.00086017	-0.00001865	0.00102282	0.00097717	-0.00005028	0.00173494	0.00089293	0.00111972	0.00054201	-0.00013511	0.00115389	0.00140781	0.00113574	0.00070072	0.00019419	0.00118362	0.00066761	0.00036171	0.00053900	0.00045797	0.00065199	0.00059967	0.00113542	0.00060317	0.00003840	0.00020366	0.00089827	0.00047882	0.00057241	0.00035211	0.00053720	0.00027507	0.00042788	0.00034540	0.00080818	0.00008044	0.00007107	0.00057479	0.00040913	0.00046113	0.00017677	0.00032085	-0.00016942	0.00057024	0.00070789	0.00033632	0.00030154	0.00085618	0.00078886	-0.00004884	1.26486382
-0.5497	0.11764083	-0.97958350	-0.36823576	-21.47483647	-0.64944957	0.93151456	0.04088120	-21.47483647	-0.24784859	0.46187559	-0.10611555	-0.11116377	-0.06797791	0.44062418	-0.43076379	2.69356370	-0.62698835	-0.39952660	-0.91373116	-21.47483647	-0.09763491	-21.47483647	-21.47483647	-21.47483647	-21.47483647	0.48874629	-21.47483647	3.14208150	-21.47483647	0.08520676	-1.24078119	1.33485875	0.06861856	-0.85299802	0.69677129	0.12975891	0.06548370	0.05219712	-0.09579507	-0.09812417	-0.02311853	0.02814162	-0.00706912	-0.01371654	0.02805862	0.02187568	0.03180382	0.02165495	0.03427318	0.01661350	0.02826635	0.04050712	0.04057583	0.02307509	0.02786822	0.04022615	0.03241596	0.03115742	0.03204172	0.03434657	0.02739148	0.02763407	0.03088582	0.02633297	0.02945615	0.02098787	0.02309950	0.02509230	0.01995033	0.02019359	0.02325154	0.02284086	0.02423566	0.01693506	0.01824382	0.01437901	0.01394839	0.01312663	0.01580894	0.01027278	0.01186685	0.01507905	0.01472403	0.00371262	0.01020396	0.01185522	0.00136764	-0.00614551	0.01617461	0.01091992	0.01029215	0.01003301	0.01094918	0.01462848	0.00597895	0.01245196	0.01622091	0.00973733	0.01581839	0.01678283	0.01931355	0.01924679	0.01488123	0.01055717	0.00704749	0.01679521	0.01086287	0.00450985	-0.00935330	-0.00636251	-0.01714863	-0.01471235	-0.02001771	0.00198791	-0.00820607	-0.00534410	-0.01433796	-0.01590070	-0.02267190	-0.02663684	-0.03160482	-0.02971093	-0.02803657	-0.03455020	-0.03231291	-0.02281267	-0.02028086	-0.01985047	-0.01899734	-0.01941675	-0.01953751	-0.02358374	-0.02386996	-0.02579224	-0.02684711	-0.02770898	-0.02935447	-0.03090080	-0.03107914	-0.03096082	-0.03094158	-0.03364848	-0.03241548	-0.03412046	-0.03492205	-0.03438383	-0.03957992	-0.04164781	-0.04347104	-0.04478821	-0.04514767	-0.04307130	-0.04057910	-0.03621042	-0.03219277	-0.02631947	-0.02009138	-0.01229931	-0.00403463	0.00108231	0.00324113	0.00790767	0.00881198	0.00756320	0.00589992	0.00219217	0.00030749	-0.00406748	-0.00603099	-0.00379534	-0.00785129	-0.01029297	-0.00994857	-0.01085040	-0.01056859	-0.00866975	-0.00755368	-0.00487079	-0.00499378	-0.00409571	-0.00224113	-0.00220108	-0.00262544	-0.00067775	-0.00006795	-0.00049264	-0.00091524	0.00061590	0.00120463	-0.00017184	0.00082262	0.00043798	0.00031565	0.00021255	0.00123327	0.00024052	-0.00038158	-0.00147970	-0.00005961	0.00104648	0.00062810	0.00077233	0.00067987	0.00105400	0.00056240	0.00092204	0.00047832	0.00052817	0.00023669	-0.00040285	0.00141133	0.00156641	0.00020609	0.00043795	0.00147258	-0.00010824	0.00044879	-0.00063219	0.00029320	0.00075774	-0.00012256	0.00049317	0.00042097	0.00046088	0.00121808	0.00018428	-0.00022148	-0.00004512	0.00090723	0.00104240	0.00108786	-0.00008751	0.00016096	0.00105231	0.00035223	0.00036032	0.00083575	0.00059078	0.00080368	-0.00106664	-0.00051618	-0.00050594	0.00027161	0.00099062	0.00021794	0.00023328	0.00030130	0.00105769	-0.00069492	-0.00038430	-0.00113821	0.00006115	0.00003989	-0.00006434	-0.00004287	0.00040298	-0.00048251	-0.00123450	0.00018673	0.00030532	-0.00139599	-0.00011336	0.00015248	0.00067052	0.00032002	-0.00028738	-0.00020688	0.00002415	0.00033126	0.00028884	0.00060690	0.00066628	0.00038831	-0.00009712	0.00045645	0.00077835	0.00064017	-0.00060671	0.00105900	0.00036496	0.00110159	0.00086209	-0.00094139	0.00095592	-0.00010874	-0.00034548	0.00034229	-0.00032891	0.00055029	0.00010142	0.00013669	0.00071901	-0.00005796	0.00044136	-0.00002005	0.00039681	0.00042759	-0.00054024	0.00086197	0.00025401	0.00010976	0.00002985	-0.00012810	0.00099596	0.00044983	0.00060823	0.00065509	-0.00032272	0.00066852	0.00111481	0.00159499	-0.00028779	0.00063962	0.00077200	0.00024836	-0.00068326	-0.00040784	0.00063193	0.00036491	-0.00089860	0.00004152	0.00058964	-0.00097917	0.00032143	0.00013183	0.00010602	-0.00082780	-0.00025064	0.00192532	0.00042765	-0.00038872	0.00226674	-0.00085323	0.00017576	-0.00107264	0.00226395	0.00047492	0.00142847	0.00224333	0.00268382	0.00083721	0.00023050	0.00217678	0.00314343	0.00010419	0.00099241	0.00191162	0.00005886	-0.00058607	-0.00034997	0.00056228	-0.00033346	-0.00148568	-0.00153603	0.00166969	0.00118955	-0.00112449	0.00149738	0.00081224	0.00220452	0.00048034	0.00134187	0.00084616	0.00276520	0.00299849	0.00627950	0.00007982	0.00188658	-0.00089511	0.00291499	-0.00012775	-0.00340018	0.00015255	0.00190142	0.00191192	-0.00031369	0.00131922	-0.00119770	0.00061146	0.00062369	0.00198320	0.00094384	0.00316245	0.00224692	0.00270696	0.00052057	0.00114155	0.00026779	0.00335201	0.00038518	0.00104217	0.00335811	-0.00063798	0.00172703	-0.00029542	-0.00105411	-0.00035241	0.00142798	0.00112079	0.00221056	0.00280133	0.00135880	0.00138246	-0.00093242	0.00235638	0.00541415	0.00158465	0.00067773	-0.00052013	0.00126302	-0.00102836	-0.00131605	-0.00028257	0.00177144	0.00156220	-0.00164081	0.00058842	0.00117613	-0.00097271	-0.00113231	0.00238795	0.00032633	0.00082101	0.00079137	0.00254780	0.00092932	0.00016036	0.00112737	0.00150258	0.00100014	0.00101829	0.00199634	-0.00003950	0.00022893	0.00175189	0.00109564	0.00086504	0.00038738	0.00102092	0.00107645	0.00088010	0.00049998	-0.00036549	0.00122185	0.00086430	-0.00010927	0.00112990	0.00081739	0.00080772	0.00176474	0.00173703	0.00079100	0.00007671	0.00109875	0.00201516	0.00062325	0.00146567	0.00154416	0.00050614	0.00103113	0.00103505	0.00044550	-0.00026293	0.00007529	0.00032046	0.00004793	0.00083542	0.00029108	0.00133550	-0.00017689	0.00012423	0.00137282	0.00152825	0.00102073	0.00141760	0.00135777	0.00085752	0.00023843	0.00089162	0.00171380	0.00109947	0.00098851	-0.00000979	0.00143539	0.00044319	0.00005601	0.00032860	0.00029426	0.00053848	0.00048688	0.00107168	0.00056893	0.00046465	0.00026501	0.00058324	0.00047135	0.00072805	0.00019620	0.00058809	0.00052008	0.00015546	0.00028407	0.00037410	0.00024665	0.00067956	0.00046021	0.00029045	0.00069353	0.00074817	0.00121423	0.00067050	-1.46219214
-0.4997	-1.13612020	-21.47483647	-1.66008204	0.85799974	-0.84324206	-0.77774477	0.29809398	-0.26884091	0.53916535	-0.93261623	-0.64152107	0.40880662	0.10014747	-0.04663531	-21.47483647	-0.04346865	-0.00817309	0.08663744	0.99803340	1.39596415	-0.06740349	-21.47483647	-21.47483647	-21.47483647	-0.22639985	-0.38268894	-21.47483647	-21.47483647	0.23482396	-1.57603002	1.12468517	-1.33710006	0.63408334	0.53093266	0.33014065	0.23703546	-0.05518691	0.01233049	-0.05630923	-0.11003920	0.05448903	-0.00057048	0.02196967	-0.02936419	0.04683282	0.01621103	0.05662633	0.02083728	0.03829125	0.03223471	0.03822499	0.03850405	0.04796713	0.02001502	0.02914661	0.03274388	0.03124314	0.03131045	0.03619367	0.02948672	0.03022057	0.02846208	0.03159450	0.02336802	0.02616426	0.02254289	0.02611674	0.02346487	0.02136489	0.02400993	0.02433095	0.02007883	0.02087518	0.01608665	0.01808840	0.01328104	0.01824538	0.01111645	0.01607028	0.00888474	0.00670677	0.01242429	0.01306227	0.00809612	0.00405356	0.00784669	0.00446553	0.00069655	0.01382493	0.00474257	0.00593204	0.01255820	0.00503583	0.00747809	0.00631964	0.01704143	0.00700462	0.00815437	0.01530894	0.01689791	0.01574123	0.01617902	0.01569923	0.00835344	0.00673859	0.01849679	0.00585058	0.00076512	-0.01326626	-0.00852643	-0.01958838	-0.01599090	-0.01512608	0.00398162	-0.00989724	-0.01143188	-0.01832352	-0.02009877	-0.02774680	-0.03137150	-0.03550528	-0.02900003	-0.01926161	-0.02375241	-0.02034619	-0.01699959	-0.01771582	-0.01660690	-0.01913979	-0.02159485	-0.02059995	-0.02220433	-0.02094982	-0.02641096	-0.02822484	-0.02819150	-0.02860532	-0.03058566	-0.03032607	-0.03064722	-0.03164565	-0.03235488	-0.03180615	-0.03310484	-0.03407225	-0.03171918	-0.03429125	-0.03791279	-0.03819526	-0.03846808	-0.03971501	-0.04309560	-0.04253066	-0.04635080	-0.04441429	-0.04565130	-0.04401443	-0.04066832	-0.03617735	-0.02951794	-0.02433704	-0.01670097	-0.01116190	-0.00441714	0.00008561	0.00258845	0.00495584	0.00654302	0.00488737	0.00475087	0.00274992	0.00120196	-0.00117528	-0.00359423	-0.00770895	-0.00835428	-0.00921603	-0.00956094	-0.01077228	-0.01121852	-0.01034269	-0.00903511	-0.00704450	-0.00618109	-0.00375361	-0.00451520	-0.00220512	-0.00180828	-0.00065139	-0.00165166	0.00086340	0.00059411	0.00125562	0.00064062	0.00194062	0.00050937	-0.00059324	-0.00069363	0.00144527	0.00038104	0.00131392	0.00080919	0.00022561	0.00050428	0.00044639	0.00057559	0.00182732	0.00009819	0.00157723	0.00041386	-0.00001861	0.00114589	0.00051643	-0.00033534	0.00015560	-0.00012912	0.00028313	-0.00036879	-0.00012145	0.00023906	0.00039758	0.00026792	0.00051723	0.00098698	0.00127731	-0.00052346	0.00048709	0.00166216	-0.00080686	0.00058147	0.00082462	0.00061813	-0.00008180	-0.00008825	0.00064243	0.00129978	0.00044378	-0.00057569	0.00162115	-0.00014912	0.00020394	-0.00030010	0.00042463	-0.00006043	0.00035466	0.00037132	0.00150648	0.00099669	0.00018417	0.00008774	0.00027239	-0.00005959	-0.00052710	0.00015739	0.00022742	0.00104741	0.00038025	0.00018826	0.00066593	-0.00013201	0.00006294	-0.00027885	-0.00008985	0.00015700	0.00071708	-0.00015260	0.00070891	0.00154384	0.00004657	0.00030269	0.00074794	0.00202722	0.00026312	0.00045562	0.00146999	0.00042510	0.00086168	0.00018898	0.00122656	0.00004882	0.00176133	0.00048603	-0.00000214	0.00087791	-0.00007819	-0.00000094	0.00091569	-0.00038462	0.00027012	-0.00111002	0.00081192	0.00090412	0.00007424	0.00099142	0.00043563	0.00019115	-0.00062574	0.00020722	0.00132115	0.00031356	0.00070663	0.00037137	0.00077363	0.00016159	0.00048080	0.00098299	0.00049306	0.00039446	0.00039617	0.00043752	0.00170486	0.00017355	0.00168092	0.00051441	0.00072366	0.00130956	0.00066000	0.00192691	0.00137967	0.00093010	0.00103216	0.00040802	0.00122949	0.00152994	0.00100518	0.00015102	-0.00101776	0.00015775	0.00099053	0.00002678	0.00150805	0.00279655	-0.00088094	0.00150912	0.00022781	0.00293027	0.00219784	-0.00020610	0.00317796	0.00078156	0.00097587	0.00132112	0.00310559	0.00195549	-0.00057082	0.00266290	0.00346072	0.00255706	0.00372298	-0.00015910	0.00119274	-0.00017755	-0.00002187	0.00107040	0.00191168	0.00053267	0.00179678	0.00301837	-0.00052600	0.00155363	0.00123385	0.00101875	0.00024099	0.00409244	0.00186668	0.00211616	0.00338090	0.00242666	0.00095884	0.00139814	0.00356057	0.00085600	0.00294341	0.00229960	0.00175162	-0.00173765	0.00044511	-0.00117742	0.00242988	0.00105178	0.00255641	-0.00002328	0.00251338	0.00181702	0.00308424	0.00470358	0.00351860	0.00242501	0.00267976	0.00092108	0.00210597	0.00374596	0.00145076	0.00293632	0.00178089	0.00085715	0.00150604	0.00243711	0.00182749	0.00231113	0.00123412	0.00165884	0.00110051	-0.00028046	0.00305469	0.00266699	0.00044578	0.00148446	0.00091704	-0.00033382	0.00055238	0.00137304	0.00113803	0.00143099	0.00046773	0.00113609	0.00142564	0.00288690	0.00222052	0.00046751	0.00244692	0.00081593	0.00255414	0.00078990	0.00140977	0.00098032	0.00025923	0.00183348	0.00163704	0.00167281	0.00136590	0.00080686	0.00017068	0.00078736	0.00082721	0.00147701	0.00106322	0.00094224	0.00194669	0.00141564	0.00043314	0.00030458	0.00049968	0.00119967	0.00136438	0.00050937	0.00123258	0.00165196	-0.00009348	0.00107833	0.00085138	0.00072171	-0.00006764	0.00077214	0.00005810	0.00042845	0.00071958	0.00045493	0.00189836	0.00053759	0.00162189	0.00169676	0.00110709	0.00136534	0.00156521	0.00073387	0.00118734	0.00034405	0.00136521	-0.00026179	0.00089104	0.00125882	0.00193994	0.00138880	0.00161244	0.00115787	0.00045417	0.00112071	0.00106201	0.00164406	0.00149868	0.00072357	0.00025440	0.00086020	0.00068649	0.00064121	0.00049225	0.00091314	0.00036863	0.00081903	0.00058608	0.00061370	0.00025113	0.00025448	0.00013378	0.00065660	0.00060667	0.00055472	0.00077969	0.00038086	0.00066556	0.00060557	0.00008335	0.00060592	0.00042574	0.00076232	0.00058130	0.00074631	0.00082426	0.00127758	0.00039487	0.18578952
-0.4497	-0.66758892	2.04851556	-0.56212379	-0.00775592	0.84870416	-0.33131096	0.11458583	-0.39438113	-0.17635036	0.36570752	0.03153205	-21.47483647	-0.34685970	0.65907943	-21.47483647	-0.12461832	0.19975305	-0.52329280	-0.31252736	-21.47483647	-0.10746365	-21.47483647	-21.47483647	0.16103347	0.67315353	-21.47483647	-21.47483647	-21.47483647	-0.67070790	-21.47483647	-0.67779672	0.26539371	0.67443884	0.55410302	-0.14741478	-0.10988839	-0.00294461	0.01117944	0.06794917	0.03896510	0.00387060	0.08238244	0.02259785	-0.00713953	0.03795907	0.02543649	0.01555509	0.00263992	0.04034039	0.03421638	0.01606713	0.03653683	0.03797950	0.03373966	0.02780982	0.03965823	0.03489574	0.03284463	0.03012088	0.03337508	0.02917525	0.02839453	0.03048116	0.03041402	0.02927175	0.02442673	0.02292475	0.02637715	0.02186617	0.01913628	0.02357684	0.02498808	0.01700107	0.01497390	0.01689257	0.01428502	0.01413393	0.01204613	0.01705554	0.01048127	0.00835918	0.01404852	0.01285654	0.00740636	0.00924798	0.01238108	0.00488924	0.00067954	0.00455003	0.00009165	0.00532918	0.00816443	0.00834886	0.00932267	0.01288654	0.01231055	0.01256708	0.00933635	0.01301666	0.01454948	0.02010650	0.01812961	0.01109101	0.01332184	0.00867404	0.01109612	-0.00243561	-0.00947522	-0.02598574	-0.02119176	-0.03804456	-0.02451204	-0.02075884	0.00577185	-0.00837893	-0.01370656	-0.02957568	-0.03043760	-0.03032255	-0.03317029	-0.03527527	-0.02599177	-0.01765900	-0.02095236	-0.02938871	-0.02458782	-0.02413302	-0.02069781	-0.01878727	-0.01911241	-0.01975458	-0.02487926	-0.02209446	-0.02609937	-0.02674315	-0.02838686	-0.03019032	-0.02627906	-0.02927909	-0.03077251	-0.03063425	-0.03034896	-0.03097506	-0.03272430	-0.03317804	-0.03306915	-0.03544843	-0.03474333	-0.03466509	-0.03617016	-0.03777729	-0.03631441	-0.03913192	-0.03979741	-0.03949950	-0.04177098	-0.04256360	-0.04767241	-0.04457930	-0.04414969	-0.04475094	-0.04056819	-0.03838687	-0.03129393	-0.02755019	-0.02100229	-0.01444083	-0.00893373	-0.00710963	-0.00143544	0.00102478	0.00128271	0.00184637	0.00193459	0.00000804	-0.00171234	-0.00531777	-0.00729688	-0.00797355	-0.01151291	-0.01079757	-0.01093515	-0.01212274	-0.01095939	-0.01057517	-0.00912652	-0.00819261	-0.00735284	-0.00358121	-0.00485942	-0.00395753	-0.00270970	-0.00105422	-0.00200234	-0.00031484	-0.00029271	0.00012350	-0.00062933	0.00064195	0.00050480	0.00205002	0.00030768	0.00001675	0.00103163	0.00108952	0.00105551	0.00002633	-0.00005250	0.00106228	-0.00027588	0.00087931	0.00206961	0.00132658	-0.00055648	0.00110292	0.00100603	-0.00047471	-0.00062575	0.00067382	0.00092071	0.00050619	0.00086873	0.00010533	0.00042516	-0.00028094	-0.00032668	0.00121634	0.00075198	0.00077051	0.00031711	0.00118346	-0.00000592	-0.00047429	0.00141764	0.00037187	0.00052710	0.00014148	0.00037745	0.00115911	-0.00022226	-0.00014919	0.00010350	0.00037567	0.00061363	0.00106870	0.00058483	0.00073736	0.00028806	0.00028443	0.00049816	0.00041342	0.00057057	0.00098103	0.00012155	0.00076509	0.00180220	0.00074124	0.00026006	0.00018045	0.00118747	-0.00044664	0.00041256	0.00025216	0.00079602	0.00010064	-0.00052712	0.00056115	0.00077181	-0.00074940	0.00062806	0.00124650	0.00170390	0.00033455	0.00082711	0.00096478	0.00033087	0.00073272	0.00042222	0.00120292	-0.00018333	0.00095190	0.00092445	-0.00027472	0.00140260	0.00100144	-0.00042518	0.00075125	0.00026579	0.00072092	-0.00050958	0.00024595	0.00057377	0.00048179	0.00062567	0.00056223	0.00010178	-0.00004513	-0.00001646	0.00072391	0.00097880	0.00053532	0.00035608	0.00069938	0.00120169	0.00009417	0.00100902	0.00055485	-0.00000285	0.00014417	0.00148351	0.00114151	0.00116830	0.00017483	0.00079367	0.00166480	0.00047236	0.00055657	0.00111101	0.00097791	0.00110838	0.00177218	0.00111600	0.00107439	0.00074981	0.00024880	0.00063334	0.00052255	-0.00029674	0.00142786	0.00185590	0.00023191	0.00256332	0.00033561	0.00095393	0.00052883	0.00202123	0.00194379	0.00121012	0.00153383	0.00320439	0.00119553	0.00067148	0.00179188	0.00181497	0.00141739	0.00288993	0.00263296	0.00340584	0.00241790	-0.00062304	0.00011827	0.00037421	0.00019028	-0.00023150	0.00096194	0.00123232	-0.00110281	0.00391554	0.00227285	-0.00066885	0.00217246	0.00077457	0.00221532	0.00304924	0.00252276	0.00441805	0.00364044	0.00278794	-0.00024897	0.00103615	0.00225755	0.00089630	0.00116486	0.00160594	0.00256266	0.00224383	0.00065883	0.00510172	-0.00035183	0.00089149	0.00482600	0.00026369	0.00369496	0.00132516	0.00346299	0.00214457	0.00300269	0.00287408	0.00321349	0.00081522	0.00321641	0.00195827	0.00351682	0.00267457	-0.00026352	0.00073746	0.00038428	0.00150724	0.00097208	0.00393586	0.00142639	0.00092850	0.00236868	0.00026987	0.00235974	0.00295649	0.00023966	0.00191486	0.00040044	0.00040783	0.00162753	-0.00135983	0.00164337	0.00478825	0.00123359	0.00117857	0.00010370	0.00248246	-0.00031671	0.00089673	0.00235398	-0.00078583	0.00228804	0.00059297	0.00397248	0.00093440	0.00044642	0.00152895	0.00007935	0.00154683	0.00032595	0.00098226	0.00120336	0.00029984	0.00073096	0.00091651	0.00090163	0.00032130	0.00094062	0.00162456	0.00035548	0.00082212	0.00004966	0.00187532	0.00101093	-0.00006726	0.00185954	0.00117130	-0.00044196	0.00050110	0.00092383	0.00199618	-0.00006551	0.00209077	0.00138653	0.00028857	0.00072079	0.00086326	0.00114063	0.00128922	0.00204115	0.00219856	0.00113019	0.00075607	0.00068068	0.00114301	0.00138225	0.00199626	0.00080169	0.00159046	0.00041916	0.00102979	0.00122747	0.00170740	0.00062025	0.00150018	0.00083416	0.00087022	0.00050239	0.00104275	0.00105384	0.00041817	0.00061167	0.00075519	0.00036254	-0.00025977	0.00020701	0.00050557	0.00023359	0.00099129	0.00074910	0.00089781	0.00054922	0.00047948	0.00039223	0.00035511	0.00020867	0.00024265	0.00095275	0.00049648	0.00017890	0.00032097	0.00019104	0.00017126	0.00036705	0.00066752	0.00052766	0.00025860	0.00039657	0.00085138	0.00018691	-0.20599258
-0.3997	-0.38168542	-1.38135958	-0.46924561	0.00840658	-0.25335933	-0.98287824	-0.20828365	1.88614404	-0.23449623	-0.81757583	-21.47483647	0.24820453	0.04730242	-21.47483647	0.28377026	-0.47488993	0.71614984	0.42637225	0.51597053	-21.47483647	-0.16516631	-21.47483647	-0.28730053	-21.47483647	-0.84325653	-21.47483647	-21.47483647	-21.47483647	0.56647685	-21.47483647	-0.88541692	-21.47483647	-21.47483647	-0.03006177	-0.87857001	0.31316980	-0.19365078	0.11206047	0.11324561	-0.21201746	0.03426427	0.01171828	0.05527222	-0.00664030	0.05571028	0.03656471	0.05167734	0.00873780	0.03925739	0.01625359	0.03584580	0.03693100	0.03771088	0.02665263	0.02862991	0.03208873	0.03455748	0.02920981	0.03184027	0.03149398	0.02949994	0.03160174	0.02812852	0.02888488	0.02405927	0.02085880	0.02612062	0.02539530	0.02041104	0.01943342	0.02217669	0.02209381	0.02033723	0.01765999	0.01773657	0.01385673	0.01417480	0.00885998	0.01661851	0.00925479	0.00649093	0.01501874	0.00791375	0.00087256	0.00319674	0.01307428	-0.00804493	-0.00855530	0.01314086	0.00922346	0.00305432	0.01355547	0.01099623	0.00288394	0.00156334	0.01214375	0.01211539	0.00596718	0.01088417	0.01241352	0.01933577	0.01676163	0.01144846	0.00962379	0.01010235	0.01877868	0.01047444	0.00436217	-0.01139661	-0.00059650	-0.01479940	-0.01554907	-0.02056853	-0.00173038	-0.01424772	-0.01993870	-0.03251551	-0.03956658	-0.04204357	-0.04615059	-0.04801131	-0.04334260	-0.03568966	-0.03950748	-0.04100019	-0.02866395	-0.02338533	-0.01907419	-0.01968827	-0.01989472	-0.01759726	-0.02313990	-0.02459182	-0.02667882	-0.02897420	-0.02671293	-0.02780122	-0.02921551	-0.02973276	-0.03108177	-0.03019708	-0.03129530	-0.03214044	-0.03480321	-0.03319906	-0.03406460	-0.03569925	-0.03433977	-0.03544863	-0.03825906	-0.03550153	-0.03483323	-0.03614091	-0.03626293	-0.03708344	-0.03879986	-0.03982514	-0.04061848	-0.04034105	-0.04190655	-0.04351113	-0.04211495	-0.04485659	-0.04449740	-0.04516509	-0.04517378	-0.04246933	-0.04020298	-0.03731166	-0.03175633	-0.02902581	-0.02410188	-0.02269042	-0.02019318	-0.01769683	-0.01744466	-0.01586046	-0.01461984	-0.01561851	-0.01763596	-0.01659453	-0.01519342	-0.01454702	-0.01373435	-0.01095753	-0.00892527	-0.00916625	-0.00884251	-0.00806531	-0.00872730	-0.00781789	-0.00849053	-0.00659064	-0.00662172	-0.00607554	-0.00470367	-0.00470307	-0.00458355	-0.00397110	-0.00249797	-0.00144689	-0.00094815	-0.00063460	0.00013860	-0.00028066	-0.00015872	-0.00110412	-0.00082390	0.00047614	-0.00054215	0.00039675	0.00016197	-0.00074095	-0.00140359	0.00009724	0.00002237	-0.00080094	-0.00038082	-0.00000387	0.00017221	0.00057439	0.00062765	-0.00022935	-0.00011034	-0.00057455	-0.00050997	-0.00005650	-0.00036267	-0.00062986	0.00080453	0.00065403	-0.00122183	-0.00019400	0.00044884	-0.00038110	0.00034622	0.00029817	-0.00073212	-0.00008643	-0.00080629	-0.00168811	-0.00018980	-0.00059896	-0.00027777	0.00033251	-0.00023461	0.00042464	-0.00019468	-0.00106531	0.00003546	-0.00072679	0.00044419	-0.00078822	-0.00042624	-0.00060630	0.00098747	-0.00022156	0.00048556	0.00129504	-0.00038734	-0.00163024	0.00010083	-0.00004301	0.00002121	-0.00028956	0.00021173	0.00045956	-0.00042930	0.00047066	0.00072982	-0.00014668	0.00124627	0.00022103	0.00009710	-0.00049958	-0.00092112	0.00024599	0.00026119	0.00135686	0.00090490	0.00064373	0.00082967	-0.00108187	0.00001089	-0.00040824	-0.00094011	0.00046370	-0.00031334	-0.00013429	-0.00122849	0.00036937	0.00028129	-0.00013067	-0.00001617	-0.00051541	0.00034130	-0.00048016	-0.00045438	0.00011959	0.00044545	-0.00112825	-0.00164061	0.00015285	-0.00000789	-0.00017817	0.00139073	-0.00002392	0.00010731	-0.00056980	0.00092892	0.00131044	0.00007955	0.00020550	0.00042874	0.00126069	-0.00055005	0.00084316	0.00116215	0.00069150	-0.00064772	0.00027009	0.00033979	-0.00093480	-0.00018116	0.00147077	-0.00148653	-0.00222777	-0.00092451	0.00020105	0.00071107	-0.00064485	0.00073549	-0.00042591	0.00047524	-0.00049204	-0.00185659	-0.00115016	-0.00085174	0.00096206	0.00125771	-0.00036999	0.00069651	0.00202043	0.00154050	-0.00014294	0.00275799	0.00079994	0.00002666	0.00074922	-0.00181440	-0.00090024	-0.00174103	-0.00256595	0.00063165	0.00083610	-0.00108851	-0.00156985	0.00098858	0.00222703	-0.00158438	-0.00232189	0.00293673	0.00085822	-0.00002154	0.00124352	0.00471269	-0.00104568	0.00221135	-0.00107137	-0.00070868	-0.00055131	-0.00036572	0.00179215	0.00022491	0.00052256	-0.00192520	0.00074683	-0.00057419	-0.00092768	0.00004734	0.00077963	-0.00068504	0.00239880	-0.00028693	0.00188074	-0.00055262	-0.00049742	-0.00086544	0.00029384	-0.00054609	-0.00002897	-0.00021664	0.00147104	0.00075618	-0.00117458	-0.00375143	-0.00304718	0.00081171	0.00042872	-0.00001553	-0.00030887	-0.00064348	-0.00028609	-0.00185285	0.00100260	0.00121866	-0.00103828	-0.00066274	-0.00009158	-0.00168760	-0.00197456	-0.00253394	0.00026604	0.00274688	-0.00002962	-0.00146870	0.00080473	0.00064409	-0.00163272	-0.00248505	0.00116501	-0.00189907	0.00091188	0.00002539	-0.00000321	-0.00009215	-0.00118246	-0.00116509	0.00108613	-0.00052881	-0.00022807	-0.00120271	-0.00107081	-0.00027259	0.00030633	0.00017924	0.00001423	-0.00103447	-0.00057773	-0.00024257	-0.00110024	0.00074024	-0.00052680	0.00007730	-0.00005176	-0.00072291	-0.00038966	-0.00058849	-0.00108307	0.00007189	-0.00048547	0.00026789	-0.00037468	0.00034657	-0.00034233	-0.00103157	-0.00017422	0.00088528	-0.00006632	-0.00029433	0.00064600	0.00023641	-0.00058622	-0.00005821	-0.00069935	-0.00126239	0.00010406	0.00066653	0.00025870	-0.00069696	-0.00011304	0.00041871	-0.00047518	-0.00011458	0.00015351	-0.00047210	0.00020819	-0.00022285	-0.00028753	0.00012875	0.00008322	0.00006341	0.00025037	0.00084527	-0.00002806	-0.00043278	0.00023510	0.00025541	-0.00048818	0.00026539	0.00001906	0.00020505	-0.00071839	-0.00008898	-0.00007491	0.00022791	-0.00007772	-0.00042325	-0.00000626	-0.00040495	-0.00008363	-0.00063395	-0.00004224	-0.00012928	-0.00043300	0.00046670	0.00007893	-0.00010808	-0.00033302	0.00016151	-0.00036312	-0.17065633
-0.3497	0.08055578	-21.47483647	-0.12721333	-0.31010350	-1.09001589	-0.52188961	-21.47483647	-21.47483647	-0.39072874	1.17448354	-0.21996698	2.23559523	-0.00406300	-21.47483647	-0.03104304	-21.47483647	-1.06799774	1.19945050	-0.30147143	-21.47483647	0.48432056	-21.47483647	1.33269072	-21.47483647	0.46634679	-0.61417353	-21.47483647	-0.86856067	-0.01672057	-21.47483647	-21.47483647	0.51454425	-0.30967878	-21.47483647	1.12229675	-0.36460917	0.29257514	0.17458185	0.09871074	-0.00265670	0.06991759	0.06341949	-0.00915994	-0.02643331	0.03013644	0.03315505	0.02374868	0.00030138	0.02708730	0.01840692	0.02052892	0.03390493	0.04003114	0.02576223	0.03123155	0.03814537	0.03802117	0.03442970	0.02710218	0.03568442	0.03283589	0.03078982	0.02821744	0.02690613	0.02465645	0.02293718	0.02775843	0.02524524	0.02185426	0.02069434	0.02286181	0.02279271	0.01871263	0.01503979	0.02047070	0.01341699	0.01291219	0.01140384	0.01602501	0.00997232	0.00847427	0.01188996	0.00857697	0.00422462	0.01288711	0.00292528	0.00046829	0.00246681	0.01551300	0.01080365	0.00405659	0.00356103	0.01252699	0.01527485	0.00468312	0.00846482	0.01440594	0.00215836	0.00907919	0.01504452	0.01868927	0.01678315	0.00727967	0.01462902	0.00751262	0.01074982	0.00393027	0.00279586	-0.01290860	-0.00991935	-0.02453161	-0.01651396	-0.02176789	0.00136422	-0.01864675	-0.01913620	-0.03719793	-0.03976972	-0.03863438	-0.04216756	-0.04355705	-0.03641327	-0.02558121	-0.02990687	-0.03092281	-0.02418067	-0.02185665	-0.02159418	-0.01835018	-0.01836249	-0.02042896	-0.02449336	-0.02297779	-0.02621327	-0.02819779	-0.02973357	-0.02727717	-0.02759292	-0.02894698	-0.03150591	-0.03035400	-0.03078970	-0.03368546	-0.03486806	-0.03291111	-0.03267717	-0.03559002	-0.03380029	-0.03487287	-0.03731952	-0.03582009	-0.03547391	-0.03591244	-0.03711176	-0.03626347	-0.03777275	-0.03811015	-0.03978969	-0.03770946	-0.03773225	-0.03969761	-0.03841864	-0.04085969	-0.04063371	-0.04383516	-0.04350434	-0.04397916	-0.04708822	-0.04735801	-0.04649981	-0.04712025	-0.04935456	-0.04763535	-0.04573229	-0.04634480	-0.04782216	-0.04560954	-0.04226161	-0.04142373	-0.04021201	-0.03466992	-0.03082605	-0.02712623	-0.02290924	-0.01563971	-0.01121499	-0.00940084	-0.00495367	-0.00268144	-0.00148031	-0.00254321	-0.00217685	-0.00319835	-0.00519370	-0.00421601	-0.00657884	-0.00667541	-0.00890065	-0.00706336	-0.00634477	-0.00568834	-0.00543379	-0.00550314	-0.00379750	-0.00304456	-0.00326553	-0.00176817	-0.00097589	-0.00104761	-0.00101228	-0.00025989	-0.00026944	-0.00013058	0.00008782	-0.00033862	-0.00053517	-0.00054168	-0.00044388	-0.00071230	0.00022373	-0.00121829	0.00089999	0.00055073	-0.00074295	0.00072605	0.00009557	-0.00044207	0.00105221	-0.00068719	0.00069888	0.00001468	-0.00042912	-0.00096988	-0.00005386	0.00011776	0.00036909	0.00033744	-0.00045657	0.00089204	-0.00054551	-0.00041874	-0.00041989	-0.00199098	0.00045352	0.00075406	0.00007216	0.00023198	0.00030540	-0.00107452	-0.00071039	0.00026292	0.00052854	-0.00075910	-0.00095133	-0.00038458	0.00022816	-0.00056132	-0.00023290	0.00067668	-0.00025783	-0.00136548	0.00059317	0.00004883	-0.00019836	-0.00045011	-0.00067984	-0.00010387	-0.00026238	-0.00066008	-0.00003869	-0.00025078	0.00018602	-0.00023766	0.00041146	0.00020663	-0.00014171	-0.00034375	-0.00001031	0.00025025	-0.00033865	0.00120861	-0.00036482	-0.00073304	0.00007907	-0.00039031	-0.00010660	0.00018959	-0.00000479	0.00021824	-0.00079009	-0.00058050	0.00020246	-0.00118591	-0.00051908	-0.00078640	-0.00077069	-0.00103864	-0.00118943	-0.00074618	-0.00001696	-0.00176524	-0.00044378	-0.00028647	-0.00079960	-0.00109810	-0.00031292	0.00040218	-0.00049943	-0.00150176	-0.00060260	0.00028155	-0.00054359	-0.00060973	0.00015133	0.00033150	0.00035765	-0.00000838	0.00053478	-0.00043146	-0.00067866	0.00005094	0.00119569	-0.00115717	-0.00097530	-0.00054987	-0.00013258	-0.00158899	-0.00163544	0.00083123	-0.00040827	-0.00003636	0.00059136	-0.00106317	-0.00226750	-0.00128701	0.00243657	0.00037276	-0.00146911	0.00135729	-0.00031610	-0.00069804	-0.00063116	0.00196294	-0.00065074	-0.00144081	0.00090319	0.00331702	-0.00148806	-0.00092936	0.00012052	-0.00016233	-0.00052735	-0.00108069	-0.00149032	-0.00094131	-0.00147946	-0.00451624	0.00196767	-0.00103098	-0.00198565	0.00000580	0.00026136	-0.00179278	-0.00041738	0.00074032	0.00216619	-0.00227709	-0.00202644	-0.00272867	-0.00079081	-0.00054502	-0.00252997	0.00042423	-0.00196283	-0.00050613	-0.00206320	-0.00134670	-0.00223642	-0.00218566	-0.00162015	0.00063963	-0.00233507	0.00168595	-0.00120443	0.00062564	-0.00298636	0.00045183	-0.00142413	0.00092651	-0.00161510	0.00034800	0.00065582	-0.00161411	-0.00093036	-0.00116378	-0.00220705	-0.00225895	-0.00172865	-0.00013526	0.00076829	-0.00136140	0.00147909	0.00063964	-0.00192107	-0.00012223	-0.00020668	-0.00134760	-0.00057185	-0.00142842	-0.00050981	0.00011140	-0.00378808	-0.00034701	0.00106779	-0.00107251	-0.00284765	0.00068860	0.00047934	-0.00102420	-0.00167068	0.00004463	-0.00120381	-0.00079335	-0.00116605	-0.00045470	-0.00126420	-0.00229224	-0.00123875	0.00061076	-0.00147567	-0.00180387	-0.00034032	-0.00026158	-0.00130075	0.00015352	-0.00011839	-0.00063189	-0.00065260	0.00000527	-0.00024555	-0.00142971	-0.00124088	-0.00144662	-0.00032389	0.00024815	-0.00091835	-0.00071326	0.00024044	-0.00133153	-0.00042737	0.00040851	-0.00090466	-0.00075307	-0.00049514	0.00047680	-0.00128729	0.00035854	-0.00041254	-0.00001479	-0.00036518	0.00029602	0.00008505	0.00002760	-0.00026733	-0.00070960	-0.00129808	-0.00029978	0.00054981	0.00042919	-0.00080056	-0.00080894	0.00026657	0.00034543	0.00009708	-0.00035542	-0.00043060	-0.00020723	-0.00028004	0.00034461	-0.00004064	0.00066677	-0.00038623	0.00035124	-0.00021311	-0.00016179	0.00002382	-0.00014274	0.00025887	-0.00010502	0.00028360	0.00044108	-0.00018565	0.00007196	-0.00032394	0.00013912	0.00001918	-0.00021343	-0.00052866	0.00032456	-0.00023438	-0.00036206	0.00004610	0.00002250	-0.00035626	-0.00040920	0.00027270	0.00027969	-0.00024465	0.00010037	0.00034087	-0.00042416	-0.13605820
-0.2997	-0.84921604	0.84862113	-21.47483647	-1.40588987	0.28814920	-0.04255348	-0.09061763	-0.45669845	-1.06961793	-21.47483647	-0.51171399	-0.05551965	0.52020949	-1.55829406	-0.40209989	-0.02794346	-0.23129221	0.54159951	0.93111327	-21.47483647	0.87327826	-21.47483647	-21.47483647	0.03673760	0.97035283	-21.47483647	-0.71637607	-21.47483647	0.38854854	-0.25371373	-0.51505668	-0.79694861	0.15086304	-0.40425682	0.45603464	-0.13387900	-0.03795428	-0.08170721	-0.07437428	-0.08486510	0.05769360	0.04193452	0.01136726	-0.06455160	0.05915248	0.02686121	0.03350574	0.00464508	0.05392274	0.01628749	0.03001437	0.02945827	0.04640056	0.02737417	0.03134024	0.03919724	0.03052364	0.03546815	0.03532507	0.02962399	0.02999451	0.02950138	0.02914013	0.02434209	0.02773687	0.02160833	0.02561641	0.02572931	0.02304828	0.01978004	0.02078994	0.01915976	0.02041844	0.01569754	0.01657652	0.01390885	0.01518627	0.01024063	0.01766043	0.00898251	0.00636828	0.00907262	0.00918559	0.00998588	0.01558209	0.00640906	0.00444520	0.00371918	0.00544389	0.00877167	0.00188897	0.01301602	-0.00120818	0.00365211	0.00422393	0.00474936	0.00837999	0.00698674	0.01395541	0.01127027	0.01692338	0.01815328	0.01128577	0.00512381	0.00101902	0.01685806	-0.00010899	-0.00475248	-0.01463598	-0.00536271	-0.02077779	-0.02225498	-0.02533945	-0.01082156	-0.02831159	-0.02662689	-0.03111544	-0.03744664	-0.04103092	-0.04387104	-0.04696204	-0.04486039	-0.03390266	-0.03343275	-0.03529143	-0.02939623	-0.02204144	-0.02105057	-0.01916160	-0.02006089	-0.02071848	-0.02366802	-0.02201652	-0.02990478	-0.02607736	-0.02731882	-0.02836515	-0.02994305	-0.03096891	-0.03375828	-0.03075647	-0.03244924	-0.03292847	-0.03506200	-0.03308054	-0.03373730	-0.03664084	-0.03586793	-0.03707575	-0.03727140	-0.03740411	-0.03850905	-0.03589683	-0.03710236	-0.03741870	-0.03822347	-0.03932375	-0.03871912	-0.03781282	-0.03834612	-0.03897380	-0.03849232	-0.03881827	-0.03777349	-0.03927576	-0.03998670	-0.04017119	-0.04200353	-0.04282980	-0.04140685	-0.04310633	-0.04609202	-0.04498328	-0.04558016	-0.04771356	-0.05099607	-0.04812552	-0.04794692	-0.04843048	-0.04822444	-0.04553023	-0.04284322	-0.03884579	-0.03381118	-0.02653039	-0.02097148	-0.01436486	-0.00887762	-0.00342727	-0.00024719	0.00309196	0.00400761	0.00666206	0.00630163	0.00454257	0.00182823	0.00098619	-0.00149798	-0.00320802	-0.00396900	-0.00615172	-0.00515696	-0.00630814	-0.00763499	-0.00752601	-0.00673287	-0.00657125	-0.00651934	-0.00593601	-0.00459122	-0.00485962	-0.00359540	-0.00271719	-0.00312843	-0.00246902	-0.00184180	-0.00165528	-0.00110357	-0.00101019	0.00013648	0.00019658	-0.00025963	0.00012879	-0.00058599	-0.00094508	-0.00037486	-0.00103651	-0.00056100	-0.00030717	0.00018403	-0.00065304	-0.00107884	-0.00210086	0.00043367	-0.00052605	-0.00050266	-0.00060870	-0.00020657	0.00117273	-0.00121628	-0.00096117	-0.00050214	-0.00055224	-0.00006424	-0.00048195	-0.00049591	0.00054384	-0.00053223	-0.00137286	-0.00089699	0.00027382	-0.00039865	-0.00066566	-0.00083108	0.00056086	0.00035214	-0.00035983	-0.00048384	0.00039645	0.00037596	-0.00156210	0.00002109	-0.00151305	-0.00039602	0.00064113	-0.00026131	0.00057742	-0.00019708	-0.00163500	0.00007647	-0.00011704	-0.00042993	-0.00126564	0.00003069	-0.00002996	0.00075830	0.00095385	-0.00074811	0.00085373	-0.00027089	0.00027212	0.00020269	-0.00058269	0.00048913	-0.00088044	-0.00067832	-0.00008021	-0.00016157	-0.00103713	-0.00111700	-0.00073472	0.00031481	-0.00016955	-0.00034485	0.00023946	-0.00085144	-0.00009617	-0.00071123	0.00034185	0.00003243	-0.00156365	-0.00016401	0.00026285	-0.00058595	-0.00038584	0.00001086	0.00017663	-0.00154419	0.00002869	0.00028093	0.00002179	0.00036260	-0.00017693	-0.00090291	-0.00042361	-0.00059767	0.00007465	0.00086132	0.00124798	-0.00062700	-0.00051665	-0.00053566	-0.00024553	-0.00118474	-0.00135578	-0.00080170	-0.00253706	-0.00207450	0.00079881	-0.00172323	-0.00034100	0.00010834	-0.00196475	-0.00217349	-0.00172257	0.00075785	-0.00098773	0.00042411	0.00085736	0.00071106	0.00064568	-0.00165650	0.00044362	0.00090440	-0.00212626	0.00077648	0.00087906	-0.00129225	-0.00024719	-0.00228221	-0.00412350	-0.00097512	-0.00099219	-0.00245268	0.00061534	-0.00153148	0.00138843	-0.00062920	-0.00120514	-0.00025152	-0.00027576	-0.00049496	-0.00162793	0.00023192	0.00238868	0.00135147	-0.00027547	-0.00035653	-0.00130944	-0.00339370	0.00114784	-0.00181391	0.00219335	-0.00150096	-0.00027906	-0.00288183	-0.00252137	-0.00283813	-0.00016751	0.00193703	-0.00023507	0.00006406	-0.00108923	-0.00081614	0.00125483	0.00064306	0.00147817	0.00039649	0.00227678	0.00100998	0.00075569	0.00098446	-0.00009393	-0.00038984	0.00144894	-0.00188086	-0.00044727	-0.00054204	-0.00241966	0.00066352	0.00008301	-0.00107349	-0.00058079	-0.00059168	0.00226616	-0.00187018	-0.00138679	-0.00033176	0.00003679	-0.00095044	-0.00009034	0.00041286	0.00021940	0.00127744	-0.00112547	-0.00073537	-0.00055288	-0.00075577	-0.00046345	-0.00029560	0.00129557	-0.00044388	0.00043149	0.00015458	0.00108537	-0.00026303	-0.00081104	0.00211154	0.00176146	0.00031100	0.00088222	0.00000569	0.00067326	0.00095328	0.00140345	0.00014550	0.00098142	-0.00057735	0.00018444	0.00073105	0.00059317	-0.00086132	-0.00073545	0.00052017	0.00181477	-0.00028899	-0.00068972	0.00114068	-0.00032965	0.00008044	0.00032607	0.00051375	-0.00024987	0.00117332	0.00053710	0.00054800	-0.00006403	0.00058205	0.00127780	0.00033990	0.00105808	0.00015757	0.00035490	0.00074086	0.00062598	0.00092237	0.00051012	0.00056169	0.00130651	-0.00042303	0.00052612	0.00115358	0.00151767	0.00089872	0.00083617	0.00088252	0.00076517	0.00030564	0.00054032	0.00068656	0.00088019	0.00023006	0.00085816	0.00071752	0.00079833	0.00011807	0.00048422	-0.00002524	0.00024619	0.00024541	0.00026305	0.00020268	0.00062853	-0.00044464	0.00035762	0.00021158	0.00036152	-0.00028343	0.00004097	0.00028860	0.00032854	0.00036751	0.00023568	0.00007038	0.00033394	0.00064985	0.00022694	-0.00002051	0.00043498	0.00088608	0.00020900	-0.44154646
-0.2497	-21.47483647	-21.47483647	0.48777609	-0.46852993	-0.31202629	0.13911009	0.87256187	-21.47483647	0.24336274	-21.47483647	0.26272491	-0.35167637	0.13357352	-0.19646354	0.08463814	-0.39278024	0.54259325	-0.83610158	-0.12581315	2.17767081	-0.61101663	-1.81263256	-21.47483647	0.80511600	-0.86131525	-21.47483647	-21.47483647	-1.10042310	-0.68161699	-21.47483647	-21.47483647	0.81959040	0.48815423	-21.47483647	0.92203623	-0.05125710	0.09223708	0.12042934	0.08725037	0.05532869	0.00172133	0.03771041	0.04700517	-0.03072236	0.05860727	0.00929230	0.05079702	0.00351533	0.03885379	0.01938805	0.03291867	0.02963810	0.03593714	0.02786003	0.03654795	0.03111870	0.02755553	0.03186633	0.03775246	0.03139417	0.03468216	0.02930935	0.03097781	0.02680316	0.02954409	0.02098896	0.02281114	0.02157038	0.02162541	0.01822045	0.01871937	0.02077929	0.02165826	0.01569545	0.01267592	0.01442484	0.01506241	0.00957255	0.01435710	0.00539384	0.00211142	0.00583704	0.00503956	0.00749708	0.00315401	0.00659415	0.00619554	0.00286488	0.01021953	-0.00179489	0.00380346	0.00030987	0.00340302	0.00081722	0.00558021	0.00940909	0.00774031	0.00359932	0.01054556	0.01362625	0.01356757	0.01626352	0.00781388	0.00338347	0.00938069	0.02102394	0.01142485	0.00673526	0.00817131	0.02072785	0.00657376	0.00364611	-0.00088842	0.01095154	-0.00350124	-0.00475611	-0.00979916	-0.01624174	-0.02569210	-0.03019421	-0.02929205	-0.02955789	-0.02118117	-0.02515611	-0.02819067	-0.02638370	-0.02120417	-0.01965675	-0.01890697	-0.02166404	-0.01966576	-0.02291659	-0.02407678	-0.03122196	-0.02816204	-0.02780415	-0.03050991	-0.02887615	-0.03037968	-0.03422003	-0.03171937	-0.03249659	-0.03257001	-0.03462366	-0.03384100	-0.03462758	-0.03451600	-0.03601520	-0.03747194	-0.03826520	-0.03643543	-0.03745471	-0.03712720	-0.03592621	-0.03723593	-0.03941979	-0.03823876	-0.03928853	-0.03774046	-0.03859145	-0.03863062	-0.03739115	-0.03928883	-0.03881496	-0.03843967	-0.03912210	-0.03680966	-0.03946656	-0.03886389	-0.03677735	-0.03672503	-0.03794385	-0.03742560	-0.03982495	-0.03965789	-0.03861582	-0.03935436	-0.04004962	-0.03802742	-0.03881241	-0.03778221	-0.03591099	-0.03364203	-0.03211603	-0.02776388	-0.02512880	-0.02129121	-0.01824694	-0.01248826	-0.01040089	-0.00460112	-0.00215351	0.00255257	0.00457934	0.00789762	0.00791382	0.00750010	0.00753577	0.00773207	0.00576739	0.00560630	0.00465204	0.00179207	-0.00011186	-0.00244688	-0.00213978	-0.00462724	-0.00602416	-0.00569405	-0.00732324	-0.00668432	-0.00744037	-0.00622545	-0.00657002	-0.00718627	-0.00601560	-0.00543789	-0.00543673	-0.00391752	-0.00220769	-0.00269645	-0.00253786	-0.00144602	-0.00031403	-0.00094858	-0.00147702	-0.00020036	-0.00056372	-0.00068081	-0.00005579	0.00050643	0.00043402	-0.00074752	-0.00044303	-0.00004189	0.00043488	-0.00002751	-0.00099587	0.00092453	-0.00124193	-0.00100859	-0.00060381	-0.00105429	-0.00026407	-0.00035409	-0.00022422	0.00019159	-0.00018923	-0.00005589	-0.00062615	-0.00024449	-0.00084094	-0.00085140	-0.00047493	-0.00065431	0.00023684	-0.00065420	-0.00028891	0.00030090	-0.00067366	-0.00126285	-0.00031281	0.00018242	-0.00001050	0.00033811	-0.00010776	0.00030168	-0.00016635	0.00000151	-0.00092883	-0.00044598	0.00079723	0.00061591	-0.00088852	0.00165594	-0.00055494	-0.00035956	-0.00059916	0.00099962	-0.00067474	0.00008973	-0.00153419	-0.00065527	0.00066013	-0.00066729	-0.00030711	0.00014339	-0.00037081	-0.00014770	-0.00107278	-0.00039404	-0.00012377	-0.00076212	-0.00042751	-0.00029489	-0.00014758	0.00006347	-0.00038341	0.00027642	0.00020952	-0.00016571	-0.00085007	-0.00021033	-0.00086581	-0.00039508	0.00025257	-0.00051851	-0.00022824	-0.00133157	0.00065157	0.00036804	-0.00068644	0.00098830	-0.00091995	0.00087990	0.00002748	-0.00062071	0.00022463	0.00014597	-0.00025147	0.00022678	-0.00102408	0.00030467	-0.00016400	-0.00144325	-0.00023984	-0.00095832	-0.00182766	0.00090556	0.00011905	0.00083767	0.00207907	-0.00173694	0.00091499	0.00173617	0.00139006	0.00062479	-0.00030603	0.00049407	0.00022059	0.00023823	0.00048685	0.00102962	-0.00045907	0.00049998	0.00026976	0.00114241	-0.00106527	0.00090893	-0.00198384	-0.00122002	-0.00080606	-0.00216344	-0.00185701	0.00138185	0.00136839	-0.00149256	0.00258075	-0.00304241	0.00166372	0.00199780	-0.00015325	0.00077621	0.00335899	0.00204426	0.00376398	-0.00046709	0.00257229	-0.00246110	-0.00053873	0.00266369	-0.00055452	0.00110863	-0.00062299	0.00166598	-0.00133366	0.00036116	-0.00215452	0.00018069	-0.00097400	0.00158907	-0.00124037	0.00288847	-0.00022014	0.00166020	-0.00029900	0.00015356	0.00030208	0.00347616	-0.00084503	-0.00027486	0.00048874	0.00068847	-0.00060652	0.00071713	-0.00194028	0.00161191	0.00140429	-0.00115194	0.00016602	0.00164901	0.00068245	-0.00151152	-0.00022154	0.00217188	-0.00116067	-0.00089161	0.00073148	0.00072888	0.00046929	-0.00057743	-0.00072913	0.00134086	0.00185819	0.00089834	0.00168451	0.00304347	0.00141393	0.00127071	-0.00041761	0.00113037	0.00036584	0.00228383	0.00049670	0.00197421	0.00078856	0.00095589	0.00082682	0.00231422	0.00056796	0.00055689	0.00058248	0.00095332	0.00084507	0.00141220	0.00083823	0.00140619	0.00023633	0.00078092	0.00118808	0.00205022	-0.00015812	-0.00004988	0.00058914	0.00148537	0.00007870	-0.00094537	0.00056990	0.00013382	0.00087771	0.00086373	0.00163121	0.00045164	0.00055289	0.00085967	0.00041516	0.00124345	0.00027044	0.00073752	0.00094211	0.00007154	-0.00068276	0.00015867	0.00105742	0.00082779	0.00120187	0.00131264	0.00114881	0.00052936	0.00076741	0.00089447	0.00081831	0.00106821	-0.00019859	0.00106606	0.00019907	0.00064239	0.00079169	0.00099894	0.00100356	0.00177344	0.00040784	0.00075902	0.00086529	0.00095277	0.00004836	0.00041721	0.00038921	0.00060746	0.00052903	0.00063387	0.00076080	0.00077288	0.00045219	0.00006443	0.00069100	0.00040650	0.00051126	0.00064543	0.00077589	0.00041970	0.00015700	0.00021535	0.00080657	0.00055639	0.00024047	0.00058519	0.00064126	0.00071433	0.00129111	0.00020967	0.61294375
-0.1997	0.03192415	0.41614047	-21.47483647	2.14397621	0.06980492	0.29495735	0.22197871	0.15218630	0.64420527	-0.63251654	0.36114252	-21.47483647	-0.23080167	-0.22556506	0.16547646	0.18909804	0.04643416	0.28910574	0.31074097	-21.47483647	-0.17977699	-0.67866117	-21.47483647	0.42068341	-0.63256211	-21.47483647	-21.47483647	0.34075657	0.16684660	-21.47483647	-1.10919923	-0.45395035	-0.43153985	1.87968910	0.71260033	-0.05592180	-0.10119949	0.16234974	0.03589701	0.00855245	0.07226330	0.06931142	0.05851695	-0.00575712	0.04562568	0.02375849	0.03405487	0.01614698	0.03730403	0.03061068	0.04810643	0.03719998	0.04777888	0.03474346	0.03230649	0.03447130	0.03545763	0.03409151	0.03224199	0.03276995	0.03323028	0.03182362	0.02979438	0.02246922	0.03100465	0.02286794	0.02375763	0.02525454	0.02062448	0.02029128	0.02118050	0.01951984	0.02152319	0.01386393	0.01580310	0.00994636	0.01695140	0.00693524	0.01111227	0.01041478	0.00624262	0.01506508	0.00632880	0.00548163	0.00183170	0.00578983	0.00078478	0.00025862	0.00435957	0.00475357	0.00740903	0.00547721	0.00837699	0.00168268	0.00572991	0.00785628	0.00243308	0.00587961	0.01570032	0.01107215	0.02009886	0.01699719	0.01439039	0.00618771	0.01139940	0.02051992	0.00500752	0.00344454	0.00086615	0.00744050	-0.00086664	0.00515619	0.00679644	0.01876078	-0.00196475	-0.00109454	-0.00947964	-0.01611204	-0.02687083	-0.03188679	-0.03389203	-0.04129241	-0.03793237	-0.04347683	-0.04605938	-0.03934470	-0.03070471	-0.02401555	-0.01880925	-0.02138580	-0.02057051	-0.02352516	-0.02236397	-0.02911704	-0.02695850	-0.02886601	-0.02945849	-0.02768902	-0.02933040	-0.03392385	-0.03030932	-0.03062491	-0.03143174	-0.03584656	-0.03311500	-0.03244961	-0.03480580	-0.03498804	-0.03601315	-0.03698143	-0.03676668	-0.03881431	-0.03441766	-0.03372340	-0.03459886	-0.03812781	-0.03626755	-0.03906843	-0.03733957	-0.03753514	-0.03735203	-0.03625460	-0.03827361	-0.03692533	-0.03796894	-0.03817463	-0.03614220	-0.03823958	-0.03529914	-0.03365220	-0.03448624	-0.03610692	-0.03314414	-0.03466020	-0.03493808	-0.03447956	-0.03419286	-0.03341794	-0.03287925	-0.03489108	-0.03378501	-0.03171264	-0.03181045	-0.03141847	-0.02917768	-0.02731968	-0.02639753	-0.02461537	-0.02188280	-0.02044734	-0.01766716	-0.01597302	-0.01303856	-0.00926053	-0.00674936	-0.00526969	-0.00192333	0.00130175	0.00350966	0.00504079	0.00746346	0.00699445	0.00928405	0.00756246	0.00923518	0.00937023	0.00674270	0.00354658	0.00443177	0.00393801	0.00125180	-0.00151286	-0.00321695	-0.00402022	-0.00499260	-0.00653413	-0.00646811	-0.00673081	-0.00660586	-0.00687377	-0.00771100	-0.00742268	-0.00538231	-0.00492336	-0.00487715	-0.00510749	-0.00361768	-0.00379154	-0.00327939	-0.00221384	-0.00052044	-0.00250095	-0.00157577	-0.00103630	-0.00062659	-0.00152384	-0.00015898	-0.00097899	0.00097256	-0.00203790	-0.00055259	-0.00013920	-0.00092943	-0.00039386	0.00009991	0.00003083	-0.00087159	-0.00045658	-0.00044801	-0.00104871	0.00084629	-0.00137434	-0.00063167	-0.00057889	-0.00039275	0.00009869	-0.00039739	-0.00077243	0.00102027	0.00045518	-0.00108603	-0.00105826	-0.00054102	-0.00042650	-0.00079213	-0.00043611	0.00083411	0.00009669	-0.00045913	-0.00013923	0.00072882	0.00042001	-0.00007026	0.00037237	0.00026307	-0.00050432	-0.00003961	-0.00034268	0.00028632	-0.00064107	-0.00015769	-0.00027921	-0.00001209	-0.00029366	-0.00087955	-0.00060593	0.00021179	-0.00083540	-0.00000249	-0.00056492	-0.00103164	-0.00038718	-0.00070116	-0.00024554	-0.00076502	-0.00075953	0.00061263	-0.00080517	-0.00088711	-0.00090073	0.00002959	-0.00146846	-0.00018861	-0.00080653	0.00016343	-0.00047972	0.00012475	-0.00124772	-0.00071077	-0.00035819	0.00134645	-0.00027218	-0.00099080	0.00007900	-0.00009911	-0.00033487	-0.00072572	-0.00043534	0.00007272	-0.00109669	-0.00071991	-0.00180119	0.00019789	-0.00140312	-0.00236485	-0.00128249	-0.00207918	-0.00167458	-0.00087955	-0.00102379	0.00016992	-0.00022758	-0.00152005	-0.00100598	-0.00087213	-0.00156694	-0.00081097	-0.00188768	0.00260198	-0.00173144	0.00071929	0.00010453	0.00037843	-0.00221478	-0.00056678	0.00095204	0.00069308	-0.00237857	-0.00091695	-0.00168550	-0.00085366	-0.00366833	-0.00296230	-0.00105410	-0.00121323	-0.00111601	-0.00199806	-0.00085904	-0.00265668	-0.00311897	-0.00185482	-0.00260002	-0.00042817	-0.00041683	-0.00015331	-0.00038427	-0.00039425	-0.00054679	-0.00339646	-0.00283743	-0.00133340	-0.00169822	0.00055136	-0.00282234	0.00094579	-0.00328461	-0.00275826	-0.00170810	-0.00035549	-0.00175352	0.00020361	-0.00244448	0.00172318	-0.00185690	0.00269190	-0.00091852	-0.00055990	-0.00237787	0.00067641	0.00010481	-0.00160786	-0.00040318	0.00052055	-0.00045715	-0.00156734	-0.00364517	-0.00008281	-0.00123355	-0.00140773	-0.00036558	-0.00141566	-0.00099209	-0.00047885	-0.00191009	0.00152085	-0.00053630	-0.00177633	-0.00171893	-0.00014668	-0.00084878	-0.00189359	-0.00100004	-0.00140383	0.00156508	-0.00037206	-0.00397371	0.00044799	-0.00038537	-0.00014542	0.00063260	0.00116447	-0.00102077	0.00022456	-0.00225310	0.00124629	-0.00090803	-0.00049206	-0.00075570	0.00035179	-0.00066445	-0.00103747	-0.00122317	-0.00058273	0.00017571	0.00086699	0.00018516	0.00053431	-0.00245227	0.00047416	-0.00063865	-0.00081790	-0.00111973	0.00052299	-0.00017478	0.00131950	-0.00043662	-0.00045343	0.00056157	-0.00011530	0.00012643	-0.00071863	0.00056503	-0.00110312	-0.00074555	0.00054647	-0.00028322	0.00035603	-0.00022541	0.00075564	-0.00044107	0.00013209	0.00003605	-0.00118019	-0.00038733	0.00000788	-0.00054124	-0.00017072	-0.00011464	-0.00029554	-0.00052441	0.00009080	-0.00042765	-0.00000043	0.00015157	0.00092669	-0.00038919	0.00025618	-0.00015135	-0.00010707	-0.00067085	0.00135816	-0.00023454	0.00036940	-0.00026160	0.00024980	-0.00038141	-0.00000897	-0.00004586	0.00065921	-0.00019955	0.00012982	0.00018702	-0.00004845	-0.00011831	-0.00004780	0.00042890	0.00008435	-0.00044740	0.00033653	-0.00001418	0.00037038	-0.00045083	-0.00004315	-0.00021617	0.00045279	-0.00017637	0.00049405	0.00006627	0.00028185	0.00046966	-0.00001903	-0.49412826
-0.1497	-0.12019011	0.01856993	-0.10347938	-0.09430481	-0.50474625	0.72069104	0.67481542	-21.47483647	0.33895272	0.25818570	-0.02966694	-0.21621092	0.72655908	-0.74002966	-0.18048121	-0.90002859	-0.22212249	-0.38425203	-0.25660199	-21.47483647	1.03450227	-21.47483647	-21.47483647	1.86847246	-1.13026178	-1.39540565	-0.21348599	1.38023865	0.42435706	-1.12437316	-0.91091156	-21.47483647	0.59369426	-0.25849550	-0.16953160	-0.10177836	-0.33166886	-0.15065288	0.20078343	-0.05643734	0.05268347	0.03477168	0.08752774	0.00014813	0.04864819	0.02801931	0.05470458	0.03383324	0.03049695	0.01124992	0.04278491	0.03591833	0.03254692	0.03178214	0.03052057	0.02915048	0.03553954	0.04049512	0.03307555	0.03311165	0.03236235	0.03292462	0.02951690	0.02632562	0.03034064	0.02215916	0.02402930	0.02298147	0.02048662	0.01956831	0.01877101	0.02036805	0.01964959	0.01205436	0.01222669	0.01498971	0.01727394	0.00959693	0.01514533	0.01135177	0.00387349	0.01342629	0.00497662	0.00754925	0.01387905	0.00817433	0.00565002	-0.00310584	0.01076951	0.00136764	0.00626398	0.00499394	0.00734131	0.00623474	0.00934318	0.01234534	0.00815875	0.00673255	0.01038858	0.01336544	0.01827593	0.01635164	0.01507230	0.00895692	0.00479267	0.01525292	0.00856129	0.00803193	0.00817928	0.02233185	0.00819457	0.00773203	-0.00258700	0.01196286	-0.00918226	-0.01138059	-0.01597875	-0.01676687	-0.02286860	-0.02303980	-0.02422711	-0.02305605	-0.02116419	-0.02293148	-0.02469724	-0.02102554	-0.02327405	-0.01978483	-0.01940036	-0.02054735	-0.02151209	-0.02323589	-0.02149474	-0.02713875	-0.02547970	-0.02633807	-0.02927202	-0.02858528	-0.02944382	-0.03223968	-0.03158821	-0.03108378	-0.03298835	-0.03344513	-0.03381503	-0.03363038	-0.03518335	-0.03578983	-0.03667869	-0.03475199	-0.03661935	-0.03699095	-0.03690084	-0.03661006	-0.03545538	-0.03826938	-0.03747073	-0.03780084	-0.03701783	-0.03803307	-0.03748804	-0.03756668	-0.03927282	-0.03685393	-0.03826511	-0.03726202	-0.03777885	-0.03767712	-0.03602192	-0.03544950	-0.03500958	-0.03441043	-0.03357800	-0.03190525	-0.03318538	-0.03307059	-0.03198532	-0.03176162	-0.03096844	-0.03308506	-0.03172399	-0.03065801	-0.03134570	-0.03112925	-0.03048032	-0.03047664	-0.02956720	-0.02827605	-0.02628860	-0.02672612	-0.02421560	-0.02311428	-0.02019774	-0.01916239	-0.01718970	-0.01677236	-0.01348432	-0.01164234	-0.00992090	-0.00798721	-0.00572763	-0.00287861	-0.00113600	0.00167197	0.00315252	0.00639237	0.00660264	0.00677371	0.00884136	0.00816917	0.00973264	0.00761811	0.00850846	0.00726734	0.00626719	0.00401824	0.00281470	0.00118935	0.00085889	-0.00103912	-0.00224400	-0.00288028	-0.00387949	-0.00438801	-0.00560576	-0.00600213	-0.00578705	-0.00546496	-0.00598013	-0.00548921	-0.00460750	-0.00472421	-0.00534109	-0.00392380	-0.00318837	-0.00254493	-0.00245540	-0.00255600	0.00025757	-0.00225635	-0.00195709	-0.00094731	-0.00113089	-0.00024756	0.00013719	0.00023590	0.00010651	0.00010111	-0.00022661	-0.00025942	-0.00010463	-0.00042131	0.00020362	0.00048452	-0.00003309	0.00123266	-0.00001358	-0.00026084	0.00059306	-0.00009569	-0.00028596	0.00073082	0.00006558	-0.00005693	0.00074831	-0.00022333	0.00054532	0.00014148	-0.00052613	-0.00029242	0.00016908	0.00030268	-0.00009122	0.00027851	0.00062618	0.00094467	-0.00014202	-0.00069602	0.00094160	-0.00060197	-0.00003264	0.00029753	-0.00053910	0.00070637	-0.00072258	-0.00074393	0.00042580	-0.00003943	-0.00018794	-0.00010192	-0.00011695	-0.00007767	-0.00055905	0.00067183	-0.00035780	0.00028541	0.00008349	0.00048521	0.00045193	0.00045699	-0.00032519	0.00109545	-0.00051072	-0.00043158	-0.00030356	0.00007412	-0.00081246	0.00027213	0.00045333	-0.00026133	0.00155726	-0.00010979	0.00003030	0.00011581	0.00041705	-0.00017463	-0.00041139	0.00071513	0.00012764	0.00014252	-0.00059373	0.00039602	-0.00060310	-0.00004006	-0.00022306	-0.00013273	-0.00089061	-0.00024245	0.00040155	-0.00091211	0.00039299	0.00068344	-0.00084796	-0.00127719	0.00020190	0.00062980	-0.00254476	-0.00043451	0.00234914	0.00185046	-0.00065067	0.00115542	0.00150911	-0.00017891	-0.00149343	0.00213692	0.00074601	0.00166159	0.00135203	0.00024665	0.00094647	-0.00171144	0.00024951	-0.00120191	-0.00002346	-0.00038060	-0.00043817	0.00234796	0.00078113	-0.00096732	-0.00076506	-0.00207395	0.00256584	0.00073591	0.00158375	0.00119286	0.00016051	0.00016599	-0.00326718	-0.00081603	0.00162141	-0.00126908	-0.00018456	-0.00021572	0.00293979	-0.00241166	-0.00261348	-0.00129734	0.00029791	-0.00112785	0.00141271	-0.00056989	-0.00006076	-0.00086476	0.00037628	-0.00043454	0.00017482	-0.00062830	0.00152317	0.00132756	-0.00063078	0.00112230	0.00113664	0.00131566	-0.00028941	-0.00475527	0.00089762	0.00094140	0.00065934	-0.00081843	-0.00110247	0.00069922	0.00074361	-0.00239113	0.00174042	0.00036176	-0.00052926	0.00067553	-0.00135957	-0.00119365	-0.00031237	-0.00045476	0.00040319	0.00050469	-0.00076714	-0.00161259	0.00050133	0.00009373	-0.00063608	-0.00037780	0.00132435	-0.00063067	0.00095014	0.00015163	-0.00083124	-0.00091053	0.00103736	0.00066927	0.00038482	0.00072788	0.00015282	0.00103780	-0.00080204	-0.00031528	0.00026390	-0.00009598	0.00032531	0.00012843	0.00013089	-0.00110850	0.00011462	0.00006417	-0.00113427	0.00055418	0.00054967	-0.00117143	0.00009718	0.00072451	-0.00059666	-0.00042721	0.00050723	0.00097884	-0.00139968	0.00029238	-0.00012859	-0.00009209	-0.00004303	0.00002633	0.00068515	0.00048680	-0.00045613	0.00015806	-0.00027894	-0.00024080	-0.00164922	-0.00020512	0.00024632	-0.00022174	-0.00016192	0.00041618	0.00014632	0.00009835	0.00066459	-0.00000874	-0.00023624	-0.00054342	-0.00086316	-0.00027007	0.00003370	-0.00094496	-0.00001181	-0.00007580	-0.00011933	0.00037728	-0.00044585	-0.00026751	-0.00034821	0.00015131	-0.00007510	0.00002469	-0.00014654	0.00019707	-0.00005992	-0.00012471	-0.00010625	-0.00015302	0.00003602	-0.00031590	0.00013904	0.00020892	0.00005589	-0.00010354	-0.00019422	-0.00035513	-0.00015791	0.00017477	0.00011182	0.00001442	0.00009269	-0.00000051	-0.00006007	0.07288759
-0.0997	0.68176383	0.01646544	1.71722317	-0.48588610	-0.90558656	-21.47483647	-21.47483647	-0.78581759	0.05711170	0.05644610	-0.11701449	-0.20309149	-0.56508100	0.18313729	-21.47483647	-0.01095398	0.22560030	-0.32757255	-0.49248147	-21.47483647	0.53772163	0.19797489	-0.96417814	-21.47483647	0.28562966	-21.47483647	-21.47483647	-21.47483647	-0.23111672	-21.47483647	-21.47483647	-21.47483647	-0.13459605	-21.47483647	1.20910735	-0.14231054	0.03102643	0.12700670	0.06025382	0.09984488	0.02037590	0.03653732	0.08165742	0.02414531	-0.03369520	0.03437762	0.07024189	0.02868417	0.03305118	0.04637864	0.03559201	0.03102391	0.02170154	0.03968826	0.03657348	0.03428379	0.02827773	0.04218550	0.03676662	0.03394581	0.03382409	0.03492836	0.03106741	0.02644552	0.02715993	0.02464437	0.02362363	0.02428821	0.02098643	0.02000804	0.02089748	0.02375722	0.01907337	0.01849583	0.01444994	0.01631785	0.01617318	0.00995320	0.01163559	0.01462763	0.01151626	0.00441011	0.00465566	0.00893126	0.00846727	0.00247450	0.00515342	0.00768446	0.00861417	0.00078043	0.00423386	0.01692901	0.00594035	0.00507331	0.01277222	0.01488329	0.00826105	0.00685543	0.01439556	0.01339199	0.01429636	0.02122877	0.01522260	0.01496053	0.00090614	0.01739064	0.00831032	0.00598893	-0.01206135	-0.00097726	-0.01570122	-0.00853546	-0.01292868	0.00298102	-0.01966388	-0.01912799	-0.02543397	-0.02925704	-0.04097510	-0.04188900	-0.04237093	-0.04368710	-0.03681400	-0.03396918	-0.03365761	-0.02482170	-0.02425255	-0.01929322	-0.01975026	-0.01865020	-0.02104527	-0.02232687	-0.02349454	-0.02592203	-0.02746342	-0.02555695	-0.03023709	-0.02966602	-0.02898891	-0.03218785	-0.03288895	-0.03171417	-0.03180797	-0.03411341	-0.03405195	-0.03344969	-0.03352207	-0.03466002	-0.03726673	-0.03606819	-0.03566218	-0.03642239	-0.03733621	-0.03582885	-0.03558666	-0.03915331	-0.03725980	-0.03844709	-0.03736158	-0.03731073	-0.04015564	-0.03545733	-0.03910196	-0.03714186	-0.03742327	-0.03766402	-0.03753641	-0.03688021	-0.03616918	-0.03348601	-0.03429439	-0.03332212	-0.03264478	-0.03248957	-0.03344165	-0.03160610	-0.03203983	-0.03094912	-0.03006527	-0.03029570	-0.02894511	-0.02876388	-0.02896306	-0.02740826	-0.02803654	-0.02804417	-0.02794004	-0.02703709	-0.02755270	-0.02721909	-0.02501105	-0.02671883	-0.02394233	-0.02472529	-0.02322443	-0.02082270	-0.02073571	-0.01784596	-0.01728712	-0.01455566	-0.01396090	-0.01198526	-0.00890417	-0.00899358	-0.00603715	-0.00514321	-0.00400845	-0.00120607	-0.00021139	0.00251430	0.00424302	0.00642207	0.00835993	0.00868109	0.00796359	0.00900090	0.00812173	0.00809614	0.00769832	0.00908125	0.00749879	0.00700566	0.00514606	0.00490744	0.00299325	-0.00000017	-0.00018162	0.00031926	-0.00299856	-0.00279747	-0.00356009	-0.00390286	-0.00491743	-0.00438191	-0.00485082	-0.00335489	-0.00462338	-0.00540091	-0.00332038	-0.00538294	-0.00443730	-0.00334852	-0.00278257	-0.00260715	-0.00270611	-0.00104386	-0.00159941	-0.00066587	-0.00126499	-0.00106723	-0.00072650	-0.00097546	-0.00041095	0.00021341	-0.00026244	0.00055824	0.00122809	-0.00027517	0.00110953	0.00012611	-0.00039220	0.00065884	-0.00078812	0.00044040	0.00057270	0.00025897	0.00046544	0.00108742	0.00051302	0.00036431	0.00012858	0.00070470	-0.00015608	0.00068586	0.00084173	0.00151212	0.00039392	0.00024458	0.00119114	-0.00029452	0.00102584	0.00096823	-0.00066124	0.00072468	-0.00116589	0.00042527	0.00136379	-0.00013055	0.00035741	-0.00034193	0.00000082	0.00055835	-0.00009316	0.00082276	0.00007942	0.00019603	0.00001257	0.00051991	0.00006631	0.00039305	-0.00023345	0.00047918	0.00055300	0.00010394	0.00061220	0.00111262	-0.00061075	-0.00014098	-0.00035868	0.00037979	0.00149321	0.00077822	0.00016717	0.00195402	0.00056125	0.00134579	0.00015491	0.00119771	0.00107179	0.00093655	0.00034363	0.00113469	0.00003264	0.00080653	0.00025746	0.00117923	-0.00085436	-0.00064799	0.00022971	0.00042388	-0.00043188	-0.00006623	-0.00111770	0.00076669	0.00135396	0.00300019	0.00001806	0.00476665	0.00193585	-0.00009875	0.00115376	0.00314314	0.00196004	0.00049441	0.00127281	0.00167336	0.00215548	0.00090851	0.00169043	-0.00093345	-0.00115016	-0.00013369	-0.00004294	0.00055608	0.00134373	-0.00022930	0.00035976	0.00191732	-0.00092023	0.00243888	0.00061377	0.00032332	-0.00108688	0.00331406	0.00253007	0.00222329	-0.00007418	0.00229796	-0.00360018	0.00087634	0.00239643	0.00116733	0.00079818	0.00263655	0.00095543	-0.00129465	-0.00134416	0.00058562	-0.00180211	0.00115430	0.00173834	-0.00024630	0.00242406	-0.00223084	0.00343911	0.00102411	0.00038004	-0.00041961	0.00279821	-0.00019521	0.00061920	0.00010028	0.00186174	0.00079909	-0.00283188	-0.00290157	0.00056921	0.00135811	-0.00225299	0.00175836	0.00020211	0.00188022	-0.00042210	0.00094663	0.00126375	-0.00010814	-0.00025704	0.00126835	0.00252730	-0.00007996	-0.00111831	-0.00049326	-0.00044552	0.00119165	-0.00098921	0.00031082	0.00192844	0.00010820	0.00066444	0.00011184	-0.00092795	-0.00129024	0.00063928	0.00036387	-0.00021662	-0.00024235	-0.00008933	0.00024936	0.00084830	0.00200213	0.00027133	0.00075497	-0.00021272	0.00092564	-0.00005548	0.00052478	0.00013305	0.00037237	0.00081191	0.00067891	0.00011460	0.00022023	-0.00099512	0.00003702	0.00049102	0.00013634	0.00035462	0.00043064	-0.00077201	-0.00010271	0.00054885	0.00050950	-0.00061495	0.00094769	-0.00038529	0.00008533	0.00070215	-0.00038392	0.00062748	0.00033240	-0.00015664	0.00065955	-0.00046349	0.00088368	-0.00086395	0.00038748	0.00073166	0.00072813	-0.00060544	0.00048085	0.00107700	-0.00060993	0.00037996	0.00101237	0.00125163	0.00087262	0.00027840	0.00077990	0.00052976	-0.00048364	0.00019355	0.00025136	0.00019654	0.00036260	-0.00021248	0.00020635	-0.00046756	0.00005642	0.00002346	0.00078184	0.00020105	0.00002640	0.00018778	-0.00025350	0.00039272	0.00022821	-0.00021504	-0.00017328	-0.00023685	0.00027933	0.00025566	-0.00026200	-0.00029481	-0.00000553	0.00018959	0.00039776	0.00012936	-0.00006872	0.00011350	-0.00009747	0.00041024	0.27030101
-0.0497	-0.07354749	-0.78102314	-0.45642823	0.44452908	0.81838444	-0.56283894	-0.66004788	0.05604676	-0.33250725	0.49449398	-0.74544740	1.09690201	0.20116222	0.24313423	0.62879515	-0.64839494	0.08957390	-0.10694747	-0.04914217	-21.47483647	-1.56275380	-21.47483647	-21.47483647	-21.47483647	-21.47483647	0.31638941	-0.56589264	-21.47483647	-0.12572843	0.51581860	1.77862501	0.69561797	-0.46924132	-0.45424471	0.13501531	-0.67598200	-0.09950620	0.28273375	-0.06502607	0.06769382	-0.01798165	0.07336346	0.08450440	0.03448361	0.04407850	0.02142635	0.04459782	0.01375198	0.04607577	0.01806667	0.03376814	0.03407322	0.03964406	0.02782241	0.03062986	0.03772943	0.03553806	0.03514102	0.03360563	0.02738059	0.03118039	0.02759487	0.03050988	0.02886525	0.02938734	0.02317293	0.02387266	0.02681352	0.02144592	0.01707623	0.02283273	0.02051781	0.01851206	0.01567868	0.01635613	0.01194315	0.01714833	0.00627154	0.01552459	0.00745729	0.00673540	0.00817194	0.01654153	0.00520570	0.00953422	0.00229379	0.00420048	-0.00921313	0.01574184	-0.00373522	0.00981942	0.00480005	0.00583220	0.01285251	0.01221125	0.01296008	0.01613314	0.00901762	0.01562744	0.01411000	0.01541668	0.02114014	0.01356563	0.00927065	-0.00163871	-0.00027206	-0.00841411	-0.01883814	-0.03202044	-0.01851768	-0.02288833	-0.02253670	-0.03475512	-0.02574829	-0.04276894	-0.03692689	-0.04246069	-0.04927177	-0.05653191	-0.05946019	-0.05761825	-0.05081471	-0.03618699	-0.03530150	-0.03221103	-0.02605679	-0.02141390	-0.01819419	-0.01937106	-0.02045506	-0.01967725	-0.02205748	-0.02297167	-0.02750062	-0.02815618	-0.02689020	-0.03040276	-0.02982749	-0.03022945	-0.03277549	-0.03041477	-0.03190524	-0.03237612	-0.03322391	-0.03536255	-0.03270477	-0.03458341	-0.03352454	-0.03620112	-0.03724244	-0.03620853	-0.03630819	-0.03533004	-0.03556957	-0.03585623	-0.03697647	-0.03688242	-0.03992894	-0.03650633	-0.03726093	-0.03796827	-0.03602780	-0.03822971	-0.03610341	-0.03791239	-0.03841681	-0.03634151	-0.03745028	-0.03582287	-0.03378250	-0.03370270	-0.03283128	-0.03279871	-0.03448360	-0.03231030	-0.03080725	-0.03057704	-0.03051894	-0.02896060	-0.03051046	-0.03012550	-0.03002980	-0.02810499	-0.02689821	-0.02563436	-0.02564383	-0.02553361	-0.02363161	-0.02413483	-0.02614640	-0.02273227	-0.02460066	-0.02276596	-0.02511519	-0.02272838	-0.02281010	-0.02144737	-0.02170143	-0.02038020	-0.01766865	-0.01686577	-0.01648706	-0.01551030	-0.01441492	-0.01265122	-0.01182928	-0.01025227	-0.00903041	-0.00735483	-0.00563881	-0.00380952	-0.00304812	-0.00106795	0.00030823	0.00214092	0.00396395	0.00401232	0.00409688	0.00660264	0.00733518	0.00896180	0.00955246	0.00836764	0.00906019	0.00934115	0.00806771	0.00733777	0.00735592	0.00637744	0.00516634	0.00506411	0.00425642	0.00170117	0.00149428	0.00100124	0.00094312	-0.00049261	-0.00195920	-0.00155525	-0.00336588	-0.00381754	-0.00451796	-0.00379566	-0.00283164	-0.00445753	-0.00446118	-0.00381995	-0.00280800	-0.00381042	-0.00434132	-0.00317940	-0.00171351	-0.00228581	-0.00275582	-0.00155613	-0.00020815	0.00003004	-0.00111885	0.00037834	0.00060751	-0.00099261	0.00013317	0.00026738	0.00204800	0.00049438	-0.00040141	0.00096605	0.00076340	0.00150999	0.00041341	0.00070956	0.00095741	0.00129621	0.00003777	0.00102614	0.00177057	0.00085780	-0.00085458	0.00196986	0.00081350	0.00126190	0.00095928	0.00060885	0.00119237	0.00049126	0.00040451	0.00127231	0.00149674	0.00085371	-0.00037509	0.00130773	0.00208595	0.00059238	0.00027295	0.00050856	0.00128385	0.00059592	0.00109794	0.00173353	0.00192099	0.00083784	0.00085059	0.00174732	0.00150777	0.00210531	0.00051587	0.00076309	0.00162530	0.00114890	0.00073874	0.00211035	0.00234492	0.00138243	0.00125084	0.00225147	0.00230227	0.00067534	0.00118926	0.00160092	0.00191650	0.00242069	0.00124533	0.00152896	0.00369747	0.00273375	0.00026441	0.00175441	0.00099826	0.00107612	0.00128210	0.00317006	0.00409116	0.00088532	0.00106951	0.00146775	0.00557895	0.00199740	0.00047552	0.00349991	0.00455696	0.00267016	0.00188365	0.00343492	0.00364205	0.00358066	0.00352697	0.00308617	0.00411524	0.00307684	0.00079668	0.00004034	0.00236863	0.00371199	0.00141071	0.00311094	0.00365595	0.00379754	0.00340852	0.00252158	0.00668986	0.00375169	0.00205291	0.00324209	0.00569120	0.00669580	0.00549739	0.00331915	0.00746479	0.00212709	0.00320751	0.00271931	0.00287211	0.00612454	0.00479493	0.00503516	0.00292115	0.00226742	0.00279319	0.00152946	0.00360261	0.00449837	0.00345839	0.00512902	0.00488537	0.00652978	0.00473530	0.00523689	0.00488824	0.00615188	0.00334266	0.00360965	0.00413728	0.00344815	0.00596973	0.00427788	0.00292130	0.00194388	0.00545495	0.00232478	0.00537535	0.00350360	0.00231409	0.00428526	0.00353810	0.00725447	0.00428350	0.00168755	0.00350555	0.00267973	0.00179887	0.00154340	0.00399727	0.00388589	0.00412342	0.00419601	0.00369823	0.00438123	0.00512050	0.00253650	0.00373172	0.00394580	0.00387360	0.00383823	0.00344877	0.00318055	0.00318192	0.00217373	0.00406469	0.00282338	0.00284351	0.00184717	0.00385137	0.00282404	0.00274116	0.00231615	0.00292252	0.00161673	0.00154940	0.00235661	0.00239514	0.00177954	0.00166134	0.00298332	0.00307080	0.00252410	0.00123410	0.00234273	0.00280435	0.00178763	0.00215211	0.00129549	0.00172375	0.00213733	0.00188842	0.00223283	0.00156372	0.00215859	0.00143857	0.00240094	0.00167763	0.00104667	0.00259580	0.00226044	0.00186618	0.00265304	0.00214933	0.00263949	0.00301387	0.00256066	0.00186745	0.00225023	0.00287119	0.00200840	0.00279193	0.00209569	0.00190723	0.00197377	0.00113757	0.00152628	0.00198127	0.00203883	0.00091260	0.00110621	0.00206257	0.00122989	0.00090396	0.00070939	0.00117099	0.00125125	0.00164756	0.00115685	0.00179462	0.00112647	0.00088554	0.00053166	0.00141075	0.00109671	0.00065785	0.00106722	0.00105654	0.00123567	0.00108317	0.00100273	0.00141260	0.00101525	0.00149689	0.00121947	0.00152894	0.00112559	0.00170668	0.00096436	0.10151026
0.0003	0.30810897	0.07871677	-0.43875299	-2.13762879	-0.69846095	-21.47483647	-1.53738669	0.07563064	-0.22605432	0.58533873	-1.23885238	0.27336947	0.29306368	1.11048853	-1.06738883	-1.03712809	0.41472799	-0.48334451	0.68944710	-21.47483647	0.32822388	-21.47483647	-21.47483647	-21.47483647	0.40387100	-21.47483647	0.49903342	-21.47483647	-1.91160941	-21.47483647	-0.51358363	-0.06058675	0.32740514	1.27446440	-0.88406920	-0.23571952	-0.07037872	0.09465540	-0.04257889	-0.04969212	0.03751735	-0.02909214	0.06159402	-0.05268382	0.02807355	0.03971695	0.02187779	0.00152843	0.04009057	0.03215970	0.02855927	0.02855397	0.04557628	0.03042650	0.02684593	0.03903035	0.03596772	0.03754215	0.03641862	0.02966304	0.03379583	0.03126595	0.02842080	0.02635405	0.03152973	0.02142234	0.02400477	0.02647428	0.01927444	0.01556672	0.01942100	0.02047776	0.01844393	0.01025638	0.01392701	0.01369900	0.01193833	0.00846247	0.01493876	0.00872440	0.00510698	0.00903317	0.01061986	0.00487806	0.00329787	0.00379478	0.00618052	-0.00836218	0.00548165	0.00657805	0.01024694	0.00902190	0.00064599	0.00911323	0.00609444	0.00359155	0.01038047	0.00663201	0.01555338	0.00547596	0.02015631	0.01588385	0.00948363	0.00953631	0.00107961	-0.00789143	-0.01841147	-0.02351942	-0.03770664	-0.03327655	-0.04524413	-0.03903047	-0.04548540	-0.03301657	-0.04599545	-0.04525684	-0.04889573	-0.05931098	-0.06608742	-0.06430188	-0.05911409	-0.05307127	-0.03431860	-0.03139916	-0.03750358	-0.02910391	-0.02600419	-0.02034123	-0.01990093	-0.02107268	-0.02137098	-0.02465447	-0.02521604	-0.02870053	-0.02733232	-0.02870586	-0.03026533	-0.03083506	-0.03026346	-0.03365094	-0.03380050	-0.03262557	-0.03286289	-0.03403960	-0.03482477	-0.03321506	-0.03488057	-0.03741014	-0.03551511	-0.03601957	-0.03829902	-0.03746039	-0.03666779	-0.03802966	-0.03806158	-0.03862862	-0.03818692	-0.03947156	-0.03874292	-0.03828633	-0.03878492	-0.03801880	-0.03747574	-0.03888213	-0.03823194	-0.03846028	-0.03615630	-0.03756583	-0.03630952	-0.03556637	-0.03374397	-0.03628869	-0.03363891	-0.03269199	-0.03345557	-0.03320078	-0.03338232	-0.03224200	-0.03106222	-0.03275381	-0.02964236	-0.02936719	-0.02962171	-0.02875509	-0.02867034	-0.02775214	-0.02718176	-0.02678556	-0.02417575	-0.02555938	-0.02415036	-0.02529865	-0.02175315	-0.02154351	-0.02218179	-0.02150761	-0.02150470	-0.02281885	-0.02119935	-0.02014895	-0.01905659	-0.02038492	-0.01951589	-0.01855064	-0.01620747	-0.01450320	-0.01338168	-0.01370503	-0.01192861	-0.01146351	-0.00925072	-0.00778357	-0.00779943	-0.00808367	-0.00487739	-0.00483867	-0.00435790	-0.00442636	-0.00055330	0.00153604	0.00152293	0.00347805	0.00397547	0.00535709	0.00653484	0.00596749	0.00775684	0.00721010	0.00867801	0.00819763	0.00913564	0.00793566	0.00700718	0.00670798	0.00793806	0.00652262	0.00524117	0.00464133	0.00520927	0.00301313	0.00241874	0.00127942	-0.00004612	-0.00004879	0.00050747	-0.00191729	-0.00110935	-0.00190486	-0.00283308	-0.00360804	-0.00401572	-0.00380815	-0.00433386	-0.00568411	-0.00417166	-0.00361699	-0.00339934	-0.00513105	-0.00267298	-0.00339543	-0.00387448	-0.00302861	-0.00199360	-0.00129672	-0.00112852	-0.00186417	-0.00007654	-0.00071218	-0.00069294	-0.00108819	0.00044777	0.00122904	0.00002409	0.00011338	0.00120852	0.00128768	0.00117529	0.00012959	0.00185218	0.00035659	0.00132819	0.00016287	-0.00028182	0.00083912	-0.00008607	-0.00011477	0.00092379	0.00046485	0.00121253	-0.00095320	0.00038187	0.00042965	0.00052708	-0.00027826	0.00046031	0.00003066	0.00056172	-0.00020522	0.00046207	0.00024026	0.00070605	-0.00049620	0.00092978	0.00112896	0.00054046	0.00036072	0.00089181	0.00027655	-0.00011357	0.00032865	0.00271471	0.00182784	0.00139792	-0.00007250	0.00085697	0.00109227	0.00046771	0.00162730	0.00039649	0.00074176	0.00127253	0.00112309	0.00077351	0.00007636	0.00133241	0.00020342	-0.00011043	-0.00089510	0.00334154	0.00145644	0.00180167	0.00045942	0.00081670	-0.00027652	0.00059050	0.00119546	0.00117917	0.00114136	0.00052425	0.00211538	0.00284021	-0.00090013	0.00179445	0.00164196	0.00419869	0.00322523	0.00216241	0.00174982	0.00155573	0.00028396	0.00143990	0.00114470	0.00132844	-0.00102087	0.00324765	0.00287007	0.00259268	0.00264331	-0.00040260	0.00159979	0.00199753	0.00099019	-0.00030231	0.00670730	0.00484630	0.00339782	0.00280594	0.00281055	0.00005948	0.00042113	0.00205256	0.00014630	0.00581324	0.00301368	0.00330894	0.00146731	0.00192038	0.00429156	0.00108779	0.00388920	0.00525035	0.00198196	0.00363621	0.00107094	0.00723263	0.00223378	0.00171951	0.00391945	0.00495283	0.00256491	0.00011500	0.00427086	0.00278376	0.00361655	0.00198873	0.00183561	0.00433397	0.00315732	0.00443604	0.00734585	0.00377497	0.00026165	0.00443064	0.00296762	0.00334194	0.00497992	0.00266439	0.00334444	0.00302247	0.00144544	0.00282006	0.00076251	0.00122953	0.00273303	0.00373952	0.00077267	0.00210911	0.00286493	0.00259410	0.00218745	0.00296275	0.00138646	0.00173413	0.00132840	0.00233817	0.00192219	0.00138234	0.00217189	0.00265145	0.00251299	0.00146810	0.00309804	0.00176264	0.00109872	0.00205379	0.00199320	0.00170249	0.00119371	0.00133850	0.00221487	0.00235756	0.00158566	0.00172957	0.00217271	0.00222442	0.00049375	0.00117349	0.00287813	0.00121313	0.00121021	0.00191500	0.00243781	0.00099078	0.00219348	0.00183006	0.00151646	0.00152054	0.00215733	0.00123801	0.00227408	0.00091360	0.00181283	0.00177219	0.00139425	0.00135273	0.00197401	0.00195281	0.00178428	0.00153508	0.00124529	0.00093584	0.00260980	0.00267040	0.00203792	0.00140988	0.00155595	0.00168624	0.00197284	0.00152285	0.00191966	0.00258544	0.00108580	0.00129455	0.00165331	0.00132420	0.00076403	0.00096516	0.00124038	0.00131389	0.00087914	0.00088476	0.00118027	0.00088295	0.00045059	0.00063933	0.00091909	0.00047542	0.00041306	0.00128186	0.00126805	0.00089357	0.00057033	0.00060418	0.00051590	0.00063435	0.00118907	0.00068292	0.00107825	0.00046448	0.00154858	0.00056978	0.29054819
0.0503	0.19048067	-21.47483647	-21.47483647	-0.44124734	0.13780059	-0.98057616	0.95610785	-1.74666679	-0.09691347	0.58699781	-21.47483647	-21.47483647	-0.33353695	-0.03347064	0.58759442	-1.17220083	-0.34352599	0.21929779	-21.47483647	-21.47483647	0.10225275	-21.47483647	-21.47483647	0.71891912	-1.06194282	-21.47483647	-0.50732827	-0.34385136	-21.47483647	0.59207970	-1.01587546	0.45451623	0.08604224	-0.80050723	0.09949624	-0.09532832	0.17074537	-0.01052740	0.17160003	-0.02218251	0.08450025	0.09126672	0.02963934	0.00196899	0.07688336	0.00161896	0.03692057	0.02034253	0.05097628	0.02712568	0.04519342	0.03340621	0.04470746	0.02486908	0.03038833	0.03642644	0.03674994	0.03515219	0.03611480	0.03091269	0.03543319	0.02391763	0.02995582	0.02752999	0.02562157	0.02031898	0.02458587	0.02170511	0.02024337	0.02015281	0.02059569	0.01865683	0.01791202	0.01373709	0.01333200	0.00848183	0.01634454	0.00870365	0.01159960	0.00350059	0.00372044	0.00931460	0.00533268	0.00188548	-0.00122854	0.00601037	0.00157435	-0.00930806	0.00569064	0.00554766	0.00981930	0.00644394	0.00741567	0.00363009	0.00569341	0.01060966	0.01441401	0.00163334	0.01426816	0.00988481	0.01946334	0.01627084	0.01296393	0.01005500	0.00109221	-0.00880037	-0.01504723	-0.02940684	-0.04003302	-0.03138475	-0.04079615	-0.04226348	-0.04838910	-0.03975487	-0.05177594	-0.05641796	-0.06107025	-0.07073287	-0.07844502	-0.07901887	-0.07064936	-0.05980898	-0.03650045	-0.03000705	-0.02429131	-0.01847057	-0.01960316	-0.01990148	-0.01827436	-0.01956578	-0.02021039	-0.02309962	-0.02215255	-0.02777804	-0.02612245	-0.02820352	-0.02898863	-0.02925256	-0.03041214	-0.03204568	-0.03166250	-0.03156275	-0.03190479	-0.03274200	-0.03382699	-0.03309098	-0.03400848	-0.03523059	-0.03568385	-0.03643359	-0.03546801	-0.03601808	-0.03587670	-0.03699161	-0.03567876	-0.03708930	-0.03727512	-0.03805721	-0.03560031	-0.03813882	-0.03820716	-0.03619986	-0.03839146	-0.03817030	-0.03757742	-0.03724424	-0.03633279	-0.03755834	-0.03504958	-0.03482011	-0.03345825	-0.03419350	-0.03292623	-0.03178832	-0.03249019	-0.03182439	-0.03106619	-0.03090328	-0.03000895	-0.03064067	-0.02918418	-0.02850667	-0.02899904	-0.02868426	-0.02729992	-0.02873253	-0.02589426	-0.02662395	-0.02526220	-0.02613105	-0.02309305	-0.02430306	-0.02130262	-0.02204337	-0.01984669	-0.02019560	-0.01868254	-0.02037238	-0.01801503	-0.01799940	-0.01855444	-0.01889359	-0.01697019	-0.01782752	-0.01605260	-0.01504455	-0.01445093	-0.01650783	-0.01421743	-0.01459801	-0.01214042	-0.01083776	-0.01079679	-0.01005089	-0.00835860	-0.00819976	-0.00691690	-0.00655789	-0.00488428	-0.00491475	-0.00363142	-0.00346371	-0.00291857	-0.00144790	-0.00112929	-0.00067054	0.00104534	0.00255179	0.00186288	0.00397561	0.00540780	0.00599839	0.00470545	0.00564700	0.00706875	0.00658345	0.00711513	0.00598129	0.00802801	0.00573560	0.00564036	0.00524204	0.00594714	0.00556649	0.00545522	0.00504242	0.00528603	0.00473357	0.00311211	0.00205007	0.00298336	0.00116307	0.00065418	-0.00037205	0.00007113	-0.00013150	-0.00135837	-0.00245228	-0.00182961	-0.00257993	-0.00413041	-0.00410619	-0.00409200	-0.00376456	-0.00359128	-0.00430963	-0.00280860	-0.00367187	-0.00364639	-0.00425347	-0.00322707	-0.00220712	-0.00247339	-0.00203222	-0.00171439	-0.00164063	-0.00164491	-0.00225967	-0.00026627	-0.00144570	-0.00056213	-0.00142851	-0.00027790	0.00026742	-0.00038165	-0.00100697	0.00085828	0.00067937	0.00069400	-0.00107196	0.00010437	0.00030767	-0.00020666	-0.00005108	-0.00015011	0.00011027	0.00022799	-0.00031733	0.00076136	-0.00026978	0.00016430	-0.00004322	0.00020008	0.00075680	0.00096212	-0.00056818	0.00024456	-0.00012862	0.00119302	-0.00030830	0.00183931	0.00098094	0.00139430	-0.00032283	0.00063115	0.00121882	0.00014207	0.00078875	0.00107264	0.00117089	-0.00020328	0.00028373	0.00055119	0.00024020	0.00030362	-0.00156337	-0.00114023	-0.00034964	0.00023643	-0.00054758	0.00157914	0.00236882	-0.00006751	-0.00181305	0.00124851	0.00114977	0.00029584	0.00036569	0.00208936	0.00126305	-0.00013236	-0.00022341	-0.00008548	0.00235553	0.00023617	0.00177922	0.00265684	0.00232486	0.00144769	-0.00121555	-0.00066837	0.00009638	0.00058848	-0.00183969	0.00138125	0.00249786	0.00061614	0.00080598	-0.00122874	0.00093393	0.00085236	-0.00095457	0.00082693	0.00519735	0.00310064	-0.00134354	0.00065911	0.00124563	-0.00001546	0.00124442	0.00342624	0.00125859	0.00264765	0.00101338	0.00062600	-0.00112195	0.00284188	-0.00081910	0.00238650	0.00259097	0.00176272	-0.00078163	0.00240294	0.00165157	0.00373782	0.00075285	0.00139673	0.00201829	0.00427094	0.00210057	0.00244110	0.00210501	-0.00002696	0.00280054	0.00250413	-0.00104142	0.00267528	-0.00031432	-0.00062431	0.00314206	-0.00006381	0.00093942	0.00215251	0.00016946	0.00273544	0.00150890	0.00134369	0.00183995	0.00157704	-0.00038508	0.00030968	0.00182728	0.00188668	0.00154181	0.00064329	0.00010854	0.00319774	0.00123282	0.00166700	0.00162359	0.00217912	-0.00121246	0.00186361	0.00193810	0.00322501	0.00027763	0.00055322	0.00191614	0.00210680	0.00108297	0.00034645	0.00248907	-0.00005488	0.00143077	0.00189908	0.00157360	0.00118996	0.00116881	0.00177521	0.00085655	0.00146342	0.00114840	0.00146337	0.00224485	0.00213912	0.00145329	0.00215395	0.00213268	0.00121295	0.00139729	0.00138426	0.00261880	0.00190241	0.00131884	0.00108271	0.00171628	0.00217527	0.00128990	0.00173576	0.00158603	0.00175777	0.00080383	0.00013782	0.00210881	0.00208004	0.00029819	0.00220051	0.00201949	0.00186360	0.00236410	0.00181519	0.00228643	0.00193964	0.00058811	0.00144341	0.00127589	0.00100348	0.00097798	0.00090433	0.00126154	0.00156605	0.00083214	0.00087857	0.00132781	0.00135401	0.00083370	0.00099646	0.00087177	0.00103285	0.00104981	0.00095113	0.00075030	0.00112486	0.00099147	0.00036462	0.00074104	0.00103974	0.00039837	0.00090951	0.00059784	0.00117946	0.00078560	0.00032363	0.00077654	0.00088525	0.00092414	0.00058125	0.00067271	0.00114615	0.00130509	0.00084370	0.85450411
0.1003	-0.86117483	0.04541442	-0.03889877	-0.11158726	-0.73996018	-0.79482412	-0.48269008	-21.47483647	-0.10221380	-0.35601195	-0.52993211	-0.03637072	0.07907709	0.37597790	-0.56633973	1.07176709	-1.16464628	-21.47483647	-21.47483647	-21.47483647	0.42057681	-0.71352711	-21.47483647	0.14134687	-0.55364789	0.88636321	-21.47483647	-21.47483647	0.62596487	-0.00172294	-1.14594054	-21.47483647	0.41750762	0.12015541	0.14687681	-0.14716181	0.31190062	-0.03598805	-0.08864359	0.01645265	0.13563948	0.02729427	0.04270956	0.01912313	0.02512770	-0.01420949	0.03873434	0.02270072	0.04802646	0.01793682	0.04911645	0.03962122	0.03915704	0.02176354	0.03881721	0.03284336	0.03884094	0.03338607	0.03713907	0.03343874	0.03089899	0.03289435	0.03184301	0.02802382	0.02578626	0.02622936	0.02435691	0.02108022	0.02010380	0.02066009	0.02276025	0.01762834	0.01859955	0.01614171	0.01288572	0.01035961	0.01475451	0.01163077	0.01121922	0.00181596	0.01139698	0.00901911	0.00510776	0.00477538	0.00342863	-0.00415142	-0.00265159	0.00172681	0.01073662	-0.00046566	-0.00047353	0.00288160	0.00271742	-0.00135970	0.00556879	0.01013229	0.00857519	0.00316320	0.01296214	0.01272804	0.01191231	0.01370087	0.01647297	0.00561854	-0.00630405	-0.01009159	-0.01997503	-0.03512557	-0.04998729	-0.03474327	-0.04293425	-0.04706795	-0.05287213	-0.03674963	-0.05715890	-0.06444775	-0.06867993	-0.07882771	-0.08718163	-0.09680250	-0.08760120	-0.07850547	-0.05911995	-0.05116187	-0.03464126	-0.02434498	-0.02245344	-0.02050328	-0.01721312	-0.01972887	-0.02221861	-0.02339741	-0.02053128	-0.02806008	-0.03006095	-0.02794742	-0.02790000	-0.02930823	-0.03136056	-0.03181213	-0.03112625	-0.03319078	-0.03216520	-0.03357470	-0.03343461	-0.03234994	-0.03499598	-0.03429089	-0.03629052	-0.03569805	-0.03596973	-0.03539029	-0.03680722	-0.03706766	-0.03508455	-0.03798949	-0.03770347	-0.03893803	-0.03576137	-0.03987152	-0.03804945	-0.03570838	-0.03757821	-0.03795869	-0.03710183	-0.03715181	-0.03655703	-0.03914091	-0.03550737	-0.03353451	-0.03498733	-0.03496409	-0.03265772	-0.03215906	-0.03364369	-0.03337148	-0.03143670	-0.03136284	-0.03154777	-0.03102603	-0.02993714	-0.02960836	-0.02916327	-0.02836758	-0.02657378	-0.02887595	-0.02718771	-0.02580818	-0.02513305	-0.02560524	-0.02433892	-0.02420667	-0.02277023	-0.02164715	-0.01981290	-0.02130929	-0.02096399	-0.01998850	-0.01937589	-0.01938009	-0.01953178	-0.01715970	-0.01591013	-0.01649082	-0.01552549	-0.01356259	-0.01456473	-0.01590496	-0.01506707	-0.01454767	-0.01353408	-0.01517804	-0.01378513	-0.01183442	-0.01131364	-0.01189933	-0.01012811	-0.00927676	-0.00757973	-0.00659666	-0.00565821	-0.00572657	-0.00503748	-0.00391207	-0.00326221	-0.00358922	-0.00242786	-0.00216964	-0.00191251	-0.00177067	-0.00039608	-0.00004209	0.00099303	0.00104508	0.00301001	0.00393060	0.00354647	0.00288581	0.00612391	0.00557539	0.00408994	0.00432270	0.00594095	0.00574499	0.00476444	0.00510485	0.00591143	0.00426898	0.00431870	0.00376440	0.00547415	0.00320538	0.00436188	0.00378815	0.00402474	0.00309710	0.00252801	0.00380231	0.00261761	0.00157432	0.00058661	0.00156489	-0.00021958	-0.00043432	-0.00048058	-0.00155079	-0.00142703	-0.00295168	-0.00208315	-0.00279603	-0.00283530	-0.00342008	-0.00351716	-0.00450408	-0.00489405	-0.00354917	-0.00440166	-0.00466162	-0.00327904	-0.00437750	-0.00329252	-0.00475644	-0.00354283	-0.00217490	-0.00320747	-0.00362769	-0.00153061	-0.00221496	-0.00211159	-0.00255074	-0.00126744	-0.00137699	-0.00280470	-0.00118254	-0.00071785	-0.00138499	-0.00220112	-0.00069825	0.00047049	-0.00113477	-0.00186687	-0.00088489	0.00021951	-0.00196666	-0.00134879	0.00034350	-0.00087011	-0.00206501	-0.00063454	-0.00060979	0.00023251	-0.00046103	-0.00085627	-0.00135934	-0.00032685	-0.00164754	-0.00242920	-0.00125289	-0.00105646	-0.00176387	-0.00037589	-0.00096594	-0.00084950	-0.00092907	-0.00161018	-0.00283904	-0.00153145	-0.00075492	-0.00084694	-0.00134605	-0.00192725	0.00049915	-0.00199491	-0.00262432	-0.00064107	-0.00065670	-0.00114016	-0.00263905	0.00047961	-0.00036927	-0.00088821	-0.00104077	-0.00011454	-0.00130082	-0.00276207	-0.00030758	0.00182459	-0.00214866	-0.00212708	-0.00344072	-0.00243179	-0.00451707	-0.00414016	-0.00111625	-0.00145459	-0.00224886	-0.00267452	-0.00119170	-0.00220120	-0.00313324	-0.00100741	-0.00076300	-0.00263457	-0.00097217	0.00151825	-0.00085663	-0.00181564	-0.00144732	-0.00200796	-0.00342975	-0.00355787	-0.00042475	-0.00012716	-0.00200596	-0.00136820	-0.00300814	-0.00034958	-0.00612845	-0.00011745	0.00083543	-0.00100962	-0.00309136	0.00059967	-0.00250250	-0.00039052	-0.00328542	0.00063228	-0.00360875	0.00066500	-0.00266174	0.00117564	-0.00095188	-0.00123621	-0.00120399	0.00015473	-0.00568305	-0.00076908	-0.00065813	-0.00069094	-0.00012463	-0.00221095	-0.00185560	-0.00281349	-0.00221526	-0.00070721	-0.00201006	-0.00122024	-0.00257059	-0.00119100	-0.00160722	-0.00254635	-0.00143888	-0.00100901	-0.00201210	-0.00330327	-0.00313046	0.00068965	-0.00211965	-0.00172421	0.00002122	0.00019682	-0.00309118	-0.00061937	-0.00006242	0.00126999	-0.00208859	-0.00260052	0.00012475	-0.00035726	-0.00095960	0.00028914	0.00106550	-0.00069853	-0.00061866	0.00039940	-0.00008887	-0.00081865	-0.00177634	0.00034352	-0.00085539	-0.00077886	-0.00045672	-0.00059748	-0.00047572	0.00006315	-0.00154728	-0.00051906	-0.00112978	0.00008405	0.00009490	-0.00039463	-0.00041717	0.00043459	0.00006062	-0.00108554	-0.00104406	0.00103830	-0.00066202	-0.00084519	0.00019482	0.00021693	-0.00108045	-0.00067418	-0.00060077	0.00035442	-0.00222200	0.00007371	-0.00059711	-0.00015052	-0.00210427	0.00032953	0.00041260	0.00047829	0.00013344	0.00052833	0.00018669	-0.00104257	-0.00076313	0.00059322	0.00002123	0.00031270	0.00005067	0.00026538	0.00009399	0.00023952	-0.00042600	0.00043035	0.00003502	0.00011890	0.00079171	0.00032207	0.00008482	0.00019590	-0.00024067	0.00000675	-0.00027979	-0.00023828	0.00016239	0.00004687	-0.00025185	0.00032276	-0.00031854	-0.00037579	-0.00015183	0.00056473	0.00009504	-0.00015431	0.00003650	0.00050348	0.00015272	-0.00000235	0.01478724
0.1503	-0.10701209	-1.75448883	-0.46804664	-0.51210956	-0.23850402	0.28029394	1.10340247	0.61902405	-0.08818324	0.67607087	0.67509557	-0.44928291	0.44753859	-21.47483647	-21.47483647	0.16428361	-0.38277978	-0.37199805	1.09295440	-21.47483647	-0.82600278	-21.47483647	-21.47483647	-21.47483647	0.18642447	-21.47483647	-21.47483647	-21.47483647	0.28795308	1.10034585	-1.09563375	0.09126990	0.28143142	0.24622277	-0.14532760	-0.11181045	0.13549613	0.15176933	0.07544991	0.02360546	0.05457472	-0.05256214	0.03028527	0.02530577	-0.02189804	0.00446145	0.04786381	0.04694845	0.00830718	0.03134523	0.03268916	0.04964265	0.01838110	0.03079983	0.03941406	0.04475242	0.03113401	0.03453131	0.03541453	0.03569408	0.02064730	0.02960413	0.02764146	0.02822676	0.02214044	0.02661146	0.02488306	0.02400179	0.01894732	0.02008058	0.02269239	0.02115893	0.01595776	0.01600032	0.01560437	0.01245290	0.01376842	0.01101686	0.01232896	0.00802123	0.01002078	0.00634623	0.00993252	0.01160646	0.02104416	0.00769817	0.00241689	0.00143299	0.01848624	0.00444605	0.00873018	0.01833246	0.01033632	0.00502571	0.00952309	0.01709672	0.00983223	0.00466623	0.01251026	0.01972212	0.01757228	0.02189125	0.01620033	0.01354796	-0.00694465	-0.00246400	-0.01612768	-0.01983023	-0.03670287	-0.02052563	-0.03391671	-0.04000307	-0.06001153	-0.04931061	-0.07209481	-0.07958501	-0.08382446	-0.07143764	-0.08451837	-0.08820025	-0.08940690	-0.08224913	-0.05961262	-0.04856018	-0.04127687	-0.02574827	-0.02405736	-0.02080651	-0.02063128	-0.01850260	-0.02208729	-0.02317439	-0.02336061	-0.02560281	-0.02818694	-0.02629449	-0.02887720	-0.02913703	-0.03000096	-0.02842036	-0.03094176	-0.03164325	-0.03216432	-0.03090349	-0.03228821	-0.03080549	-0.03312002	-0.03296213	-0.03552368	-0.03393828	-0.03484548	-0.03330273	-0.03637644	-0.03636939	-0.03415472	-0.03631988	-0.03679561	-0.03669835	-0.03589787	-0.03496347	-0.03765128	-0.03657584	-0.03626720	-0.03708510	-0.03745499	-0.03609757	-0.03517991	-0.03538392	-0.03422985	-0.03237633	-0.03307186	-0.03323668	-0.03163567	-0.02983441	-0.03280131	-0.03104409	-0.03028532	-0.02961744	-0.02985846	-0.02902492	-0.02695455	-0.02569539	-0.02825725	-0.02631999	-0.02542059	-0.02727989	-0.02540469	-0.02517343	-0.02220790	-0.02478329	-0.02314773	-0.02128206	-0.01912849	-0.01950345	-0.01943167	-0.01743924	-0.02011926	-0.01923877	-0.01715058	-0.01703917	-0.01551123	-0.01491408	-0.01547627	-0.01311315	-0.01318378	-0.01043314	-0.01320866	-0.01156080	-0.01187785	-0.01219987	-0.01076891	-0.00960355	-0.00851320	-0.00777190	-0.00938514	-0.00782649	-0.00958110	-0.01032219	-0.00866347	-0.00625254	-0.00617554	-0.00444438	-0.00617578	-0.00456782	-0.00298722	-0.00219523	-0.00302029	-0.00022084	-0.00116793	-0.00079426	-0.00021387	0.00126598	0.00092727	0.00119203	0.00037968	0.00261594	0.00264698	0.00233260	0.00366249	0.00337862	0.00272694	0.00342434	0.00468168	0.00646344	0.00699412	0.00812994	0.00733503	0.00709693	0.00620156	0.00588834	0.00774730	0.00619202	0.00686256	0.00654067	0.00632168	0.00674159	0.00736687	0.00586491	0.00634859	0.00620997	0.00483191	0.00624731	0.00430917	0.00508050	0.00547965	0.00538974	0.00497282	0.00437239	0.00371308	0.00442615	0.00348168	0.00416722	0.00225680	0.00229303	0.00106753	0.00204316	0.00061559	-0.00053977	0.00016778	-0.00036760	-0.00078251	-0.00190312	-0.00252323	-0.00101889	-0.00308275	-0.00249914	-0.00222945	-0.00214667	-0.00243014	-0.00303571	-0.00216899	-0.00164439	-0.00321651	-0.00174560	-0.00254220	-0.00165666	-0.00202578	-0.00085485	-0.00089205	-0.00060849	-0.00095596	0.00027748	0.00033607	0.00022918	-0.00067098	0.00093089	0.00077687	-0.00008819	0.00132583	0.00191870	0.00120570	0.00217730	0.00134111	0.00225615	0.00075717	0.00190016	0.00150240	0.00293577	0.00109065	0.00181599	0.00160529	0.00173418	0.00001281	0.00178817	0.00149647	0.00232075	0.00039076	0.00182725	0.00078735	0.00206658	0.00173654	0.00453666	0.00241046	0.00318430	0.00097392	0.00293731	0.00162495	0.00238438	0.00250490	0.00313475	0.00198003	0.00292402	0.00144857	0.00375670	0.00113620	0.00404918	0.00430067	0.00318841	0.00229296	0.00370940	0.00298722	0.00064065	0.00101779	0.00184057	0.00222366	0.00203584	0.00224426	0.00551166	0.00201714	0.00183910	0.00336006	0.00469816	0.00339288	0.00558191	0.00688365	0.00722756	0.00125392	0.00298601	0.00325174	0.00253863	-0.00063543	0.00288820	0.00418724	0.00368739	0.00077085	0.00254350	0.00119777	0.00378530	0.00296580	0.00197617	0.00211063	0.00128175	0.00217293	0.00149304	0.00289151	0.00329539	0.00261460	0.00456304	0.00152199	0.00309839	0.00212857	0.00339823	0.00177769	0.00470638	0.00053616	-0.00071303	0.00273868	0.00439027	0.00175644	0.00173130	0.00044943	0.00383868	0.00048942	0.00035233	0.00026021	0.00559687	-0.00062099	0.00132580	0.00243312	0.00242795	0.00026807	0.00154658	0.00171495	0.00445166	0.00162266	0.00103856	0.00376400	0.00322764	0.00017564	-0.00081257	0.00122351	0.00068227	0.00093367	0.00211533	0.00151506	0.00187297	0.00207299	0.00174071	0.00035822	0.00232471	0.00110945	0.00138682	0.00003100	0.00143362	0.00144240	0.00172729	0.00039568	0.00194617	0.00240530	0.00023404	-0.00024136	0.00165550	0.00048929	0.00071895	0.00074748	0.00075676	0.00043204	0.00098067	0.00061681	0.00204264	0.00079694	0.00142902	-0.00034627	0.00219303	-0.00053376	0.00012948	0.00100734	0.00166426	0.00127746	0.00146100	0.00105717	0.00145004	0.00086165	0.00059965	0.00014717	0.00097546	0.00138593	0.00120424	0.00135860	0.00066231	0.00044432	0.00130970	0.00115367	0.00087104	0.00106102	0.00048993	-0.00055046	0.00089463	0.00027440	0.00075377	0.00028417	0.00139417	0.00067554	0.00093949	0.00077330	0.00031239	0.00081558	0.00039297	-0.00002887	0.00099024	0.00049418	0.00032721	0.00031520	0.00070513	0.00052054	0.00056014	-0.00002575	0.00023211	0.00083899	0.00065382	0.00019084	0.00052672	0.00036226	0.00013665	-0.00010071	0.00039179	-0.00002568	-0.00009635	0.00027651	0.00039148	0.00013718	0.39926010
0.2003	-21.47483647	-0.84829706	-0.85634331	0.14198092	-0.13371710	-21.47483647	0.12686551	-21.47483647	0.45463255	-21.47483647	1.02945912	0.21320808	0.68741634	0.12824099	-1.13374329	-21.47483647	-21.47483647	0.19652468	-21.47483647	-21.47483647	-0.65334379	-21.47483647	1.66627622	-21.47483647	-21.47483647	-21.47483647	-21.47483647	-21.47483647	-0.84590421	-0.33160794	-0.13874260	0.18189535	0.30869666	-1.11677028	-0.90161204	-0.27175266	-0.20850787	0.07980385	-0.03599912	-0.07300914	-0.02569221	0.01441010	0.00096238	-0.05456108	0.02515757	0.01719815	0.05136490	0.01086244	0.04892450	0.03604168	0.03281614	0.02598797	0.03968227	0.03117520	0.03732299	0.03461851	0.02911961	0.03466352	0.03687207	0.02637758	0.02834700	0.02858253	0.02733234	0.02272917	0.02867252	0.01939571	0.02416833	0.02312413	0.02253736	0.01681579	0.01836366	0.02122878	0.01924934	0.01345382	0.01206462	0.01197430	0.01550039	0.00663553	0.01312347	0.00849690	0.00681513	0.00803098	0.01109191	0.00724338	0.00767304	0.00363354	0.00397127	-0.00906588	0.00820198	0.00374331	0.01022854	0.00712146	0.00650126	0.00470651	0.00916887	0.00871926	0.00413944	0.01141248	0.01614881	0.00702451	0.01475693	0.01667808	0.01243766	0.00458790	-0.00104881	0.00222041	-0.01227511	-0.02707346	-0.02981320	-0.02647096	-0.04396249	-0.04233009	-0.04763943	-0.04447157	-0.06794928	-0.06843699	-0.06850283	-0.06548113	-0.07529341	-0.08425456	-0.09196203	-0.08744453	-0.06416979	-0.04697966	-0.04079110	-0.03172900	-0.02394053	-0.02172271	-0.02234141	-0.02071089	-0.02033823	-0.02360941	-0.02290013	-0.02989161	-0.02687685	-0.02793666	-0.03129017	-0.02942208	-0.02908919	-0.03198279	-0.03239418	-0.03031872	-0.03082617	-0.03486390	-0.03351791	-0.03037246	-0.03366818	-0.03637703	-0.03555380	-0.03650153	-0.03627991	-0.03594604	-0.03552654	-0.03641573	-0.03593731	-0.03767305	-0.03678618	-0.03833416	-0.03725381	-0.03772559	-0.03801828	-0.03671234	-0.03796839	-0.03662828	-0.03683656	-0.03906062	-0.03543652	-0.03594332	-0.03536433	-0.03415632	-0.03283127	-0.03328099	-0.03217481	-0.03325720	-0.03318080	-0.03136384	-0.03273877	-0.03267740	-0.02907532	-0.03065727	-0.02913304	-0.02891127	-0.02705987	-0.02842447	-0.02800198	-0.02775351	-0.02551256	-0.02610380	-0.02478852	-0.02599293	-0.02248506	-0.02451733	-0.02063857	-0.02143379	-0.01974864	-0.02090664	-0.01904272	-0.01898489	-0.01813616	-0.01805065	-0.01578942	-0.01686861	-0.01495992	-0.01481809	-0.01262708	-0.01100557	-0.01424089	-0.01273205	-0.01236492	-0.01203323	-0.01117616	-0.01015431	-0.00877627	-0.01004889	-0.00878343	-0.00700724	-0.00663111	-0.00835626	-0.00648064	-0.00658074	-0.00546066	-0.00602369	-0.00650312	-0.00559122	-0.00576142	-0.00637817	-0.00374392	-0.00319130	-0.00387049	-0.00292659	-0.00065107	-0.00115713	-0.00101584	0.00038850	0.00225132	0.00153037	0.00237130	0.00195250	0.00402228	0.00164899	0.00178834	0.00247168	0.00288871	0.00246849	0.00392590	0.00359349	0.00400630	0.00410195	0.00440846	0.00470206	0.00586727	0.00511826	0.00736554	0.00636476	0.00668792	0.00837972	0.00784920	0.00578895	0.00709734	0.00747045	0.00578226	0.00702922	0.00592848	0.00587601	0.00590527	0.00445120	0.00523320	0.00584932	0.00410511	0.00380038	0.00528380	0.00504966	0.00515252	0.00468435	0.00539352	0.00453821	0.00446562	0.00363969	0.00520280	0.00352981	0.00363204	0.00197227	0.00244282	0.00265260	0.00204996	0.00104151	0.00150463	0.00009708	0.00050345	-0.00061512	-0.00074612	-0.00091534	-0.00182675	-0.00124374	-0.00227331	-0.00282966	-0.00222566	-0.00192974	-0.00266112	-0.00182331	-0.00238245	-0.00227702	-0.00279758	-0.00133906	-0.00146484	-0.00113918	-0.00182200	-0.00213897	-0.00139702	-0.00148704	0.00046745	0.00080586	0.00002869	-0.00111951	0.00022442	0.00125542	0.00013199	0.00019160	0.00110556	0.00065855	0.00131304	0.00084479	0.00160845	0.00105928	0.00126606	0.00035516	0.00046668	0.00204862	0.00176212	0.00109699	0.00280107	0.00229096	0.00150722	0.00236573	0.00190459	0.00284819	0.00220505	0.00355511	0.00303322	0.00344998	0.00310943	0.00235118	0.00212439	0.00380696	0.00319047	0.00476705	0.00294660	0.00353478	0.00251297	0.00134339	0.00077783	0.00128043	0.00360953	0.00051975	0.00183847	0.00407254	0.00230333	0.00156487	0.00329966	0.00277525	0.00261397	0.00207632	0.00176832	0.00667584	0.00615832	0.00411529	0.00652686	0.00378013	0.00051526	0.00122575	0.00496214	0.00209356	0.00271164	0.00208483	0.00537144	0.00173285	0.00441392	0.00452869	0.00377019	0.00325882	0.00453645	0.00081041	0.00560574	0.00305579	0.00424081	0.00326096	0.00239624	0.00314186	0.00450319	0.00282268	0.00366780	0.00586455	0.00307643	0.00438768	0.00102708	0.00289193	0.00475622	0.00235450	0.00092942	0.00455601	0.00374050	0.00348999	0.00338531	0.00542770	0.00345698	0.00300320	0.00326339	0.00447740	0.00061790	0.00083035	0.00345405	0.00464064	0.00220748	0.00227707	0.00300423	0.00357897	0.00201296	0.00370214	0.00361036	0.00321109	0.00313488	0.00319141	0.00390134	0.00135433	0.00291478	0.00232673	0.00210000	0.00246340	0.00330370	0.00263374	0.00221522	0.00148883	0.00206108	0.00164965	0.00216516	0.00187014	0.00199800	0.00173744	0.00230287	0.00187107	0.00315438	0.00175065	-0.00005160	0.00263340	0.00276314	0.00067776	0.00138353	0.00266295	0.00072511	0.00134930	0.00198736	0.00200132	0.00089342	0.00196356	0.00110435	0.00269545	0.00219831	0.00112166	0.00146997	0.00253113	0.00206141	0.00088681	0.00157057	0.00244408	0.00130491	0.00094639	0.00286937	0.00178139	0.00199691	0.00155167	0.00195826	0.00253326	0.00163166	0.00188283	0.00080678	0.00235169	0.00133255	0.00214155	0.00049882	0.00194932	0.00163728	0.00143243	0.00036445	0.00135685	0.00121524	0.00095145	0.00025314	0.00134251	0.00079869	0.00112164	0.00067947	0.00093490	0.00097382	0.00049163	0.00034399	0.00128536	0.00073582	0.00067996	0.00096318	0.00113199	0.00092167	0.00073240	0.00081465	0.00119512	0.00104443	0.00084792	0.00095161	0.00130374	0.00093971	0.00159232	0.00066509	0.46244004
0.2503	-0.00197195	2.14742732	0.56326212	-0.61995398	0.97212951	0.34989052	-0.45443356	-1.15078568	-0.43254331	-21.47483647	0.02785780	-21.47483647	0.22970646	0.31980076	0.45719668	-0.04584647	-0.07737048	0.42184737	0.09244146	0.52227145	0.14752930	1.06688321	-21.47483647	-21.47483647	-0.50241154	-21.47483647	-21.47483647	-0.67168260	-0.41539061	0.15240300	1.54727280	0.29858509	-1.82296425	-0.53177592	0.03139731	0.00823484	0.05931660	-0.06921959	0.17592390	0.00637898	0.00960156	0.05184642	0.07950274	-0.04858907	0.04090122	0.01723315	0.05007133	0.02581387	0.02967037	0.03162241	0.03432094	0.03089270	0.03567693	0.03274842	0.03816564	0.03394873	0.04028981	0.04207280	0.03472860	0.03423333	0.03105042	0.03258635	0.02969454	0.02922745	0.02543559	0.02107916	0.02308386	0.02391552	0.01947893	0.01757334	0.01995988	0.02230940	0.01891497	0.01327289	0.01689630	0.01270140	0.01358936	0.00705919	0.00996782	0.00558090	0.00507085	0.00804563	0.01080451	0.00530397	-0.00042265	0.00229380	0.00036237	0.00557191	0.00794959	-0.00625016	0.00405792	0.00516932	0.00715771	0.00587670	0.01155802	0.01271341	0.00784509	0.00265218	0.01341250	0.01380722	0.01836017	0.01743077	0.01116724	0.01079840	-0.00474464	-0.00255590	-0.02237578	-0.03132633	-0.04203531	-0.03058135	-0.04555508	-0.04356348	-0.06280062	-0.05579395	-0.07150394	-0.08310665	-0.09387506	-0.09943046	-0.10460326	-0.10382813	-0.11054512	-0.10922737	-0.09121024	-0.07452088	-0.05661431	-0.03758130	-0.02923331	-0.02163491	-0.01916268	-0.02003935	-0.02088239	-0.02261271	-0.02514667	-0.02570938	-0.02852497	-0.02645787	-0.03016891	-0.02899692	-0.02943901	-0.03235070	-0.03159448	-0.03205703	-0.03142142	-0.03314621	-0.03422593	-0.03150028	-0.03367419	-0.03461962	-0.03511472	-0.03555957	-0.03588547	-0.03594230	-0.03603595	-0.03658848	-0.03566829	-0.03634200	-0.03664870	-0.03795927	-0.03708590	-0.03661840	-0.03782863	-0.03632217	-0.03813323	-0.03686474	-0.03758084	-0.03860525	-0.03590241	-0.03740064	-0.03566427	-0.03330223	-0.03310318	-0.03413364	-0.03270967	-0.03224358	-0.03245824	-0.03192793	-0.03207237	-0.03170849	-0.02927462	-0.03100097	-0.02933005	-0.02951961	-0.02893351	-0.02833666	-0.02793708	-0.02748687	-0.02550359	-0.02601644	-0.02434729	-0.02500549	-0.02268136	-0.02276454	-0.02085836	-0.02154554	-0.01978412	-0.01968387	-0.02012478	-0.01838531	-0.01890443	-0.01730793	-0.01661071	-0.01797229	-0.01541212	-0.01496173	-0.01355839	-0.01132911	-0.01356907	-0.01207930	-0.01190456	-0.01191181	-0.01020836	-0.01025177	-0.00898795	-0.01029678	-0.00839294	-0.00684731	-0.00717936	-0.00725259	-0.00539676	-0.00557956	-0.00515835	-0.00399869	-0.00410233	-0.00393260	-0.00354674	-0.00437789	-0.00407263	-0.00291735	-0.00491290	-0.00318504	-0.00260955	-0.00290710	-0.00309055	-0.00183451	-0.00022402	0.00027277	0.00029003	0.00081097	0.00244133	0.00144161	0.00154424	0.00264217	0.00382777	0.00395893	0.00440237	0.00372779	0.00441509	0.00461178	0.00446304	0.00291982	0.00465533	0.00407729	0.00413055	0.00442061	0.00391784	0.00579027	0.00570645	0.00495516	0.00618245	0.00690806	0.00555657	0.00773890	0.00694132	0.00735487	0.00859879	0.00569883	0.00747551	0.00765974	0.00696371	0.00565158	0.00626629	0.00573212	0.00616390	0.00580815	0.00560789	0.00506159	0.00454683	0.00357093	0.00461142	0.00351876	0.00402777	0.00333656	0.00339319	0.00450745	0.00351834	0.00358338	0.00355270	0.00302445	0.00416852	0.00220637	0.00303319	0.00319765	0.00237527	0.00256655	0.00174914	0.00142898	0.00150989	0.00130924	0.00065301	0.00079449	-0.00032386	-0.00068462	0.00003583	-0.00061196	-0.00004508	-0.00026683	-0.00182147	-0.00134501	-0.00250369	-0.00126941	-0.00125786	-0.00042694	-0.00148381	-0.00198888	-0.00273313	-0.00142441	-0.00207804	-0.00089048	-0.00106838	-0.00163421	-0.00083770	-0.00167297	-0.00076503	-0.00066040	-0.00101634	-0.00124113	-0.00045971	-0.00077297	-0.00023448	-0.00032119	0.00006671	0.00033674	-0.00008535	0.00198514	-0.00015009	0.00105033	0.00088593	0.00332425	0.00246016	0.00266576	0.00102852	0.00268506	0.00227481	0.00203675	0.00164643	0.00282734	0.00328924	0.00370888	0.00222413	-0.00167410	0.00146395	0.00055189	0.00200184	0.00045790	0.00278728	0.00093630	0.00144326	0.00290923	0.00142511	0.00254209	0.00116781	0.00206077	-0.00060202	0.00391009	0.00356812	0.00174014	0.00476819	0.00520096	-0.00071608	0.00004966	0.00324434	0.00107812	0.00432893	0.00308804	0.00403888	0.00158652	0.00367905	0.00167529	0.00274498	0.00229888	0.00071701	0.00382597	0.00385905	0.00165824	0.00500502	0.00211009	0.00280079	0.00400962	0.00281217	0.00152048	0.00458721	0.00314609	0.00342447	0.00175212	0.00254629	0.00175679	0.00434702	0.00197076	0.00065375	0.00436719	0.00264471	0.00281000	0.00168731	0.00194367	0.00296981	0.00211955	0.00131587	0.00363361	0.00244233	0.00188722	0.00095548	0.00091297	0.00160139	0.00319807	0.00153015	0.00069905	0.00286104	0.00247706	0.00285372	0.00246230	0.00265424	0.00272096	0.00334786	0.00126087	0.00329228	0.00150972	0.00158168	0.00342192	0.00216461	0.00172279	0.00156613	0.00188571	0.00089103	0.00245231	0.00193502	0.00127113	0.00201737	0.00148781	0.00122760	0.00238670	0.00129166	0.00123475	-0.00063867	0.00152286	0.00186708	0.00083790	0.00180500	0.00174338	0.00031217	0.00038139	0.00196034	0.00254765	0.00077333	0.00216848	0.00119345	0.00120411	0.00207665	0.00073597	0.00169949	0.00077511	0.00099821	0.00095304	0.00135798	0.00167777	0.00099410	0.00085379	0.00146076	0.00067534	0.00103916	0.00128351	0.00112467	0.00081678	0.00122187	0.00148240	0.00110176	0.00071277	0.00090800	0.00160998	0.00104053	0.00088925	0.00110374	0.00099045	0.00071935	0.00120856	0.00067238	0.00068102	0.00026242	0.00072626	0.00048921	0.00083473	0.00007074	0.00085545	0.00048282	0.00047412	0.00044610	0.00089591	0.00073415	0.00033291	0.00103137	0.00055437	0.00062561	0.00059812	0.00037926	0.00048290	0.00042444	0.00070686	0.00067810	0.00097713	0.00072370	0.00150069	0.00068150	0.42630503
0.3003	-0.36244062	-21.47483647	0.29866767	-21.47483647	-0.19130140	0.36109505	-0.12411953	-0.02472613	0.31752777	-0.28413142	-21.47483647	-0.65832225	-0.92112309	0.46677077	0.15185304	0.83384019	0.54586507	0.92327499	0.49278678	0.10208065	-21.47483647	-1.77214754	-21.47483647	0.50372541	0.25763112	-0.49123392	-21.47483647	1.21588719	-21.47483647	-21.47483647	-21.47483647	-21.47483647	0.42899120	-0.23778341	-0.45764875	0.39679435	0.02030015	-0.07426846	0.05884824	-0.10638063	0.02935074	0.05351069	-0.00003688	0.00583161	-0.01492695	0.02122712	0.06867840	0.01416585	0.02539374	0.03257771	0.03006201	0.03983820	0.03668653	0.03252695	0.03890330	0.03297824	0.03023240	0.03351218	0.03522605	0.03238222	0.02990875	0.03286692	0.03008829	0.02623705	0.02616403	0.02335831	0.02304436	0.02697498	0.01920900	0.02155886	0.01960979	0.02200799	0.01811158	0.01441599	0.01310105	0.01361721	0.01285466	0.00933359	0.01360712	0.00966386	0.00645547	0.00792300	0.01054150	0.01344043	0.01441758	0.00289975	0.00388534	0.00899978	0.01260789	-0.00065839	0.01230203	0.01350329	0.00783037	0.00964011	0.00928285	0.01790005	0.00760658	0.00978300	0.01570531	0.02001270	0.01918283	0.01825799	0.01381664	0.01365451	-0.00341975	-0.00227948	-0.01573921	-0.02508167	-0.04018666	-0.02476127	-0.04397436	-0.04563222	-0.05589918	-0.04386662	-0.06023154	-0.06271961	-0.07864399	-0.08290134	-0.09815761	-0.10253084	-0.11119457	-0.10537518	-0.08515076	-0.07173185	-0.06059149	-0.03506661	-0.02622185	-0.01774160	-0.02091554	-0.01977768	-0.02011965	-0.02183029	-0.02345415	-0.02707265	-0.02782328	-0.02555140	-0.02978171	-0.02868045	-0.02907946	-0.03008720	-0.03279719	-0.03043676	-0.03193642	-0.03302292	-0.03418538	-0.03078231	-0.03363076	-0.03446929	-0.03551736	-0.03524053	-0.03586144	-0.03549863	-0.03634101	-0.03474593	-0.03453832	-0.03796360	-0.03645832	-0.03696274	-0.03664717	-0.03688352	-0.03732867	-0.03559574	-0.03778785	-0.03622953	-0.03661733	-0.03661925	-0.03594407	-0.03638356	-0.03481015	-0.03289345	-0.03380513	-0.03304418	-0.03159663	-0.03146205	-0.03252036	-0.03114993	-0.03181804	-0.03083092	-0.02965674	-0.03026104	-0.02866793	-0.02830571	-0.02832925	-0.02704964	-0.02743836	-0.02653956	-0.02542422	-0.02455093	-0.02408923	-0.02409428	-0.02299495	-0.02296971	-0.02076750	-0.02053324	-0.02038893	-0.01875517	-0.01816481	-0.01879592	-0.01811055	-0.01651826	-0.01617846	-0.01579188	-0.01476180	-0.01425145	-0.01299815	-0.01172097	-0.01270414	-0.01169364	-0.01172551	-0.01124436	-0.01085017	-0.00853729	-0.00790191	-0.00879158	-0.00804765	-0.00692414	-0.00615737	-0.00714743	-0.00568777	-0.00485927	-0.00400681	-0.00295171	-0.00344076	-0.00217976	-0.00310909	-0.00265841	-0.00195272	-0.00098045	-0.00155674	-0.00187113	0.00017593	-0.00048681	-0.00091206	-0.00027581	0.00018788	0.00014268	-0.00013458	-0.00090101	0.00078521	-0.00040563	0.00022707	0.00086990	0.00129282	0.00304334	0.00276534	0.00391299	0.00455329	0.00501474	0.00486588	0.00546410	0.00589980	0.00617883	0.00674887	0.00636717	0.00550888	0.00719805	0.00517210	0.00540049	0.00520196	0.00520940	0.00467686	0.00482430	0.00544352	0.00617644	0.00663312	0.00494800	0.00647870	0.00713863	0.00681039	0.00690999	0.00718916	0.00861597	0.00815709	0.00791894	0.00797784	0.00827920	0.00727267	0.00669120	0.00727006	0.00631595	0.00620253	0.00559796	0.00433956	0.00502137	0.00436329	0.00415947	0.00443026	0.00355861	0.00437302	0.00294199	0.00299651	0.00301469	0.00260360	0.00340617	0.00283924	0.00268666	0.00265931	0.00369758	0.00280052	0.00417960	0.00364741	0.00359053	0.00330876	0.00327478	0.00289450	0.00268102	0.00162164	0.00163028	0.00179535	0.00362540	0.00184847	0.00230028	0.00163044	0.00074314	-0.00004230	0.00017588	-0.00015085	0.00039351	-0.00044826	0.00012435	-0.00016120	-0.00114617	-0.00283696	-0.00026055	-0.00150123	-0.00208759	-0.00293939	-0.00245058	-0.00070998	0.00001819	0.00004770	-0.00087179	-0.00293655	0.00006634	-0.00090035	0.00050444	-0.00032538	0.00011042	-0.00016598	0.00155555	0.00146046	0.00298626	0.00176342	0.00107596	-0.00020394	0.00343142	0.00181570	0.00494893	0.00261129	0.00202130	-0.00115005	0.00118974	0.00237994	0.00106535	0.00373076	0.00428727	0.00176193	0.00360251	0.00064722	0.00135721	0.00152505	0.00180559	0.00308443	0.00395370	0.00501933	0.00481851	0.00121780	0.00264518	-0.00186298	0.00265269	0.00309786	0.00312401	0.00308083	0.00381318	0.00248831	0.00014541	0.00002979	0.00529899	0.00279528	0.00343051	0.00275984	0.00263525	0.00401981	0.00084967	0.00347242	0.00252810	0.00317418	0.00243529	0.00335247	0.00268545	0.00217875	0.00443390	0.00527486	0.00367169	0.00186469	0.00018030	0.00334427	0.00177194	0.00058196	0.00225859	0.00052065	0.00232032	0.00174255	0.00288873	0.00297217	0.00297550	0.00007390	0.00114625	0.00216430	0.00192436	0.00116745	0.00128627	-0.00039368	0.00240147	0.00207352	0.00136402	0.00404721	0.00123016	0.00202605	0.00161903	0.00281354	0.00308965	0.00355166	0.00199516	0.00205674	0.00277736	0.00139766	0.00166044	0.00177832	0.00261904	0.00115096	0.00317157	0.00196631	0.00114034	0.00065413	0.00189110	0.00137131	0.00054927	0.00163800	0.00135429	0.00034697	0.00127253	0.00099008	0.00106308	0.00086132	0.00073653	-0.00001544	0.00117156	0.00137847	0.00229334	0.00043704	0.00161266	0.00020130	0.00104168	0.00008984	0.00103891	0.00093754	0.00151908	0.00186963	0.00182195	0.00104116	0.00146864	0.00031691	0.00067917	0.00074943	0.00131038	0.00157484	0.00168718	0.00041737	0.00072095	0.00151327	0.00093557	0.00082277	0.00112659	0.00149533	0.00061644	0.00060005	0.00106718	0.00051647	0.00078853	0.00117962	0.00091063	0.00064822	0.00044489	0.00064045	0.00061936	0.00047818	0.00063456	0.00052038	0.00070682	0.00065763	0.00049058	0.00037398	0.00042505	0.00003321	0.00073025	0.00004080	0.00011666	0.00056897	0.00117028	0.00036491	0.00022378	0.00022414	0.00030660	0.00025703	0.00055503	0.00047188	0.00044708	0.00017965	0.00103226	0.00050513	-0.55596130
0.3503	0.15607667	0.60261989	0.81272179	-0.03804167	0.34523526	1.76346374	-0.07238468	-0.56401350	0.52243598	-0.66339535	-21.47483647	-0.27722785	0.01568110	-0.61811319	0.48120601	1.35973930	-0.20015535	-0.72955078	-2.82979846	-1.47439981	-0.47176809	-0.11845526	0.06497947	-21.47483647	-0.15489122	-21.47483647	-21.47483647	-21.47483647	0.19100185	-21.47483647	0.92049068	-21.47483647	-0.22495009	-0.28589347	-21.47483647	-0.71578773	0.13228845	0.11862458	0.15887880	0.07075806	-0.00349644	0.01730951	0.03023847	0.03172331	0.02699815	0.00887445	0.06102196	0.03597836	0.00995483	0.03095267	0.03560326	0.04300312	0.02408773	0.02961751	0.04445418	0.03069980	0.02074041	0.03933233	0.03656999	0.02996200	0.02593931	0.03402359	0.02909265	0.02718856	0.02599050	0.02118466	0.02133476	0.02335646	0.02119045	0.02315892	0.01536571	0.02045481	0.01775694	0.01444441	0.01017745	0.01233235	0.01730138	0.00646277	0.00732158	0.01005231	0.00853995	0.00328399	0.00848682	0.00860504	0.01264178	-0.00014464	0.00843292	0.01050570	0.00608217	0.00512283	0.01147389	0.01054852	0.00244046	0.00319927	0.01172277	0.01658750	0.00214398	0.00599190	0.01442743	0.01612554	0.01593613	0.01798211	0.02012611	0.00356407	-0.00620002	-0.00387739	-0.01634832	-0.02911243	-0.03890540	-0.02190044	-0.04885594	-0.05326598	-0.07384075	-0.07408161	-0.09277216	-0.09428468	-0.10487267	-0.10936680	-0.11788300	-0.11379818	-0.11389403	-0.11245377	-0.09208608	-0.07465107	-0.06142633	-0.03600215	-0.02632607	-0.01918006	-0.02141687	-0.02121788	-0.02122831	-0.02180986	-0.02594427	-0.02811786	-0.02575261	-0.02491194	-0.03157813	-0.03038781	-0.02901192	-0.02892374	-0.03425380	-0.03203409	-0.03164960	-0.03242045	-0.03352044	-0.03118530	-0.03426736	-0.03598113	-0.03694101	-0.03617616	-0.03509272	-0.03587684	-0.03586608	-0.03714770	-0.03592627	-0.03706542	-0.03722724	-0.03764699	-0.03773832	-0.03664335	-0.03821222	-0.03576681	-0.03791053	-0.03743864	-0.03711816	-0.03776647	-0.03578016	-0.03522452	-0.03551526	-0.03497116	-0.03466091	-0.03413076	-0.03269542	-0.03260974	-0.03320240	-0.03183831	-0.03151418	-0.03185065	-0.03026075	-0.03005465	-0.02988425	-0.02874098	-0.02855881	-0.02698446	-0.02833394	-0.02812929	-0.02563032	-0.02541307	-0.02386161	-0.02442932	-0.02354110	-0.02289878	-0.02191668	-0.02041542	-0.02055054	-0.01995406	-0.02001566	-0.01959155	-0.01813425	-0.01811052	-0.01681159	-0.01510018	-0.01517638	-0.01492372	-0.01403203	-0.01153279	-0.01385932	-0.01242285	-0.01141555	-0.01134797	-0.01008108	-0.00942888	-0.00788767	-0.00890607	-0.00820762	-0.00650091	-0.00606038	-0.00699037	-0.00690117	-0.00350322	-0.00392748	-0.00474652	-0.00455470	-0.00197679	-0.00340830	-0.00388131	-0.00207245	-0.00082015	-0.00163983	-0.00117803	-0.00003700	0.00093058	-0.00033078	0.00022728	0.00169447	0.00148828	0.00038511	0.00014797	0.00247181	0.00031594	0.00046794	0.00137305	0.00125840	0.00176307	0.00153678	0.00219695	0.00260596	0.00232622	0.00270161	0.00321616	0.00352662	0.00378119	0.00519876	0.00631130	0.00609373	0.00743967	0.00712114	0.00685849	0.00685244	0.00835913	0.00709070	0.00728371	0.00638170	0.00714149	0.00692501	0.00629709	0.00624824	0.00640978	0.00586455	0.00539329	0.00545995	0.00678280	0.00528926	0.00622919	0.00687247	0.00705855	0.00738243	0.00705532	0.00818794	0.00793299	0.00848089	0.00738389	0.00763389	0.00816401	0.00695019	0.00788831	0.00773642	0.00680967	0.00684926	0.00618526	0.00589552	0.00528862	0.00485582	0.00451206	0.00344954	0.00307073	0.00288758	0.00341120	0.00248159	0.00283174	0.00240215	0.00237717	0.00131356	0.00211346	0.00261516	0.00281324	0.00184076	0.00206550	0.00304248	0.00274532	0.00295783	0.00388935	0.00410115	0.00354655	0.00158335	0.00387615	0.00247309	0.00330980	0.00214204	0.00341588	0.00183836	0.00203158	0.00140810	0.00246285	0.00036997	0.00072688	0.00032516	0.00011721	0.00074969	0.00065769	0.00097413	0.00103489	-0.00115904	0.00020708	-0.00144964	0.00243590	-0.00012366	-0.00034065	-0.00070401	-0.00050097	-0.00113420	-0.00029961	-0.00062710	-0.00216103	-0.00218010	0.00223878	-0.00150226	0.00063586	-0.00065398	-0.00156979	-0.00272521	-0.00073502	0.00080103	0.00019683	-0.00224324	-0.00024893	-0.00028862	0.00006670	-0.00389847	-0.00006157	-0.00136929	0.00077532	0.00073903	0.00449166	0.00260936	0.00319535	-0.00078454	0.00334934	-0.00120839	0.00058341	0.00217760	0.00170317	0.00228479	-0.00100403	0.00257898	-0.00192373	-0.00002826	0.00238489	0.00234166	0.00057358	0.00202274	0.00222680	0.00523472	-0.00006524	0.00237489	0.00275530	0.00353436	0.00096144	0.00108123	0.00308357	-0.00003461	0.00169967	0.00201789	0.00187052	-0.00124240	-0.00007256	0.00163714	0.00149135	-0.00108463	0.00174363	0.00118497	0.00251372	0.00009381	0.00318412	0.00322813	0.00191749	-0.00105914	0.00347681	0.00004876	0.00043697	0.00095162	0.00084741	0.00289872	0.00402980	0.00238055	0.00066256	0.00090794	0.00017674	0.00300298	0.00100189	0.00133955	0.00161553	0.00230796	-0.00001532	0.00163263	0.00221227	0.00123408	0.00148542	0.00036074	0.00157646	0.00101715	0.00038646	-0.00015733	0.00157737	0.00027476	0.00081203	0.00141403	0.00087711	0.00113255	0.00122928	0.00157821	0.00013046	-0.00055145	0.00101898	0.00056218	0.00055647	-0.00000132	0.00104073	0.00052141	0.00066356	0.00054556	0.00058044	0.00002357	0.00142945	0.00053801	0.00023193	0.00112712	0.00025662	0.00056255	0.00116922	0.00029175	0.00024097	0.00043082	0.00040896	0.00009094	-0.00027588	0.00191277	0.00160833	0.00110283	-0.00050767	0.00159552	0.00121234	0.00029398	0.00097201	0.00097966	0.00079308	0.00007473	0.00073577	0.00008145	0.00032288	0.00064552	0.00029143	0.00033672	0.00053045	0.00035631	0.00068470	0.00000716	-0.00011298	0.00006527	0.00101844	0.00032232	0.00075673	0.00012767	0.00056376	0.00025895	0.00085912	0.00045050	0.00035096	0.00059477	0.00035665	0.00070528	0.00006597	0.00018636	0.00007588	0.00008527	0.00025300	0.00032719	0.00026170	0.00051205	0.00073219	0.00029574	0.41803166
0.4003	0.57392989	-1.11738030	-0.70889395	0.31492758	-0.55591939	-21.47483647	0.45400876	0.55609359	0.51168431	0.39886200	-0.39631899	0.41956069	1.10518551	-21.47483647	0.28021196	-0.03233472	0.05617610	0.45615619	0.93262357	-21.47483647	1.08643482	-21.47483647	-21.47483647	-21.47483647	0.72301865	-21.47483647	-21.47483647	-21.47483647	0.19523864	-3.11322665	1.43122941	-0.00966652	-0.42298505	-0.71715985	0.57265235	0.00914365	-0.06971201	-0.11567849	-0.06911744	0.04474533	0.03710646	0.03195557	0.06333609	-0.01423868	-0.00274996	0.02308168	0.04213653	0.01908702	0.04839758	0.04306170	0.02305931	0.05302989	0.03864058	0.02413742	0.03487120	0.04037601	0.03527099	0.03414781	0.03522048	0.03464253	0.03169460	0.02989850	0.03094360	0.02786879	0.02111240	0.02381044	0.02229826	0.02555429	0.01799164	0.01909762	0.02121440	0.02050954	0.01453718	0.01289524	0.01612931	0.01280546	0.01072602	0.01043376	0.01312793	0.01169155	0.00682045	0.00798629	0.00864964	0.00637548	0.00761625	0.00159146	-0.00630283	0.00228658	0.01857055	0.00041088	0.00825093	0.01083153	0.00529177	0.01344286	0.00307139	0.01640405	0.00925586	0.00052288	0.01226383	0.01584074	0.01555354	0.01547824	0.01533826	0.01486813	-0.00136880	0.00504658	-0.01105891	-0.01881735	-0.03495706	-0.02706847	-0.03879010	-0.03690672	-0.05863684	-0.06112420	-0.08844730	-0.10077620	-0.11222008	-0.11883219	-0.13406820	-0.13498166	-0.13329756	-0.11750904	-0.09323677	-0.07977205	-0.06433874	-0.03801233	-0.02836358	-0.02260223	-0.02318841	-0.01891547	-0.02063658	-0.02337099	-0.02424555	-0.02548402	-0.02882989	-0.02792605	-0.02976820	-0.02872265	-0.03046707	-0.03057896	-0.03231517	-0.03072935	-0.03208945	-0.03161279	-0.03453697	-0.03171087	-0.03437030	-0.03413722	-0.03658891	-0.03667809	-0.03606517	-0.03424779	-0.03516997	-0.03696179	-0.03520748	-0.03643698	-0.03608299	-0.03733786	-0.03644278	-0.03559656	-0.03899866	-0.03421441	-0.03658901	-0.03546168	-0.03724339	-0.03643335	-0.03564214	-0.03590956	-0.03467641	-0.03344531	-0.03219785	-0.03360078	-0.03176743	-0.03030868	-0.03217154	-0.03043851	-0.03065089	-0.02954969	-0.02966073	-0.03046612	-0.02811260	-0.02780987	-0.02869881	-0.02642259	-0.02569179	-0.02654295	-0.02576620	-0.02423853	-0.02317578	-0.02412199	-0.02258863	-0.02310726	-0.01960357	-0.02051558	-0.02023095	-0.01841838	-0.01856719	-0.01774624	-0.01784539	-0.01605735	-0.01488837	-0.01670936	-0.01523975	-0.01343738	-0.01293224	-0.01036415	-0.01222545	-0.01093692	-0.01188723	-0.01097016	-0.00940336	-0.00899569	-0.00825758	-0.00992590	-0.00674150	-0.00600131	-0.00662888	-0.00591277	-0.00490298	-0.00393236	-0.00448462	-0.00292271	-0.00337520	-0.00209811	-0.00179314	-0.00186691	-0.00165252	-0.00039226	-0.00177629	-0.00091133	0.00022401	0.00058937	0.00110998	0.00137273	0.00132967	0.00235001	0.00284163	0.00230505	0.00377213	0.00299068	0.00280712	0.00234160	0.00271007	0.00492920	0.00494705	0.00381669	0.00377438	0.00466734	0.00328647	0.00300285	0.00372327	0.00415170	0.00420949	0.00402574	0.00410102	0.00600320	0.00512035	0.00463672	0.00594914	0.00715198	0.00610899	0.00858641	0.00781457	0.00889154	0.00933071	0.00748759	0.00877807	0.00920921	0.00866285	0.00846712	0.00829713	0.00905505	0.00892309	0.00869523	0.00843261	0.00833344	0.00721168	0.00651249	0.00776163	0.00728088	0.00837999	0.00710629	0.00675259	0.00803229	0.00759188	0.00687619	0.00733697	0.00796990	0.00865109	0.00748265	0.00838277	0.00851137	0.00819519	0.00902466	0.00763981	0.00778239	0.00762852	0.00687545	0.00728089	0.00671412	0.00694807	0.00574866	0.00561865	0.00543801	0.00558357	0.00424655	0.00420451	0.00412787	0.00302396	0.00426153	0.00426336	0.00370746	0.00309697	0.00343138	0.00236575	0.00381032	0.00282332	0.00375828	0.00306993	0.00265275	0.00428635	0.00313103	0.00221902	0.00300310	0.00443126	0.00398716	0.00299404	0.00318240	0.00498736	0.00345516	0.00413321	0.00611510	0.00377640	0.00354160	0.00339632	0.00463924	0.00257745	0.00314281	0.00565955	0.00429844	0.00394400	0.00336022	0.00342314	0.00427857	0.00296534	0.00484608	0.00317957	0.00182010	0.00251631	0.00019401	-0.00075508	0.00103709	0.00086328	0.00258200	0.00110049	0.00322642	0.00115048	0.00485261	0.00094984	0.00105537	0.00148959	-0.00146114	0.00019236	0.00369884	0.00423121	0.00224759	0.00145068	0.00333767	0.00187202	0.00109535	0.00225671	0.00118418	0.00251297	0.00127517	0.00263175	0.00053840	0.00115971	0.00535930	-0.00031231	0.00283716	0.00319322	0.00259367	0.00433186	0.00330953	0.00447153	0.00388205	0.00365248	0.00057204	0.00315925	0.00423059	0.00248310	0.00373340	0.00207918	0.00341220	0.00268287	0.00147215	0.00330109	0.00438918	0.00148466	0.00389556	0.00277492	0.00321629	0.00158866	0.00529703	0.00594139	0.00506393	0.00115932	0.00363888	0.00343863	0.00453069	0.00117399	0.00305280	0.00135395	0.00398646	0.00142288	0.00137754	0.00291379	0.00226205	0.00173660	0.00165290	0.00429618	0.00322222	0.00294763	0.00252681	0.00375941	0.00195056	0.00261187	0.00234964	0.00248946	0.00348799	0.00130586	0.00275504	0.00233876	0.00189138	0.00208533	0.00195832	0.00115845	0.00146837	0.00114687	0.00125373	0.00168594	0.00229116	0.00137092	0.00224487	0.00125901	0.00268614	0.00146023	0.00180518	0.00109764	0.00234296	0.00117228	0.00200583	0.00134978	0.00303507	0.00173645	0.00101338	0.00244676	0.00192512	0.00183000	0.00174424	0.00103531	0.00242084	0.00110023	0.00172862	0.00202924	0.00106069	0.00164434	0.00212659	0.00190938	0.00175466	0.00154723	0.00194622	0.00168851	0.00164733	0.00149174	0.00180394	0.00075888	0.00149000	0.00208467	0.00153022	0.00191339	0.00116340	0.00086342	0.00116411	0.00051212	0.00069725	0.00042321	0.00066685	0.00130210	0.00171787	0.00081426	0.00091444	0.00064245	0.00080827	0.00057382	0.00070762	0.00052499	0.00104677	0.00064278	0.00059757	0.00044661	0.00079742	0.00064615	0.00021010	0.00036575	0.00127360	0.00093186	0.00054062	0.00122224	0.00150995	0.00049776	0.17212524
0.4503	-0.79948774	-21.47483647	0.49905084	-0.64839183	0.43501261	-0.14441095	0.56039736	0.29826683	1.18325173	-21.47483647	0.41450146	-1.27410173	0.72679837	-0.11085028	0.60226703	0.87451690	0.57284509	-0.26658890	0.20209950	-21.47483647	-0.81821150	0.66313833	-21.47483647	-21.47483647	-0.64808476	-21.47483647	-0.12269232	-21.47483647	-21.47483647	0.50105536	0.25107950	-21.47483647	0.21620372	-1.76925850	-0.44515726	-0.17418202	0.06734656	0.04949312	-0.01325155	-0.07204943	0.02048676	0.08221018	0.02475277	0.04171880	0.04135227	0.03023238	0.03283662	0.03979632	0.02282863	0.02749890	0.02844019	0.05259252	0.02893168	0.03053619	0.03959281	0.03865929	0.02885806	0.03195266	0.03357408	0.03281401	0.02452292	0.02799272	0.03015994	0.02696268	0.02459959	0.02286440	0.02766847	0.02347270	0.01914818	0.01966574	0.02158317	0.01804193	0.01822777	0.01694929	0.01352274	0.00887085	0.01208637	0.01084547	0.01556171	0.00829570	0.00571372	0.00731132	0.00445001	0.00105246	0.01175857	0.00261800	0.00075718	-0.00426780	0.02060389	0.00098859	0.00732163	0.00701054	0.00463212	0.00847874	0.01068415	0.01311535	0.00846806	0.00266934	0.01034713	0.01835750	0.01467972	0.01428144	0.01817928	0.00984867	-0.01022982	-0.01653522	-0.02824854	-0.03437643	-0.05408137	-0.05322033	-0.06892051	-0.07760243	-0.09985820	-0.09205713	-0.11278796	-0.11730330	-0.12663445	-0.13500969	-0.14755710	-0.15492041	-0.15890283	-0.15292995	-0.13572922	-0.10738135	-0.08084637	-0.04955699	-0.03801313	-0.02695831	-0.02412479	-0.01931408	-0.02181217	-0.02412805	-0.02306873	-0.02712008	-0.02805772	-0.02640069	-0.02922779	-0.03058910	-0.03068138	-0.02985141	-0.03086940	-0.03312576	-0.03135323	-0.03116905	-0.03378004	-0.03252667	-0.03481394	-0.03354974	-0.03519322	-0.03637643	-0.03545742	-0.03432913	-0.03589898	-0.03596165	-0.03479848	-0.03683461	-0.03683416	-0.03870226	-0.03594039	-0.03590121	-0.03981583	-0.03435849	-0.03642236	-0.03633213	-0.03691400	-0.03561110	-0.03420595	-0.03534450	-0.03477126	-0.03211983	-0.03312783	-0.03443482	-0.03141124	-0.03046653	-0.03242886	-0.03094536	-0.03175657	-0.03001069	-0.03008918	-0.03030287	-0.02736579	-0.02715105	-0.02857985	-0.02715862	-0.02648019	-0.02771041	-0.02614685	-0.02436860	-0.02272894	-0.02466787	-0.02349337	-0.02246722	-0.01989916	-0.02042345	-0.02007986	-0.01795764	-0.01892830	-0.01841165	-0.01739197	-0.01668096	-0.01446980	-0.01645391	-0.01445794	-0.01411733	-0.01347793	-0.01139477	-0.01142677	-0.01200091	-0.01153345	-0.01138498	-0.00903341	-0.01024364	-0.00872744	-0.00864959	-0.00672808	-0.00544747	-0.00629363	-0.00605245	-0.00532780	-0.00443302	-0.00316913	-0.00308840	-0.00324193	-0.00273559	-0.00225639	-0.00241134	-0.00177928	-0.00054872	-0.00114629	-0.00036900	0.00130765	0.00089803	0.00117455	0.00122622	0.00243988	0.00237095	0.00259441	0.00178214	0.00434362	0.00275911	0.00316585	0.00261818	0.00375433	0.00473284	0.00526280	0.00423829	0.00605337	0.00570086	0.00450067	0.00455353	0.00602819	0.00561818	0.00578792	0.00609315	0.00545687	0.00726047	0.00578362	0.00559260	0.00560572	0.00539255	0.00502839	0.00652774	0.00544930	0.00563258	0.00733997	0.00613735	0.00690533	0.00776692	0.00795023	0.00795891	0.00822251	0.00998024	0.01025315	0.00938972	0.00925442	0.01190287	0.01064373	0.00882292	0.01046771	0.01026560	0.01084757	0.00967637	0.00842411	0.01035391	0.00790075	0.00841909	0.00817793	0.00808279	0.00756258	0.00694839	0.00843495	0.00806994	0.00585009	0.00774452	0.00686477	0.00804881	0.00745496	0.00688106	0.00899875	0.00905470	0.00784421	0.00829931	0.00847438	0.00791453	0.00843886	0.00937746	0.00797956	0.00667524	0.00744452	0.00985533	0.00823985	0.00646052	0.00721852	0.00786064	0.00601809	0.00629102	0.00420194	0.00530475	0.00459196	0.00480384	0.00404528	0.00515802	0.00326870	0.00525125	0.00360937	0.00275367	0.00226145	0.00277994	0.00335848	0.00200810	0.00291483	0.00519340	0.00264854	0.00413213	0.00184178	0.00519839	0.00166340	0.00433093	0.00585078	0.00649152	0.00469019	0.00426022	0.00450502	0.00318983	0.00357814	0.00477343	0.00583284	0.00592297	0.00377409	0.00386547	0.00517486	0.00393734	0.00501293	0.00492379	0.00558492	0.00527335	0.00383549	0.00669509	0.00506501	0.00571193	0.00388184	0.00172915	0.00213911	0.00483546	0.00490460	0.00621754	0.00278426	0.00533492	0.00239962	0.00341588	0.00101724	0.00362659	0.00446528	0.00444923	0.00187999	0.00248587	0.00117848	0.00253306	0.00079984	0.00344676	0.00077510	0.00067437	0.00469078	0.00116398	0.00331547	0.00269471	0.00342927	0.00543083	0.00350228	0.00310182	0.00151144	0.00353770	0.00170317	0.00391409	0.00107316	-0.00148433	0.00204060	0.00465837	0.00079601	0.00385208	0.00298556	0.00392955	0.00099340	0.00196807	0.00214476	0.00314633	0.00268912	0.00280521	0.00028834	0.00160494	0.00108844	0.00378704	0.00249707	0.00312057	0.00020664	0.00136363	0.00297639	0.00163190	0.00226743	0.00172392	0.00287365	0.00183413	0.00332344	0.00226910	0.00298955	0.00235611	0.00245675	0.00224020	0.00092909	0.00112441	0.00163180	0.00252767	0.00265576	0.00197404	0.00292645	0.00206340	0.00187182	0.00219060	0.00260091	0.00168052	0.00207578	0.00196498	0.00024579	0.00170530	0.00279676	0.00183809	0.00130241	0.00168177	0.00087711	0.00317520	0.00043886	0.00198248	0.00109270	0.00220380	0.00083891	0.00069102	0.00153865	0.00111912	0.00093790	0.00186107	0.00071269	0.00212152	0.00164131	0.00202209	0.00032344	0.00194955	0.00153962	0.00233141	0.00151896	0.00114123	0.00160846	0.00139585	0.00109767	0.00196543	0.00136285	0.00152047	0.00167905	0.00160354	0.00128791	0.00104867	0.00148028	0.00121133	0.00018181	0.00139247	0.00102917	0.00076743	0.00065806	0.00118003	0.00074117	0.00124863	0.00051013	0.00090207	0.00022834	0.00082784	0.00078684	0.00117348	0.00102400	0.00075696	0.00095587	0.00050050	0.00081379	0.00110555	0.00027277	0.00079659	0.00071973	0.00126829	0.00011256	0.00072229	0.00122365	0.00170146	0.00086535	-0.14290400
0.5003	0.66353250	0.04285785	-0.34338412	-0.39569812	0.15041728	0.29154286	-0.74666804	-0.73304382	-0.44876739	0.50526506	-0.12376273	0.21516222	0.11847497	-21.47483647	-0.11506395	0.20414263	-1.47786462	-0.33926380	-0.38412430	0.32038227	0.03854555	-21.47483647	-21.47483647	-21.47483647	-21.47483647	-21.47483647	-21.47483647	-21.47483647	0.43197121	-21.47483647	-21.47483647	-21.47483647	0.74146229	-1.71470296	0.08732175	0.17567519	0.07238646	-0.01374801	0.05457271	0.02550954	0.04342296	0.06718529	0.03064966	-0.02038429	0.04097280	0.03992360	0.01564988	0.00227702	0.06110274	0.01977371	0.02083976	0.04452332	0.04651617	0.03032532	0.03139944	0.04093945	0.03416639	0.03082733	0.03655542	0.03845115	0.02515425	0.02546425	0.02824969	0.02731509	0.02629837	0.02010300	0.02647573	0.02363847	0.01925721	0.01499480	0.02363087	0.01888786	0.01580673	0.01474348	0.01612323	0.00874434	0.00972200	0.01092458	0.01642319	0.00166866	0.00627522	0.01413534	0.00479627	-0.00334633	0.00457168	0.00365939	0.00349665	-0.00342991	0.01642087	0.00295640	0.00611491	0.00131178	0.01395165	0.01053506	0.00207196	0.01350454	0.01529340	0.00451500	0.00821868	0.01534180	0.02420682	0.01592879	0.00830520	0.01105401	0.00120243	-0.00170246	-0.01270280	-0.01529280	-0.02235441	-0.01624079	-0.02741146	-0.03688568	-0.05895501	-0.08348910	-0.13130389	-0.16422224	-0.20091191	-0.22290833	-0.24384699	-0.25131632	-0.24393354	-0.21038649	-0.15989189	-0.11246669	-0.07368037	-0.04542402	-0.03258127	-0.02832385	-0.02143592	-0.01895241	-0.02032294	-0.02561169	-0.02358471	-0.02561521	-0.02875737	-0.02866132	-0.02804206	-0.02561599	-0.03159333	-0.03214505	-0.02834300	-0.03004812	-0.03356245	-0.03385974	-0.03322772	-0.03279169	-0.03661003	-0.03334881	-0.03614523	-0.03688664	-0.03666056	-0.03590361	-0.03489636	-0.03551891	-0.03572475	-0.03526353	-0.03769818	-0.03871183	-0.03609742	-0.03700795	-0.03839493	-0.03624130	-0.03695655	-0.03509476	-0.03801712	-0.03718677	-0.03560554	-0.03726270	-0.03682252	-0.03246685	-0.03242460	-0.03477473	-0.03236897	-0.03184107	-0.03249557	-0.03237106	-0.02964671	-0.02897774	-0.02975318	-0.03049267	-0.02944055	-0.02849699	-0.02954519	-0.02824408	-0.02588703	-0.02484553	-0.02679332	-0.02496051	-0.02314186	-0.02409235	-0.02424762	-0.02320494	-0.02118280	-0.02231539	-0.02010604	-0.01989102	-0.01732376	-0.01954231	-0.01949635	-0.01575066	-0.01749624	-0.01696023	-0.01367101	-0.01463261	-0.01379582	-0.01238927	-0.01145319	-0.01123309	-0.01198068	-0.01015060	-0.01081027	-0.00953075	-0.01017385	-0.00941406	-0.00757335	-0.00800539	-0.00634786	-0.00662163	-0.00482312	-0.00492113	-0.00424635	-0.00376292	-0.00301698	-0.00317544	-0.00269375	-0.00141715	-0.00193836	-0.00168573	-0.00078230	-0.00040989	-0.00051630	0.00108159	0.00057110	0.00131845	0.00040424	0.00222664	0.00291496	0.00200420	0.00310114	0.00366743	0.00270534	0.00371531	0.00306012	0.00447011	0.00374361	0.00362438	0.00506775	0.00556464	0.00548384	0.00591529	0.00593595	0.00679568	0.00503323	0.00492303	0.00680476	0.00809613	0.00683313	0.00563111	0.00811251	0.00634214	0.00520448	0.00815731	0.00663396	0.00520790	0.00606324	0.00517474	0.00659968	0.00609898	0.00672898	0.00754943	0.00624674	0.00646578	0.00699648	0.00761961	0.00764409	0.00773777	0.00861083	0.00926085	0.00988803	0.00816040	0.01141290	0.01030247	0.00875739	0.01029948	0.01048039	0.00818557	0.01080973	0.01080734	0.01049835	0.00915340	0.00961613	0.01047997	0.00962022	0.00923978	0.00829918	0.00775504	0.00779168	0.00766379	0.00798233	0.00803539	0.00635960	0.00779938	0.00810182	0.00708313	0.00624754	0.00799248	0.00716077	0.00612656	0.00582278	0.00835312	0.00861730	0.00887982	0.00791075	0.00788240	0.00944541	0.00830351	0.00608944	0.00922944	0.00736866	0.00658963	0.00731116	0.00709428	0.00621389	0.00629485	0.00669125	0.00714854	0.00366612	0.00367953	0.00546239	0.00529326	0.00377972	0.00452200	0.00398722	0.00273656	0.00130339	0.00313506	0.00312791	0.00116506	0.00228330	0.00515861	0.00196626	0.00187973	0.00219927	0.00296487	0.00114065	0.00183564	0.00311185	0.00460202	-0.00023100	0.00188279	0.00263051	0.00169436	-0.00071131	0.00048436	0.00289536	0.00346275	0.00112540	0.00375374	0.00073408	0.00242825	-0.00105608	0.00437745	0.00165837	0.00358065	0.00484773	0.00570347	0.00447955	0.00369642	0.00344721	0.00104788	0.00236096	0.00096026	0.00482973	0.00214082	0.00294860	-0.00117345	0.00199142	0.00176650	0.00038462	0.00360363	0.00563551	-0.00004717	0.00375448	0.00029632	0.00489444	0.00084737	0.00014655	0.00181470	0.00141181	0.00045830	0.00026487	0.00125580	0.00133914	-0.00018548	-0.00022915	-0.00281352	-0.00243921	-0.00117263	-0.00106856	0.00045551	-0.00181489	0.00104643	0.00169279	0.00000932	-0.00146772	-0.00055614	0.00185638	-0.00033579	-0.00142358	0.00088018	-0.00019502	-0.00301257	-0.00046587	0.00197733	0.00029940	-0.00414459	0.00026349	-0.00023426	0.00020274	-0.00157050	0.00059454	0.00093133	-0.00084340	-0.00022663	-0.00023765	-0.00133612	-0.00036632	0.00046363	-0.00037653	0.00090220	-0.00028474	0.00114214	0.00055737	-0.00031316	0.00051008	0.00070644	0.00088287	-0.00032902	-0.00021242	0.00054947	-0.00091746	-0.00061060	-0.00012486	0.00113164	0.00025561	-0.00035978	0.00163073	0.00082294	-0.00072993	0.00173048	0.00116560	0.00000815	-0.00165430	0.00118386	0.00105221	-0.00062912	0.00093958	0.00190417	0.00144324	-0.00023389	0.00088428	0.00113138	0.00018987	0.00046296	0.00049471	0.00162456	0.00137320	0.00081883	0.00116742	0.00057014	0.00078042	0.00141967	0.00049878	0.00061485	0.00002127	0.00042120	0.00045625	0.00025768	0.00012538	0.00120882	0.00049712	0.00039767	0.00031484	0.00050974	0.00013557	0.00001306	0.00037906	0.00076577	0.00054862	0.00035289	0.00055833	0.00012716	0.00015862	0.00005978	0.00092030	0.00048355	0.00012335	0.00059840	0.00121785	0.00025414	0.00000126	0.00015086	0.00014238	0.00058440	-0.00011022	0.00095556	0.00056154	0.00033320	0.00062194	0.00118206	0.00048925	-0.87653673
0.5503	-0.87862837	-21.47483647	0.67066061	-0.01206662	-0.77341264	0.80491850	-0.84623747	-21.47483647	0.17530932	0.08326520	-21.47483647	-1.20493078	0.37545783	-0.87561643	-0.38771874	0.51986523	-0.17395818	-21.47483647	-1.48706625	-21.47483647	-21.47483647	0.69044024	-21.47483647	-21.47483647	1.23470235	-21.47483647	-1.01661861	0.17959385	0.92823422	-0.01319585	1.01617724	0.43968344	0.70279707	0.67252165	-0.69243840	0.55947268	-0.07970537	-0.13227105	-0.00891682	0.03840644	-0.05405438	0.05239286	0.07527892	-0.00687829	-0.02147925	0.04419480	0.05279668	-0.00344082	0.04743951	0.03107009	0.01715960	0.03614662	0.04493067	0.03780650	0.02837894	0.03337248	0.04023032	0.03598334	0.03359703	0.03111228	0.03139640	0.02873069	0.02886353	0.02668377	0.02851196	0.02307252	0.02373952	0.02450748	0.02343201	0.01721188	0.01797972	0.01895461	0.01627417	0.00961355	0.01459176	0.01282321	0.01027980	0.00937463	0.01364023	0.00680894	0.00744750	0.01125234	0.00553772	0.00204566	0.00528521	0.00514575	-0.00178791	0.00375121	0.00757258	0.00524339	0.00597312	0.00059301	-0.00027071	0.00245081	0.00517907	0.00882290	0.01002749	0.00759816	0.01055156	0.00820164	0.01929148	0.01991590	0.01749087	0.00912493	0.02293889	0.04146408	0.03950048	0.03374743	0.00220538	-0.03812537	-0.10341917	-0.15363175	-0.19622863	-0.21823204	-0.25182002	-0.25242096	-0.24523166	-0.22957665	-0.21153679	-0.17303911	-0.13377438	-0.08554462	-0.04233854	-0.02839078	-0.02443549	-0.01693728	-0.01055923	-0.01585872	-0.02013675	-0.01994693	-0.02109975	-0.02295614	-0.02425613	-0.02710078	-0.02737295	-0.02797056	-0.03016847	-0.02912721	-0.02948351	-0.03356942	-0.03270678	-0.03018801	-0.03127423	-0.03560623	-0.03408683	-0.03186181	-0.03516470	-0.03541015	-0.03581014	-0.03761287	-0.03696845	-0.03594403	-0.03469726	-0.03595117	-0.03692373	-0.03763342	-0.03716281	-0.03847483	-0.03845373	-0.03712001	-0.03710452	-0.03588781	-0.03780358	-0.03657164	-0.03684183	-0.03767955	-0.03596379	-0.03674605	-0.03491153	-0.03298537	-0.03301603	-0.03312583	-0.03457511	-0.03288964	-0.03196987	-0.03161837	-0.03090462	-0.03111320	-0.02924527	-0.03077563	-0.03044645	-0.02933730	-0.02810477	-0.02785215	-0.02783078	-0.02628047	-0.02634996	-0.02635955	-0.02482171	-0.02435627	-0.02351130	-0.02608869	-0.02157582	-0.02068681	-0.02091505	-0.02122050	-0.01898185	-0.01852960	-0.01935340	-0.01708318	-0.01724519	-0.01687074	-0.01637015	-0.01514817	-0.01247370	-0.01151214	-0.01431872	-0.01146123	-0.01276256	-0.01092706	-0.01010248	-0.01036589	-0.00998846	-0.01044842	-0.00829444	-0.00745446	-0.00793010	-0.00728338	-0.00595412	-0.00545920	-0.00467203	-0.00414288	-0.00320802	-0.00343870	-0.00342345	-0.00272123	-0.00227051	-0.00125181	-0.00217489	-0.00062741	0.00019597	-0.00027230	-0.00068173	0.00146940	0.00187738	0.00175488	0.00206744	0.00206232	0.00276589	0.00226050	0.00179120	0.00353927	0.00331190	0.00393113	0.00488878	0.00409616	0.00447325	0.00514636	0.00475902	0.00575962	0.00612411	0.00526438	0.00657781	0.00590905	0.00571125	0.00739541	0.00657479	0.00613529	0.00767483	0.00675464	0.00591928	0.00823652	0.00754781	0.00836744	0.00828922	0.00749124	0.00891739	0.00769976	0.00730678	0.00832016	0.00825998	0.00798910	0.00735198	0.00729157	0.00794632	0.00779756	0.00653793	0.00634622	0.00828426	0.00621940	0.00787118	0.00886333	0.00722568	0.00853043	0.00773077	0.00851652	0.00968979	0.00781007	0.01062046	0.00879487	0.00983394	0.01065840	0.00984859	0.01157122	0.00968343	0.00997593	0.01032191	0.00971992	0.01041792	0.00973673	0.00999008	0.00938741	0.00930038	0.00878128	0.00839629	0.00859249	0.00781999	0.00701890	0.00606313	0.00929947	0.00808144	0.00790770	0.00690102	0.00785085	0.00808761	0.00628140	0.00588591	0.00691664	0.00816127	0.00551197	0.00617564	0.00828155	0.00707806	0.00576752	0.00556888	0.00927011	0.00567711	0.00452147	0.00661921	0.00845587	0.00739020	0.00498764	0.00515139	0.00598964	0.00621551	0.00853812	0.00738961	0.00506897	0.00561503	0.00457458	0.00545398	0.00548929	0.00450661	0.00295661	0.00421540	0.00320067	0.00357880	0.00406537	0.00234988	0.00006619	0.00135591	0.00192239	0.00073304	0.00198897	0.00069987	0.00187889	-0.00168091	0.00051366	-0.00068124	0.00136990	0.00000865	0.00206652	0.00077497	0.00058808	0.00118722	0.00428317	0.00108312	0.00155723	-0.00217384	0.00291264	0.00256441	-0.00126808	0.00138979	0.00083627	0.00100006	-0.00006642	0.00261501	0.00390666	0.00200611	-0.00104403	0.00042909	0.00063865	0.00379603	0.00096379	0.00470665	0.00541312	0.00233588	0.00211877	0.00410301	0.00009297	0.00151101	0.00226670	0.00123531	0.00235410	-0.00058882	-0.00136374	0.00049431	0.00177554	0.00095175	0.00224122	0.00069620	-0.00113522	0.00086487	0.00225013	0.00070428	0.00109269	0.00078858	0.00088403	-0.00078907	-0.00157463	-0.00293137	-0.00165238	-0.00308745	0.00095935	-0.00067729	-0.00426071	-0.00130829	0.00298033	-0.00121759	-0.00177555	-0.00233159	-0.00289010	-0.00027519	-0.00195439	0.00007950	0.00056639	-0.00028446	-0.00025762	-0.00155710	-0.00096125	-0.00035863	-0.00124838	-0.00103769	-0.00081749	-0.00014181	-0.00027185	-0.00064266	-0.00088650	-0.00094402	-0.00022059	-0.00065054	-0.00038501	-0.00177660	-0.00031545	-0.00079346	-0.00157927	-0.00031802	0.00001597	-0.00092998	-0.00044017	-0.00049778	0.00047974	-0.00107284	-0.00044487	-0.00033385	-0.00009921	0.00013366	-0.00017250	0.00030664	-0.00068408	0.00010442	-0.00043822	-0.00084201	-0.00071931	-0.00123583	0.00024071	0.00020583	-0.00127775	0.00057367	0.00005343	0.00049132	-0.00093206	0.00057399	0.00022124	0.00035092	-0.00048261	-0.00013609	0.00084043	-0.00038220	-0.00114131	-0.00017587	0.00005434	-0.00041195	0.00051778	-0.00030740	-0.00027933	-0.00057429	-0.00019076	-0.00007859	0.00028552	0.00004917	0.00024367	0.00029508	-0.00010971	0.00020653	0.00000430	-0.00006930	-0.00012645	0.00001849	0.00018212	-0.00032246	-0.00036996	-0.00036829	0.00008531	-0.00006255	0.00042968	0.00055293	-0.00007648	-0.00009079	0.00051249	0.00014986	0.26022063
0.6003	-21.47483647	-21.47483647	-0.63041466	-0.21969888	-0.01771652	-1.13699841	0.33786230	0.88524806	1.33629334	0.87131825	1.05744731	0.91931599	0.74462251	-0.53559190	0.16293778	-0.17301475	-0.34276776	-0.65927100	0.51973519	-0.27832019	0.04485309	0.83930802	-21.47483647	-0.83963811	-0.31030918	-21.47483647	-21.47483647	-21.47483647	-21.47483647	-0.08335433	0.10077210	-21.47483647	1.04779616	0.48452226	0.32766296	-0.09252879	-0.07966278	0.02226025	0.10320110	-0.02455000	-0.00208173	0.05829460	0.02646711	-0.01362915	0.01466888	0.02276488	0.05910896	0.02734463	0.04979925	0.02981649	0.03106673	0.03872177	0.03204691	0.02921720	0.04015959	0.03713824	0.03692391	0.03644375	0.03687695	0.02889354	0.03191487	0.02971358	0.03464194	0.02029831	0.02551039	0.02300457	0.02208518	0.02282030	0.01848579	0.01843710	0.01752844	0.01668321	0.01307129	0.01335469	0.01124073	0.01100288	0.01570420	0.00709751	0.00456298	0.00460477	0.00500998	0.01170522	0.00509143	0.00182847	0.00747169	-0.00297507	-0.01499596	0.00117333	0.00972981	-0.00520438	0.00146923	0.00661887	0.00111887	0.00031278	0.00627997	0.00803509	0.00729184	0.00220588	0.00683920	0.01021670	0.01420380	0.01389564	0.01818246	0.00785355	0.00289698	0.00755101	-0.00302284	-0.03457320	-0.08201729	-0.11478833	-0.15610954	-0.17349531	-0.18561297	-0.17517466	-0.17671820	-0.16237418	-0.14309669	-0.11744953	-0.10348931	-0.08771633	-0.07986627	-0.07629148	-0.06175613	-0.05767847	-0.05185764	-0.03966725	-0.03093071	-0.02433314	-0.02064494	-0.02206886	-0.02500691	-0.02357186	-0.02392934	-0.02929643	-0.02985961	-0.02953609	-0.03081298	-0.03095914	-0.03036159	-0.03258589	-0.03047659	-0.03253554	-0.03309616	-0.03437783	-0.03503620	-0.03383462	-0.03627252	-0.03464208	-0.03530592	-0.03763884	-0.03622669	-0.03631776	-0.03613529	-0.03700915	-0.03562873	-0.03650185	-0.03740888	-0.03757506	-0.03653418	-0.03827381	-0.03833038	-0.03668434	-0.03779253	-0.03772333	-0.03808093	-0.03683001	-0.03689862	-0.03749162	-0.03600378	-0.03451973	-0.03412275	-0.03502580	-0.03272291	-0.03162518	-0.03216112	-0.03255958	-0.03117657	-0.03115099	-0.02998738	-0.03102188	-0.02987309	-0.02893998	-0.02973230	-0.02776100	-0.02699961	-0.02721418	-0.02682569	-0.02640264	-0.02502552	-0.02562647	-0.02338536	-0.02400785	-0.02175452	-0.02264569	-0.02041466	-0.02109125	-0.01960766	-0.01996063	-0.01876897	-0.01770515	-0.01687930	-0.01626507	-0.01649021	-0.01540555	-0.01404273	-0.01329432	-0.01315745	-0.01333351	-0.01298102	-0.01143980	-0.01030719	-0.00927245	-0.00936353	-0.00881814	-0.00900321	-0.00866667	-0.00725153	-0.00744015	-0.00622209	-0.00519074	-0.00498328	-0.00378623	-0.00510041	-0.00364518	-0.00377148	-0.00279949	-0.00270818	-0.00160123	-0.00243960	-0.00071994	0.00046974	-0.00039038	-0.00113766	0.00105403	0.00140577	0.00219221	0.00230957	0.00167007	0.00299461	0.00180378	0.00214263	0.00269727	0.00332110	0.00283619	0.00344090	0.00433493	0.00544013	0.00551650	0.00467197	0.00581340	0.00557217	0.00473604	0.00602234	0.00610132	0.00676561	0.00636228	0.00591625	0.00646063	0.00763881	0.00604477	0.00687666	0.00722263	0.00721935	0.00793572	0.00793744	0.00710075	0.00813799	0.00835156	0.00917102	0.00794792	0.00841423	0.00968633	0.00907234	0.00812856	0.00833332	0.00913364	0.00802955	0.00841575	0.00958195	0.00798957	0.00944526	0.00886611	0.00820660	0.00833274	0.00809619	0.00750290	0.00897766	0.00758752	0.00778878	0.00713505	0.00881695	0.00889907	0.00719905	0.00912330	0.00846626	0.00831407	0.00873667	0.01013215	0.00954101	0.01013348	0.01024307	0.01067786	0.01003743	0.00949614	0.01050579	0.01056883	0.00955044	0.00901113	0.00909018	0.01091977	0.01068448	0.01141203	0.00942288	0.00948053	0.00837588	0.00824026	0.00845433	0.00801941	0.00799237	0.00713839	0.00762749	0.00740883	0.00596263	0.00671337	0.00531763	0.00678374	0.00504955	0.00349448	0.00654174	0.00629896	0.00703672	0.00745785	0.00487643	0.00521755	0.00517874	0.00759398	0.00743075	0.00576718	0.00638128	0.00523564	0.00391359	0.00789228	0.00643385	0.00613136	0.00641845	0.00651854	0.00614282	0.00492757	0.00424530	0.00382704	0.00369633	0.00457439	0.00482047	0.00354689	0.00549868	0.00236691	0.00191347	0.00432201	0.00428554	0.00336629	0.00393286	0.00459560	-0.00026270	0.00346819	0.00346777	0.00396512	-0.00082693	0.00399325	-0.00160049	0.00044173	0.00058878	0.00115226	0.00256368	-0.00003475	-0.00026231	-0.00243504	-0.00034647	-0.00046767	0.00089116	-0.00010805	-0.00103256	-0.00093250	0.00232019	0.00013287	0.00063444	0.00008866	0.00199899	-0.00168017	0.00161185	0.00000072	0.00111766	0.00216976	0.00058378	0.00161196	-0.00006008	-0.00201650	-0.00004104	0.00113675	0.00234867	0.00068525	0.00053100	0.00109241	0.00127805	-0.00045613	0.00382311	0.00272547	0.00135235	0.00018923	0.00184846	0.00092456	-0.00028092	-0.00049536	0.00096693	0.00157760	0.00126121	0.00095405	0.00115698	0.00256307	0.00137729	0.00334992	0.00249541	0.00209388	0.00160982	0.00278720	0.00311746	0.00209017	0.00218077	0.00195286	0.00188584	0.00178093	0.00072871	0.00166018	-0.00000564	0.00122483	0.00107511	0.00093742	0.00051502	-0.00049231	0.00072950	-0.00086087	0.00068888	-0.00046527	-0.00023602	-0.00010600	0.00041018	-0.00003083	-0.00016101	-0.00066429	-0.00088560	-0.00016830	-0.00068181	-0.00048838	-0.00167128	-0.00050103	-0.00172683	-0.00172521	-0.00179200	-0.00155046	-0.00105778	-0.00168458	-0.00139275	-0.00093211	-0.00120692	-0.00207033	-0.00123016	-0.00210693	-0.00074812	0.00001886	-0.00013149	-0.00096866	-0.00075899	0.00081514	-0.00019716	0.00044222	0.00017945	-0.00072102	-0.00037699	-0.00002712	0.00049634	0.00050966	0.00046367	-0.00042753	-0.00066013	0.00035475	-0.00068725	-0.00042514	-0.00028125	-0.00008342	0.00025692	-0.00007172	-0.00020796	-0.00008468	0.00041383	-0.00020173	-0.00004743	-0.00001713	-0.00079191	-0.00006564	0.00047077	-0.00000582	0.00014083	0.00024694	0.00016137	-0.00002264	0.00037636	0.00072155	0.00039127	0.00003742	0.00025425	0.00010600	0.00005435	-0.13775131
0.6503	0.61896178	-0.06727033	-0.40750871	0.61015749	0.11937458	0.10838730	-0.31068290	-0.44800525	0.61760902	0.92348564	-21.47483647	-0.73527051	-1.21774817	-1.41968751	1.87716293	0.55982167	-0.24283150	-0.14400913	1.33313593	-0.37795925	-0.05178671	0.12473256	-0.97850823	1.28483677	-21.47483647	-0.66462868	-0.10829281	-21.47483647	-0.28120276	-21.47483647	-21.47483647	-21.47483647	0.43556896	-0.36562691	0.04506188	-0.08150084	0.19416830	0.16555306	0.01476701	-0.19440579	-0.02055756	0.00381305	0.00943025	-0.04620024	0.04780148	0.01542033	0.02123919	0.02717386	0.03205061	0.01690100	0.03400827	0.02807516	0.03980344	0.03423699	0.03143865	0.03826084	0.03093643	0.03466761	0.03455924	0.03174604	0.02804335	0.03071365	0.02933913	0.02404538	0.02796999	0.02240278	0.02237866	0.02134260	0.02024339	0.02039019	0.01737450	0.01772159	0.01448835	0.01225190	0.01161225	0.00831774	0.01166259	0.00743017	0.00992372	0.00713666	0.00482997	0.00716828	0.00351341	0.00405981	0.00758960	0.00319370	-0.00455299	-0.00257550	0.00465625	0.00062790	0.00174422	0.00506480	0.00492315	0.00523899	0.00383119	0.00477118	0.00237321	0.00724733	0.00654252	0.01435794	0.01245547	0.01749312	0.01280728	0.00647417	-0.00893856	-0.02191042	-0.04560948	-0.06649761	-0.08668647	-0.09895615	-0.12233803	-0.12794265	-0.13328026	-0.13465728	-0.15848173	-0.16878096	-0.17593877	-0.18485097	-0.20229318	-0.20987272	-0.20794989	-0.19752627	-0.17192957	-0.14535628	-0.10943347	-0.07800739	-0.05364695	-0.03758484	-0.02279107	-0.02257693	-0.02182149	-0.02528816	-0.02407239	-0.02984852	-0.02785539	-0.02818918	-0.02942412	-0.02931547	-0.03036331	-0.03275434	-0.03121184	-0.03146026	-0.03326603	-0.03197932	-0.03247280	-0.03229499	-0.03410217	-0.03411767	-0.03589694	-0.03506503	-0.03512920	-0.03549093	-0.03566201	-0.03589197	-0.03553453	-0.03773715	-0.03646623	-0.03706582	-0.03640572	-0.03688628	-0.03763766	-0.03506630	-0.03723635	-0.03622832	-0.03679462	-0.03661095	-0.03498367	-0.03604256	-0.03529977	-0.03386378	-0.03293385	-0.03287471	-0.03181281	-0.03119806	-0.03277793	-0.03189766	-0.03184517	-0.03069273	-0.03011188	-0.03051563	-0.02888849	-0.02771807	-0.02864230	-0.02801743	-0.02638404	-0.02736663	-0.02523078	-0.02578067	-0.02369724	-0.02478069	-0.02261556	-0.02367669	-0.02117327	-0.02114455	-0.02013768	-0.02022976	-0.02058529	-0.01978643	-0.01782178	-0.01836413	-0.01605682	-0.01690491	-0.01657599	-0.01605064	-0.01466917	-0.01338927	-0.01294326	-0.01243541	-0.01116320	-0.01307740	-0.01046996	-0.01169269	-0.00924275	-0.00905908	-0.00836395	-0.00870217	-0.00832053	-0.00692863	-0.00625390	-0.00513644	-0.00505954	-0.00483257	-0.00394098	-0.00322646	-0.00220755	-0.00372474	-0.00254267	-0.00151751	-0.00171504	-0.00128368	0.00107908	-0.00047906	-0.00028054	0.00036437	0.00131179	0.00147725	0.00171248	0.00186876	0.00425832	0.00131271	0.00233235	0.00214757	0.00369577	0.00293731	0.00416862	0.00425383	0.00439900	0.00505942	0.00394463	0.00447208	0.00607277	0.00539651	0.00623401	0.00619216	0.00634247	0.00530396	0.00683395	0.00620176	0.00671246	0.00702312	0.00645313	0.00717330	0.00681831	0.00731409	0.00932258	0.00815756	0.00865642	0.00936857	0.00909775	0.00767199	0.00881950	0.00883754	0.00866249	0.00876850	0.00898181	0.00970780	0.00941251	0.00846853	0.00973065	0.00874125	0.00866593	0.00988859	0.00930125	0.01021069	0.00949515	0.00911061	0.01079901	0.00889038	0.00981815	0.00857052	0.00878625	0.00950200	0.00901278	0.00980136	0.00747092	0.00792258	0.00801794	0.00761828	0.00871525	0.00731123	0.00815679	0.00785156	0.00840726	0.00679901	0.00879681	0.00873044	0.00905859	0.00708670	0.00821539	0.01108403	0.01020882	0.00935634	0.00999546	0.01032457	0.01083618	0.00875534	0.00837811	0.00945302	0.00964714	0.00911609	0.00853344	0.00976627	0.00892572	0.00832356	0.00663318	0.01087869	0.00622760	0.00633095	0.00798824	0.00674375	0.00907968	0.00805457	0.00623567	0.00565913	0.00577697	0.00800959	0.00775796	0.00648484	0.00991227	0.00588156	0.00438762	0.00708569	0.00583543	0.00580422	0.00740503	0.00534187	0.00860326	0.00472382	0.00428159	0.00719009	0.00513673	0.00551805	0.00706562	0.00228340	0.00511071	0.00187227	0.00316430	0.00806185	0.00430048	0.00455463	0.00512419	0.00550682	0.00431536	0.00384333	0.00686928	0.00771232	0.00441535	0.00654243	-0.00019706	0.00208251	0.00368076	0.00074608	0.00334466	0.00316070	0.00419408	0.00119253	0.00104763	0.00141581	0.00282248	0.00197563	0.00232468	0.00063763	0.00411496	0.00216295	0.00350998	-0.00065693	0.00433888	-0.00044740	0.00106629	0.00049722	0.00231582	0.00090032	0.00152436	0.00173947	-0.00076677	-0.00193043	0.00164315	0.00139492	-0.00254863	0.00044577	-0.00152692	0.00051703	-0.00125822	0.00019687	0.00016908	0.00020962	-0.00005731	-0.00005684	0.00008909	-0.00035379	-0.00244554	-0.00057640	-0.00125587	0.00092420	0.00057521	-0.00101130	0.00153943	-0.00180310	-0.00009256	0.00004243	-0.00000531	0.00030046	0.00274274	0.00104206	0.00193085	0.00041317	0.00103474	0.00231558	0.00146799	0.00183009	0.00237855	0.00276096	0.00181168	0.00203306	0.00251862	0.00161385	0.00163469	0.00070267	0.00296412	0.00135243	0.00188944	0.00120508	0.00077267	0.00163879	0.00214880	0.00156669	0.00117576	0.00195254	0.00204653	0.00190206	0.00096803	0.00110202	0.00046455	0.00046160	0.00034648	-0.00007564	0.00025122	-0.00135674	-0.00049944	-0.00097176	-0.00122129	-0.00154591	-0.00154533	-0.00226993	-0.00180245	-0.00161993	-0.00023211	-0.00037740	-0.00027452	-0.00058820	-0.00046738	0.00093601	-0.00007775	0.00126129	0.00147506	0.00088903	0.00065245	0.00071450	0.00068871	0.00050442	0.00067742	0.00001603	-0.00017675	-0.00010891	-0.00009416	-0.00071504	-0.00088608	-0.00034026	-0.00037975	-0.00069249	-0.00094110	-0.00018627	-0.00051347	-0.00061766	-0.00068636	-0.00069250	-0.00076607	-0.00058412	0.00017444	-0.00016849	-0.00013072	-0.00031241	-0.00000116	-0.00020557	-0.00027798	-0.00012464	-0.00047849	-0.00059495	-0.00105140	-0.00067209	-0.00087736	0.24029375
[truncated: 743,971 more chars]
