# Supplementary material for: KiMoPack: A python Package for Kinetic Modeling of the Chemical Mechanism
Source: J Phys Chem A. 2022 Jun 14;126(25):4087–99. doi: 10.1021/acs.jpca.2c00907 (PMC9251768; doi:10.1021/acs.jpca.2c00907)
Supplement: Supplementary file 2 — jp2c00907_si_002.zip [file jp2c00907_si_002.zip › Data/Scans/H2O_008.SIA]

0.000	275.00	276.00	277.00	278.00	279.00	280.00	281.00	282.00	283.00	284.00	285.00	286.00	287.00	288.00	289.00	290.00	291.00	292.00	293.00	294.00	295.00	296.00	297.00	298.00	299.00	300.00	301.00	302.00	303.00	304.00	305.00	306.00	307.00	308.00	309.00	310.00	311.00	312.00	313.00	314.00	315.00	316.00	317.00	318.00	319.00	320.00	321.00	322.00	323.00	324.00	325.00	326.00	327.00	328.00	329.00	330.00	331.00	332.00	333.00	334.00	335.00	336.00	337.00	338.00	339.00	340.00	341.00	342.00	343.00	344.00	345.00	346.00	347.00	348.00	349.00	350.00	351.00	352.00	353.00	354.00	355.00	356.00	357.00	358.00	359.00	360.00	361.00	362.00	363.00	364.00	365.00	366.00	367.00	368.00	369.00	370.00	371.00	372.00	373.00	374.00	375.00	376.00	377.00	378.00	379.00	380.00	381.00	382.00	383.00	384.00	385.00	386.00	387.00	388.00	389.00	390.00	391.00	392.00	393.00	394.00	395.00	396.00	397.00	398.00	399.00	400.00	401.00	402.00	403.00	404.00	405.00	406.00	407.00	408.00	409.00	410.00	411.00	412.00	413.00	414.00	415.00	416.00	417.00	418.00	419.00	420.00	421.00	422.00	423.00	424.00	425.00	426.00	427.00	428.00	429.00	430.00	431.00	432.00	433.00	434.00	435.00	436.00	437.00	438.00	439.00	440.00	441.00	442.00	443.00	444.00	445.00	446.00	447.00	448.00	449.00	450.00	451.00	452.00	453.00	454.00	455.00	456.00	457.00	458.00	459.00	460.00	461.00	462.00	463.00	464.00	465.00	466.00	467.00	468.00	469.00	470.00	471.00	472.00	473.00	474.00	475.00	476.00	477.00	478.00	479.00	480.00	481.00	482.00	483.00	484.00	485.00	486.00	487.00	488.00	489.00	490.00	491.00	492.00	493.00	494.00	495.00	496.00	497.00	498.00	499.00	500.00	501.00	502.00	503.00	504.00	505.00	506.00	507.00	508.00	509.00	510.00	511.00	512.00	513.00	514.00	515.00	516.00	517.00	518.00	519.00	520.00	521.00	522.00	523.00	524.00	525.00	526.00	527.00	528.00	529.00	530.00	531.00	532.00	533.00	534.00	535.00	536.00	537.00	538.00	539.00	540.00	541.00	542.00	543.00	544.00	545.00	546.00	547.00	548.00	549.00	550.00	551.00	552.00	553.00	554.00	555.00	556.00	557.00	558.00	559.00	560.00	561.00	562.00	563.00	564.00	565.00	566.00	567.00	568.00	569.00	570.00	571.00	572.00	573.00	574.00	575.00	576.00	577.00	578.00	579.00	580.00	581.00	582.00	583.00	584.00	585.00	586.00	587.00	588.00	589.00	590.00	591.00	592.00	593.00	594.00	595.00	596.00	597.00	598.00	599.00	600.00	601.00	602.00	603.00	604.00	605.00	606.00	607.00	608.00	609.00	610.00	611.00	612.00	613.00	614.00	615.00	616.00	617.00	618.00	619.00	620.00	621.00	622.00	623.00	624.00	625.00	626.00	627.00	628.00	629.00	630.00	631.00	632.00	633.00	634.00	635.00	636.00	637.00	638.00	639.00	640.00	641.00	642.00	643.00	644.00	645.00	646.00	647.00	648.00	649.00	650.00	651.00	652.00	653.00	654.00	655.00	656.00	657.00	658.00	659.00	660.00	661.00	662.00	663.00	664.00	665.00	666.00	667.00	668.00	669.00	670.00	671.00	672.00	673.00	674.00	675.00	676.00	677.00	678.00	679.00	680.00	681.00	682.00	683.00	684.00	685.00	686.00	687.00	688.00	689.00	690.00	691.00	692.00	693.00	694.00	695.00	696.00	697.00	698.00	699.00	700.00	701.00	702.00	703.00	704.00	705.00	706.00	707.00	708.00	709.00	710.00	711.00	712.00	713.00	714.00	715.00	716.00	717.00	718.00	719.00	720.00	721.00	722.00	723.00	724.00	725.00	726.00	727.00	728.00	729.00	730.00	731.00	732.00	733.00	734.00	735.00	736.00	737.00	738.00	739.00	740.00	741.00	742.00	743.00	744.00	745.00	746.00	747.00	748.00	749.00	750.00	751.00	752.00	753.00	754.00	755.00	756.00	757.00	758.00	759.00	760.00	761.00	762.00	763.00	764.00	765.00	766.00	767.00	768.00	769.00	770.00	771.00	772.00	773.00	774.00	775.00	776.00	777.00	778.00	779.00	780.00	781.00	782.00	783.00	784.00	785.00	786.00
-39.9997	1.19626927	1.56126318	0.00249927	0.37217827	-0.56977946	-0.25803247	-0.69393190	0.49539620	-0.46577519	0.41788697	-0.14701454	0.37058869	0.20666241	-21.47483647	-0.35614537	0.54492885	-21.47483647	0.49710854	-21.47483647	-21.47483647	-0.73150720	0.19165963	-21.47483647	-0.67680573	-0.09906739	-21.47483647	-21.47483647	-21.47483647	0.77984470	0.72166775	-0.33217439	0.14715216	-0.28644358	-0.38493688	0.29590574	-0.28752887	-0.06783644	0.22214291	-0.10147474	-0.03731657	-0.05788432	-0.01957702	-0.06353879	-0.01429580	-0.00355629	-0.00367429	-0.01569375	-0.02815935	0.03079857	-0.00451365	-0.00758504	-0.00745415	0.01815461	0.00208927	-0.00182294	-0.00335831	0.00871785	0.00458691	-0.00213537	-0.00591055	0.00917246	0.00040601	-0.00576106	-0.00217030	-0.00284902	-0.00382939	-0.00096014	-0.00521757	0.00388566	-0.00115043	-0.00162536	-0.00509604	-0.00066420	-0.00037977	-0.00268030	-0.00522009	0.00083294	0.00518797	-0.00645788	-0.00667411	-0.00805690	0.00399454	-0.02169120	-0.01488823	-0.01273240	0.00123672	-0.03187705	-0.00189594	-0.02565596	0.00476342	-0.01361643	-0.01225245	-0.01762500	0.00488406	-0.01981215	-0.00189356	-0.00030715	0.00289775	-0.00926897	-0.01007375	0.00789538	0.00178236	-0.00845869	-0.00910415	0.00035488	-0.00871934	-0.00354928	-0.00896190	-0.00920232	-0.00633414	-0.00552096	-0.00368625	-0.00212384	-0.00614907	-0.01213806	-0.01786111	-0.01419443	-0.01632677	-0.00516034	-0.00552678	0.00158180	-0.00927431	-0.00713006	-0.00596910	0.00660380	-0.00260036	-0.00507202	-0.00509349	0.00357990	-0.00153246	-0.00298191	-0.00251974	0.00301783	-0.00246673	-0.00181007	-0.00272635	0.00255792	-0.00124280	-0.00137794	-0.00227205	0.00180624	-0.00045148	-0.00334779	-0.00342880	-0.00015662	-0.00172969	-0.00023921	-0.00331917	-0.00024852	-0.00045628	-0.00156196	-0.00291417	-0.00095428	-0.00045973	-0.00161135	-0.00287335	-0.00147985	-0.00075625	-0.00149059	-0.00217110	-0.00064952	-0.00052185	-0.00255020	-0.00282061	-0.00211832	-0.00214409	-0.00282890	-0.00330279	-0.00299664	-0.00099296	-0.00304358	-0.00308098	-0.00086835	-0.00187986	-0.00124893	-0.00300535	-0.00195020	-0.00102831	-0.00324120	-0.00288804	-0.00223291	-0.00008869	-0.00209170	-0.00317727	-0.00283636	-0.00175265	-0.00348098	-0.00335927	-0.00258916	-0.00173694	-0.00189465	-0.00325477	-0.00243923	-0.00113280	-0.00378262	-0.00445190	-0.00378498	-0.00208960	-0.00205450	-0.00309100	-0.00424001	-0.00221801	-0.00214707	-0.00449659	-0.00376223	-0.00171598	-0.00136381	-0.00447545	-0.00399717	0.00000602	-0.00174446	-0.00339856	-0.00457827	-0.00119758	-0.00242581	-0.00413109	-0.00354916	-0.00179498	-0.00348264	-0.00410550	-0.00389131	-0.00218709	-0.00361319	-0.00414377	-0.00411280	-0.00108576	-0.00280812	-0.00338447	-0.00384746	-0.00198372	-0.00268198	-0.00414826	-0.00356118	-0.00180344	-0.00249874	-0.00389023	-0.00424668	-0.00079344	-0.00240543	-0.00361729	-0.00373953	-0.00174705	-0.00251489	-0.00403577	-0.00398814	-0.00172546	-0.00163783	-0.00373462	-0.00389891	-0.00206450	-0.00268760	-0.00433851	-0.00324485	-0.00171527	-0.00252697	-0.00405874	-0.00450164	-0.00161841	-0.00274723	-0.00285121	-0.00385849	-0.00173402	-0.00265372	-0.00420652	-0.00423545	-0.00252174	-0.00229004	-0.00372981	-0.00378360	-0.00193973	-0.00193217	-0.00396309	-0.00314586	-0.00213155	-0.00242225	-0.00413751	-0.00343518	-0.00294749	-0.00218005	-0.00399705	-0.00440137	-0.00268607	-0.00308684	-0.00385498	-0.00409671	-0.00220741	-0.00238903	-0.00320130	-0.00399726	-0.00249459	-0.00286679	-0.00386146	-0.00431103	-0.00232664	-0.00307965	-0.00408622	-0.00391421	-0.00298797	-0.00327124	-0.00542930	-0.00465992	-0.00420998	-0.00321906	-0.00459701	-0.00495652	-0.00362602	-0.00474325	-0.00645477	-0.00409387	-0.00469282	-0.00320851	-0.00535925	-0.00516935	-0.00512641	-0.00426334	-0.00675239	-0.00592337	-0.00568481	-0.00517635	-0.00842008	-0.00689456	-0.00554627	-0.00603553	-0.01026580	-0.00661809	-0.00689043	-0.00553669	-0.00854641	-0.00728897	-0.00721713	-0.00693624	-0.01071289	-0.00806475	-0.00736925	-0.00627678	-0.00966871	-0.00829226	-0.00813722	-0.00696169	-0.01256836	-0.01017256	-0.00978909	-0.00856475	-0.01190537	-0.01129324	-0.00803330	-0.00961874	-0.01185911	-0.01401463	-0.01219679	-0.00741760	-0.01051275	-0.01096828	-0.01139126	-0.00906043	-0.01292936	-0.01360154	-0.01305602	-0.00999911	-0.01856267	-0.01395216	-0.00801763	-0.01114486	-0.01653111	-0.01381281	-0.01186012	-0.01340331	-0.01567814	-0.01463519	-0.01239422	-0.01127773	-0.01270531	-0.01262848	-0.01238077	-0.01342270	-0.01386129	-0.01657399	-0.01442955	-0.01174617	-0.01398200	-0.01353053	-0.01220929	-0.01013415	-0.01429362	-0.01379372	-0.01603632	-0.01003100	-0.01469563	-0.01343292	-0.01259247	-0.01140318	-0.01401856	-0.01468383	-0.01242737	-0.01062445	-0.01609234	-0.01522349	-0.01299202	-0.01138660	-0.01567957	-0.01362653	-0.01104479	-0.00898304	-0.01406788	-0.01303837	-0.01257813	-0.00961350	-0.01389652	-0.01211715	-0.01123957	-0.00691255	-0.00968145	-0.01112506	-0.01044213	-0.00712474	-0.01024219	-0.00948115	-0.01209117	-0.00748792	-0.01238804	-0.00981500	-0.01154456	-0.00806820	-0.01062290	-0.00858865	-0.00941416	-0.00651996	-0.00879746	-0.00665366	-0.00705321	-0.00512804	-0.00805883	-0.00711579	-0.00757588	-0.00488764	-0.00562678	-0.00669061	-0.00624199	-0.00476462	-0.00621635	-0.00591616	-0.00544716	-0.00544075	-0.00641296	-0.00556262	-0.00579312	-0.00522559	-0.00635876	-0.00579894	-0.00571503	-0.00495620	-0.00636295	-0.00525859	-0.00559431	-0.00454330	-0.00592333	-0.00446812	-0.00510168	-0.00449823	-0.00645084	-0.00457030	-0.00542393	-0.00460699	-0.00545565	-0.00418889	-0.00656403	-0.00423682	-0.00557051	-0.00508877	-0.00557282	-0.00458196	-0.00553862	-0.00452085	-0.00537731	-0.00457358	-0.00482243	-0.00410280	-0.00481339	-0.00333084	-0.00487944	-0.00380438	-0.00427093	-0.00260264	-0.00380435	-0.00325831	-0.00347290	-0.00269229	-0.00309150	-0.00306866	-0.00293739	-0.00207007	-0.00256722	-0.00259725	-0.00357064	-0.00172129	-0.00348732	-0.00206904	-0.00292983	-0.00274629	-0.00280197	-0.00228448	-0.00265527	-0.00174614	-0.00256837	-0.00207912	-0.00309090	-0.00207747	-0.00298696	-0.00216055	-0.00353141	-0.00171565	0.87114906
-34.9997	0.18475744	-21.47483647	1.43585154	-0.18613759	1.91714877	0.04074185	0.24480291	0.59057909	0.04577283	-0.17751877	0.67641554	-0.68589265	-21.47483647	2.55289650	0.70792371	0.15749154	-21.47483647	0.22116586	-0.15583742	0.58651018	-0.73409194	-0.19390339	-21.47483647	-0.74234360	-21.47483647	0.69027841	-21.47483647	-21.47483647	-0.39848787	1.12476385	-21.47483647	-0.11743964	-0.78399080	0.21944254	-0.10894118	-0.38298270	-0.11638555	-0.02142315	0.09936396	0.08238765	0.00578349	0.04282008	0.02309250	0.02546390	0.01033139	0.00157575	-0.01659094	-0.01187297	0.02430285	0.00385513	0.00113377	0.00992292	0.00286963	-0.00198188	0.00516988	-0.00259264	-0.00102738	0.00279934	0.00136944	-0.00743184	0.01072822	-0.00010868	0.00105766	-0.00193414	-0.00236079	0.00093077	0.00227436	-0.00280281	0.00164936	0.00147721	-0.00125567	-0.00375238	0.00287877	-0.00028376	0.00107133	-0.00091530	0.00217047	0.00354637	-0.00075811	-0.00043902	0.00008992	-0.00134431	-0.00361330	-0.00499616	-0.00023174	-0.00334293	0.00081478	0.00350323	-0.01263535	0.00360688	0.00172626	-0.00821693	-0.00242821	0.00350867	-0.00623987	0.00530265	0.00130730	0.00201986	0.00213156	0.00055719	0.00320282	0.00235418	-0.00134857	-0.00470874	-0.00106444	-0.00426929	-0.00190604	-0.01204934	-0.00739747	0.00813299	0.01754958	0.01222209	0.00408899	-0.00084382	-0.00276868	-0.00562045	-0.00043740	-0.00120805	-0.00182419	-0.01202054	-0.01222101	-0.02058367	-0.01522006	-0.00629525	-0.00083741	-0.00680913	-0.00609320	-0.00009276	0.00315235	0.00009439	-0.00021941	0.00182881	-0.00003033	-0.00243099	0.00145646	0.00243664	0.00226971	0.00018455	-0.00018445	0.00009672	0.00119334	0.00016598	-0.00079437	-0.00073900	-0.00023352	0.00104103	0.00264084	-0.00149624	0.00115381	0.00079030	0.00111837	-0.00139399	0.00016944	0.00072430	-0.00029483	-0.00050386	-0.00000521	0.00080177	-0.00004680	0.00039148	-0.00007309	0.00018084	0.00095971	-0.00022180	0.00102395	-0.00001713	-0.00012265	-0.00059016	-0.00023184	0.00023083	-0.00152782	-0.00050504	0.00098747	-0.00045247	0.00031015	0.00015733	0.00027430	-0.00077409	0.00012921	-0.00025298	-0.00029846	-0.00093176	-0.00027256	0.00033241	-0.00060021	0.00020549	0.00060793	-0.00069480	0.00035569	-0.00132301	0.00167228	0.00012884	0.00032809	0.00059882	0.00123028	-0.00142774	0.00010919	0.00085585	0.00112542	-0.00117937	-0.00088431	-0.00022851	0.00100808	-0.00072487	-0.00138355	-0.00000975	0.00207383	-0.00050383	-0.00123275	0.00021838	0.00054646	-0.00016644	-0.00148715	0.00007042	0.00007659	0.00041703	0.00047450	-0.00058399	0.00062743	-0.00033776	0.00037935	-0.00025885	-0.00011622	0.00028031	-0.00110681	-0.00032051	0.00002772	0.00035845	-0.00069608	-0.00029174	0.00048591	-0.00037759	-0.00104958	-0.00026023	0.00094930	-0.00032159	-0.00091255	-0.00040500	0.00069036	0.00042124	-0.00038452	-0.00012811	0.00162108	-0.00061660	-0.00119552	0.00016623	0.00109597	0.00025355	-0.00011911	0.00009365	0.00053749	-0.00016410	0.00006902	0.00005117	0.00060613	-0.00096487	-0.00118619	0.00078923	-0.00032680	0.00058953	0.00003672	0.00052467	0.00000292	0.00022146	-0.00081220	-0.00046931	0.00007878	-0.00048821	-0.00102396	-0.00064565	0.00021351	-0.00032238	-0.00056045	-0.00019912	-0.00008334	-0.00082767	-0.00019984	-0.00054018	0.00039516	-0.00117704	-0.00094504	-0.00048457	-0.00040122	-0.00069274	-0.00068169	-0.00049269	-0.00019669	0.00049092	-0.00067530	-0.00131706	-0.00000108	-0.00053955	-0.00045851	-0.00037270	0.00026839	-0.00009582	-0.00051204	-0.00024813	0.00030496	-0.00048420	-0.00024784	-0.00098571	-0.00067905	-0.00003335	-0.00097054	-0.00140670	-0.00132257	-0.00242360	-0.00079588	-0.00192594	-0.00020726	-0.00103262	0.00031809	-0.00106918	-0.00070237	-0.00231032	-0.00099690	-0.00123101	-0.00013225	-0.00122076	-0.00010176	-0.00166845	-0.00095244	-0.00194770	-0.00064582	-0.00226875	-0.00075923	-0.00098567	-0.00146933	-0.00194728	0.00073643	-0.00090169	-0.00154332	-0.00230219	-0.00080828	-0.00355350	-0.00150640	-0.00108101	-0.00140742	-0.00107522	-0.00079339	-0.00155440	-0.00152238	-0.00176002	-0.00317017	0.00038662	-0.00067214	-0.00203032	-0.00154694	-0.00093918	-0.00093546	-0.00054164	-0.00141435	-0.00314227	-0.00159198	-0.00301205	-0.00359896	-0.00079563	-0.00368510	-0.00344021	-0.00117480	-0.00259320	-0.00168832	0.00062118	-0.00249854	-0.00161796	-0.00501970	-0.00143445	-0.00321204	-0.00186830	-0.00264077	-0.00198652	-0.00323480	-0.00199287	-0.00177324	-0.00064586	-0.00409464	-0.00364483	-0.00232590	-0.00093051	-0.00059772	-0.00206998	0.00046027	0.00108436	-0.00124299	-0.00358146	-0.00074595	-0.00067139	-0.00118756	-0.00204949	-0.00245217	-0.00190219	-0.00323396	0.00000494	-0.00023698	-0.00290099	-0.00251542	-0.00125857	-0.00081293	-0.00247613	-0.00046907	-0.00154305	-0.00261602	-0.00167510	-0.00120959	-0.00365281	-0.00129621	-0.00113142	-0.00122337	-0.00142880	-0.00005435	0.00055297	-0.00229635	-0.00119211	0.00062986	0.00061627	-0.00315323	-0.00227863	-0.00101665	-0.00070950	0.00038954	-0.00151405	-0.00043257	-0.00157400	-0.00117395	-0.00169650	-0.00032541	-0.00022175	-0.00100108	-0.00025247	0.00055497	-0.00008239	-0.00114843	-0.00058744	-0.00048094	-0.00030302	-0.00000061	-0.00062001	-0.00001290	-0.00106750	-0.00098070	-0.00071744	-0.00037864	-0.00100489	-0.00123564	0.00082092	-0.00003095	-0.00009873	0.00005383	-0.00052482	-0.00080443	-0.00047225	0.00003872	-0.00060293	-0.00034745	0.00015730	0.00019819	-0.00145816	-0.00040922	-0.00063993	0.00016495	-0.00161588	-0.00023643	0.00013305	-0.00009331	-0.00105926	-0.00042783	0.00093426	0.00015091	-0.00128953	0.00001897	0.00093748	-0.00056148	-0.00068023	-0.00055209	-0.00022566	-0.00040385	-0.00082501	-0.00069759	-0.00006501	0.00030995	-0.00072597	0.00062219	-0.00019394	-0.00008235	-0.00010803	-0.00006853	-0.00020228	0.00031122	-0.00049113	-0.00013405	0.00060812	-0.00026076	-0.00040044	0.00020211	-0.00076550	0.00036881	-0.00054484	-0.00018017	-0.00000200	0.00013691	-0.00050313	-0.00016714	-0.00005323	0.00018093	-0.00014947	-0.00009011	0.00048151	0.00015795	-0.00008073	0.00067673	0.29347653
-29.9997	0.17114022	-0.13507025	-0.04784775	-0.20540069	-21.47483647	-1.58145809	-0.78535080	-0.47581735	0.43777897	-0.44059363	-0.53183770	-0.54076584	-3.62701392	-0.17610224	-1.15242326	-1.07403425	-1.06086838	-0.09100130	-1.63384640	-21.47483647	-21.47483647	-21.47483647	-21.47483647	-21.47483647	-21.47483647	-0.56130483	-21.47483647	-21.47483647	0.45684108	0.57900870	2.13821435	-0.02963388	0.17003694	0.01318096	-0.39248832	-0.00802360	0.13421158	0.09882518	0.09118888	0.04869534	-0.07353767	0.01124579	0.00813405	-0.00794247	-0.05948254	0.03210703	0.00327059	0.01170924	-0.03060587	0.00785001	0.01357729	0.00741390	0.00033002	0.01250214	-0.00087632	0.00703276	-0.00190784	0.00537702	-0.00378161	-0.00229962	-0.00282420	0.00292113	-0.00276446	0.00177973	-0.00295671	-0.00135588	-0.00181827	-0.00082283	-0.00110625	0.00553545	-0.00156584	0.00132496	-0.00203681	0.00163537	0.00066318	0.00020696	0.00178439	0.00760226	-0.00428886	-0.00170253	0.00071728	0.00635844	-0.00227586	0.00664863	0.00116664	0.01715074	-0.00994419	0.01529180	-0.00656814	0.00444876	-0.00505558	0.00531130	-0.00882445	0.00642592	-0.00646096	0.00536242	0.00108647	0.00526569	0.00187422	0.00003223	0.00520779	0.00719965	-0.00553720	0.00041795	0.00374406	0.01139732	0.01023011	0.01576632	0.01179063	0.02196941	0.02164368	0.03020532	0.02616805	0.03447677	0.02926958	0.01859577	0.00626979	0.00205115	-0.00688892	-0.01730535	-0.02336277	-0.02917966	-0.02449654	-0.00859916	-0.00159676	0.00103933	0.00064298	0.00098753	0.00213887	0.00328648	-0.00024068	0.00173336	0.00051538	0.00139278	-0.00004217	0.00118368	0.00190928	0.00034569	0.00125431	0.00140534	0.00060371	0.00219953	-0.00152449	-0.00004130	0.00111200	0.00128562	0.00015967	0.00078256	0.00198113	0.00235191	0.00006812	0.00070520	0.00085673	0.00162385	-0.00052189	0.00025691	0.00018432	0.00113205	0.00024746	0.00032626	0.00047327	0.00104832	0.00069369	0.00131338	0.00040987	0.00041765	0.00004499	0.00038532	0.00024429	0.00157914	-0.00118791	0.00078027	0.00102434	0.00282140	0.00115575	0.00098258	-0.00012827	0.00124449	-0.00075585	0.00007895	-0.00028930	0.00138112	-0.00070756	-0.00003755	-0.00075407	0.00212335	0.00009879	0.00051459	0.00071910	0.00168900	-0.00087917	0.00104136	-0.00037963	0.00127260	-0.00009563	0.00082444	0.00059335	0.00125991	-0.00002311	0.00115487	-0.00100461	0.00107407	0.00043766	0.00058046	-0.00136582	0.00051539	-0.00036932	0.00034331	-0.00121480	0.00137054	0.00024368	0.00049957	-0.00107070	0.00139447	0.00062132	0.00009925	-0.00063999	0.00089925	0.00016609	0.00067775	-0.00096074	0.00166984	-0.00151800	-0.00079317	-0.00234086	0.00095206	-0.00064953	-0.00011396	-0.00105036	0.00117754	-0.00056873	-0.00015004	-0.00215481	0.00095425	-0.00024895	-0.00003763	-0.00142013	0.00140036	-0.00093066	-0.00027973	-0.00013272	0.00104686	-0.00028119	-0.00046940	-0.00198812	0.00042809	0.00035731	0.00003330	-0.00111026	0.00074503	-0.00062022	-0.00076105	-0.00131176	0.00017245	-0.00078083	-0.00138156	-0.00149419	0.00141928	-0.00059886	0.00045262	-0.00086712	0.00147862	-0.00064107	-0.00068035	-0.00279760	0.00025126	-0.00029642	-0.00134428	-0.00162599	0.00110280	-0.00023261	-0.00116961	-0.00101475	-0.00033360	-0.00065643	-0.00143321	-0.00117967	-0.00045962	-0.00080723	-0.00155132	-0.00117694	-0.00041577	-0.00106661	-0.00108274	-0.00171688	0.00044784	-0.00096179	-0.00078108	-0.00180698	-0.00053130	-0.00151012	-0.00093545	-0.00190958	0.00055396	-0.00178340	-0.00104025	-0.00200179	-0.00116472	-0.00131649	-0.00111012	-0.00177632	-0.00105457	-0.00185452	-0.00088362	-0.00218202	-0.00055851	-0.00224820	-0.00277329	-0.00162139	-0.00093302	-0.00244059	-0.00288439	-0.00206987	-0.00042431	-0.00181501	-0.00261787	-0.00383782	-0.00016226	-0.00268977	-0.00239726	-0.00438093	-0.00012570	-0.00321723	-0.00385460	-0.00305885	-0.00096317	-0.00306772	-0.00412361	-0.00419154	-0.00149900	-0.00369778	-0.00410513	-0.00400579	-0.00191400	-0.00359242	-0.00594334	-0.00569703	-0.00247974	-0.00483849	-0.00578425	-0.00513796	-0.00435366	-0.00534306	-0.00542350	-0.00762413	-0.00185084	-0.00686836	-0.00495796	-0.00419962	-0.00367821	-0.00388268	-0.00376297	-0.00807363	-0.00505536	-0.00665727	-0.00777821	-0.00782702	-0.00554231	-0.00877039	-0.00959146	-0.01092226	-0.00191259	-0.00838591	-0.00804919	-0.00970540	-0.00259079	-0.00634527	-0.00750670	-0.01002432	-0.00453698	-0.00842485	-0.00980455	-0.00928081	-0.00519074	-0.00793585	-0.00828727	-0.01039239	-0.00620233	-0.00989179	-0.01032527	-0.01021578	-0.00289731	-0.00522478	-0.00689709	-0.01065237	-0.00632994	-0.00796973	-0.00830798	-0.00834781	-0.00607342	-0.00620634	-0.00833221	-0.00979023	-0.00512690	-0.00787621	-0.00944322	-0.01222545	-0.00563872	-0.00770190	-0.00999121	-0.00889588	-0.00496766	-0.00646452	-0.00852505	-0.00879465	-0.00426859	-0.00632938	-0.00984280	-0.00820063	-0.00206194	-0.00504961	-0.00619724	-0.00892868	-0.00258713	-0.00401357	-0.00780596	-0.00918361	-0.00605657	-0.00598463	-0.00816451	-0.00777525	-0.00475584	-0.00540036	-0.00596105	-0.00700561	-0.00437590	-0.00509478	-0.00516211	-0.00437878	-0.00236767	-0.00315785	-0.00526944	-0.00499730	-0.00344436	-0.00438814	-0.00436861	-0.00358838	-0.00340930	-0.00393866	-0.00487248	-0.00431594	-0.00403192	-0.00331246	-0.00482597	-0.00424924	-0.00237425	-0.00301848	-0.00505099	-0.00409603	-0.00242160	-0.00360371	-0.00422217	-0.00472363	-0.00213578	-0.00273092	-0.00335230	-0.00430753	-0.00262874	-0.00302441	-0.00458332	-0.00377474	-0.00291271	-0.00258786	-0.00429629	-0.00469123	-0.00340265	-0.00291894	-0.00506225	-0.00324758	-0.00323630	-0.00316797	-0.00380978	-0.00421201	-0.00296737	-0.00310019	-0.00357294	-0.00383197	-0.00295783	-0.00243262	-0.00383904	-0.00321808	-0.00252420	-0.00151663	-0.00282693	-0.00269366	-0.00205168	-0.00194623	-0.00247876	-0.00268490	-0.00176128	-0.00182633	-0.00207210	-0.00239601	-0.00214528	-0.00105487	-0.00293642	-0.00225585	-0.00215047	-0.00212424	-0.00220797	-0.00240478	-0.00173381	-0.00166007	-0.00227467	-0.00228232	-0.00219372	-0.00144286	-0.00280367	-0.00262017	-0.00345792	-0.00132597	-21.47483647
-24.9997	-1.17843691	0.08312574	0.62766527	-0.78649873	-0.59847925	-0.66883797	0.38702875	-21.47483647	-0.77095824	0.89032788	0.85297090	-0.34016162	0.41486575	-0.23939989	-1.08695477	-0.36692151	0.70637335	-0.02823436	0.39431596	-21.47483647	-21.47483647	-21.47483647	-21.47483647	-21.47483647	-21.47483647	-0.44678439	-21.47483647	-21.47483647	-21.47483647	-21.47483647	-21.47483647	0.65920611	1.84013200	-21.47483647	0.67467907	0.37476741	-0.09002223	0.28659940	-0.03726070	-0.00549812	-0.01758514	0.03088397	0.00362563	-0.01344794	-0.01363415	0.03559744	-0.00277839	0.00740278	-0.00366438	0.01569790	0.00363483	0.01284281	-0.00037741	0.00858850	0.00038853	0.00289570	0.00436961	0.00920769	0.00028008	-0.00033893	0.00054214	0.00281047	-0.00444203	-0.00170884	-0.00555482	0.00106533	0.00050681	0.00103273	0.00049111	0.00297923	-0.00122803	-0.00064158	-0.00164503	0.00145827	-0.00140896	0.00007701	0.00131732	0.00984741	-0.00148524	-0.00078027	-0.00240397	0.00732264	-0.00726695	0.01198549	0.00082784	0.02410868	-0.01580076	0.01198641	0.00065536	0.01456796	-0.00813368	0.00292641	-0.01012306	0.01960754	-0.00494763	0.00419140	0.00338260	0.00497927	-0.00527657	0.00429837	0.00851778	0.00838987	-0.00296418	0.00145187	-0.00572348	-0.00529144	-0.00156095	0.00209153	-0.00345043	0.00622099	0.00070737	0.00588057	0.00865942	0.01771945	0.00693620	-0.01068441	-0.02653299	-0.02042350	-0.01922212	-0.01583379	-0.01669938	-0.01646042	-0.01119280	0.00324875	0.01215743	0.01689926	0.00848551	0.00257553	0.00234014	0.00264578	-0.00031958	0.00186214	0.00076623	0.00056547	-0.00129546	-0.00007348	0.00320470	0.00158808	-0.00037789	-0.00238901	0.00118435	0.00310185	-0.00158432	0.00019789	0.00218803	0.00041814	-0.00006465	-0.00053022	0.00073593	0.00015190	-0.00055187	-0.00108607	0.00015733	0.00061145	-0.00124825	0.00005836	-0.00091620	0.00046906	-0.00115403	-0.00062990	-0.00053575	0.00083647	-0.00044874	-0.00072969	-0.00070657	0.00052372	-0.00080723	-0.00140682	-0.00159219	0.00140134	-0.00235662	-0.00081141	-0.00099013	0.00120824	-0.00120860	-0.00095781	-0.00176663	0.00057861	-0.00152996	-0.00114011	-0.00139996	0.00027982	-0.00193857	-0.00163903	-0.00143053	0.00052712	-0.00214232	-0.00141731	-0.00192224	-0.00025076	-0.00114664	-0.00052074	-0.00179290	0.00000605	-0.00210251	-0.00179388	-0.00144828	0.00006145	-0.00187350	-0.00104317	-0.00305705	-0.00069285	-0.00120102	-0.00153485	-0.00304568	-0.00025113	-0.00063292	-0.00217553	-0.00321135	0.00000082	-0.00167272	-0.00160887	-0.00299333	-0.00018576	-0.00126630	-0.00180142	-0.00305946	-0.00048008	-0.00241351	-0.00189330	-0.00276567	-0.00073887	-0.00206931	-0.00275133	-0.00282120	-0.00093583	-0.00333756	-0.00221214	-0.00258055	-0.00001196	-0.00189685	-0.00204062	-0.00306581	-0.00027221	-0.00262272	-0.00194986	-0.00225579	-0.00055293	-0.00237845	-0.00131990	-0.00243466	-0.00049192	-0.00167347	-0.00216215	-0.00271563	-0.00153294	-0.00205457	-0.00098580	-0.00254589	-0.00028747	-0.00206653	-0.00332084	-0.00208577	-0.00146933	-0.00178390	-0.00271930	-0.00277290	-0.00052416	-0.00250443	-0.00154622	-0.00286210	-0.00043535	-0.00203644	-0.00196667	-0.00320037	-0.00064868	-0.00179496	-0.00238311	-0.00275813	-0.00049867	-0.00117259	-0.00284146	-0.00245166	-0.00089006	-0.00170322	-0.00207219	-0.00238567	-0.00088012	-0.00216851	-0.00291009	-0.00267550	-0.00177505	-0.00226629	-0.00271023	-0.00289605	-0.00166888	-0.00207927	-0.00238859	-0.00343001	-0.00127813	-0.00273835	-0.00282440	-0.00391354	-0.00170165	-0.00255181	-0.00327554	-0.00345229	-0.00143753	-0.00209115	-0.00352840	-0.00316365	-0.00196585	-0.00250506	-0.00348876	-0.00479327	-0.00239487	-0.00467469	-0.00492478	-0.00527361	-0.00310403	-0.00382787	-0.00449310	-0.00358079	-0.00225278	-0.00288492	-0.00536272	-0.00524663	-0.00254397	-0.00327440	-0.00632437	-0.00742823	-0.00354707	-0.00650418	-0.00700996	-0.00635617	-0.00348746	-0.00614035	-0.00673056	-0.00784972	-0.00382056	-0.00607518	-0.00903015	-0.00793141	-0.00340653	-0.00616250	-0.01056179	-0.01013121	-0.00405834	-0.00680408	-0.00922739	-0.00813644	-0.00882143	-0.00780059	-0.01002073	-0.01076161	-0.00594335	-0.00800539	-0.00951275	-0.01131482	-0.00697072	-0.00790869	-0.00690405	-0.01403967	-0.00822137	-0.00903111	-0.01056173	-0.01199348	-0.00728891	-0.00980028	-0.01513669	-0.01338077	-0.00733492	-0.01274961	-0.01199525	-0.01362565	-0.00864306	-0.01058788	-0.01440951	-0.01488021	-0.00812972	-0.01177755	-0.01319241	-0.01259929	-0.00738450	-0.01492350	-0.01217504	-0.01482102	-0.01127691	-0.01087639	-0.01516053	-0.01395916	-0.01008299	-0.01053440	-0.01484148	-0.01440491	-0.01227715	-0.01130311	-0.01270507	-0.01476207	-0.01145105	-0.01160187	-0.01526348	-0.01198394	-0.01053350	-0.00949191	-0.01575355	-0.01434183	-0.01060122	-0.00995600	-0.01469083	-0.01553995	-0.00988401	-0.01105466	-0.01365944	-0.01415858	-0.00862234	-0.00995457	-0.01205690	-0.01115616	-0.00822128	-0.00923136	-0.01345518	-0.01381007	-0.00901480	-0.00639168	-0.01154267	-0.01050699	-0.00903182	-0.00828763	-0.01263786	-0.01142232	-0.00853565	-0.00782096	-0.01092043	-0.00900241	-0.00877237	-0.00738237	-0.00992952	-0.00754666	-0.00617361	-0.00568477	-0.00768092	-0.00833503	-0.00677998	-0.00606176	-0.00730208	-0.00644394	-0.00602881	-0.00500783	-0.00686913	-0.00653575	-0.00638059	-0.00529428	-0.00781319	-0.00561203	-0.00480848	-0.00432111	-0.00656452	-0.00601834	-0.00574830	-0.00486515	-0.00682470	-0.00597550	-0.00459925	-0.00408204	-0.00711441	-0.00627805	-0.00474847	-0.00505140	-0.00642913	-0.00558541	-0.00552757	-0.00478322	-0.00553196	-0.00600253	-0.00582159	-0.00478196	-0.00635109	-0.00549972	-0.00598930	-0.00563041	-0.00553655	-0.00589473	-0.00573646	-0.00505395	-0.00602870	-0.00478916	-0.00454963	-0.00432823	-0.00578457	-0.00491310	-0.00468051	-0.00309221	-0.00411813	-0.00344528	-0.00319781	-0.00298361	-0.00384539	-0.00353439	-0.00287294	-0.00259836	-0.00261573	-0.00288899	-0.00342857	-0.00228117	-0.00358599	-0.00266428	-0.00317685	-0.00229222	-0.00365972	-0.00316212	-0.00272587	-0.00262343	-0.00334093	-0.00273985	-0.00314836	-0.00230346	-0.00396964	-0.00302808	-0.00422681	-0.00214987	-0.60003670
-19.9997	-21.47483647	-0.54048026	-21.47483647	0.78258844	-0.09477305	-0.22405273	-21.47483647	0.42573193	-21.47483647	0.71664834	-0.09496874	-0.46155328	0.77639538	-21.47483647	0.05041762	2.34391809	-0.46835858	0.87131574	-21.47483647	-0.27441114	-21.47483647	-21.47483647	0.92754331	-21.47483647	1.16636627	0.02089548	0.62243803	4.15786076	-21.47483647	0.59745014	0.34376094	1.13378969	-0.53280973	0.02961334	0.33952494	-0.30214683	-0.24905554	0.20505250	0.04463625	-0.04717860	-0.00075233	0.08474211	-0.08989213	-0.07431800	0.02099025	0.01633339	-0.00827295	-0.02508529	0.01586344	-0.00267986	-0.00094329	-0.00262560	0.00825856	0.00558440	-0.00143409	0.00506856	0.00677550	0.00318937	0.00016493	-0.01084522	0.01292409	-0.00203679	-0.00411815	-0.00048021	0.00117255	-0.00137555	-0.00077346	-0.00452253	0.00365319	-0.00161007	-0.00338410	-0.00533119	0.00176764	0.00210403	-0.00649966	-0.00416839	0.00067298	0.00573068	-0.01002429	-0.00615972	-0.00248651	0.00361060	-0.01887433	-0.00169997	-0.00990823	0.00079599	-0.02032851	-0.00451212	-0.02458805	0.00925011	-0.01593475	-0.01237747	-0.01375363	0.00541748	-0.02037745	-0.00500254	-0.00081742	0.00635772	-0.00236964	-0.00618192	0.00784598	0.00614216	-0.00415458	-0.00277397	0.00825291	0.00363902	0.00643103	0.00385898	0.01640134	0.01244550	0.00352136	0.00179448	0.00823492	0.00060756	-0.00642820	-0.02006159	-0.01606746	-0.02216648	-0.03078497	-0.03686104	-0.02961615	-0.03408451	-0.02514529	-0.01443569	0.00533385	0.00243854	0.00023030	-0.00204900	0.00335942	-0.00204090	-0.00257230	-0.00202433	0.00200406	-0.00112390	-0.00181425	-0.00129014	0.00432260	-0.00061402	-0.00092620	-0.00321031	0.00203763	0.00047861	-0.00233221	-0.00297234	-0.00044064	-0.00038734	-0.00078651	-0.00337673	0.00113019	-0.00045017	-0.00288546	-0.00252530	0.00013738	0.00001757	-0.00283118	-0.00271020	-0.00035784	-0.00066848	-0.00208499	-0.00302053	-0.00034516	-0.00037886	-0.00267694	-0.00215006	-0.00116302	-0.00208232	-0.00299643	-0.00308339	-0.00136299	-0.00148149	-0.00413251	-0.00336627	-0.00212756	-0.00042815	-0.00234776	-0.00340280	-0.00218370	-0.00130104	-0.00251884	-0.00383436	-0.00366725	-0.00244977	-0.00161185	-0.00260211	-0.00343591	-0.00032381	-0.00150377	-0.00407673	-0.00299153	-0.00133132	-0.00224018	-0.00391743	-0.00282484	-0.00062617	-0.00214117	-0.00467381	-0.00413817	-0.00052808	-0.00272503	-0.00283209	-0.00429807	-0.00123146	-0.00211233	-0.00408044	-0.00508107	-0.00262267	-0.00292702	-0.00344318	-0.00377609	-0.00153829	-0.00278189	-0.00366868	-0.00440828	-0.00225832	-0.00242604	-0.00357144	-0.00379822	-0.00179864	-0.00285945	-0.00400623	-0.00382885	-0.00208383	-0.00285831	-0.00483808	-0.00475133	-0.00172827	-0.00302350	-0.00342448	-0.00454099	-0.00158258	-0.00245223	-0.00414890	-0.00440053	-0.00206463	-0.00267219	-0.00455119	-0.00447225	-0.00122908	-0.00249638	-0.00331785	-0.00266024	-0.00075162	-0.00169556	-0.00480308	-0.00397262	-0.00221489	-0.00232334	-0.00324286	-0.00356517	-0.00263799	-0.00277632	-0.00480555	-0.00400871	-0.00225715	-0.00291952	-0.00500853	-0.00441250	-0.00131254	-0.00328625	-0.00288861	-0.00364782	-0.00180454	-0.00297822	-0.00403158	-0.00403279	-0.00188513	-0.00228887	-0.00380024	-0.00405792	-0.00236722	-0.00213931	-0.00465011	-0.00351164	-0.00243135	-0.00241637	-0.00422732	-0.00365754	-0.00240474	-0.00227419	-0.00514565	-0.00378383	-0.00288072	-0.00330254	-0.00395870	-0.00438084	-0.00242271	-0.00300878	-0.00395326	-0.00411876	-0.00327601	-0.00313123	-0.00432378	-0.00426483	-0.00308815	-0.00313774	-0.00511079	-0.00464811	-0.00419438	-0.00368932	-0.00559953	-0.00415953	-0.00522464	-0.00360558	-0.00503968	-0.00611187	-0.00412495	-0.00439286	-0.00712846	-0.00478903	-0.00532840	-0.00380163	-0.00672780	-0.00582931	-0.00651889	-0.00487029	-0.00694365	-0.00687239	-0.00478568	-0.00414799	-0.00888017	-0.00725287	-0.00554800	-0.00578804	-0.00991742	-0.00769615	-0.00666978	-0.00653598	-0.00913637	-0.00804223	-0.00698214	-0.00705921	-0.01218288	-0.01002874	-0.00834357	-0.00812441	-0.01197856	-0.01042004	-0.00811410	-0.00859468	-0.01354710	-0.01125947	-0.00991599	-0.01015655	-0.01482565	-0.01286837	-0.01124927	-0.01010317	-0.01444106	-0.01278855	-0.01306302	-0.00977451	-0.01312834	-0.01499640	-0.01325497	-0.01058683	-0.01511987	-0.01473861	-0.01533647	-0.01323618	-0.01850246	-0.01669910	-0.01336669	-0.01283900	-0.01637199	-0.01362250	-0.01066322	-0.01370890	-0.01958022	-0.01774418	-0.01656504	-0.01506934	-0.01729309	-0.01744197	-0.01400033	-0.01348840	-0.01718187	-0.01747908	-0.01599495	-0.01385973	-0.01600092	-0.01673069	-0.01217555	-0.01502211	-0.01627622	-0.01517967	-0.01618803	-0.01330182	-0.01453833	-0.01418169	-0.01470586	-0.01309352	-0.01729474	-0.01377396	-0.01504945	-0.01187087	-0.01868030	-0.01785278	-0.01276670	-0.01104295	-0.01697263	-0.01694414	-0.01331928	-0.01056186	-0.01436592	-0.01437603	-0.01294819	-0.00931325	-0.01556169	-0.01300007	-0.01119867	-0.01022523	-0.01285790	-0.01397460	-0.01251817	-0.00908044	-0.01389510	-0.01301214	-0.01220393	-0.01050172	-0.01328083	-0.01222329	-0.00977947	-0.00973321	-0.01189684	-0.01062872	-0.00985974	-0.00814359	-0.01113884	-0.00967146	-0.00795181	-0.00676978	-0.00917372	-0.00924856	-0.00739751	-0.00646671	-0.00734020	-0.00646848	-0.00731707	-0.00557147	-0.00758567	-0.00730558	-0.00688987	-0.00552338	-0.00729767	-0.00547107	-0.00658821	-0.00494147	-0.00684363	-0.00712856	-0.00641766	-0.00606179	-0.00722368	-0.00603496	-0.00641284	-0.00484730	-0.00661110	-0.00651147	-0.00612914	-0.00436424	-0.00697053	-0.00597003	-0.00677643	-0.00482765	-0.00592134	-0.00628339	-0.00729002	-0.00497804	-0.00689419	-0.00608300	-0.00731411	-0.00505570	-0.00596100	-0.00553742	-0.00713111	-0.00533941	-0.00550095	-0.00532676	-0.00493585	-0.00458989	-0.00552874	-0.00512824	-0.00482413	-0.00294151	-0.00427626	-0.00385649	-0.00338599	-0.00271234	-0.00351123	-0.00357666	-0.00319206	-0.00230957	-0.00278785	-0.00322502	-0.00413461	-0.00246840	-0.00349499	-0.00320972	-0.00353143	-0.00283524	-0.00316733	-0.00303695	-0.00376645	-0.00186760	-0.00309482	-0.00253845	-0.00349705	-0.00243426	-0.00413656	-0.00291452	-0.00429583	-0.00194474	-0.76110286
-14.9997	1.62327302	0.02013552	0.83714635	-21.47483647	0.51968169	-0.52447953	0.53392419	0.56065655	-21.47483647	0.09207220	0.05990487	0.55931155	1.11112823	-0.31751726	-1.07387650	0.35497344	0.06432477	-0.34139005	1.91341865	-21.47483647	-21.47483647	-0.94169971	-21.47483647	-0.23885927	-21.47483647	-21.47483647	-21.47483647	-21.47483647	-21.47483647	-21.47483647	-0.13347897	2.36582327	0.71511972	-0.45267965	0.06574821	-0.39564343	-0.22558377	0.04864429	-0.05727220	-0.02076384	0.02242969	-0.03812567	-0.02186396	-0.06415088	0.02349334	0.01710216	0.00658633	-0.04395234	0.02135893	0.00003918	0.01265209	-0.01904324	0.02442030	0.00784002	-0.00058836	-0.01124975	0.01185371	0.00207184	0.00326147	-0.00908399	0.01372787	-0.00075328	-0.00078413	-0.00318760	0.00495806	-0.00060637	-0.00193986	-0.00581941	0.00408304	0.00102019	-0.00285934	-0.00431815	0.00393968	-0.00255907	-0.00506660	-0.00410307	0.00198567	0.00348136	-0.00282583	-0.00856112	-0.00780042	0.00282219	-0.01501185	-0.01324382	-0.01687800	0.00539223	-0.01370058	-0.00982265	-0.02047925	0.00268674	-0.00539574	-0.01910506	-0.01159702	0.00416896	-0.00898450	-0.00707930	0.00172043	0.00174657	-0.00288990	-0.00982774	0.00691910	0.00503835	-0.00619216	-0.00901033	0.00113158	-0.01293038	-0.01061806	-0.01908813	-0.00881737	-0.00942754	-0.01399307	-0.00927681	-0.00277193	-0.00826600	-0.01643227	-0.03080993	-0.02985230	-0.02814767	-0.02187004	-0.01741011	-0.00515736	-0.00374521	0.00551304	0.01189829	0.02641337	0.01633413	0.00818682	0.00070931	0.00297968	-0.00445896	0.00036996	-0.00192993	0.00415811	-0.00216014	-0.00163211	-0.00063834	0.00295582	0.00087493	-0.00029548	-0.00170549	0.00349549	-0.00058123	-0.00162638	-0.00289575	0.00065494	-0.00079062	-0.00024366	-0.00330174	0.00127566	-0.00038266	-0.00068328	-0.00222701	0.00068180	-0.00081619	-0.00153210	-0.00385239	0.00005090	-0.00044170	-0.00187945	-0.00297269	-0.00016293	-0.00121515	-0.00092911	-0.00269944	-0.00074675	-0.00182063	-0.00202803	-0.00332794	-0.00126258	-0.00199690	-0.00227261	-0.00312924	-0.00102843	-0.00243850	-0.00043264	-0.00234458	-0.00176193	-0.00110043	-0.00115324	-0.00391068	-0.00188688	-0.00265521	-0.00139682	-0.00290823	-0.00305942	-0.00087055	-0.00165090	-0.00393646	-0.00167208	-0.00238081	-0.00137338	-0.00354889	-0.00257356	-0.00064919	-0.00156854	-0.00500725	-0.00289022	-0.00080398	-0.00075586	-0.00355035	-0.00403031	-0.00183732	-0.00234472	-0.00348060	-0.00215523	-0.00201420	-0.00171244	-0.00295787	-0.00414940	-0.00189918	-0.00172834	-0.00333147	-0.00316984	-0.00221212	-0.00205595	-0.00359938	-0.00335211	-0.00278221	-0.00180223	-0.00345297	-0.00380599	-0.00257296	-0.00189441	-0.00323876	-0.00411366	-0.00186377	-0.00282421	-0.00332995	-0.00389572	-0.00194416	-0.00249542	-0.00394460	-0.00321916	-0.00221211	-0.00212274	-0.00374655	-0.00421591	-0.00209834	-0.00156765	-0.00268946	-0.00277743	-0.00227385	-0.00160569	-0.00333799	-0.00325449	-0.00147748	-0.00063749	-0.00308325	-0.00319321	-0.00220099	-0.00198796	-0.00396106	-0.00225402	-0.00246617	-0.00138234	-0.00399735	-0.00367646	-0.00129281	-0.00287257	-0.00235460	-0.00273184	-0.00163146	-0.00264211	-0.00315110	-0.00425293	-0.00285037	-0.00132042	-0.00324647	-0.00374380	-0.00312566	-0.00152163	-0.00370998	-0.00347022	-0.00223224	-0.00171217	-0.00315481	-0.00327837	-0.00233020	-0.00179601	-0.00398493	-0.00317280	-0.00270373	-0.00195908	-0.00290593	-0.00302289	-0.00210907	-0.00216905	-0.00281549	-0.00361040	-0.00352744	-0.00170174	-0.00358227	-0.00335678	-0.00259218	-0.00238589	-0.00334569	-0.00327241	-0.00334645	-0.00319056	-0.00463002	-0.00401763	-0.00481592	-0.00293509	-0.00401735	-0.00348307	-0.00388027	-0.00363380	-0.00491995	-0.00364313	-0.00481844	-0.00267854	-0.00505807	-0.00297330	-0.00370937	-0.00236034	-0.00593275	-0.00609630	-0.00462688	-0.00308029	-0.00617713	-0.00556596	-0.00582032	-0.00426780	-0.00775459	-0.00627677	-0.00576248	-0.00510491	-0.00675331	-0.00712793	-0.00694567	-0.00382452	-0.00826141	-0.00699288	-0.00783079	-0.00614262	-0.00893102	-0.00775074	-0.00775869	-0.00554698	-0.00994537	-0.00846840	-0.00750790	-0.00652386	-0.00951657	-0.01039861	-0.00642051	-0.00710878	-0.00966552	-0.01037010	-0.00840553	-0.00579569	-0.01104446	-0.00898568	-0.01033196	-0.00953090	-0.01132507	-0.01222200	-0.01283034	-0.01068750	-0.01269726	-0.01108245	-0.01323337	-0.00944296	-0.01252552	-0.01140097	-0.01254056	-0.00836589	-0.01427195	-0.01081998	-0.01282304	-0.00772870	-0.01094271	-0.00990053	-0.01259514	-0.00901471	-0.01143348	-0.01161620	-0.01380149	-0.00771831	-0.01128470	-0.00904026	-0.00871583	-0.00798005	-0.01142505	-0.00990338	-0.01312352	-0.00982499	-0.01196582	-0.00957505	-0.00999300	-0.00783911	-0.01042600	-0.00831304	-0.00976466	-0.00746311	-0.01267700	-0.01127423	-0.01070280	-0.00800636	-0.00977930	-0.00910275	-0.00947522	-0.00903875	-0.01076889	-0.00915152	-0.01064373	-0.00674914	-0.00921291	-0.00949425	-0.01047361	-0.00587776	-0.00724871	-0.00926565	-0.00882115	-0.00457948	-0.00956548	-0.00760329	-0.00896702	-0.00709205	-0.00870602	-0.00607237	-0.00835976	-0.00382891	-0.00631679	-0.00533649	-0.00752391	-0.00612859	-0.00646340	-0.00432798	-0.00696033	-0.00422832	-0.00512236	-0.00516523	-0.00508373	-0.00312495	-0.00401829	-0.00273294	-0.00543916	-0.00319368	-0.00424470	-0.00356058	-0.00560112	-0.00367601	-0.00539850	-0.00381095	-0.00369663	-0.00299508	-0.00343251	-0.00282005	-0.00480975	-0.00377747	-0.00388113	-0.00350020	-0.00411849	-0.00265026	-0.00432404	-0.00367672	-0.00408942	-0.00330313	-0.00337876	-0.00294085	-0.00382656	-0.00244191	-0.00267362	-0.00275504	-0.00438759	-0.00335969	-0.00281849	-0.00264086	-0.00366761	-0.00311070	-0.00305802	-0.00355086	-0.00333799	-0.00266991	-0.00346127	-0.00281328	-0.00307000	-0.00333567	-0.00332383	-0.00270928	-0.00359037	-0.00152829	-0.00279495	-0.00186312	-0.00161137	-0.00163539	-0.00183964	-0.00173273	-0.00188410	-0.00206515	-0.00203900	-0.00155803	-0.00230668	-0.00076194	-0.00235041	-0.00176284	-0.00259223	-0.00162785	-0.00180329	-0.00112473	-0.00253570	-0.00115516	-0.00145411	-0.00138206	-0.00207205	-0.00169607	-0.00152299	-0.00140155	-0.00228552	-0.00053170	-1.36548066
-9.9997	1.16697061	-1.02505815	-1.45228875	0.41085041	-1.20003184	-0.00730803	1.28285211	-0.18608521	-21.47483647	0.68251316	0.35877907	-0.25161142	-1.55503218	0.94321309	0.46347824	1.12509656	-0.20408228	-0.59703344	-21.47483647	-21.47483647	-21.47483647	-21.47483647	-21.47483647	-21.47483647	-21.47483647	-21.47483647	-21.47483647	-0.21537434	-21.47483647	-21.47483647	-21.47483647	-0.78699671	0.31451387	-0.08628081	-0.12725398	0.32186598	-0.47154315	0.10418784	0.02867910	-0.04095268	0.03059546	-0.05812906	0.06427913	-0.03495019	0.01854119	-0.00985686	-0.00363953	-0.00646790	0.02031371	-0.00346663	-0.00219646	-0.00449870	0.01144310	0.00367592	-0.00088976	-0.00310689	0.01251776	0.00372884	0.00007660	-0.00450940	0.00976037	0.00132127	0.00000026	-0.00138728	-0.00099143	-0.00067753	0.00089056	-0.00231913	0.00263174	-0.00073606	-0.00070341	-0.00291763	-0.00109065	-0.00005661	-0.00077513	-0.00325595	0.00141580	0.00118101	0.00131129	-0.00764628	-0.00537012	-0.00273200	-0.00879732	-0.00550155	-0.01436179	0.00224057	-0.00006390	-0.00699148	-0.01058688	0.00147645	-0.00131582	-0.00917210	-0.00461294	0.00453352	-0.00424328	-0.00102485	0.00378839	0.00282286	-0.00450592	-0.00387852	0.00981233	0.00329101	-0.00154095	-0.00350773	-0.00670245	-0.01587352	-0.01177031	-0.01189690	-0.00516792	0.00141947	-0.00371956	-0.00089562	-0.00220918	-0.00057788	0.00026665	-0.01443679	-0.02053213	-0.02669024	-0.01772340	-0.01447400	-0.00345014	-0.00294109	0.00762178	0.01911971	0.02657719	0.02179885	0.01355526	0.00461619	0.00288890	0.00000726	0.00076934	0.00066392	0.00119282	-0.00042950	0.00182606	0.00037909	0.00223018	-0.00003836	0.00030528	-0.00049304	0.00187807	0.00071561	0.00003250	-0.00067996	0.00177149	0.00059271	0.00092911	-0.00104701	0.00237412	-0.00072742	0.00059167	0.00013993	0.00027725	-0.00001424	0.00000259	-0.00106867	-0.00047695	-0.00039470	0.00063395	-0.00110413	0.00005818	0.00010261	-0.00016910	-0.00048501	0.00101421	-0.00007319	0.00087694	-0.00038931	0.00060298	-0.00011859	-0.00058943	-0.00090363	-0.00054376	-0.00049947	0.00050483	0.00046794	-0.00032030	-0.00173530	0.00025173	-0.00060408	-0.00098404	-0.00019528	-0.00044019	-0.00025887	-0.00096615	-0.00033956	0.00080726	-0.00050836	0.00009471	-0.00033666	0.00115316	-0.00032993	-0.00053312	-0.00069409	-0.00007622	-0.00064233	-0.00082479	0.00013048	0.00109128	-0.00037563	-0.00107543	-0.00108341	0.00030017	-0.00061398	-0.00155791	-0.00057465	0.00083539	-0.00102585	-0.00211537	-0.00063467	0.00121986	0.00052135	-0.00113611	0.00050650	0.00112539	-0.00007218	-0.00069512	-0.00132541	0.00001510	0.00041679	-0.00081128	-0.00081147	-0.00019533	-0.00119649	-0.00189801	-0.00042629	-0.00096201	0.00017722	-0.00049549	-0.00023921	0.00008802	-0.00043172	-0.00064691	-0.00001593	0.00035200	-0.00020748	-0.00105293	0.00011665	0.00001993	-0.00002365	-0.00105681	-0.00065326	0.00070727	-0.00157660	-0.00051716	-0.00025285	0.00008612	-0.00004890	-0.00129949	-0.00131933	-0.00015461	-0.00130971	-0.00087630	-0.00120958	0.00078342	-0.00110456	-0.00042797	-0.00016424	-0.00092867	0.00037613	-0.00083418	-0.00077206	-0.00008280	-0.00096144	-0.00092281	-0.00105951	0.00061106	-0.00079757	-0.00085393	-0.00079713	0.00001349	-0.00121604	-0.00019918	-0.00083371	0.00022665	-0.00090886	-0.00057195	-0.00019079	-0.00000380	-0.00165025	-0.00115184	-0.00057863	-0.00036418	-0.00040174	-0.00059461	-0.00034009	-0.00076610	-0.00004718	-0.00128078	-0.00148712	-0.00017230	-0.00123687	-0.00092884	-0.00088856	-0.00074721	-0.00097545	-0.00089487	-0.00111571	0.00026496	-0.00020183	-0.00115245	-0.00146996	-0.00079796	-0.00044168	-0.00138669	-0.00149880	-0.00153761	-0.00120750	-0.00094142	-0.00140598	-0.00074765	-0.00132639	-0.00084711	-0.00112828	-0.00115868	-0.00258925	-0.00195528	-0.00201713	-0.00093014	-0.00229984	-0.00170959	-0.00192466	-0.00170270	-0.00402345	-0.00144120	-0.00282569	-0.00057539	-0.00201976	-0.00184520	-0.00159485	-0.00067562	-0.00325051	-0.00113036	-0.00033984	-0.00255098	-0.00138029	-0.00185176	-0.00047837	-0.00142242	-0.00343157	-0.00056536	-0.00376588	-0.00370071	-0.00269461	-0.00365017	-0.00203892	-0.00472321	-0.00289796	-0.00110854	-0.00497046	-0.00115060	-0.00050756	-0.00324607	-0.00419845	-0.00387191	-0.00418926	-0.00388667	-0.00352618	-0.00112609	-0.00440579	-0.00402093	-0.00331211	-0.00305314	-0.00266931	-0.00274537	-0.00456369	-0.00383255	-0.00359501	-0.00397158	-0.00417154	-0.00399845	-0.00296730	-0.00263121	-0.00199478	-0.00457783	-0.00332069	-0.00516860	-0.00260660	-0.00256393	-0.00302321	-0.00413205	-0.00358715	-0.00308679	-0.00128946	-0.00189350	-0.00582346	-0.00321398	0.00025123	-0.00210462	-0.00194920	-0.00287497	-0.00085246	-0.00480644	-0.00078929	-0.00111967	-0.00384428	-0.00239223	-0.00297280	-0.00147649	-0.00303649	-0.00430173	-0.00229541	-0.00144304	-0.00318756	-0.00206538	-0.00362940	-0.00194170	-0.00078806	-0.00151866	-0.00078539	0.00075837	-0.00228821	-0.00201267	-0.00160266	-0.00139613	-0.00101092	-0.00170826	-0.00275575	-0.00104767	-0.00162625	-0.00011756	0.00019234	0.00044145	-0.00242195	-0.00054489	-0.00220813	-0.00257047	0.00050811	-0.00034982	-0.00075897	-0.00010481	-0.00082962	-0.00155737	-0.00114700	-0.00159041	-0.00054793	0.00008592	-0.00085822	-0.00069510	-0.00125242	-0.00020119	-0.00080014	-0.00126839	-0.00112767	-0.00058364	-0.00063440	-0.00044439	0.00071805	-0.00022260	-0.00031715	-0.00092168	-0.00045860	-0.00058337	-0.00109812	-0.00017182	0.00004081	-0.00091626	-0.00050257	-0.00089799	-0.00061800	-0.00033677	-0.00044040	-0.00003941	0.00014545	-0.00039058	-0.00148670	-0.00010173	-0.00013032	-0.00043372	-0.00077302	-0.00044725	0.00048517	-0.00064182	-0.00121223	-0.00056278	0.00001161	-0.00002103	-0.00085802	-0.00026019	-0.00074368	-0.00042216	-0.00073860	0.00023396	-0.00006007	0.00012538	-0.00016178	0.00018298	-0.00031750	-0.00013055	-0.00034773	-0.00021478	0.00023414	0.00007540	-0.00037368	0.00000979	-0.00050701	0.00057057	-0.00036541	-0.00049483	0.00003457	0.00083343	-0.00055702	-0.00011597	0.00006167	0.00012059	-0.00018232	0.00000375	0.00011113	0.00027495	-0.00030015	0.00092662	0.27838967
-8.9997	-0.11128794	-0.15548616	-0.32352090	0.62452928	0.15097132	-0.17668296	0.41757132	-1.69338477	-21.47483647	0.89704765	-0.53122209	-1.64799714	1.01989019	-0.33470061	0.73756796	-0.11382144	-21.47483647	-0.51965209	-0.30495685	-21.47483647	-21.47483647	-21.47483647	-2.31186080	-21.47483647	-1.40942842	-21.47483647	-21.47483647	-21.47483647	-21.47483647	-0.46811602	-21.47483647	1.05624688	0.10477715	1.67551279	0.03956572	-0.61887584	0.05688059	0.12759968	0.04400849	0.04097777	-0.13943788	0.01582799	-0.01167352	-0.02288412	-0.02980005	0.02558501	-0.00059009	-0.00998502	-0.00672258	-0.00688490	0.00936134	0.00682336	-0.01169648	0.00295657	-0.00283827	-0.00193254	-0.00365488	0.00227376	0.00006182	-0.00623065	-0.00221403	-0.00083509	0.00071361	-0.00023918	-0.00591735	0.00058635	0.00246990	-0.00057674	-0.00225784	0.00309253	-0.00005128	-0.00024687	0.00081759	0.00156681	0.00096036	-0.00049918	0.00187982	0.00390998	-0.00246643	0.00252314	0.00138851	0.00225036	-0.01428835	0.00818351	0.00632289	0.00170969	-0.00358327	0.02138913	-0.00656189	0.00462017	-0.00547395	0.00823969	-0.00201262	0.01160585	-0.01132981	0.00359046	-0.00311289	0.00038266	-0.00343592	0.00150312	0.00283603	0.01022103	0.00141447	-0.00228066	-0.01021545	-0.01007410	-0.00862378	-0.00426432	-0.00292422	0.00207834	-0.00170775	-0.00487073	-0.00579882	0.00071902	0.00055994	-0.01285303	-0.02097333	-0.01909284	-0.01619078	-0.01196528	-0.00951835	-0.00565510	0.00284099	0.00916236	0.01404347	0.01473399	0.00867794	0.00716903	0.00036275	0.00384992	-0.00019289	0.00227918	-0.00145872	0.00071595	0.00171541	0.00384766	0.00117231	0.00100451	0.00074120	0.00116747	0.00120287	0.00284223	0.00146230	0.00144411	-0.00068997	0.00233782	0.00200007	0.00050216	0.00056992	0.00139965	0.00072397	0.00183534	-0.00005451	0.00286769	-0.00047753	0.00062534	-0.00034699	0.00065519	-0.00053285	0.00088710	0.00050206	0.00148059	0.00005038	0.00116806	0.00059932	-0.00062963	0.00015717	0.00092481	0.00074011	0.00000149	-0.00104431	0.00122648	0.00164951	0.00170810	0.00085452	0.00085723	-0.00054327	0.00131846	0.00007481	0.00076077	0.00103865	-0.00025900	-0.00008142	0.00133182	0.00008487	0.00141902	0.00013157	0.00123280	0.00004297	0.00069030	0.00125143	0.00107310	0.00118044	0.00142205	0.00002215	0.00124757	0.00078801	0.00118189	0.00146738	0.00099325	-0.00050579	0.00167859	0.00002104	0.00176067	-0.00120087	0.00164834	0.00064329	0.00119283	-0.00026434	0.00133237	0.00038958	0.00090104	-0.00032995	0.00089421	0.00016902	0.00125771	0.00053088	0.00117847	0.00007832	0.00129934	0.00030516	0.00103117	0.00034837	0.00051485	-0.00062920	0.00074109	-0.00058000	0.00135459	-0.00075397	0.00056444	0.00060575	0.00066435	-0.00035907	0.00073753	0.00098036	0.00036020	-0.00020539	0.00131284	-0.00022695	0.00047142	0.00006316	0.00033346	0.00071552	0.00048790	-0.00099097	0.00098468	0.00055602	0.00113386	-0.00056053	0.00045734	-0.00033113	-0.00013296	-0.00039795	0.00045708	-0.00002169	-0.00027330	-0.00098387	0.00246115	-0.00035745	0.00152173	-0.00002077	0.00160994	-0.00001819	0.00069852	-0.00064553	0.00056628	0.00067938	-0.00007301	-0.00085862	0.00102089	0.00031185	0.00017712	-0.00035830	0.00108619	0.00040147	-0.00006178	-0.00118581	0.00065919	-0.00039796	-0.00112627	-0.00049690	0.00063222	-0.00036691	0.00033215	-0.00108204	0.00062238	-0.00035961	0.00047934	-0.00066056	0.00016102	-0.00021449	0.00048536	-0.00068123	0.00040942	-0.00073288	-0.00009254	-0.00148448	0.00031049	-0.00039143	-0.00084634	-0.00005290	-0.00034916	-0.00006246	0.00042559	-0.00035714	0.00064848	-0.00002562	-0.00118711	-0.00057018	0.00047339	0.00067084	-0.00068916	0.00020532	0.00028459	-0.00027970	-0.00088180	-0.00137088	0.00031015	-0.00019933	-0.00063115	-0.00114147	0.00139316	-0.00135405	-0.00148064	0.00036893	0.00037004	-0.00068109	-0.00078202	-0.00037978	-0.00025127	-0.00156389	-0.00100653	-0.00110662	-0.00079915	-0.00085356	-0.00172572	-0.00229647	0.00013044	-0.00155645	-0.00070602	-0.00136712	0.00023959	0.00004127	-0.00095305	-0.00404186	0.00165324	-0.00219542	-0.00331740	-0.00216749	-0.00001469	0.00018891	0.00087410	-0.00432536	0.00019638	-0.00190097	-0.00361253	-0.00530820	-0.00006108	-0.00651475	-0.00309470	-0.00232727	0.00122811	-0.00353664	0.00080365	-0.00291720	-0.00105565	-0.00361327	-0.00318931	-0.00422494	-0.00100437	-0.00628210	-0.00136910	-0.00398084	-0.00218997	-0.00332746	-0.00427563	-0.00491432	0.00034778	-0.00408511	-0.00114751	-0.00449045	-0.00175854	-0.00106236	-0.00184992	-0.00502122	-0.00323066	-0.00488545	-0.00201960	-0.00507001	-0.00200941	-0.00527409	-0.00370826	-0.00308575	-0.00129691	-0.00319128	-0.00433871	-0.00515252	-0.00178672	-0.00301912	-0.00562486	-0.00660733	-0.00185475	-0.00449756	-0.00408600	-0.00399260	-0.00106922	-0.00339013	-0.00415445	-0.00417497	-0.00085346	-0.00292253	-0.00283387	-0.00444503	-0.00298982	-0.00343346	-0.00316226	-0.00547096	-0.00313676	-0.00429195	-0.00248626	-0.00273786	-0.00298387	-0.00266132	-0.00067024	-0.00339221	-0.00219644	-0.00294662	-0.00239633	-0.00390601	-0.00030997	-0.00137642	-0.00089388	-0.00402857	-0.00127790	-0.00144016	-0.00163567	-0.00312085	-0.00158095	-0.00229353	-0.00281878	-0.00308265	-0.00233024	-0.00252689	-0.00225560	-0.00177919	-0.00072802	-0.00184725	-0.00201108	-0.00232251	-0.00193526	-0.00329160	-0.00224568	-0.00250727	-0.00194407	-0.00258096	-0.00321636	-0.00310549	-0.00045788	-0.00220851	-0.00282294	-0.00125830	-0.00208185	-0.00157842	-0.00231560	-0.00250408	-0.00215811	-0.00235676	-0.00167354	-0.00317373	-0.00143334	-0.00223635	-0.00197648	-0.00313588	-0.00166959	-0.00195569	-0.00193112	-0.00241947	-0.00205951	-0.00201350	-0.00157854	-0.00199895	-0.00100781	-0.00104965	-0.00163721	-0.00192364	-0.00037586	-0.00109879	-0.00137513	-0.00176719	-0.00072880	-0.00087510	-0.00126330	-0.00160733	-0.00109546	-0.00084512	-0.00144807	-0.00135788	-0.00098252	-0.00131666	-0.00151142	-0.00141710	-0.00108449	-0.00074550	-0.00098681	-0.00111482	-0.00093200	-0.00132740	-0.00172142	-0.00137088	-0.00204874	-0.00056315	-21.47483647
-7.9997	-0.27996029	-0.77688522	-0.60103334	0.20970839	-1.97869635	0.20173152	-0.25596757	-0.53518960	-21.47483647	-0.14859216	0.25832330	0.06677214	-0.22601932	-21.47483647	-0.18398241	-21.47483647	1.61638045	0.08420968	-0.49105105	1.60736704	-21.47483647	-21.47483647	0.31875774	-21.47483647	0.03009446	-21.47483647	-0.76862562	-21.47483647	-21.47483647	-21.47483647	0.16043118	-21.47483647	-21.47483647	0.33033783	0.46074375	0.14826274	0.15850804	-0.03886239	-0.04578831	0.13121617	-0.06490908	0.04878074	-0.04345847	0.00184901	-0.02622583	0.03750799	0.00615730	-0.01359016	-0.01197730	0.01382086	0.01531129	0.00095990	-0.00148702	0.01277882	0.00198389	0.00095964	0.00280843	0.00704034	0.00025519	-0.00413581	0.00192428	0.00396787	-0.00380979	0.00110418	-0.00289459	0.00230218	-0.00153609	0.00077349	0.00040683	0.00238680	-0.00124865	-0.00321726	-0.00081538	0.00441969	-0.00320964	-0.00156325	0.00165232	0.00617443	-0.00437603	-0.00058024	-0.00672349	0.01132876	-0.00943701	0.00770030	0.00397319	0.01852748	-0.01297331	0.01707248	-0.02319177	0.01741524	-0.00431862	-0.00294599	-0.00776961	0.01250656	-0.01062510	0.00231415	-0.00155272	0.00868195	-0.00663973	-0.00084582	0.00574649	0.00418079	-0.00891650	-0.00305081	-0.00614687	-0.00586318	-0.00779381	-0.00597178	-0.00285180	0.00452952	-0.00046617	-0.00352729	-0.00583964	-0.00392152	-0.00764258	-0.01742893	-0.02646245	-0.02420519	-0.01527877	-0.01000150	0.00114020	-0.00281675	0.00151694	0.00822961	0.01381114	0.01080998	0.00716432	0.00465367	0.00389055	0.00009557	-0.00090535	-0.00053025	0.00094566	0.00109310	-0.00016044	0.00031959	0.00165270	0.00107493	0.00088951	-0.00129826	0.00262435	0.00331462	-0.00064189	-0.00214178	-0.00052803	-0.00088457	-0.00029435	-0.00104644	0.00119632	0.00122170	-0.00184813	-0.00032660	0.00032257	0.00004940	-0.00229736	-0.00144523	0.00006673	0.00056780	-0.00222326	-0.00206084	-0.00018353	0.00049948	-0.00173900	-0.00157872	-0.00081153	-0.00147271	-0.00182968	-0.00142231	-0.00187182	0.00008441	-0.00309017	-0.00170833	-0.00046115	0.00043859	-0.00139587	-0.00058748	-0.00097026	0.00077917	-0.00237130	-0.00190540	-0.00151633	-0.00111767	-0.00250698	-0.00325829	-0.00252330	0.00073400	-0.00334079	-0.00290983	-0.00118685	0.00074084	-0.00161987	-0.00232070	-0.00276747	0.00015933	-0.00286616	-0.00338097	-0.00248364	-0.00029641	-0.00212264	-0.00148960	-0.00341675	-0.00135372	-0.00306947	-0.00266070	-0.00352292	-0.00075202	-0.00207200	-0.00192044	-0.00365149	0.00043874	-0.00247371	-0.00211794	-0.00295546	-0.00039119	-0.00246216	-0.00175564	-0.00293454	-0.00094943	-0.00311283	-0.00234992	-0.00256018	-0.00156008	-0.00222586	-0.00315000	-0.00370602	-0.00064780	-0.00255261	-0.00246877	-0.00361820	-0.00101576	-0.00217628	-0.00250799	-0.00354308	-0.00041331	-0.00239833	-0.00319087	-0.00349226	-0.00047012	-0.00249976	-0.00225949	-0.00278971	-0.00047841	-0.00202281	-0.00348402	-0.00372397	-0.00036060	-0.00204447	-0.00158881	-0.00375914	-0.00142311	-0.00229627	-0.00338884	-0.00265363	-0.00116209	-0.00205266	-0.00303730	-0.00406184	-0.00084735	-0.00284077	-0.00122111	-0.00354566	-0.00117967	-0.00205975	-0.00281531	-0.00338434	-0.00126641	-0.00151725	-0.00341514	-0.00359795	-0.00127910	-0.00165851	-0.00290015	-0.00329574	-0.00132642	-0.00271900	-0.00314168	-0.00341721	-0.00116703	-0.00230673	-0.00321247	-0.00374769	-0.00120850	-0.00310710	-0.00263495	-0.00351740	-0.00128886	-0.00220067	-0.00263285	-0.00376513	-0.00197525	-0.00272583	-0.00373548	-0.00374556	-0.00216661	-0.00292265	-0.00330068	-0.00436873	-0.00256597	-0.00238718	-0.00442943	-0.00365508	-0.00289450	-0.00266138	-0.00422991	-0.00487820	-0.00306924	-0.00371802	-0.00609844	-0.00419570	-0.00369766	-0.00511538	-0.00646849	-0.00474745	-0.00438547	-0.00342973	-0.00604976	-0.00547063	-0.00303973	-0.00396819	-0.00645338	-0.00701613	-0.00479862	-0.00614641	-0.00759045	-0.00665069	-0.00496940	-0.00643757	-0.00833371	-0.00865139	-0.00629688	-0.00449986	-0.00933682	-0.00851798	-0.00506639	-0.00714050	-0.01009694	-0.01114681	-0.00678674	-0.00851866	-0.01097004	-0.01016719	-0.00834607	-0.00902962	-0.01203019	-0.01079177	-0.00886706	-0.01088114	-0.01075677	-0.01094136	-0.01116477	-0.00664662	-0.00946181	-0.01281957	-0.00817892	-0.00855929	-0.01407715	-0.01460840	-0.01223668	-0.01348557	-0.01767067	-0.01543766	-0.00895851	-0.01142575	-0.01597241	-0.01611823	-0.00777512	-0.01226711	-0.01568992	-0.01651418	-0.01040483	-0.01443591	-0.01588065	-0.01630388	-0.01215211	-0.01243814	-0.01575834	-0.01529919	-0.01127077	-0.01066135	-0.01591400	-0.01572517	-0.01145995	-0.01220159	-0.01689625	-0.01489073	-0.01259077	-0.01192151	-0.01402346	-0.01307320	-0.01164971	-0.01141428	-0.01541433	-0.01340903	-0.01344165	-0.01361169	-0.01650756	-0.01655778	-0.01255509	-0.01114531	-0.01565604	-0.01442164	-0.01169609	-0.01028515	-0.01562048	-0.01388647	-0.01352647	-0.00905306	-0.01385732	-0.01275519	-0.00993495	-0.00896587	-0.01325521	-0.01269882	-0.01044860	-0.00778458	-0.01211671	-0.01176154	-0.01030533	-0.00979064	-0.01398735	-0.01315766	-0.00927499	-0.00851650	-0.00991168	-0.00939488	-0.00943144	-0.00817387	-0.01014873	-0.00774768	-0.00660190	-0.00579501	-0.00875885	-0.00810282	-0.00658348	-0.00575753	-0.00600180	-0.00602880	-0.00582408	-0.00580530	-0.00740678	-0.00637184	-0.00704180	-0.00608576	-0.00778860	-0.00605970	-0.00536520	-0.00522277	-0.00656523	-0.00591733	-0.00543572	-0.00469309	-0.00696118	-0.00727495	-0.00615380	-0.00504917	-0.00650271	-0.00621801	-0.00562928	-0.00534620	-0.00704417	-0.00571605	-0.00489045	-0.00521643	-0.00616688	-0.00713785	-0.00662652	-0.00565416	-0.00704349	-0.00622084	-0.00633659	-0.00656426	-0.00594689	-0.00645638	-0.00587409	-0.00481459	-0.00689412	-0.00483638	-0.00542920	-0.00417288	-0.00618263	-0.00490054	-0.00501310	-0.00322057	-0.00472095	-0.00383787	-0.00331428	-0.00246414	-0.00362825	-0.00380486	-0.00304122	-0.00280086	-0.00312101	-0.00306241	-0.00387935	-0.00237727	-0.00409507	-0.00309739	-0.00332063	-0.00265076	-0.00367323	-0.00369540	-0.00322672	-0.00211212	-0.00318769	-0.00305449	-0.00327325	-0.00301359	-0.00394577	-0.00361834	-0.00451453	-0.00224133	-0.53542060
-6.9997	-0.17021420	-0.91605860	-0.48322034	-0.93076384	-21.47483647	0.02947445	-21.47483647	-21.47483647	0.81281987	-21.47483647	-0.23328879	-0.75307554	-0.66577348	-0.33606932	-0.12780119	-21.47483647	0.58855532	-21.47483647	0.03834661	-0.74655467	-21.47483647	2.10525012	0.87400673	-21.47483647	0.56708040	-0.68421537	-21.47483647	-21.47483647	-0.72624267	-21.47483647	-21.47483647	-21.47483647	-0.63107835	1.03067015	-0.54824186	-0.54463860	0.17879197	0.05398699	0.07632209	0.03738072	-0.08656584	0.02268967	0.01065718	0.00217248	-0.03250488	0.04003342	-0.00665701	0.00482230	-0.01018446	0.01352638	-0.00179354	0.00042948	0.00676748	0.00895668	-0.00589832	0.00161619	0.00523938	0.00804206	-0.00254677	-0.00667790	0.00420397	0.00219639	-0.00234436	0.00228798	-0.00224173	-0.00216076	-0.00200282	-0.00022945	0.00177412	0.00049106	-0.00055315	0.00035557	0.00052362	0.00015100	-0.00187642	0.00060115	0.00114243	0.00511220	-0.00082145	-0.00012988	-0.00089973	0.00517552	-0.01532171	0.00797839	-0.01068635	0.02170162	-0.00721130	0.01248517	-0.01382496	0.00845409	-0.00721087	-0.00735964	-0.01149163	0.01557266	-0.01220801	-0.00145654	-0.00406563	0.01002878	-0.01120880	-0.00618867	0.00525327	0.00720525	-0.00409574	-0.00552041	-0.00494715	-0.00718683	-0.01201148	-0.00970421	-0.00207480	0.00470373	0.00820816	0.01852251	0.02212644	0.01894006	0.00746849	-0.00821025	-0.01157074	-0.01120313	-0.00227886	0.00350544	0.01256000	0.00587527	0.01304965	0.01644025	0.01699560	0.01626629	0.00981654	0.00385019	0.00170366	0.00100040	-0.00137791	-0.00425396	-0.00181287	-0.00069470	-0.00198668	-0.00255267	0.00153704	-0.00068895	-0.00180680	-0.00339239	0.00064099	-0.00005638	-0.00236837	-0.00367207	-0.00051436	-0.00074130	-0.00178279	-0.00238819	0.00018566	0.00073730	-0.00261497	-0.00209255	0.00056405	0.00084771	-0.00269859	-0.00288237	-0.00000212	0.00011637	-0.00276116	-0.00166818	-0.00058931	-0.00214374	-0.00100339	-0.00240391	-0.00170366	-0.00162082	-0.00222985	-0.00303216	-0.00211950	-0.00090453	-0.00306532	-0.00139843	-0.00271774	-0.00060736	-0.00197390	-0.00241210	-0.00260693	-0.00115204	-0.00323297	-0.00392319	-0.00397855	-0.00043877	-0.00290743	-0.00220228	-0.00329448	0.00095269	-0.00312266	-0.00285052	-0.00194917	-0.00053929	-0.00289551	-0.00315493	-0.00233364	0.00000219	-0.00277624	-0.00333573	-0.00296621	0.00036942	-0.00338085	-0.00255693	-0.00357618	-0.00061653	-0.00256900	-0.00211381	-0.00346320	-0.00082010	-0.00269029	-0.00168480	-0.00392666	-0.00149063	-0.00263452	-0.00281290	-0.00327571	-0.00112275	-0.00201639	-0.00242990	-0.00434209	-0.00189657	-0.00265063	-0.00253968	-0.00355638	-0.00127061	-0.00227927	-0.00295624	-0.00464364	-0.00069367	-0.00351465	-0.00295595	-0.00342707	-0.00138781	-0.00285081	-0.00281354	-0.00442703	-0.00102975	-0.00244426	-0.00308751	-0.00412632	-0.00016042	-0.00320002	-0.00299040	-0.00340589	-0.00106721	-0.00234893	-0.00274949	-0.00393083	-0.00146794	-0.00192782	-0.00193629	-0.00293955	-0.00131991	-0.00239359	-0.00374945	-0.00336300	-0.00212645	-0.00313511	-0.00343171	-0.00403079	-0.00052695	-0.00285102	-0.00129872	-0.00334010	-0.00098511	-0.00210804	-0.00373097	-0.00480093	-0.00155764	-0.00198234	-0.00311485	-0.00430879	-0.00155224	-0.00206877	-0.00379498	-0.00368522	-0.00166715	-0.00229660	-0.00391007	-0.00454793	-0.00132533	-0.00224428	-0.00439817	-0.00371463	-0.00191532	-0.00268027	-0.00360169	-0.00420152	-0.00108375	-0.00342816	-0.00394572	-0.00435744	-0.00200925	-0.00300698	-0.00473435	-0.00405637	-0.00201261	-0.00382011	-0.00376545	-0.00476586	-0.00301989	-0.00317360	-0.00428012	-0.00520788	-0.00373547	-0.00355465	-0.00488471	-0.00525831	-0.00327635	-0.00483373	-0.00563842	-0.00615155	-0.00448005	-0.00420126	-0.00626472	-0.00545513	-0.00357649	-0.00335887	-0.00648382	-0.00631974	-0.00407913	-0.00343486	-0.00796347	-0.00885785	-0.00522875	-0.00630201	-0.00758875	-0.00821415	-0.00430487	-0.00615156	-0.00807690	-0.00885699	-0.00662845	-0.00725237	-0.01104385	-0.00784465	-0.00513827	-0.00760776	-0.01189678	-0.01040879	-0.00578590	-0.00769426	-0.01187372	-0.01107207	-0.00959274	-0.01009580	-0.01215201	-0.01111170	-0.00939219	-0.00993911	-0.01142050	-0.01000225	-0.01011778	-0.00895891	-0.01032149	-0.01418509	-0.01114927	-0.00935629	-0.01508310	-0.01527323	-0.01117105	-0.01112496	-0.01670671	-0.01653819	-0.00951723	-0.01403795	-0.01634649	-0.01343206	-0.01091621	-0.01319270	-0.01690339	-0.01798033	-0.01292604	-0.01384913	-0.01830108	-0.01620786	-0.01310036	-0.01325331	-0.01608697	-0.01650628	-0.01395604	-0.01265866	-0.01508800	-0.01369193	-0.01059925	-0.01329998	-0.01665363	-0.01308386	-0.01338310	-0.01382472	-0.01758936	-0.01506804	-0.01363037	-0.01222637	-0.01550944	-0.01424621	-0.01384874	-0.01233020	-0.01678131	-0.01576560	-0.01455674	-0.01236698	-0.01578795	-0.01315498	-0.01199077	-0.01165346	-0.01581726	-0.01567075	-0.01201493	-0.01100502	-0.01533329	-0.01220802	-0.01144202	-0.01094817	-0.01269518	-0.01299152	-0.01116782	-0.00772053	-0.01295063	-0.01347966	-0.01100395	-0.01006399	-0.01275694	-0.01174746	-0.00993253	-0.00761440	-0.01217671	-0.00909030	-0.00936424	-0.00831750	-0.00986947	-0.00721371	-0.00706129	-0.00658938	-0.00794195	-0.00837582	-0.00796051	-0.00736262	-0.00795794	-0.00684054	-0.00685640	-0.00636209	-0.00837428	-0.00629129	-0.00697290	-0.00609229	-0.00811475	-0.00690568	-0.00527488	-0.00494079	-0.00741368	-0.00578656	-0.00650512	-0.00613948	-0.00780721	-0.00652481	-0.00596972	-0.00549106	-0.00751664	-0.00641960	-0.00585557	-0.00467977	-0.00785049	-0.00606592	-0.00524012	-0.00554793	-0.00664580	-0.00703402	-0.00745261	-0.00549360	-0.00740416	-0.00606170	-0.00603350	-0.00539472	-0.00665411	-0.00621202	-0.00615900	-0.00522720	-0.00647830	-0.00538996	-0.00493937	-0.00435798	-0.00589508	-0.00492347	-0.00454111	-0.00355361	-0.00413478	-0.00394663	-0.00338988	-0.00290667	-0.00357432	-0.00401063	-0.00314257	-0.00300554	-0.00329424	-0.00335204	-0.00347618	-0.00261717	-0.00334059	-0.00295514	-0.00378362	-0.00249819	-0.00357951	-0.00355462	-0.00310871	-0.00229822	-0.00266752	-0.00300239	-0.00294041	-0.00269713	-0.00355228	-0.00316020	-0.00461863	-0.00196338	0.15013844
-5.9997	0.19661205	-0.35868499	1.35573220	-1.69885600	-21.47483647	-0.33520643	0.24577248	0.24047093	-0.57184649	-0.05494048	0.78353164	-0.48659918	0.01148396	0.08250409	-0.21115297	-0.94797492	-21.47483647	-21.47483647	0.69657598	-21.47483647	-21.47483647	-21.47483647	-21.47483647	-21.47483647	-21.47483647	0.45228407	-21.47483647	-0.05507166	-21.47483647	-21.47483647	-21.47483647	-1.45025241	0.58643444	0.02719487	-0.11438836	-0.88750538	0.00191207	-0.19591823	0.01170015	-0.12780489	0.08280907	0.02419724	-0.03571777	-0.03985730	0.00091067	0.01163736	-0.01502140	-0.00199669	0.03096431	-0.01031437	-0.00737944	-0.00363395	0.01307782	0.00942418	0.00227916	-0.00056262	0.00583333	0.00185161	0.00314010	-0.00627545	0.00394722	0.00109746	-0.00080809	-0.00384303	0.00020840	-0.00354816	-0.00177433	-0.00696525	0.00198970	0.00104534	-0.00532966	-0.00471591	0.00118848	0.00198047	-0.00395402	-0.00389266	0.00440061	0.00683537	-0.00903943	-0.00637054	-0.00459755	0.01052456	-0.01858471	-0.00727599	-0.01485355	0.01016987	-0.02561209	0.00093830	-0.02318900	0.00931186	-0.01555152	-0.01388635	-0.00839814	0.00030522	-0.02244967	0.00186906	-0.00077897	0.00088614	-0.00892659	-0.00630915	0.00702207	0.00586520	-0.00373564	-0.00687153	0.00457025	-0.00373702	-0.00622123	-0.00637930	0.00610136	0.02302601	0.02842740	0.03307398	0.04773247	0.04576238	0.03249554	0.01530728	0.01615810	0.01654874	0.01323114	0.00257800	0.01213986	0.00861701	0.00922821	0.01724066	0.03031522	0.01863972	0.00660276	0.00189740	0.00587107	-0.00010536	-0.00364806	-0.00228855	0.00189899	-0.00103186	-0.00262492	-0.00118944	0.00291547	-0.00279084	-0.00251980	-0.00118483	0.00306802	0.00013910	-0.00270658	-0.00044773	0.00033073	-0.00117804	-0.00075932	-0.00274080	0.00104993	-0.00004822	-0.00257847	-0.00198457	-0.00128926	0.00076573	-0.00163743	-0.00346869	-0.00040654	-0.00046723	-0.00170618	-0.00297497	-0.00015261	0.00009056	-0.00099823	-0.00282452	-0.00084001	-0.00127747	-0.00251464	-0.00364801	-0.00118953	-0.00020646	-0.00354904	-0.00323989	-0.00079908	0.00001633	-0.00354848	-0.00235130	-0.00094325	-0.00061791	-0.00300515	-0.00335511	-0.00267641	-0.00067068	-0.00385907	-0.00242131	-0.00334353	-0.00127119	-0.00271329	-0.00294803	-0.00284563	-0.00177479	-0.00242112	-0.00341501	-0.00303862	-0.00050250	-0.00304272	-0.00429945	-0.00350046	-0.00090607	-0.00233356	-0.00267426	-0.00470884	-0.00117848	-0.00251893	-0.00367247	-0.00470338	-0.00108656	-0.00229999	-0.00435109	-0.00365665	-0.00105942	-0.00330073	-0.00465633	-0.00399014	-0.00100193	-0.00317274	-0.00395344	-0.00356522	-0.00248402	-0.00332318	-0.00393833	-0.00386737	-0.00113218	-0.00360796	-0.00473340	-0.00410006	-0.00116998	-0.00333617	-0.00333747	-0.00332686	-0.00149390	-0.00280875	-0.00385411	-0.00387997	-0.00152335	-0.00185085	-0.00370567	-0.00447065	-0.00148608	-0.00284824	-0.00303265	-0.00421967	-0.00133658	-0.00141599	-0.00326728	-0.00407037	-0.00138659	-0.00183152	-0.00328015	-0.00420932	-0.00130196	-0.00260401	-0.00479039	-0.00401057	-0.00225943	-0.00286568	-0.00560594	-0.00431591	-0.00118752	-0.00252815	-0.00427154	-0.00326415	-0.00124902	-0.00296278	-0.00397874	-0.00469637	-0.00186368	-0.00216467	-0.00401426	-0.00380414	-0.00281247	-0.00253653	-0.00465765	-0.00328356	-0.00226714	-0.00275295	-0.00374655	-0.00387525	-0.00256687	-0.00286677	-0.00475812	-0.00425557	-0.00277790	-0.00311543	-0.00410963	-0.00432562	-0.00283213	-0.00312524	-0.00363659	-0.00406853	-0.00304225	-0.00253038	-0.00357198	-0.00454618	-0.00300654	-0.00348560	-0.00557445	-0.00505660	-0.00364500	-0.00336132	-0.00555289	-0.00568671	-0.00432841	-0.00295048	-0.00570145	-0.00606278	-0.00326154	-0.00501904	-0.00671464	-0.00437259	-0.00507300	-0.00495395	-0.00607514	-0.00484306	-0.00505756	-0.00494834	-0.00726432	-0.00594094	-0.00551548	-0.00570293	-0.00927130	-0.00695547	-0.00664428	-0.00649082	-0.01016421	-0.00794153	-0.00720056	-0.00579898	-0.00902851	-0.00898652	-0.00754629	-0.00773062	-0.01141465	-0.00924098	-0.00944729	-0.00955216	-0.01225540	-0.01089821	-0.01081307	-0.00731153	-0.01387576	-0.01125837	-0.00855278	-0.00778840	-0.01198409	-0.01258219	-0.00924949	-0.00901240	-0.01498283	-0.01123793	-0.01076953	-0.00933945	-0.01504662	-0.01409492	-0.01269235	-0.00977324	-0.01677628	-0.01443980	-0.01178068	-0.01344669	-0.02049835	-0.01508885	-0.01234840	-0.01424677	-0.01786524	-0.01598556	-0.01176146	-0.01470981	-0.01659529	-0.01649815	-0.01398472	-0.01437580	-0.01731034	-0.01689668	-0.01548253	-0.01489638	-0.01688499	-0.01785642	-0.01669169	-0.01249615	-0.01632728	-0.01760066	-0.01533723	-0.01145032	-0.01762240	-0.01424931	-0.01761327	-0.01266175	-0.01647645	-0.01413293	-0.01439819	-0.01234190	-0.01685349	-0.01367020	-0.01336713	-0.01162180	-0.01863365	-0.01687266	-0.01494988	-0.01138745	-0.01771029	-0.01483557	-0.01161324	-0.01129210	-0.01561226	-0.01245301	-0.01220054	-0.01188315	-0.01591763	-0.01247700	-0.01192741	-0.00932932	-0.01458979	-0.01259956	-0.01164854	-0.00948630	-0.01551088	-0.01227630	-0.01232923	-0.01034520	-0.01240954	-0.01148590	-0.01179920	-0.00805014	-0.01069631	-0.00818526	-0.00991137	-0.00853421	-0.00904714	-0.00820345	-0.00812423	-0.00697983	-0.00788434	-0.00888820	-0.00882467	-0.00617265	-0.00746148	-0.00772723	-0.00684093	-0.00588266	-0.00947095	-0.00851642	-0.00670233	-0.00547034	-0.00808958	-0.00735106	-0.00581017	-0.00468512	-0.00809089	-0.00676540	-0.00629412	-0.00655836	-0.00763567	-0.00739076	-0.00670751	-0.00614086	-0.00706070	-0.00716882	-0.00630285	-0.00683696	-0.00842199	-0.00646690	-0.00625435	-0.00570804	-0.00669299	-0.00652419	-0.00782608	-0.00628237	-0.00688458	-0.00668306	-0.00747338	-0.00668463	-0.00613213	-0.00659656	-0.00647076	-0.00454684	-0.00638151	-0.00566056	-0.00585867	-0.00412559	-0.00641132	-0.00516544	-0.00522151	-0.00313285	-0.00437526	-0.00370697	-0.00384870	-0.00258212	-0.00413607	-0.00390285	-0.00359828	-0.00318166	-0.00361656	-0.00335967	-0.00359693	-0.00234210	-0.00399488	-0.00254539	-0.00344570	-0.00272581	-0.00324454	-0.00303126	-0.00344751	-0.00251578	-0.00327611	-0.00277067	-0.00355463	-0.00285743	-0.00387964	-0.00287543	-0.00465446	-0.00192610	-0.37679675
-4.9997	1.16558343	0.90083264	1.32131211	-21.47483647	-0.48952726	-0.39996284	0.70707864	0.15824968	1.92421174	-0.90014908	0.73414840	-2.10719562	-21.47483647	-0.32798913	0.49258684	-0.41448341	0.01966404	-21.47483647	0.57939811	-21.47483647	-21.47483647	-0.83175778	-21.47483647	-21.47483647	-0.65763567	-0.26163387	-21.47483647	-21.47483647	-21.47483647	-0.20319747	-21.47483647	-0.87915599	0.21419530	-1.31030107	0.34738603	0.10098540	-0.36185798	0.15155320	0.06329739	-0.07111958	0.08604244	0.00198951	-0.03193241	-0.10234850	0.04975261	-0.01876566	-0.02999619	-0.01171915	0.04036049	-0.00726171	0.00220584	-0.00462157	0.02533856	-0.00170823	-0.00259133	-0.00376962	0.01102027	-0.00428415	-0.00160692	-0.00750466	0.00552342	0.00008058	-0.00215690	-0.00333036	0.00226828	-0.00418648	0.00156400	-0.00804564	0.00337890	-0.00258172	-0.00259957	-0.00798511	0.00242135	-0.00048727	-0.00036729	-0.00675894	0.00065569	0.00687769	-0.00268468	-0.01008453	-0.00611215	0.00860448	-0.01319149	-0.00719444	-0.01593233	0.01183809	-0.01963708	-0.01298604	-0.01334796	0.00946346	-0.01829261	-0.01358951	-0.01114583	0.00026871	-0.01975049	-0.00313223	-0.00200296	-0.00024655	-0.00891855	-0.00555148	0.00918521	-0.00208056	-0.00866380	-0.00202316	0.00378405	-0.00564413	0.00145076	-0.00050295	0.00769871	0.01495162	0.02436270	0.02360684	0.04355742	0.04697637	0.04199063	0.02848038	0.03167357	0.02845448	0.03496460	0.02937364	0.03364410	0.02324901	0.02822103	0.02861685	0.03525341	0.02088698	0.01156344	0.00003287	0.00408052	-0.00172896	-0.00522891	-0.00339094	0.00476266	-0.00205064	-0.00399437	-0.00189158	0.00454541	-0.00191351	-0.00306936	-0.00209252	0.00339374	-0.00030504	-0.00391907	-0.00260514	0.00160450	-0.00182653	-0.00110451	-0.00292144	0.00109351	-0.00100238	-0.00207711	-0.00185274	-0.00034193	-0.00158996	-0.00199526	-0.00360184	-0.00224995	-0.00201902	-0.00078120	-0.00288570	-0.00199001	-0.00128925	-0.00188004	-0.00328886	-0.00184510	-0.00280058	-0.00166767	-0.00423951	-0.00190890	-0.00133361	-0.00218807	-0.00408917	-0.00196881	-0.00098357	-0.00220299	-0.00321761	-0.00238010	-0.00301939	-0.00302066	-0.00446391	-0.00187944	-0.00199250	-0.00335419	-0.00335397	-0.00312228	-0.00222070	-0.00226441	-0.00312904	-0.00144195	-0.00199398	-0.00251095	-0.00384403	-0.00180551	-0.00226720	-0.00223904	-0.00513169	-0.00393168	-0.00296978	-0.00244549	-0.00331291	-0.00432093	-0.00152427	-0.00232946	-0.00365377	-0.00460344	-0.00319682	-0.00142642	-0.00388375	-0.00483348	-0.00285782	-0.00151339	-0.00432256	-0.00443607	-0.00089593	-0.00185803	-0.00434944	-0.00317432	-0.00276805	-0.00245008	-0.00450921	-0.00329713	-0.00240675	-0.00319255	-0.00477129	-0.00440549	-0.00189234	-0.00354126	-0.00330534	-0.00323887	-0.00254782	-0.00260272	-0.00387135	-0.00302462	-0.00264237	-0.00294724	-0.00407500	-0.00344313	-0.00207237	-0.00233642	-0.00307850	-0.00286984	-0.00314437	-0.00128463	-0.00316382	-0.00393664	-0.00335735	-0.00262756	-0.00290693	-0.00447615	-0.00261499	-0.00179069	-0.00447128	-0.00449883	-0.00310176	-0.00176067	-0.00428542	-0.00444882	-0.00189799	-0.00189696	-0.00268086	-0.00396700	-0.00137929	-0.00206410	-0.00393409	-0.00392110	-0.00261356	-0.00189028	-0.00417236	-0.00371701	-0.00227454	-0.00276242	-0.00415175	-0.00354285	-0.00212854	-0.00237324	-0.00456183	-0.00334466	-0.00330105	-0.00241570	-0.00424386	-0.00369921	-0.00313971	-0.00273592	-0.00319018	-0.00376159	-0.00311388	-0.00296466	-0.00347631	-0.00362897	-0.00384413	-0.00297342	-0.00353536	-0.00397034	-0.00362398	-0.00256839	-0.00351288	-0.00468002	-0.00383835	-0.00190284	-0.00424751	-0.00466593	-0.00435178	-0.00319417	-0.00493884	-0.00491263	-0.00431743	-0.00431137	-0.00608145	-0.00431488	-0.00514023	-0.00339045	-0.00667417	-0.00462873	-0.00509013	-0.00353731	-0.00659809	-0.00665368	-0.00584867	-0.00528199	-0.00727991	-0.00554741	-0.00770720	-0.00652786	-0.00893040	-0.00564419	-0.00645967	-0.00620590	-0.00748390	-0.00646458	-0.00935203	-0.00725006	-0.00846332	-0.00928916	-0.00908157	-0.00650307	-0.00981923	-0.00910492	-0.01025722	-0.00821445	-0.01059343	-0.00906806	-0.01088019	-0.00831957	-0.01063800	-0.01044542	-0.01006807	-0.00687920	-0.01193618	-0.01078462	-0.01256039	-0.00777521	-0.00912167	-0.01179498	-0.01557222	-0.00931647	-0.01487334	-0.01525220	-0.01230205	-0.01170429	-0.01690005	-0.01455645	-0.01145486	-0.01094598	-0.01598144	-0.01149258	-0.01227606	-0.01168650	-0.01263386	-0.01526677	-0.01360239	-0.01159036	-0.01259947	-0.01319946	-0.01170071	-0.01153971	-0.01412744	-0.01220564	-0.01960755	-0.00987235	-0.01198362	-0.01288991	-0.01128082	-0.01098097	-0.01125392	-0.01147697	-0.01425237	-0.01144807	-0.01429279	-0.01422654	-0.01284945	-0.00918918	-0.01226150	-0.01300181	-0.01193115	-0.00770922	-0.01539563	-0.01568775	-0.01179281	-0.00940595	-0.01483500	-0.01410042	-0.01306768	-0.00908322	-0.01415224	-0.01196882	-0.01147748	-0.00856588	-0.01309680	-0.01027067	-0.00975689	-0.00729240	-0.01079594	-0.01323752	-0.01010425	-0.00825851	-0.01240863	-0.00948994	-0.01093664	-0.00805947	-0.01053219	-0.00765913	-0.01000704	-0.00682853	-0.00814841	-0.00674955	-0.01074064	-0.00669239	-0.00784878	-0.00734208	-0.00700227	-0.00435856	-0.00463486	-0.00682563	-0.00781114	-0.00429431	-0.00503418	-0.00509910	-0.00579019	-0.00374898	-0.00663964	-0.00587716	-0.00659432	-0.00448178	-0.00719740	-0.00640534	-0.00599017	-0.00395064	-0.00536228	-0.00501745	-0.00491324	-0.00416450	-0.00519075	-0.00455176	-0.00520164	-0.00451458	-0.00588603	-0.00479253	-0.00463408	-0.00477516	-0.00574627	-0.00379765	-0.00569752	-0.00377206	-0.00457246	-0.00477351	-0.00606410	-0.00369846	-0.00521757	-0.00366105	-0.00521501	-0.00433347	-0.00446659	-0.00352596	-0.00555791	-0.00382507	-0.00378655	-0.00299486	-0.00465774	-0.00278714	-0.00404629	-0.00293442	-0.00391535	-0.00201991	-0.00269072	-0.00274076	-0.00263761	-0.00127783	-0.00253950	-0.00235269	-0.00266292	-0.00185933	-0.00203110	-0.00168929	-0.00240607	-0.00120977	-0.00297897	-0.00182108	-0.00238230	-0.00113623	-0.00188004	-0.00185908	-0.00260808	-0.00135632	-0.00199001	-0.00147495	-0.00234879	-0.00176452	-0.00185462	-0.00133240	-0.00257365	-0.00107583	-1.47972131
-3.9997	-0.23813701	0.21014303	0.15617031	-0.76382703	-1.53967291	0.25076131	-0.86009154	0.50486322	-0.75414145	0.15847830	0.51146715	-0.51923628	-1.47748125	0.16193426	-0.22938268	-0.92615753	0.42908711	-0.68938780	-21.47483647	-21.47483647	-21.47483647	-21.47483647	-21.47483647	-21.47483647	-21.47483647	-0.21018967	-0.17941514	0.43248951	-21.47483647	0.04789704	-21.47483647	-1.63870394	-21.47483647	0.44639649	-0.01099965	-0.22905577	0.45026167	0.06290895	0.13936756	-0.03742981	-0.03648529	-0.03059789	-0.01138870	-0.01164961	0.07032710	-0.02801600	0.00620153	-0.01112942	0.02621789	-0.01431943	0.01742519	-0.00109449	0.01170847	0.01142572	0.00405005	-0.00857741	0.01067128	0.00481322	0.00301880	-0.01162407	0.00743744	0.00253598	0.00039940	-0.00544339	0.00098176	-0.00057693	0.00084602	-0.00682080	0.00684491	0.00104753	0.00011243	-0.00369957	0.00468331	0.00016107	-0.00036432	-0.00301700	0.00324717	0.00434396	-0.00398169	-0.00571814	0.00121090	0.00014698	-0.01451943	-0.01069052	-0.01099657	-0.00635911	-0.01429812	-0.01303939	-0.00548195	0.00181665	-0.00467112	-0.00852714	-0.00834347	0.00327546	-0.00521330	0.00107343	-0.00025164	0.00020682	0.00202961	-0.00898150	0.00561973	0.00257834	-0.00223570	-0.00741956	-0.00224775	-0.00217662	-0.00001857	-0.00667570	-0.00026796	0.01117987	0.01271022	0.02399304	0.04418098	0.05276114	0.04313490	0.02310955	0.02374662	0.02546205	0.03097949	0.02622572	0.02794247	0.02010414	0.02518320	0.03109373	0.03413649	0.01774493	0.00823594	0.00494578	0.00694569	-0.00257268	0.00149900	-0.00049702	0.00286638	-0.00275142	0.00058103	0.00213319	0.00173198	-0.00185261	0.00069041	0.00086654	0.00132966	-0.00011116	-0.00032363	-0.00054212	0.00087546	-0.00138479	0.00216947	0.00021139	0.00164584	-0.00048833	0.00058634	-0.00215518	-0.00084666	0.00181557	-0.00058308	-0.00195704	-0.00038216	-0.00006754	0.00054361	-0.00094367	0.00015412	-0.00006448	-0.00020570	-0.00212053	0.00045371	-0.00146529	-0.00111665	-0.00116512	0.00055228	-0.00148997	-0.00231882	-0.00101409	-0.00050798	-0.00101768	0.00105495	-0.00072544	-0.00049125	-0.00233991	0.00043127	-0.00090313	-0.00063191	-0.00143721	-0.00053204	-0.00096642	-0.00165852	-0.00128460	0.00026266	-0.00101289	-0.00086088	-0.00240118	0.00089344	-0.00066952	-0.00110151	-0.00000008	-0.00054734	-0.00153940	-0.00156373	-0.00024989	0.00034780	-0.00189901	-0.00292183	-0.00140061	0.00067035	-0.00126401	-0.00122249	-0.00052933	0.00018450	-0.00139842	-0.00280096	-0.00055438	-0.00058627	-0.00185746	-0.00129002	-0.00035873	-0.00032950	-0.00151496	-0.00050017	-0.00084893	0.00000507	-0.00048930	-0.00034096	-0.00130098	-0.00105721	-0.00177827	-0.00236296	-0.00121926	-0.00086288	-0.00016540	-0.00152863	-0.00165642	-0.00047710	-0.00074157	-0.00148726	-0.00170056	0.00061818	-0.00102462	-0.00266463	-0.00068027	0.00076281	-0.00138393	-0.00140712	-0.00127408	0.00057427	-0.00092777	-0.00193400	-0.00109907	0.00042855	-0.00139286	-0.00126765	-0.00100582	-0.00000330	-0.00205383	-0.00125566	-0.00128564	0.00012197	-0.00246499	-0.00097035	0.00018862	-0.00018690	-0.00038325	-0.00055767	-0.00009361	-0.00077817	-0.00103896	-0.00159099	-0.00184540	0.00009963	-0.00121872	-0.00127025	-0.00110217	-0.00000465	-0.00155504	-0.00026021	-0.00089032	-0.00025448	-0.00069800	-0.00153443	-0.00161085	0.00030269	-0.00179150	-0.00154996	-0.00178260	-0.00035587	-0.00106564	-0.00163959	-0.00125260	-0.00072165	-0.00082294	-0.00168267	-0.00227168	0.00004789	-0.00153156	-0.00164897	-0.00140947	-0.00027134	-0.00162688	-0.00196478	-0.00039152	-0.00009139	-0.00203609	-0.00148059	-0.00257368	-0.00046036	-0.00242025	-0.00137215	-0.00126051	-0.00180697	-0.00276716	-0.00035747	-0.00228015	-0.00246544	-0.00244436	0.00000798	-0.00261168	-0.00122298	-0.00189701	-0.00185198	-0.00337686	-0.00134056	-0.00227739	-0.00271097	-0.00285006	-0.00226146	-0.00389962	-0.00292118	-0.00337965	-0.00190192	-0.00231176	-0.00341147	-0.00371166	-0.00213193	-0.00490587	-0.00178025	-0.00235882	-0.00100533	-0.00359963	-0.00488560	-0.00412061	-0.00215687	-0.00478962	-0.00208392	-0.00347863	-0.00350803	-0.00447980	-0.00440577	-0.00244136	-0.00528426	-0.00502589	-0.00212871	-0.00402787	-0.00125745	-0.00058914	-0.00207364	-0.00766914	-0.00416530	-0.00443552	-0.00309909	-0.00591000	-0.00694344	-0.00683815	-0.00413739	-0.00372747	-0.00659972	-0.00264990	-0.00409226	-0.00544107	-0.00433630	-0.00469186	-0.00637379	-0.00376634	-0.00470417	-0.00479562	-0.00683702	-0.00437392	-0.00561784	-0.00369628	-0.00586092	-0.00658080	-0.00276804	-0.00192514	-0.00478731	-0.00448630	-0.00264667	-0.00401554	-0.00506834	-0.00664968	-0.00421477	-0.00357855	-0.00594925	-0.00509337	-0.00358093	-0.00449726	-0.00451713	-0.00465667	-0.00379180	-0.00544039	-0.00401290	-0.00391030	-0.00220702	-0.00633295	-0.00540195	-0.00175198	-0.00272454	-0.00483940	-0.00152911	-0.00454879	-0.00293975	-0.00266123	-0.00419166	-0.00385693	-0.00192147	-0.00282496	-0.00280040	-0.00525604	-0.00374420	-0.00072026	-0.00506800	-0.00429032	-0.00445559	-0.00296804	-0.00230696	-0.00315867	-0.00130063	-0.00195980	-0.00321115	-0.00422202	-0.00210472	-0.00204362	-0.00209877	-0.00220822	0.00002557	-0.00155496	-0.00265532	-0.00196899	-0.00102672	-0.00176837	-0.00135193	-0.00126328	-0.00073716	-0.00151784	-0.00099967	-0.00226675	-0.00196853	-0.00176439	-0.00236393	-0.00015336	-0.00130108	-0.00078210	-0.00063954	-0.00207700	-0.00208086	-0.00131070	-0.00023936	-0.00188786	-0.00064969	-0.00063614	-0.00131087	-0.00140045	-0.00145689	-0.00072922	-0.00092816	-0.00129940	-0.00153863	-0.00028034	-0.00060491	-0.00188391	-0.00101364	-0.00049806	-0.00056961	-0.00127040	-0.00103268	0.00076782	-0.00179039	-0.00185246	-0.00102787	-0.00065661	-0.00082472	-0.00152899	-0.00093678	-0.00081316	-0.00066988	-0.00039904	-0.00009729	-0.00068150	-0.00037722	-0.00029466	-0.00052544	-0.00080161	-0.00083590	-0.00075797	-0.00073202	-0.00018511	-0.00014651	-0.00038403	-0.00042369	-0.00056881	-0.00025867	-0.00047377	-0.00057999	0.00001402	-0.00003701	-0.00031074	-0.00048668	-0.00049443	-0.00004571	-0.00056237	-0.00075814	0.00043690	0.00019268	-0.00050334	0.00027515	-0.04122201
-2.9997	-0.05339073	-21.47483647	-0.47841841	0.37076923	0.27817017	0.13947286	0.10990799	-21.47483647	-0.16941141	-21.47483647	0.11834890	-0.46444091	0.65068655	0.81116551	-2.76309133	0.20196594	0.60493932	-1.08932877	1.26249933	-21.47483647	0.58805621	-21.47483647	-21.47483647	-21.47483647	-21.47483647	-21.47483647	-21.47483647	-21.47483647	-21.47483647	-21.47483647	1.66219544	-1.02459049	-0.49366258	-0.00735261	0.19755073	-0.57273579	-0.45275004	-0.08995880	0.09435780	0.04353382	-0.01440639	-0.00956875	-0.03309170	0.03177207	-0.00813560	0.00109629	0.00545226	-0.00851942	0.00882422	-0.01290202	-0.00070792	0.00566143	0.00561217	0.00081025	0.00271814	-0.00743078	0.00658406	-0.00319571	-0.00268899	-0.00599345	0.00526644	0.00052188	0.00015474	0.00285607	-0.00301094	-0.00243935	0.00074302	-0.00074380	-0.00061506	-0.00068710	-0.00101971	0.00117786	0.00097706	-0.00056557	-0.00007441	-0.00086496	0.00440091	0.00406667	0.00048598	-0.00426242	-0.00320829	0.00422994	0.00153328	-0.00209364	-0.00496434	-0.00182436	0.00112874	-0.00113615	-0.00350824	0.00199197	0.01002131	-0.00693954	-0.00227092	0.00792254	-0.00010825	-0.00055446	0.00224949	0.00108869	0.00102796	0.00184757	0.00647823	0.00424280	-0.00191265	0.00031533	0.00094177	-0.00714963	0.00304574	0.00131933	-0.00205267	0.00436428	0.00925143	0.01254284	0.01694075	0.02887444	0.02742518	0.01650697	0.00785535	0.01013625	0.02110721	0.02095094	0.01786892	0.00510958	0.01429916	0.02413895	0.02185662	0.01333201	0.00519703	0.00150892	0.00052062	-0.00002810	0.00207861	0.00092109	0.00064183	0.00064219	0.00014554	0.00125602	-0.00004712	0.00054810	0.00185790	0.00079693	-0.00013831	0.00160668	-0.00124791	0.00106987	-0.00044583	0.00021759	0.00182185	0.00077871	0.00093708	0.00112233	-0.00031899	0.00011372	0.00051779	-0.00013561	-0.00038002	-0.00045465	0.00009207	0.00002407	0.00103349	0.00010085	-0.00005461	0.00046571	0.00023786	0.00066397	0.00022032	-0.00055730	0.00021791	0.00039025	0.00017866	-0.00001199	0.00008794	-0.00008604	0.00031712	0.00068233	0.00088673	0.00000792	0.00013476	-0.00036034	0.00017967	0.00030687	0.00069679	-0.00042740	-0.00040300	0.00059315	-0.00078108	0.00074368	0.00116499	0.00041663	0.00096053	-0.00134649	0.00118793	0.00061516	0.00055040	0.00016995	0.00149176	0.00011369	0.00010121	-0.00003825	0.00112331	0.00101917	0.00034896	-0.00071483	0.00092793	-0.00001835	-0.00109714	-0.00047659	0.00093505	0.00064240	0.00049418	-0.00043549	0.00141466	0.00034869	-0.00086587	0.00016373	0.00134005	0.00032145	0.00039783	-0.00038586	0.00050463	-0.00024985	-0.00048316	-0.00014334	0.00015687	-0.00091403	-0.00069582	0.00021120	-0.00017101	0.00104964	-0.00065740	0.00043216	0.00028579	-0.00027020	-0.00078085	0.00006551	0.00088461	-0.00011747	-0.00000654	-0.00051757	0.00020460	0.00053898	-0.00025822	-0.00059577	0.00181854	0.00074533	-0.00051453	0.00032792	0.00071280	0.00072890	0.00041404	-0.00031729	-0.00007302	-0.00027063	0.00076898	-0.00047051	0.00050931	0.00016308	-0.00028666	0.00056556	0.00009824	0.00094887	-0.00005367	0.00067084	-0.00025770	-0.00003052	-0.00112415	-0.00061967	0.00061484	0.00027261	-0.00091865	0.00042745	0.00032636	-0.00019976	0.00065408	0.00026371	0.00048317	-0.00000590	-0.00041787	-0.00020446	-0.00018345	-0.00026344	0.00026986	-0.00038960	-0.00038744	0.00061861	-0.00014925	-0.00019130	-0.00021418	0.00061565	0.00016180	-0.00151545	0.00037182	-0.00009295	-0.00046435	-0.00049879	0.00001067	0.00033255	-0.00023671	-0.00089592	-0.00031991	0.00007841	0.00014352	-0.00070503	0.00010242	0.00060616	0.00016779	-0.00002989	-0.00108631	-0.00094325	0.00046724	-0.00038942	0.00037179	-0.00058866	0.00001859	0.00003706	0.00059309	-0.00110411	-0.00090436	-0.00145671	-0.00040015	-0.00045634	-0.00030716	-0.00096694	-0.00062808	-0.00180187	-0.00050817	0.00003193	-0.00042466	-0.00150348	-0.00048121	-0.00032749	-0.00061204	-0.00075358	0.00056991	0.00048518	-0.00074263	0.00010637	-0.00006660	-0.00139984	-0.00086661	-0.00027725	0.00044351	-0.00048387	-0.00006336	-0.00093227	-0.00101405	-0.00051082	-0.00207124	0.00009295	0.00160754	-0.00024116	-0.00007646	0.00433154	-0.00024661	-0.00244276	-0.00175560	-0.00085574	-0.00296763	0.00158533	-0.00242783	-0.00255867	0.00024196	0.00154598	-0.00232347	-0.00034930	-0.00034724	0.00135302	-0.00189875	0.00033787	-0.00215936	-0.00019792	-0.00085221	-0.00045245	-0.00085784	-0.00042332	-0.00309347	0.00023299	-0.00149462	-0.00138285	-0.00196186	-0.00046789	-0.00268644	-0.00067554	-0.00087743	0.00158445	-0.00120777	-0.00164246	-0.00067073	-0.00049172	-0.00064009	0.00112787	-0.00044452	-0.00001659	-0.00143032	0.00006506	0.00016065	0.00003067	-0.00257152	-0.00041874	0.00019635	-0.00039342	-0.00141384	0.00073857	-0.00159966	0.00075425	0.00006225	-0.00194113	-0.00210142	-0.00115352	-0.00000452	0.00101146	0.00072228	0.00101077	-0.00232431	-0.00079432	0.00069377	-0.00057753	-0.00029224	-0.00144870	-0.00120154	0.00103232	0.00030372	0.00001284	0.00050017	0.00011853	0.00054888	-0.00137957	-0.00125901	0.00068223	0.00001650	-0.00001092	0.00098314	0.00039237	-0.00053643	-0.00091934	-0.00040600	0.00098456	0.00017706	-0.00025026	-0.00007530	-0.00032250	-0.00098178	-0.00026843	-0.00072416	-0.00049528	0.00029628	0.00156367	-0.00013552	0.00089813	0.00004954	-0.00057483	-0.00016502	0.00007800	-0.00014066	-0.00015807	0.00015204	0.00097484	0.00036954	0.00071918	0.00024284	-0.00016067	0.00064972	-0.00022075	-0.00009734	0.00068949	-0.00007241	0.00059494	0.00023825	0.00084787	0.00160575	0.00031511	-0.00062516	-0.00004487	-0.00024234	-0.00032136	0.00025357	0.00067439	0.00101802	-0.00030919	0.00028124	0.00031565	-0.00009444	0.00002476	0.00062456	0.00004730	0.00012770	0.00036987	0.00011122	-0.00025309	0.00020250	-0.00022174	-0.00035873	0.00043615	-0.00017987	-0.00031612	0.00025294	-0.00010538	0.00017351	0.00013174	-0.00001783	-0.00037543	0.00028200	0.00013441	0.00000996	0.00050424	0.00051619	0.00031436	0.00004008	0.00009237	0.00024802	0.00027159	0.00031189	0.02344803
-2.8997	-0.38954440	-21.47483647	-21.47483647	-21.47483647	-1.83491385	-21.47483647	-0.27920153	0.73889738	-0.86493182	-0.51151641	0.11995236	-0.05631626	0.49840680	1.43966126	0.10552946	-0.01333852	-1.39513445	1.78558195	-21.47483647	-21.47483647	-21.47483647	-1.64747250	-0.21246369	-21.47483647	-21.47483647	0.03259318	2.15346265	-21.47483647	-21.47483647	-21.47483647	-21.47483647	0.65974012	-0.77709341	0.85481934	0.69435926	-0.11411822	0.04542866	-0.05177011	0.04104968	-0.11221322	-0.09472798	0.11051493	0.00461719	-0.01300346	-0.02984423	0.04261753	-0.00298392	-0.00062205	-0.00847850	0.01912404	-0.00159631	0.00482246	-0.00767307	0.00512151	0.00030852	0.00041545	-0.00276322	0.00610373	-0.00160524	-0.00459092	0.00089697	0.00252226	-0.00112858	0.00191771	-0.00340680	-0.00031363	0.00297543	0.00045583	-0.00114839	0.00378113	0.00103666	-0.00057722	-0.00016896	0.00010600	-0.00036248	0.00013158	0.00653354	0.00671793	0.00035764	-0.00239913	0.00271746	0.00397570	-0.00719249	0.01063234	0.01115387	0.00517123	-0.00703856	0.01051393	-0.00875856	0.01065115	0.00326216	0.01080534	-0.00751281	0.00854869	-0.00793911	0.01276790	-0.00177479	0.00789415	0.00235438	0.00325946	0.00271473	0.00988579	0.00025579	0.00206454	-0.00512885	-0.00240033	-0.00019605	0.00155163	0.00161031	0.01681637	0.01709549	0.02566735	0.02715944	0.04470592	0.04353675	0.02668683	0.01051916	0.02048757	0.03157637	0.02035135	0.00853658	0.01223224	0.02633092	0.03071267	0.01378144	0.00393663	0.00076908	0.00369728	0.00117039	0.00293201	0.00223162	0.00401237	-0.00100380	-0.00090689	0.00102354	0.00292043	-0.00009572	0.00073651	0.00104532	0.00093021	-0.00014077	0.00345638	0.00011173	0.00148660	0.00034172	0.00039573	0.00074780	0.00111680	0.00221138	0.00032677	0.00141392	0.00196379	0.00104199	0.00197023	-0.00061252	0.00040197	0.00113690	0.00129925	-0.00067859	0.00122316	0.00103219	0.00240813	0.00044477	0.00084166	0.00033662	-0.00010812	-0.00011754	0.00145042	0.00088016	0.00081636	0.00013678	0.00095281	0.00025615	0.00109258	0.00048943	0.00148569	0.00055135	0.00151093	0.00002713	0.00153227	0.00026075	0.00070348	-0.00046844	0.00143801	0.00005039	0.00180100	0.00051788	0.00120679	0.00125802	0.00157934	0.00064662	0.00074217	0.00046399	0.00093408	-0.00008173	0.00056986	0.00000454	0.00164384	0.00087043	0.00134296	0.00020132	0.00197263	0.00110593	0.00038870	-0.00037291	0.00153221	0.00081484	0.00125240	-0.00065022	0.00139787	0.00078928	0.00032811	-0.00067220	0.00181970	0.00097597	0.00166691	0.00014468	0.00032499	0.00036095	0.00159144	0.00029201	0.00138903	0.00066448	0.00089559	-0.00078238	0.00099364	-0.00016253	0.00130897	-0.00058499	0.00082462	0.00006831	0.00091416	-0.00017198	0.00070701	0.00123572	0.00078375	-0.00070358	0.00134414	0.00027586	0.00056996	0.00027657	0.00092589	0.00100857	0.00087850	-0.00064358	0.00140933	0.00103502	0.00136915	-0.00050624	0.00096525	0.00005830	-0.00027449	-0.00017979	0.00029659	0.00074706	0.00034151	-0.00035125	0.00182565	-0.00040557	0.00147962	0.00020169	0.00172446	0.00025274	0.00048319	-0.00141787	0.00074817	0.00044547	0.00011401	-0.00019945	0.00106256	-0.00023823	0.00013885	0.00024952	0.00077723	0.00023385	-0.00026354	-0.00036970	0.00080285	-0.00014670	-0.00047478	-0.00022029	0.00070917	-0.00020685	0.00030813	-0.00104871	0.00139336	0.00000322	0.00072873	0.00008546	0.00013811	0.00014807	0.00041860	-0.00069762	0.00076721	-0.00055523	-0.00046215	-0.00114956	0.00058685	0.00009798	-0.00098559	-0.00030467	0.00009315	-0.00017767	-0.00037870	-0.00049396	0.00002837	-0.00106494	-0.00039530	0.00020542	0.00013584	-0.00069166	-0.00085504	0.00058407	0.00059555	-0.00000245	-0.00008791	-0.00071913	0.00082009	0.00026344	-0.00040938	-0.00115018	-0.00044540	-0.00076585	-0.00221971	-0.00017681	0.00047962	-0.00044861	-0.00073152	-0.00167292	0.00099727	0.00038431	-0.00068272	0.00077671	0.00227438	-0.00253935	-0.00056731	-0.00324091	0.00088241	-0.00200235	-0.00208913	-0.00090092	0.00014354	-0.00198785	-0.00297010	-0.00233997	0.00073210	-0.00172890	-0.00238137	-0.00277670	0.00111254	0.00010473	0.00031837	-0.00389857	-0.00068680	-0.00062853	-0.00202521	-0.00432079	-0.00060596	-0.00395620	-0.00479174	-0.00298378	0.00056603	-0.00295695	-0.00050217	-0.00274602	0.00081160	-0.00322553	-0.00258727	-0.00376862	0.00038094	-0.00514369	-0.00321808	-0.00493281	-0.00153310	-0.00501062	-0.00477125	-0.00623194	-0.00049500	-0.00258215	-0.00104931	-0.00411007	0.00055239	-0.00117013	-0.00348735	-0.00443740	-0.00017732	-0.00303906	-0.00389270	-0.00537371	-0.00072877	-0.00288936	-0.00487960	-0.00359045	-0.00092628	-0.00457414	-0.00733245	-0.00341003	-0.00022295	-0.00333882	-0.00372893	-0.00468013	0.00043241	-0.00357135	-0.00392395	-0.00457012	-0.00123637	-0.00473984	-0.00341773	-0.00604636	-0.00024929	-0.00278688	-0.00237762	-0.00391727	-0.00124712	-0.00243541	-0.00349307	-0.00373817	-0.00280647	-0.00340104	-0.00303112	-0.00429563	-0.00170832	-0.00314652	-0.00213635	-0.00377778	-0.00231436	-0.00308523	-0.00204090	-0.00253243	-0.00071550	-0.00286915	-0.00214172	-0.00355219	-0.00112141	-0.00173569	-0.00237118	-0.00260350	-0.00197450	-0.00178425	-0.00287744	-0.00268901	-0.00090643	-0.00265879	-0.00220911	-0.00288382	-0.00069079	-0.00178405	-0.00238897	-0.00252391	-0.00224769	-0.00231741	-0.00302121	-0.00292674	-0.00101671	-0.00235491	-0.00266586	-0.00240270	-0.00085486	-0.00184495	-0.00316913	-0.00299602	-0.00140166	-0.00166172	-0.00205888	-0.00207964	-0.00180249	-0.00140496	-0.00274525	-0.00283279	-0.00097156	-0.00206737	-0.00177069	-0.00231475	-0.00149485	-0.00247203	-0.00234223	-0.00204126	-0.00156919	-0.00192226	-0.00114592	-0.00187804	-0.00142562	-0.00126575	-0.00148384	-0.00204921	-0.00102419	-0.00107889	-0.00144209	-0.00171319	-0.00092242	-0.00156523	-0.00067247	-0.00154438	-0.00121558	-0.00107195	-0.00164848	-0.00175474	-0.00074538	-0.00114076	-0.00151744	-0.00159646	-0.00113204	-0.00098835	-0.00103432	-0.00139402	-0.00082997	-0.00090425	-0.00167140	-0.00133883	-0.00228878	-0.00054153	-1.16478609
-2.7997	-21.47483647	-0.34259752	0.49144159	-0.58250015	0.64995772	-0.19495296	-0.26079824	1.82655931	-0.68388901	0.06617239	-0.66605671	0.70699648	-0.69980717	0.06338194	0.10424365	-0.48488146	-0.49988365	-0.72320575	0.16940428	-1.19285333	0.09932757	-21.47483647	-0.81487572	0.91825110	-21.47483647	-21.47483647	0.88307017	-0.49057490	-21.47483647	-21.47483647	-21.47483647	0.01882797	0.74809024	-0.29333742	0.76663782	-0.45787510	-0.50805935	0.13358570	-0.13565365	0.07655219	-0.00915815	0.02407469	-0.01957626	0.02231376	-0.01565639	0.03669961	0.00186878	-0.01591368	-0.00006197	0.02328149	0.00398154	-0.00459552	0.00092535	0.00974402	-0.00577474	-0.00311962	0.00422304	0.00811040	-0.00084633	-0.00839080	0.00369993	0.00237717	-0.00444586	0.00006782	-0.00156701	-0.00130137	-0.00020491	0.00080110	0.00162321	0.00256264	-0.00355821	-0.00102929	0.00175951	-0.00033929	-0.00285607	0.00218181	-0.00143038	0.00556718	-0.00270401	0.00055118	-0.00588257	0.00875570	-0.01655026	0.00299065	-0.00373690	0.01348372	-0.02403538	0.00492469	-0.01294769	0.00908048	-0.00913775	-0.00107870	-0.00812206	0.01375399	-0.01025169	0.00605366	-0.00183173	0.00577264	-0.00027115	-0.00415633	0.00784027	0.00778923	-0.00760249	-0.00276556	-0.00155681	-0.00552069	-0.00808605	-0.00430158	-0.00404244	0.00701873	0.00225344	0.00463847	0.01095244	0.02271538	0.02301227	0.00544554	-0.00531622	0.00548915	0.01201899	-0.00111500	-0.00995170	-0.00765486	0.00743651	0.00983807	-0.00071192	-0.00565645	-0.00473766	-0.00043835	-0.00001899	-0.00094871	-0.00266685	-0.00093821	0.00350998	0.00001797	-0.00057910	-0.00194688	0.00117624	0.00134037	-0.00080440	-0.00185942	0.00029972	0.00245646	-0.00205112	-0.00232075	0.00014906	0.00080860	-0.00073172	-0.00093558	0.00111052	0.00060540	-0.00167900	-0.00065756	0.00129764	0.00071314	-0.00250659	-0.00186035	-0.00077124	0.00035392	-0.00118499	-0.00160315	-0.00089891	0.00094594	-0.00274195	-0.00094811	-0.00088565	-0.00065064	-0.00190847	-0.00095542	-0.00077252	-0.00095114	-0.00202418	-0.00104456	-0.00049949	-0.00008904	-0.00169885	-0.00148680	-0.00160544	-0.00059379	-0.00206402	-0.00163366	-0.00211862	-0.00021973	-0.00170174	-0.00219738	-0.00348985	0.00118652	-0.00298364	-0.00227819	-0.00202926	0.00039746	-0.00205563	-0.00204769	-0.00206188	0.00037217	-0.00214613	-0.00216813	-0.00236191	0.00001850	-0.00237917	-0.00268441	-0.00317805	-0.00030835	-0.00176498	-0.00246346	-0.00385659	-0.00147162	-0.00237544	-0.00258168	-0.00362379	-0.00013410	-0.00209952	-0.00226060	-0.00281674	0.00005282	-0.00203088	-0.00277447	-0.00271104	-0.00150208	-0.00282199	-0.00212367	-0.00307315	-0.00123137	-0.00248256	-0.00230624	-0.00302008	-0.00011202	-0.00217551	-0.00288240	-0.00363367	-0.00012820	-0.00145135	-0.00246320	-0.00353431	-0.00060747	-0.00185692	-0.00352861	-0.00331534	-0.00058526	-0.00253312	-0.00209287	-0.00307663	-0.00116751	-0.00118840	-0.00308742	-0.00305547	-0.00119262	-0.00153547	-0.00230970	-0.00344571	-0.00157682	-0.00213594	-0.00320708	-0.00241008	-0.00152074	-0.00216171	-0.00317745	-0.00374700	-0.00114588	-0.00247867	-0.00164560	-0.00358262	-0.00068326	-0.00252950	-0.00355293	-0.00362520	-0.00121650	-0.00202760	-0.00317671	-0.00285372	-0.00167722	-0.00222261	-0.00346137	-0.00361204	-0.00165348	-0.00222363	-0.00322856	-0.00350307	-0.00147948	-0.00304554	-0.00379340	-0.00372428	-0.00166882	-0.00250372	-0.00369472	-0.00409434	-0.00173949	-0.00285916	-0.00281349	-0.00417672	-0.00187177	-0.00289973	-0.00352526	-0.00464082	-0.00185542	-0.00319762	-0.00397074	-0.00487831	-0.00325740	-0.00352976	-0.00432764	-0.00404987	-0.00282079	-0.00387543	-0.00443738	-0.00413137	-0.00293661	-0.00446141	-0.00657355	-0.00427463	-0.00397067	-0.00463482	-0.00650077	-0.00445464	-0.00321380	-0.00432550	-0.00667289	-0.00675233	-0.00382165	-0.00514060	-0.00655807	-0.00819824	-0.00415543	-0.00537300	-0.00804698	-0.00580113	-0.00455055	-0.00645384	-0.00940185	-0.00762367	-0.00592344	-0.00546739	-0.01023706	-0.00959168	-0.00618263	-0.00742435	-0.01154058	-0.00879209	-0.00533913	-0.00616715	-0.01232894	-0.01097298	-0.00866343	-0.00951854	-0.01279035	-0.01200994	-0.00812893	-0.00709950	-0.01207556	-0.01041962	-0.01067107	-0.00848134	-0.00979213	-0.01130767	-0.01059499	-0.00934493	-0.01458238	-0.01247435	-0.00947569	-0.01227113	-0.01561593	-0.01682703	-0.00802908	-0.01220175	-0.01338586	-0.01448928	-0.00833628	-0.01260850	-0.01567834	-0.01696211	-0.01025988	-0.01201776	-0.01660827	-0.01655399	-0.01186726	-0.01076089	-0.01616668	-0.01739436	-0.01411598	-0.01272170	-0.01537707	-0.01446231	-0.01108244	-0.01152090	-0.01836097	-0.01412280	-0.01395197	-0.01213144	-0.01526979	-0.01603395	-0.01390244	-0.01100547	-0.01641389	-0.01214588	-0.01291939	-0.01160429	-0.01742794	-0.01850653	-0.01286717	-0.01088317	-0.01595914	-0.01371956	-0.01149110	-0.01104743	-0.01591762	-0.01323756	-0.01091368	-0.01052813	-0.01464787	-0.01194265	-0.01085758	-0.00752668	-0.01287080	-0.01337091	-0.00876689	-0.00805498	-0.01259744	-0.01304132	-0.01068835	-0.00996550	-0.01304886	-0.00953766	-0.00934257	-0.00633902	-0.01291477	-0.00893300	-0.00915015	-0.00904058	-0.01011301	-0.00914449	-0.00746970	-0.00563843	-0.00798824	-0.00981329	-0.00797987	-0.00650562	-0.00701359	-0.00759831	-0.00679728	-0.00545039	-0.00771112	-0.00671369	-0.00616284	-0.00617317	-0.00870781	-0.00609854	-0.00515307	-0.00494340	-0.00738234	-0.00534340	-0.00529334	-0.00537281	-0.00685994	-0.00672402	-0.00574905	-0.00391490	-0.00732882	-0.00607349	-0.00619088	-0.00563025	-0.00726654	-0.00571563	-0.00599449	-0.00509272	-0.00730192	-0.00673550	-0.00616771	-0.00589985	-0.00731280	-0.00563526	-0.00636086	-0.00553948	-0.00699362	-0.00647897	-0.00512688	-0.00448877	-0.00651743	-0.00499351	-0.00508241	-0.00420870	-0.00564515	-0.00589862	-0.00513265	-0.00316299	-0.00469300	-0.00338451	-0.00347978	-0.00302454	-0.00368407	-0.00373214	-0.00289420	-0.00252241	-0.00318651	-0.00309456	-0.00363660	-0.00238063	-0.00379567	-0.00352725	-0.00336136	-0.00268212	-0.00329312	-0.00324413	-0.00327137	-0.00249065	-0.00301615	-0.00290656	-0.00333969	-0.00260636	-0.00378297	-0.00319536	-0.00469657	-0.00208383	-0.58531648
-2.6997	-21.47483647	-1.16810858	-1.32461324	-0.40122098	-0.53533444	0.20999016	-0.07845277	0.00657830	-0.50140503	-21.47483647	0.49108309	-21.47483647	-1.22059584	0.50088591	0.65690515	-0.03904438	0.16510434	0.61308369	-1.07919112	1.13314176	-21.47483647	-21.47483647	-0.45492846	-0.62782097	0.61170703	-21.47483647	0.45527595	-0.11271149	-0.51006722	-21.47483647	-0.04779980	-2.33543301	-0.25118724	-21.47483647	0.30684332	-0.41845533	0.02432148	0.14813940	-0.00337736	0.03348419	-0.03890420	0.02804527	-0.01938949	-0.02354746	0.05230566	0.00688054	-0.01186450	-0.01793027	0.02550954	0.00539795	-0.00973614	-0.00865686	0.00817352	0.00213644	-0.00580106	-0.00698269	0.00966941	-0.00597474	-0.00183933	-0.01104367	0.01151124	-0.00260181	-0.00036840	-0.00380684	-0.00138683	-0.00283766	0.00121335	-0.00910168	0.00349330	-0.00061300	-0.00424477	-0.00448270	0.00479408	0.00087106	-0.00439938	-0.00379309	0.00159598	0.00440560	-0.00723861	-0.00799784	-0.00492311	0.00520319	-0.02044020	-0.00948839	-0.01961878	0.01102961	-0.01830061	-0.00561989	-0.02820869	0.00382085	-0.01560310	-0.01511886	-0.01096905	0.00066687	-0.01730272	-0.00509652	-0.00176856	-0.00066607	-0.00552772	-0.00726801	0.00735433	0.00078852	-0.01007452	-0.01243755	-0.00036991	-0.00560018	-0.00065647	-0.00053902	0.00707442	0.00217229	-0.00343982	-0.00611765	0.00935279	0.01498961	0.00671117	-0.01133483	-0.00873071	-0.00970572	-0.00886225	-0.01778214	-0.00743491	-0.01414177	-0.00645453	-0.00765946	0.00113821	-0.00206665	-0.00211390	-0.00277457	0.00415517	-0.00174606	-0.00310822	-0.00264030	0.00202150	-0.00388585	-0.00193714	-0.00283803	0.00394486	-0.00224647	-0.00172369	-0.00268696	0.00072976	-0.00151877	-0.00258236	-0.00274308	0.00079987	-0.00272075	-0.00139102	-0.00265237	0.00011408	0.00008035	-0.00172831	-0.00263862	-0.00077908	-0.00167536	-0.00275257	-0.00380867	-0.00098632	-0.00116775	-0.00164757	-0.00294332	-0.00102006	-0.00119824	-0.00178660	-0.00425993	-0.00089962	-0.00120886	-0.00328397	-0.00382031	-0.00183548	-0.00130602	-0.00363056	-0.00368105	-0.00187405	-0.00069326	-0.00184463	-0.00423688	-0.00212092	-0.00271367	-0.00269613	-0.00435006	-0.00312337	-0.00230359	-0.00289787	-0.00462878	-0.00401779	-0.00241499	-0.00290668	-0.00364453	-0.00276464	-0.00183237	-0.00273386	-0.00442623	-0.00314352	-0.00114622	-0.00324561	-0.00484579	-0.00462169	-0.00135154	-0.00274624	-0.00426761	-0.00508616	-0.00209095	-0.00316621	-0.00476493	-0.00463559	-0.00256287	-0.00258060	-0.00461657	-0.00450204	-0.00214761	-0.00287816	-0.00473106	-0.00437049	-0.00199257	-0.00281072	-0.00478775	-0.00340623	-0.00315496	-0.00365502	-0.00451730	-0.00278549	-0.00250304	-0.00239049	-0.00553954	-0.00451136	-0.00245064	-0.00317047	-0.00379188	-0.00413264	-0.00229031	-0.00262837	-0.00412635	-0.00412739	-0.00217881	-0.00241806	-0.00361601	-0.00485135	-0.00318149	-0.00286737	-0.00376024	-0.00362603	-0.00240072	-0.00171605	-0.00433288	-0.00405704	-0.00241501	-0.00203943	-0.00365459	-0.00414128	-0.00277739	-0.00296920	-0.00527066	-0.00331823	-0.00324939	-0.00219001	-0.00474122	-0.00382917	-0.00175883	-0.00305282	-0.00273809	-0.00365861	-0.00188741	-0.00295377	-0.00446554	-0.00459743	-0.00286185	-0.00214333	-0.00443823	-0.00413373	-0.00289050	-0.00237356	-0.00482455	-0.00309644	-0.00307462	-0.00269843	-0.00478824	-0.00350934	-0.00309326	-0.00265694	-0.00430645	-0.00389182	-0.00261842	-0.00324933	-0.00376084	-0.00451129	-0.00263483	-0.00299497	-0.00368732	-0.00425271	-0.00422967	-0.00259573	-0.00451603	-0.00473822	-0.00246449	-0.00310518	-0.00482532	-0.00479388	-0.00379291	-0.00305031	-0.00578079	-0.00507105	-0.00431023	-0.00352108	-0.00503454	-0.00526985	-0.00451369	-0.00478224	-0.00673886	-0.00524311	-0.00499129	-0.00419119	-0.00676815	-0.00542214	-0.00538951	-0.00374264	-0.00747435	-0.00647711	-0.00552152	-0.00451159	-0.00825697	-0.00689371	-0.00669341	-0.00589180	-0.00838540	-0.00839009	-0.00794790	-0.00666641	-0.00788870	-0.00998780	-0.00692701	-0.00671544	-0.01111247	-0.00976213	-0.00846736	-0.00837217	-0.01210314	-0.01151616	-0.00752437	-0.00742984	-0.01212161	-0.01090021	-0.01053294	-0.00944288	-0.01413662	-0.01336634	-0.00970072	-0.01092210	-0.01319327	-0.01256065	-0.01287934	-0.00882640	-0.01175548	-0.01201080	-0.01229495	-0.01166569	-0.01338612	-0.01391638	-0.01275824	-0.01223780	-0.01636275	-0.01619777	-0.01277315	-0.01249218	-0.01617283	-0.01381884	-0.01305345	-0.01365578	-0.01792747	-0.01692430	-0.01359061	-0.01245687	-0.01395767	-0.01388313	-0.01394545	-0.01427276	-0.01590946	-0.01636225	-0.01805879	-0.01035479	-0.01567556	-0.01384735	-0.01339453	-0.01027872	-0.01389550	-0.01507717	-0.01454765	-0.01219478	-0.01370056	-0.01424392	-0.01332456	-0.01220651	-0.01474527	-0.01464626	-0.01510687	-0.01077053	-0.01773999	-0.01839311	-0.01492350	-0.01073758	-0.01527225	-0.01398462	-0.01342192	-0.01119631	-0.01596740	-0.01393711	-0.01123863	-0.01171631	-0.01544777	-0.01192580	-0.01132405	-0.00926621	-0.01215120	-0.01207610	-0.01187139	-0.00708180	-0.01271638	-0.01186422	-0.01241831	-0.01050260	-0.01095146	-0.01055785	-0.01337108	-0.00941986	-0.01126759	-0.00875594	-0.00969517	-0.00977550	-0.00861984	-0.00828488	-0.00812949	-0.00518332	-0.00764547	-0.00917500	-0.00790846	-0.00508017	-0.00597115	-0.00536849	-0.00561735	-0.00466738	-0.00693245	-0.00523319	-0.00627458	-0.00467967	-0.00749379	-0.00610651	-0.00636758	-0.00429221	-0.00573683	-0.00443742	-0.00627543	-0.00530434	-0.00628764	-0.00546628	-0.00512721	-0.00385812	-0.00538480	-0.00451213	-0.00582408	-0.00406150	-0.00559593	-0.00482727	-0.00596379	-0.00444403	-0.00591642	-0.00579696	-0.00667494	-0.00402612	-0.00672164	-0.00512926	-0.00553164	-0.00490520	-0.00523367	-0.00566402	-0.00524326	-0.00373793	-0.00463907	-0.00385258	-0.00486396	-0.00369520	-0.00528127	-0.00364002	-0.00441063	-0.00280918	-0.00396735	-0.00303923	-0.00352502	-0.00175717	-0.00323484	-0.00271963	-0.00352946	-0.00269470	-0.00291756	-0.00225979	-0.00337777	-0.00193447	-0.00320868	-0.00215545	-0.00307191	-0.00262432	-0.00299365	-0.00233612	-0.00306247	-0.00216040	-0.00292806	-0.00200788	-0.00297557	-0.00208320	-0.00289303	-0.00243010	-0.00379728	-0.00184105	0.59763381
-2.5997	-21.47483647	-1.16928999	-0.58390612	0.01452981	-21.47483647	0.91766685	-0.25350375	0.19361626	-21.47483647	0.00139831	-0.43180500	0.17815773	-21.47483647	1.50234769	0.09458007	-0.02861670	-21.47483647	-0.05113469	-21.47483647	-21.47483647	-21.47483647	-21.47483647	-21.47483647	0.21312878	-21.47483647	-21.47483647	-0.02157607	0.97859949	-21.47483647	-21.47483647	-21.47483647	-21.47483647	-21.47483647	-0.14910617	-0.29355121	-0.34571786	-0.01309110	0.01592774	-0.00967485	-0.25142429	0.02619854	-0.01328948	-0.00607219	-0.04922415	0.07055946	-0.00146417	-0.00929033	-0.01424324	0.03526484	-0.00762970	-0.00100916	0.00023563	0.01722588	-0.00058747	-0.00159904	-0.00631619	0.01096970	0.00292997	0.00390072	-0.01174246	0.01418299	0.00335029	-0.00131179	-0.00396686	0.00472614	-0.00286530	0.00192989	-0.00661093	0.00507961	-0.00001893	-0.00171888	-0.00515084	0.00326882	0.00015123	0.00007684	-0.00723659	0.00274767	0.00141034	-0.00252060	-0.00871643	-0.00254037	-0.00323997	-0.01086958	-0.01309460	-0.01286219	-0.00081460	-0.00970219	-0.01953311	-0.02485829	0.00632985	-0.00357062	-0.01608623	-0.00815744	0.00089467	-0.01664890	-0.00332603	0.00187552	-0.00013870	-0.00215505	-0.00825632	0.00726526	0.00191946	-0.00444520	-0.01066079	0.00424611	-0.00644166	-0.00121591	-0.00869466	0.00646454	0.01772363	0.01346752	0.00276182	0.00879405	0.01328583	0.01554534	-0.00041815	0.00504448	-0.00587516	-0.00722350	-0.01439808	-0.01541058	-0.02355910	-0.01379662	-0.00380894	0.01162365	0.00709380	0.00405193	0.00111224	0.00447070	-0.00096920	-0.00053911	-0.00041612	0.00539061	-0.00235761	0.00006284	-0.00002843	0.00272108	-0.00139299	0.00022552	0.00053990	0.00076860	0.00035172	-0.00059077	-0.00269106	0.00033443	-0.00212991	0.00053880	-0.00203623	0.00193587	-0.00040193	-0.00151973	-0.00122586	0.00011872	-0.00057406	-0.00096424	-0.00249335	-0.00060528	-0.00037585	-0.00082001	-0.00318248	-0.00037324	-0.00058297	-0.00084562	-0.00401788	-0.00019545	-0.00152653	-0.00167930	-0.00238660	-0.00125185	-0.00093791	-0.00153908	-0.00222783	-0.00067818	-0.00112712	-0.00073289	-0.00160308	-0.00078493	-0.00165384	-0.00173185	-0.00245153	-0.00142609	-0.00140595	-0.00267919	-0.00170299	-0.00353940	-0.00025046	-0.00125610	-0.00235878	-0.00173531	-0.00159273	-0.00080924	-0.00274798	-0.00218178	-0.00156818	-0.00044930	-0.00406789	-0.00293570	-0.00104703	-0.00103850	-0.00285473	-0.00375463	-0.00175798	-0.00089373	-0.00295453	-0.00401645	-0.00246893	-0.00078212	-0.00265215	-0.00238105	-0.00219989	-0.00097194	-0.00273515	-0.00273792	-0.00181441	-0.00087023	-0.00318287	-0.00275743	-0.00252593	-0.00173624	-0.00363771	-0.00276187	-0.00276678	-0.00127887	-0.00245704	-0.00346948	-0.00238243	-0.00149949	-0.00236323	-0.00179172	-0.00172860	-0.00115185	-0.00229290	-0.00284865	-0.00233304	-0.00074918	-0.00243178	-0.00342324	-0.00231886	-0.00143069	-0.00214715	-0.00236666	-0.00177320	0.00004330	-0.00295696	-0.00331582	-0.00223550	-0.00160030	-0.00271748	-0.00289679	-0.00261865	-0.00085572	-0.00326492	-0.00241359	-0.00226379	-0.00078447	-0.00349674	-0.00281307	-0.00079828	-0.00156366	-0.00187490	-0.00243999	-0.00147640	-0.00211355	-0.00197258	-0.00287733	-0.00206865	-0.00035513	-0.00251864	-0.00234710	-0.00181429	-0.00128193	-0.00261188	-0.00168182	-0.00218033	-0.00071197	-0.00251341	-0.00225893	-0.00213860	-0.00126356	-0.00304340	-0.00259666	-0.00311281	-0.00155029	-0.00266357	-0.00256176	-0.00152124	-0.00123757	-0.00216594	-0.00267573	-0.00360290	-0.00147661	-0.00317261	-0.00238945	-0.00237525	-0.00198522	-0.00327072	-0.00257880	-0.00298320	-0.00167467	-0.00434477	-0.00275180	-0.00328112	-0.00204022	-0.00354116	-0.00328126	-0.00345526	-0.00303834	-0.00453052	-0.00272654	-0.00400147	-0.00283048	-0.00456968	-0.00319419	-0.00376650	-0.00179387	-0.00421777	-0.00418494	-0.00500695	-0.00207289	-0.00553817	-0.00499008	-0.00470626	-0.00341933	-0.00442790	-0.00461864	-0.00698930	-0.00306478	-0.00511449	-0.00518117	-0.00611752	-0.00318525	-0.00620999	-0.00572349	-0.00552930	-0.00343272	-0.00526710	-0.00909156	-0.00685309	-0.00439946	-0.00827348	-0.00438708	-0.00723146	-0.00528965	-0.00949230	-0.00884144	-0.00541815	-0.00712299	-0.00684091	-0.00645530	-0.00789111	-0.00305942	-0.00613826	-0.00703197	-0.00873691	-0.00458591	-0.01041648	-0.00999450	-0.00920913	-0.00810535	-0.01194830	-0.00993296	-0.00951938	-0.00477503	-0.01037923	-0.00694536	-0.00981542	-0.00634046	-0.00931452	-0.01111835	-0.00961260	-0.00803394	-0.01107547	-0.00912208	-0.00770729	-0.00721978	-0.00690253	-0.00830858	-0.01135231	-0.00304957	-0.00773207	-0.00816254	-0.00741367	-0.00778804	-0.00964548	-0.00724263	-0.01189712	-0.00711813	-0.00735379	-0.00781631	-0.00873947	-0.00740043	-0.00766362	-0.00805084	-0.00765030	-0.00410373	-0.00802367	-0.00880848	-0.00884413	-0.00592296	-0.00829816	-0.00620567	-0.00670265	-0.00685317	-0.00807434	-0.00842647	-0.00839521	-0.00380183	-0.00842191	-0.00689192	-0.00574871	-0.00351368	-0.00561995	-0.00713036	-0.00768763	-0.00463255	-0.00670124	-0.00675319	-0.00823637	-0.00391078	-0.00562693	-0.00652648	-0.00599485	-0.00399973	-0.00616908	-0.00380239	-0.00601340	-0.00518507	-0.00449320	-0.00306190	-0.00408383	-0.00241562	-0.00392027	-0.00355842	-0.00417036	-0.00307074	-0.00314793	-0.00327124	-0.00480550	-0.00207027	-0.00361150	-0.00290488	-0.00391906	-0.00262858	-0.00381231	-0.00239206	-0.00324085	-0.00285565	-0.00303016	-0.00160161	-0.00260249	-0.00282870	-0.00391673	-0.00264962	-0.00347116	-0.00256250	-0.00218139	-0.00257698	-0.00357248	-0.00299161	-0.00311843	-0.00233169	-0.00305730	-0.00125563	-0.00148217	-0.00166257	-0.00422056	-0.00235531	-0.00284630	-0.00127231	-0.00376327	-0.00291504	-0.00146981	-0.00221420	-0.00307911	-0.00178220	-0.00186392	-0.00189637	-0.00229655	-0.00187454	-0.00198062	-0.00148936	-0.00262953	-0.00094016	-0.00163314	-0.00112645	-0.00169583	-0.00084847	-0.00108239	-0.00114413	-0.00136547	-0.00108470	-0.00106360	-0.00088358	-0.00179211	-0.00045296	-0.00171919	-0.00073417	-0.00131276	-0.00132694	-0.00094721	-0.00104091	-0.00178624	-0.00096365	-0.00082015	-0.00054257	-0.00136556	-0.00114603	-0.00044665	-0.00066725	-0.00155354	0.00007784	-0.34850951
-2.4997	-21.47483647	-21.47483647	-21.47483647	0.63669628	-1.28334600	0.50803037	-21.47483647	-0.64287901	-21.47483647	-0.29168425	-0.76023370	-21.47483647	0.34216583	0.46841099	-21.47483647	-0.17772017	-0.35099955	0.50853831	0.96552396	-21.47483647	-21.47483647	0.24309058	0.27268288	-0.49325621	-0.35128385	-21.47483647	-2.18867707	-21.47483647	-21.47483647	-21.47483647	-21.47483647	-21.47483647	-0.14558813	-0.51651307	-0.47851192	0.41921069	0.02841457	-0.03053567	0.01351697	0.01340018	0.02192278	0.00429288	-0.00220126	-0.00721081	-0.01128298	0.01351155	0.02726586	-0.00743721	0.02259240	0.01039730	0.01022657	0.00769421	-0.00154541	0.00312873	0.00364916	-0.00364504	0.00032593	0.00546523	-0.00252423	-0.01033893	0.00161778	-0.00160129	-0.00022804	-0.00167005	-0.00257167	-0.00236077	-0.00203295	-0.00409289	0.00313511	-0.00094771	-0.00363581	-0.00123394	0.00253699	0.00118048	-0.00239251	0.00326790	0.00379533	0.00434916	0.00106075	-0.00206088	0.00139670	0.00283607	-0.00947970	0.00559152	-0.00529184	-0.00635923	-0.00328767	0.00062385	-0.00561215	0.00211086	-0.00781092	0.00147272	-0.01069219	0.00525550	-0.00422870	0.00268393	-0.00378903	0.00862351	-0.00393217	-0.00463800	0.00427337	0.00317812	0.00076601	0.00035808	-0.00449200	-0.00079356	0.00171302	0.00262344	0.00719935	0.01390977	0.01277903	0.01567429	0.01565211	0.02344150	0.02313031	0.01540802	0.00476927	0.00345815	0.00188816	-0.00261406	-0.00980405	-0.01798815	-0.00689913	0.00460369	0.00395392	0.00122438	-0.00143433	0.00119468	0.00139603	-0.00056027	-0.00066908	0.00080724	0.00257757	-0.00035605	0.00196860	0.00204024	-0.00008961	0.00049915	0.00259002	-0.00048585	0.00078973	0.00203046	-0.00038861	0.00095562	-0.00023336	0.00054295	0.00281975	-0.00050551	0.00088400	0.00095601	-0.00030474	0.00002304	-0.00037618	0.00082506	0.00006771	-0.00073707	-0.00016422	-0.00005815	-0.00077450	-0.00081053	-0.00000225	-0.00030783	0.00005332	0.00062196	-0.00011865	-0.00044233	-0.00078438	-0.00024823	0.00141907	0.00029348	-0.00141756	0.00010379	0.00063022	0.00021959	-0.00031103	0.00147238	0.00004611	-0.00017335	0.00072141	0.00045187	-0.00082119	-0.00095832	0.00027164	0.00049058	-0.00089164	0.00027645	0.00089188	0.00030322	-0.00041277	-0.00091008	0.00116386	-0.00030670	0.00019370	0.00005203	0.00040549	-0.00054481	-0.00110909	0.00126997	0.00084844	0.00015397	-0.00130698	-0.00049397	0.00070428	-0.00061990	-0.00015862	0.00102132	0.00056404	-0.00015360	-0.00064762	0.00029071	0.00090451	0.00054798	-0.00009415	0.00002116	0.00011545	0.00027691	-0.00013494	-0.00043650	0.00058818	0.00116315	-0.00057692	0.00018798	-0.00083309	-0.00031906	-0.00108245	0.00014556	0.00006815	-0.00003643	-0.00119152	-0.00033499	0.00050607	0.00094521	-0.00077105	-0.00006570	0.00099636	0.00019005	-0.00016113	-0.00009819	0.00033353	0.00017126	-0.00098128	0.00095122	0.00113333	0.00041987	-0.00084809	0.00069245	0.00072892	0.00073863	-0.00009810	0.00009162	0.00066231	-0.00045602	0.00020593	0.00002901	0.00040094	0.00015106	-0.00049979	0.00069364	-0.00026698	0.00143115	-0.00022866	0.00079738	0.00015711	0.00045546	-0.00102900	0.00023509	0.00009228	-0.00033796	-0.00048169	-0.00010994	0.00072932	0.00000314	-0.00007639	-0.00024665	0.00068109	0.00018890	-0.00091095	0.00038374	0.00010155	-0.00012920	-0.00041785	-0.00018848	0.00016988	-0.00015372	-0.00136556	-0.00025348	-0.00026748	0.00041764	-0.00043578	-0.00063772	0.00006681	-0.00037190	-0.00083058	0.00018595	-0.00063432	-0.00059279	-0.00100327	0.00043840	-0.00005937	-0.00111543	0.00020759	-0.00080208	-0.00008379	-0.00019895	-0.00013319	-0.00031591	-0.00168841	-0.00086403	-0.00020974	-0.00141208	-0.00017704	-0.00058002	0.00052756	-0.00080937	0.00021148	-0.00068958	-0.00061013	-0.00068153	-0.00104138	-0.00128202	-0.00087938	-0.00005964	-0.00048271	-0.00141987	0.00020743	-0.00150552	-0.00037939	0.00035044	-0.00239734	-0.00101223	-0.00017380	-0.00185188	-0.00195577	0.00000490	-0.00077158	-0.00049058	-0.00183996	-0.00122708	-0.00245220	-0.00060517	0.00021125	-0.00027254	-0.00119145	-0.00369629	-0.00234357	-0.00002544	-0.00327499	-0.00169051	-0.00036132	-0.00248367	-0.00002421	0.00070454	-0.00107089	-0.00083758	-0.00226789	-0.00065771	-0.00225151	-0.00188620	-0.00172636	-0.00297078	-0.00220336	-0.00139569	-0.00243646	-0.00100878	-0.00083098	-0.00114835	-0.00390398	-0.00293872	-0.00380286	-0.00035120	-0.00107268	-0.00171146	-0.00420686	-0.00029533	-0.00261100	-0.00238129	-0.00510900	-0.00354069	-0.00384553	-0.00199272	-0.00026081	0.00225490	-0.00046467	-0.00169277	0.00020327	-0.00305470	-0.00016689	-0.00288535	-0.00248056	-0.00067710	-0.00244224	-0.00108485	-0.00292551	0.00009486	-0.00190800	-0.00397028	-0.00343507	-0.00003896	-0.00320775	-0.00296885	-0.00125237	-0.00054683	-0.00172934	-0.00130480	-0.00081583	-0.00069416	0.00007604	-0.00157866	-0.00226197	-0.00233389	-0.00110382	0.00070276	-0.00244884	-0.00192223	-0.00056919	-0.00009076	-0.00147503	-0.00084469	-0.00099210	0.00071118	-0.00121380	0.00048994	0.00015353	-0.00008422	-0.00116285	-0.00125471	-0.00029489	-0.00077136	0.00059157	0.00139818	0.00001501	-0.00070153	-0.00124556	-0.00070755	-0.00085785	-0.00006041	0.00126141	-0.00057737	-0.00025161	-0.00061302	-0.00037498	-0.00000370	-0.00104081	-0.00138835	-0.00026555	0.00064535	0.00035539	0.00010658	0.00010406	-0.00101414	-0.00161018	-0.00098789	-0.00061443	-0.00072704	-0.00066820	-0.00028957	-0.00117572	-0.00107607	-0.00081130	-0.00062742	-0.00004571	-0.00035459	0.00048099	-0.00015441	-0.00066706	-0.00124519	-0.00043551	-0.00040274	-0.00017945	-0.00017888	-0.00125475	0.00005884	-0.00067926	-0.00060246	-0.00096531	-0.00036921	0.00038407	-0.00010177	-0.00042405	-0.00006880	0.00059153	-0.00010390	-0.00016349	-0.00026464	-0.00107882	0.00005428	0.00008459	-0.00031483	-0.00057582	-0.00052564	-0.00087263	0.00061244	-0.00018759	-0.00016277	0.00023416	-0.00030307	0.00002264	-0.00077384	0.00006611	-0.00049841	0.00007240	-0.00027466	0.00004031	0.00025662	-0.00008865	-0.00031064	0.00008080	-0.00036863	-0.00013247	-0.00050844	0.00041843	-1.08194423
-2.3997	0.18402134	-0.32956900	0.06811212	0.53330779	0.10590930	-0.90466428	-0.88734634	-0.07816371	-1.04486975	0.02656131	-0.62059146	-0.81753635	-21.47483647	0.35146099	0.15647565	-0.73951995	1.63347304	0.45995059	-21.47483647	-21.47483647	0.16410737	-0.84208167	-21.47483647	-21.47483647	-21.47483647	-21.47483647	-0.53901052	1.55994987	0.54581799	2.29165435	-0.76133907	0.43559644	-0.32696363	0.17910422	-0.30279098	-0.30540350	-0.16331170	0.27958591	0.07738107	-0.04368213	-0.01191025	0.02204033	-0.08371662	-0.03483756	0.05805964	0.05770726	-0.02602621	-0.00360820	0.05270637	0.02411216	0.00121412	0.01713837	0.02240452	0.00498721	-0.00336156	0.00656543	0.01545142	0.00174229	-0.00031705	-0.00372482	0.00614692	-0.00471812	-0.00252954	0.00399888	-0.00162245	-0.00403122	0.00044415	-0.00247429	-0.00176913	0.00020835	0.00055840	-0.00176086	-0.00192261	-0.00191899	-0.00005306	-0.00473879	-0.00286203	0.00539424	-0.00311379	-0.01113534	-0.00408028	0.00747550	-0.00788560	-0.00916329	0.00063931	0.01277736	-0.01454494	-0.00393805	-0.01698654	0.01303459	-0.01877476	-0.01638495	-0.00641171	0.00919995	-0.01949369	-0.00200130	0.00687106	-0.00164592	-0.01053682	-0.00516507	0.01343145	0.00134181	-0.00285971	-0.00433368	-0.00035629	-0.00735496	-0.00674576	0.00117443	0.00619372	0.00713047	0.01169647	0.02386677	0.03050806	0.03283892	0.03174279	0.01749282	0.00636009	0.00504441	0.01217755	0.00453559	0.00576287	-0.00033310	0.00326416	0.00122700	0.00892052	0.00649334	0.00164697	-0.00391850	0.00366583	0.00108191	-0.00156914	-0.00273377	0.00328949	0.00066436	-0.00241833	-0.00359217	0.00546651	0.00000221	-0.00161414	-0.00237827	0.00261423	0.00097421	-0.00276305	-0.00178429	0.00187474	-0.00072112	-0.00083376	-0.00121853	0.00249316	-0.00124472	-0.00170946	-0.00043257	0.00070131	-0.00052026	-0.00174275	-0.00102227	-0.00074928	-0.00164297	-0.00195087	-0.00127342	-0.00141142	-0.00101734	-0.00131811	-0.00256218	-0.00204167	-0.00112309	-0.00117037	-0.00224900	-0.00204064	-0.00020691	-0.00207063	-0.00309491	-0.00199501	-0.00038845	-0.00048389	-0.00308692	-0.00166064	0.00025251	-0.00156530	-0.00293368	-0.00228357	-0.00036051	-0.00301064	-0.00262784	-0.00198182	-0.00095963	-0.00285519	-0.00318966	-0.00136788	-0.00153224	-0.00269774	-0.00263826	-0.00205934	-0.00007103	-0.00293508	-0.00306176	-0.00129262	-0.00082440	-0.00281809	-0.00213328	-0.00341022	-0.00179544	-0.00212048	-0.00192571	-0.00279961	-0.00155726	-0.00133227	-0.00287001	-0.00355950	-0.00147534	-0.00047832	-0.00314500	-0.00393568	-0.00118776	-0.00164891	-0.00351644	-0.00379588	-0.00133859	-0.00205802	-0.00334389	-0.00290526	-0.00144870	-0.00286040	-0.00401215	-0.00421274	-0.00080827	-0.00247612	-0.00308377	-0.00295468	0.00004562	-0.00201574	-0.00360076	-0.00299565	-0.00141627	-0.00303144	-0.00322292	-0.00368348	-0.00138742	-0.00246664	-0.00236287	-0.00254819	-0.00216177	-0.00193584	-0.00228322	-0.00269109	-0.00194010	-0.00208839	-0.00228704	-0.00333515	-0.00250206	-0.00217885	-0.00290067	-0.00288985	-0.00204275	-0.00172355	-0.00284907	-0.00384067	-0.00055771	-0.00217899	-0.00198012	-0.00277225	-0.00139669	-0.00144245	-0.00301386	-0.00432707	-0.00182555	-0.00159496	-0.00322096	-0.00380071	-0.00117625	-0.00153059	-0.00385384	-0.00316368	-0.00046406	-0.00219709	-0.00388982	-0.00283503	-0.00158723	-0.00279215	-0.00405299	-0.00295670	-0.00193120	-0.00268870	-0.00336025	-0.00347678	-0.00167639	-0.00284844	-0.00257744	-0.00367773	-0.00313949	-0.00271213	-0.00295626	-0.00291175	-0.00252957	-0.00316728	-0.00372196	-0.00471258	-0.00332903	-0.00256389	-0.00411555	-0.00415877	-0.00464918	-0.00286055	-0.00363193	-0.00506788	-0.00392586	-0.00292688	-0.00561081	-0.00546251	-0.00333619	-0.00286684	-0.00499822	-0.00436734	-0.00390175	-0.00320265	-0.00607743	-0.00621645	-0.00466929	-0.00379582	-0.00703795	-0.00569235	-0.00455948	-0.00586364	-0.00794635	-0.00492020	-0.00452353	-0.00504116	-0.00800120	-0.00750652	-0.00657563	-0.00714745	-0.00860786	-0.00703304	-0.00599112	-0.00879447	-0.00890936	-0.00726481	-0.00686255	-0.00658695	-0.00905576	-0.00908186	-0.00896267	-0.00685176	-0.00948060	-0.00902103	-0.00775476	-0.00812887	-0.00937398	-0.00873656	-0.00993910	-0.00864771	-0.00865477	-0.01236031	-0.01040004	-0.00781654	-0.01388445	-0.01367407	-0.00932523	-0.01021061	-0.01648381	-0.01350336	-0.00727694	-0.01072619	-0.01518216	-0.01312530	-0.00984061	-0.01043601	-0.01572532	-0.01587340	-0.01089686	-0.01133223	-0.01321882	-0.01340294	-0.01179868	-0.01395749	-0.01365913	-0.01414201	-0.00993896	-0.01162436	-0.01239725	-0.01268634	-0.01054471	-0.01158863	-0.01405573	-0.01207409	-0.01273857	-0.01210403	-0.01155698	-0.01528826	-0.01381180	-0.01145266	-0.01393455	-0.01234562	-0.01263645	-0.01067196	-0.01427673	-0.01541426	-0.01188101	-0.00885301	-0.01618008	-0.01340963	-0.01105777	-0.00892559	-0.01261289	-0.01321189	-0.01031007	-0.00866265	-0.01496036	-0.01239027	-0.00811372	-0.00887102	-0.01035772	-0.01184366	-0.00587193	-0.00849635	-0.01309781	-0.01124961	-0.01006084	-0.00843729	-0.01118618	-0.00869671	-0.00908198	-0.00837067	-0.00976642	-0.00580302	-0.00891685	-0.00807763	-0.00763496	-0.00695181	-0.00633639	-0.00603644	-0.00636433	-0.00819360	-0.00675887	-0.00599286	-0.00581689	-0.00527455	-0.00619524	-0.00373661	-0.00634350	-0.00607620	-0.00711340	-0.00473393	-0.00605426	-0.00676288	-0.00459389	-0.00517137	-0.00659089	-0.00576342	-0.00507585	-0.00457173	-0.00674099	-0.00551366	-0.00471690	-0.00421762	-0.00686107	-0.00549993	-0.00588637	-0.00459724	-0.00604748	-0.00449174	-0.00491520	-0.00423547	-0.00608762	-0.00551583	-0.00648391	-0.00534910	-0.00506169	-0.00417125	-0.00500850	-0.00505063	-0.00530983	-0.00471518	-0.00558624	-0.00373542	-0.00537585	-0.00395689	-0.00530105	-0.00384075	-0.00506237	-0.00346412	-0.00420428	-0.00271053	-0.00324959	-0.00310417	-0.00337518	-0.00227853	-0.00307001	-0.00285285	-0.00317811	-0.00219474	-0.00274940	-0.00253784	-0.00329012	-0.00148841	-0.00346327	-0.00274366	-0.00271196	-0.00222865	-0.00289076	-0.00250147	-0.00272613	-0.00141399	-0.00270719	-0.00210810	-0.00258123	-0.00220001	-0.00301119	-0.00211635	-0.00304441	-0.00152505	0.21973209
-2.2997	1.20343339	0.39018172	0.28080781	-21.47483647	0.58811375	-21.47483647	-21.47483647	0.35766506	0.00671038	0.08875468	-1.06339190	-0.69512565	0.69683690	-21.47483647	0.19490520	-0.88015213	0.68502414	0.54877353	-0.10324523	-21.47483647	1.34352098	-21.47483647	-21.47483647	-21.47483647	-0.50330073	-21.47483647	0.08126106	-21.47483647	-21.47483647	0.47211149	1.00467956	-0.50428379	0.42459199	0.29549021	-0.19094483	0.08390724	0.32101422	-0.07597668	-0.04272221	-0.11570163	-0.05081343	0.06664036	0.02279365	-0.01148429	0.01370550	0.03585580	-0.00049831	0.01816903	0.03024079	0.03179651	0.01296102	0.02291674	0.02895153	0.02097190	0.00566649	0.01050124	0.01579719	0.00756159	-0.00004443	0.00312671	0.01387047	0.00002000	0.00161589	0.00270808	-0.00224393	-0.00114847	0.00010224	-0.00170169	-0.00429254	0.00053021	0.00196194	-0.00025400	-0.00255390	-0.00154269	0.00054692	-0.00031337	0.00141103	0.00529123	0.00300560	0.00040264	-0.00224841	0.00472583	-0.00050741	0.00162092	-0.00113551	0.00903269	-0.00844846	-0.00264383	-0.00994173	0.01206373	0.00207568	-0.00034689	-0.00982186	0.01486001	-0.01146334	0.00179466	0.00511528	0.00442813	-0.00467912	-0.00424755	0.01168921	0.00664586	-0.00287611	-0.00051590	0.00285652	-0.00260188	0.00637349	0.01034410	0.00985323	0.01859786	0.01994755	0.02687914	0.02104695	0.01870350	0.01932867	0.00172153	-0.01200432	-0.01149571	-0.00089201	0.00107147	-0.00164239	-0.00461869	0.00248305	0.00749361	0.01142310	0.00933455	0.00602993	0.00218634	0.00215768	0.00057338	0.00163140	0.00160581	-0.00026095	0.00229924	0.00202404	0.00129121	0.00131953	0.00147262	0.00040579	0.00067592	0.00154312	0.00362672	-0.00129347	-0.00002626	0.00108169	0.00174197	0.00132017	0.00132911	0.00188257	-0.00006232	0.00010879	0.00064160	0.00156476	0.00177816	-0.00114770	0.00079902	0.00053128	0.00000930	-0.00038880	0.00150429	-0.00051962	0.00048964	-0.00026991	0.00095970	0.00012718	-0.00055283	-0.00058874	-0.00001241	-0.00010154	0.00035915	-0.00091873	0.00067504	-0.00039416	0.00159975	0.00110199	0.00169329	0.00027003	0.00006757	0.00004231	-0.00025704	-0.00037744	0.00098276	0.00010521	-0.00013689	0.00010386	0.00218934	0.00036280	0.00011510	0.00143327	0.00026399	-0.00037895	0.00082104	0.00101611	0.00083509	-0.00079451	-0.00016810	0.00082405	0.00015844	-0.00086070	0.00057446	-0.00049274	0.00002952	-0.00007627	0.00051904	0.00008742	0.00036056	0.00068888	0.00066901	-0.00001074	0.00034696	0.00116322	0.00143444	-0.00010699	0.00000767	0.00155051	0.00088067	-0.00003426	0.00037399	0.00011788	0.00031333	0.00003749	0.00106211	0.00013180	0.00010145	-0.00113006	0.00125699	0.00006949	0.00016608	-0.00079191	0.00078138	0.00101321	0.00002623	-0.00038721	0.00130863	0.00033899	-0.00037077	-0.00041734	0.00104798	-0.00026265	0.00023302	0.00042398	0.00072461	0.00058848	0.00007826	-0.00028119	0.00064623	-0.00041618	0.00129142	0.00027973	-0.00005739	0.00044610	0.00019762	-0.00031400	0.00031665	0.00012503	0.00033135	-0.00069608	0.00079920	-0.00058061	0.00136846	-0.00076073	0.00117374	0.00060373	-0.00025778	-0.00180135	0.00016577	0.00064092	-0.00068089	-0.00084226	0.00018569	0.00018591	-0.00086554	0.00024376	0.00072338	0.00009741	-0.00036736	-0.00054253	0.00022558	-0.00002873	-0.00120782	-0.00076427	0.00030257	-0.00038761	0.00020618	-0.00035431	0.00022278	-0.00048287	0.00074542	-0.00001345	0.00006308	-0.00051709	-0.00015051	0.00024591	-0.00031212	-0.00092823	0.00004221	-0.00091677	-0.00018913	-0.00052310	-0.00108793	-0.00040314	-0.00142426	-0.00028634	-0.00020669	-0.00078960	-0.00108263	-0.00158544	-0.00027439	-0.00017988	-0.00089696	0.00057226	-0.00078973	-0.00030607	0.00029103	0.00051352	-0.00080275	-0.00183402	0.00011727	-0.00001982	-0.00138204	-0.00084481	0.00055291	-0.00010699	-0.00275180	-0.00025413	0.00102092	-0.00138601	-0.00242156	-0.00170370	-0.00081003	-0.00093285	-0.00298875	-0.00122445	0.00107945	-0.00273919	-0.00084993	-0.00016351	0.00021201	-0.00159231	-0.00336140	0.00072898	-0.00109699	-0.00149910	-0.00072281	-0.00278348	-0.00249496	-0.00324225	-0.00024489	-0.00062048	-0.00021441	-0.00086568	0.00039077	-0.00255491	-0.00182499	-0.00372110	-0.00371697	-0.00433054	-0.00133535	-0.00170549	-0.00489918	-0.00355303	-0.00106112	-0.00263541	-0.00177373	-0.00428418	0.00038752	-0.00275405	-0.00167875	-0.00260965	0.00077983	-0.00384098	-0.00434203	-0.00261070	0.00065116	-0.00373023	-0.00418246	-0.00662456	-0.00031160	-0.00433419	-0.00492705	-0.00351288	0.00133698	-0.00371952	-0.00217470	-0.00115037	-0.00420952	-0.00294379	-0.00346290	-0.00417817	-0.00297090	-0.00152144	-0.00192358	-0.00196356	-0.00270089	-0.00325567	-0.00190803	-0.00574915	-0.00310560	-0.00071633	-0.00118045	-0.00578723	-0.00044221	-0.00124421	-0.00202199	-0.00607365	-0.00151155	-0.00257299	-0.00229609	-0.00480572	-0.00100393	-0.00081461	-0.00122365	-0.00383568	-0.00101298	-0.00012828	-0.00180667	-0.00376992	-0.00106778	-0.00183269	-0.00282044	-0.00327907	-0.00115844	-0.00108545	-0.00257655	0.00033899	-0.00194886	-0.00261377	-0.00082063	-0.00038013	0.00019883	-0.00088823	-0.00094213	-0.00275955	-0.00096961	-0.00226119	-0.00108572	-0.00240037	-0.00153497	-0.00138835	-0.00216283	-0.00126887	-0.00179356	-0.00193947	-0.00153415	-0.00134963	-0.00042194	-0.00127234	-0.00123612	-0.00167165	-0.00096566	-0.00168547	-0.00117959	-0.00175870	-0.00061023	-0.00085685	-0.00114760	-0.00186932	-0.00130453	-0.00083215	-0.00151087	-0.00152424	-0.00066794	-0.00136131	-0.00124347	-0.00206213	-0.00084572	-0.00150553	-0.00112256	-0.00210707	-0.00064559	-0.00190178	-0.00119944	-0.00183241	-0.00113930	-0.00134629	-0.00126991	-0.00089334	0.00002343	-0.00082576	-0.00198508	-0.00079415	-0.00106786	-0.00036310	-0.00139809	-0.00105150	-0.00066308	-0.00075911	-0.00067442	-0.00103140	-0.00093831	-0.00080741	-0.00018743	-0.00080748	-0.00057560	0.00018960	-0.00093192	-0.00100762	-0.00035517	-0.00083628	-0.00083223	-0.00069193	-0.00071626	-0.00027144	-0.00072341	-0.00028990	-0.00066646	-0.00066016	-0.00107698	-0.00085287	-0.00080413	-0.00037023	0.90436077
-2.1997	-0.16049595	-0.17694552	-0.25777040	-0.52174616	-0.29258856	0.54871717	0.08170163	0.15680692	0.35165822	1.12892323	-21.47483647	0.97406524	-21.47483647	0.48905894	-0.49641657	-21.47483647	-0.82591218	0.16029365	-0.58511308	0.80510956	-0.35665736	-21.47483647	-21.47483647	0.87052280	1.72383666	0.76098448	-21.47483647	-0.10220633	-0.16109733	-0.01946422	-1.77315271	-21.47483647	-0.27744821	-0.10267934	-0.57542596	0.21892841	0.36657973	0.05426331	0.07019596	-0.10292043	0.01050854	0.03214741	-0.01631261	-0.00830939	0.01703485	0.03656994	0.00328384	-0.01341623	0.07115985	0.02715467	0.00682554	0.00989657	0.03921965	0.02839739	0.02308002	0.01687154	0.03468576	0.02130117	0.02110242	0.01797451	0.03200189	0.01857120	0.01535664	0.01336792	0.01823353	0.00793339	0.00706575	0.00283239	0.00736449	0.00286631	0.00109510	-0.00014988	0.00135038	0.00016416	-0.00258055	-0.00522883	0.00023402	0.00399896	-0.00429184	-0.00851041	-0.00420727	0.00489656	-0.01007976	-0.00964270	-0.00739469	0.00653766	-0.01221583	-0.00547313	-0.01830642	0.00421823	-0.01019276	-0.01402273	-0.00597983	0.00727614	-0.01299311	-0.00368587	0.00097651	0.00207021	-0.00867581	-0.01220671	0.01084897	0.00481071	-0.00498973	-0.00669472	0.00069951	0.00506690	0.01142798	0.01677490	0.02825668	0.03715171	0.03760804	0.04164441	0.04515420	0.04495721	0.03787253	0.01622028	0.00625988	0.00148852	0.00911913	0.00507102	0.00879791	-0.00472235	0.00203685	0.00643247	0.01592210	0.00969246	0.00566541	0.00053511	0.00359785	-0.00047413	-0.00367913	-0.00223399	0.00245023	-0.00236807	-0.00001555	-0.00061219	0.00177170	-0.00185549	-0.00037088	-0.00169042	0.00174338	0.00080406	-0.00235681	-0.00220081	0.00136807	-0.00068976	-0.00064649	-0.00165517	0.00095690	-0.00175569	-0.00213503	-0.00200379	0.00059634	0.00016965	-0.00250612	-0.00239111	-0.00046643	-0.00113247	-0.00129706	-0.00114237	-0.00175189	-0.00076095	-0.00174082	-0.00252750	-0.00085566	-0.00096275	-0.00186154	-0.00248407	-0.00102362	-0.00140935	-0.00105082	-0.00365420	-0.00098947	-0.00097802	-0.00037279	-0.00231160	-0.00224979	-0.00041995	-0.00137981	-0.00323725	-0.00228738	-0.00243765	-0.00219019	-0.00284086	-0.00185694	-0.00032847	-0.00166460	-0.00212391	-0.00182961	-0.00018705	-0.00176058	-0.00183944	-0.00162987	-0.00188452	-0.00244255	-0.00288875	-0.00319737	-0.00202788	-0.00086335	-0.00196428	-0.00358785	-0.00185076	-0.00187058	-0.00256462	-0.00277081	-0.00137833	-0.00120541	-0.00239113	-0.00348042	-0.00099916	-0.00115255	-0.00171156	-0.00261400	-0.00070826	-0.00042305	-0.00272711	-0.00215687	-0.00165754	-0.00125612	-0.00218862	-0.00286478	-0.00127800	-0.00133316	-0.00297448	-0.00280103	-0.00064565	-0.00198287	-0.00234997	-0.00292298	-0.00112421	-0.00146524	-0.00284278	-0.00370312	-0.00152323	-0.00090868	-0.00271396	-0.00245888	-0.00085203	-0.00100945	-0.00222985	-0.00246092	-0.00162856	-0.00068987	-0.00288819	-0.00246195	-0.00108548	-0.00091137	-0.00207483	-0.00225800	-0.00228498	-0.00210364	-0.00305429	-0.00181787	-0.00212468	-0.00109147	-0.00284572	-0.00268001	-0.00090238	-0.00192291	-0.00173955	-0.00262510	-0.00091834	-0.00148904	-0.00203415	-0.00394489	-0.00186488	-0.00115097	-0.00325196	-0.00267029	-0.00108939	-0.00146989	-0.00255581	-0.00199467	-0.00186538	-0.00176733	-0.00278351	-0.00276322	-0.00140329	-0.00130012	-0.00318456	-0.00321039	-0.00259525	-0.00155539	-0.00234459	-0.00261110	-0.00238106	-0.00199127	-0.00238311	-0.00249220	-0.00241416	-0.00118767	-0.00276477	-0.00224020	-0.00163680	-0.00193657	-0.00307660	-0.00274129	-0.00246020	-0.00223593	-0.00313560	-0.00324404	-0.00330148	-0.00215024	-0.00300288	-0.00405367	-0.00285354	-0.00246352	-0.00313973	-0.00380467	-0.00365439	-0.00218078	-0.00437128	-0.00294200	-0.00300862	-0.00292781	-0.00471454	-0.00398629	-0.00380905	-0.00256907	-0.00509290	-0.00530878	-0.00515100	-0.00337610	-0.00755952	-0.00446639	-0.00450013	-0.00314886	-0.00600650	-0.00564825	-0.00430798	-0.00481225	-0.00782752	-0.00610860	-0.00484094	-0.00434575	-0.00625884	-0.00704961	-0.00504059	-0.00608221	-0.00810737	-0.00563001	-0.00616995	-0.00579260	-0.00770999	-0.00810133	-0.00672218	-0.00773935	-0.00771798	-0.00623672	-0.00856501	-0.00459351	-0.00647519	-0.00663365	-0.00841077	-0.00523425	-0.00989818	-0.01021647	-0.00751147	-0.00823195	-0.01132324	-0.00977811	-0.01029677	-0.00828636	-0.01020266	-0.00851575	-0.00904795	-0.00830211	-0.00910196	-0.01057881	-0.00786207	-0.00970175	-0.01117980	-0.01125387	-0.00986159	-0.00919208	-0.01039128	-0.01072326	-0.00952975	-0.00610486	-0.00976995	-0.00951293	-0.00776120	-0.00628769	-0.00791961	-0.00888164	-0.01036288	-0.00814794	-0.00845118	-0.01206117	-0.00919742	-0.00743501	-0.00873017	-0.00879642	-0.00847370	-0.00919533	-0.00982292	-0.01187439	-0.00785208	-0.00501087	-0.00930012	-0.00926206	-0.00948930	-0.00584558	-0.01140679	-0.00862098	-0.00796616	-0.00684990	-0.00960106	-0.00945194	-0.00719312	-0.00516196	-0.00502705	-0.00697345	-0.00752003	-0.00314574	-0.00721741	-0.00685122	-0.00712948	-0.00723778	-0.00720078	-0.00734285	-0.00774047	-0.00427993	-0.00653312	-0.00539959	-0.00603075	-0.00466524	-0.00576026	-0.00360996	-0.00584138	-0.00336846	-0.00555273	-0.00593342	-0.00529452	-0.00356054	-0.00310079	-0.00299053	-0.00400300	-0.00250312	-0.00393560	-0.00325113	-0.00440474	-0.00273238	-0.00480836	-0.00373841	-0.00325877	-0.00273425	-0.00407172	-0.00376556	-0.00389536	-0.00322790	-0.00319346	-0.00364583	-0.00330584	-0.00292560	-0.00331148	-0.00329824	-0.00350589	-0.00340668	-0.00437270	-0.00260412	-0.00293689	-0.00296934	-0.00264863	-0.00310792	-0.00441334	-0.00294140	-0.00324525	-0.00414806	-0.00392565	-0.00386948	-0.00296507	-0.00312540	-0.00461504	-0.00258659	-0.00271160	-0.00298771	-0.00269289	-0.00246948	-0.00325138	-0.00142179	-0.00326690	-0.00127985	-0.00237438	-0.00205312	-0.00216589	-0.00149651	-0.00157601	-0.00180498	-0.00182754	-0.00165748	-0.00156657	-0.00150291	-0.00198906	-0.00129778	-0.00263043	-0.00110525	-0.00177943	-0.00136461	-0.00223421	-0.00201160	-0.00205083	-0.00114538	-0.00147081	-0.00099552	-0.00175455	-0.00158928	-0.00171461	-0.00086158	-0.00193215	-0.00087659	0.37294556
-2.0997	-1.03412032	0.48480791	0.55523467	-0.24444328	-1.47513819	-21.47483647	0.36110354	-0.28648907	0.46043950	-0.08565020	-0.90707558	-0.26567016	-1.51611668	0.84259051	-0.72582142	-0.69730192	-21.47483647	-0.08966374	-0.42771777	-0.29786924	1.11436093	-21.47483647	-21.47483647	0.24161255	-21.47483647	-0.16115724	-21.47483647	-21.47483647	-21.47483647	-21.47483647	-21.47483647	-1.20062327	-0.02067652	0.32033830	0.23669099	-0.08621920	-0.02538169	0.08072032	-0.07081913	-0.08470326	-0.02016879	0.05927133	-0.04001963	-0.01429135	0.02341764	0.06513595	0.01673330	0.02149551	0.03959967	0.02961291	0.03199284	0.01571199	0.02810994	0.02627191	0.01726544	0.02460168	0.03353750	0.03335804	0.03497085	0.02774863	0.04981317	0.04458403	0.03954860	0.03784498	0.03870403	0.03329625	0.03504846	0.02817386	0.02648326	0.02314235	0.01425507	0.00787458	0.01037747	0.00552487	-0.00047533	-0.00159828	0.00138003	0.00221334	-0.00541017	-0.00951265	-0.00703236	0.00429104	-0.01523143	-0.00262126	-0.01366897	0.01136523	-0.01061039	-0.00033975	-0.01283187	0.00171353	-0.01315726	-0.00499287	-0.00575307	0.00832147	-0.01452932	0.00167074	0.00125913	0.00729681	-0.00224186	-0.00472872	0.00637710	0.00534214	-0.00353662	-0.00337379	0.00383785	-0.00069007	0.00209487	0.00583950	0.00581295	0.00816689	-0.00292643	0.00126646	0.00679999	0.01034825	0.01034883	-0.00225168	-0.00765008	-0.00767151	-0.00010445	-0.00233067	-0.00237537	-0.01269364	-0.00855894	-0.00113588	0.00957462	0.01033644	0.00502057	-0.00122456	0.00277278	-0.00063442	-0.00166599	0.00044959	0.00332328	0.00071429	0.00002807	-0.00088832	0.00126320	0.00009492	-0.00107847	-0.00082809	0.00298265	0.00144392	-0.00232105	-0.00268365	0.00092506	-0.00193024	0.00187192	-0.00160497	0.00173376	0.00077135	-0.00135912	-0.00185129	-0.00010207	-0.00013059	-0.00166117	-0.00283527	-0.00028698	-0.00055223	-0.00125535	-0.00054272	-0.00024347	-0.00012959	-0.00050586	-0.00149903	-0.00063456	-0.00070738	-0.00209908	-0.00213358	-0.00140295	-0.00014567	-0.00224777	-0.00188711	-0.00099620	0.00064076	-0.00112301	-0.00174758	-0.00120633	0.00043855	-0.00152811	-0.00133514	-0.00220852	-0.00088619	-0.00130877	-0.00176772	-0.00271458	0.00060416	-0.00058911	-0.00276767	-0.00195606	-0.00113600	-0.00098430	-0.00271647	-0.00075206	0.00041207	-0.00124062	-0.00349966	-0.00248630	-0.00051014	-0.00085424	-0.00067024	-0.00342139	-0.00132114	-0.00113040	-0.00249426	-0.00265093	-0.00158357	-0.00114987	-0.00175551	-0.00215648	-0.00090766	-0.00135541	-0.00186217	-0.00179531	-0.00032021	-0.00087603	-0.00194350	-0.00211572	-0.00118927	-0.00155446	-0.00222973	-0.00270932	-0.00095388	-0.00185066	-0.00236225	-0.00363226	-0.00064354	-0.00220080	-0.00223955	-0.00293298	-0.00061877	-0.00160962	-0.00258929	-0.00222485	-0.00059718	-0.00125792	-0.00214733	-0.00296397	-0.00013541	-0.00155025	-0.00174890	-0.00183099	-0.00117631	-0.00080425	-0.00265447	-0.00294324	-0.00067606	-0.00102108	-0.00245045	-0.00270492	-0.00214792	-0.00159380	-0.00271661	-0.00235119	-0.00153352	-0.00199502	-0.00282228	-0.00216382	-0.00094601	-0.00199220	-0.00101119	-0.00227468	-0.00044718	-0.00140179	-0.00294084	-0.00288442	-0.00186224	-0.00144962	-0.00215817	-0.00308695	-0.00166299	-0.00066225	-0.00283424	-0.00220591	-0.00145864	-0.00118314	-0.00310045	-0.00296794	-0.00135381	-0.00143572	-0.00277191	-0.00299753	-0.00201049	-0.00161137	-0.00265203	-0.00245006	-0.00111267	-0.00154434	-0.00204757	-0.00233617	-0.00214617	-0.00138615	-0.00289200	-0.00281354	-0.00213099	-0.00231949	-0.00319253	-0.00346781	-0.00276292	-0.00221311	-0.00343514	-0.00333630	-0.00293628	-0.00256931	-0.00336554	-0.00268278	-0.00243215	-0.00258498	-0.00393786	-0.00319657	-0.00335283	-0.00322848	-0.00382475	-0.00308059	-0.00292236	-0.00140543	-0.00473616	-0.00505672	-0.00245927	-0.00221598	-0.00538876	-0.00466701	-0.00347280	-0.00334158	-0.00739691	-0.00563990	-0.00367261	-0.00441796	-0.00629460	-0.00589574	-0.00411040	-0.00406105	-0.00783670	-0.00599203	-0.00557695	-0.00590173	-0.00891842	-0.00773654	-0.00624185	-0.00673757	-0.00841824	-0.00756419	-0.00798994	-0.00599885	-0.01019166	-0.00770280	-0.00637702	-0.00877797	-0.00877930	-0.00767871	-0.00804344	-0.00475925	-0.00836735	-0.00851471	-0.00992133	-0.00794113	-0.00906728	-0.01270753	-0.00877389	-0.01063520	-0.01177736	-0.01083330	-0.00604648	-0.00964270	-0.01047771	-0.01074030	-0.00939705	-0.01057753	-0.01276329	-0.01284274	-0.00775383	-0.00880957	-0.01358085	-0.01218938	-0.00871990	-0.01055324	-0.01330400	-0.01349983	-0.00955229	-0.00850663	-0.01069319	-0.01304001	-0.00885741	-0.00782816	-0.01097339	-0.01127688	-0.01126025	-0.01065881	-0.01211298	-0.00886395	-0.00941791	-0.00737215	-0.01204134	-0.00935413	-0.00903921	-0.00718597	-0.01240787	-0.01154043	-0.01097933	-0.00815266	-0.00999517	-0.01126604	-0.00934307	-0.00761784	-0.00949462	-0.01069329	-0.00849739	-0.00671918	-0.00933395	-0.00829916	-0.00792511	-0.00679948	-0.00978735	-0.01024595	-0.00806889	-0.00545311	-0.00764967	-0.00864493	-0.00751963	-0.00705763	-0.00974618	-0.00970982	-0.00770321	-0.00624785	-0.00844667	-0.00745344	-0.00763598	-0.00679853	-0.00697146	-0.00622708	-0.00615964	-0.00485772	-0.00629621	-0.00664894	-0.00496394	-0.00428704	-0.00514568	-0.00515873	-0.00496335	-0.00456279	-0.00604368	-0.00434911	-0.00499700	-0.00419638	-0.00577844	-0.00440717	-0.00383256	-0.00445499	-0.00524483	-0.00499772	-0.00416059	-0.00443961	-0.00492513	-0.00438509	-0.00479819	-0.00341468	-0.00517324	-0.00505475	-0.00452729	-0.00445896	-0.00577933	-0.00471808	-0.00415654	-0.00381061	-0.00449047	-0.00416374	-0.00503968	-0.00275382	-0.00444661	-0.00434959	-0.00440774	-0.00418119	-0.00473379	-0.00456597	-0.00482254	-0.00394691	-0.00440431	-0.00357550	-0.00371744	-0.00337527	-0.00374759	-0.00312286	-0.00351611	-0.00202266	-0.00311975	-0.00243679	-0.00293073	-0.00208105	-0.00224278	-0.00220593	-0.00199264	-0.00195278	-0.00196329	-0.00238225	-0.00241180	-0.00160453	-0.00257278	-0.00169404	-0.00239854	-0.00198130	-0.00204628	-0.00178112	-0.00222486	-0.00137498	-0.00190971	-0.00175322	-0.00224139	-0.00186423	-0.00222158	-0.00184910	-0.00298419	-0.00115667	-0.17313075
-1.9997	-21.47483647	-0.64545889	-0.34315512	1.53080953	-0.83050003	0.74863267	-21.47483647	-0.25762469	0.61560827	0.25983304	0.37591742	-1.24576102	0.50361919	0.51823151	-0.34282152	-0.27543978	0.42607251	-0.00193305	0.38387477	-0.38769821	-0.42972010	0.43462232	0.15790482	-21.47483647	-21.47483647	-21.47483647	-21.47483647	-21.47483647	0.47920349	0.01464761	1.90033546	-21.47483647	-21.47483647	-2.20330423	-0.11148168	-0.07612079	0.01280250	0.02591608	0.00437373	-0.18206211	-0.04281702	0.05347884	0.01369727	0.00499145	0.00982289	0.07559699	0.01998786	0.00793669	0.04676794	0.03255329	0.02827610	0.01998113	0.04534306	0.03304067	0.02166618	0.01436794	0.02710539	0.02529233	0.01727589	0.01540471	0.03033464	0.02616818	0.01673662	0.02469234	0.02585301	0.02095987	0.02758453	0.02503541	0.02482922	0.02012841	0.01956484	0.01472917	0.01525121	0.01019616	0.00471579	0.00410913	-0.00155937	0.00301014	0.00078554	-0.00382092	-0.00613220	0.00137432	-0.01219129	-0.00725441	-0.01119564	0.00319532	-0.01235894	-0.00150336	-0.02236289	0.00752202	-0.01414036	-0.00315633	-0.00844679	0.01018243	-0.01735179	0.00638768	0.00260513	0.00726059	-0.01166823	-0.00680610	0.00704107	0.00646534	-0.00864425	-0.00393785	-0.00072833	-0.01196426	-0.01220455	-0.01411305	-0.01448852	-0.01282317	-0.01517402	-0.00490687	-0.00028791	-0.00306274	-0.00259252	-0.01259498	-0.01808989	-0.01841273	-0.01064085	-0.01156264	-0.01686389	-0.02231391	-0.01396463	-0.00566239	0.00443240	0.00634105	0.00529418	0.00092301	0.00142223	0.00136544	0.00062733	-0.00161265	0.00013964	0.00230200	-0.00047822	-0.00141444	0.00134115	0.00108768	-0.00202829	-0.00303095	0.00190829	0.00137684	-0.00158185	-0.00218691	0.00176790	0.00083849	0.00005057	-0.00199860	0.00196675	0.00142484	-0.00166716	-0.00138962	0.00171110	0.00024757	-0.00146646	-0.00146877	0.00027721	-0.00063486	-0.00238034	0.00017773	-0.00012908	-0.00036552	-0.00024338	-0.00062885	-0.00102974	-0.00167090	-0.00062601	-0.00132655	-0.00077162	0.00004162	-0.00169843	-0.00119095	-0.00060907	0.00090085	-0.00025015	-0.00172514	-0.00182513	-0.00021611	-0.00036596	-0.00173798	-0.00150913	-0.00037321	-0.00129550	-0.00209490	-0.00293039	0.00075306	-0.00206317	-0.00173397	-0.00132815	0.00008311	-0.00131708	-0.00182279	0.00017710	0.00025416	-0.00226921	-0.00206117	-0.00185942	0.00006323	-0.00197508	-0.00100137	-0.00233323	-0.00121216	-0.00133328	-0.00130585	-0.00331053	-0.00127343	-0.00060902	-0.00140672	-0.00304365	-0.00136313	-0.00092395	-0.00149342	-0.00255157	-0.00119874	-0.00111993	-0.00133856	-0.00203685	-0.00140870	-0.00106223	-0.00253182	-0.00229005	-0.00057857	-0.00228222	-0.00312403	-0.00387433	-0.00024843	-0.00161879	-0.00253032	-0.00311559	-0.00033705	-0.00092784	-0.00246516	-0.00217973	-0.00101852	-0.00152186	-0.00274605	-0.00243052	-0.00012383	-0.00139493	-0.00174588	-0.00210991	-0.00049813	-0.00191449	-0.00194771	-0.00239556	0.00030821	-0.00111653	-0.00175116	-0.00242627	-0.00192544	-0.00171203	-0.00204098	-0.00262705	-0.00143912	-0.00125945	-0.00142314	-0.00319737	-0.00038494	-0.00180296	-0.00091980	-0.00219736	-0.00053977	-0.00097405	-0.00170067	-0.00354546	-0.00108379	-0.00068986	-0.00274533	-0.00313833	-0.00035997	-0.00108889	-0.00255078	-0.00244542	-0.00070145	-0.00134320	-0.00264592	-0.00246643	-0.00097562	-0.00146786	-0.00339994	-0.00235454	-0.00148038	-0.00188504	-0.00191239	-0.00219013	-0.00056096	-0.00186963	-0.00196865	-0.00230316	-0.00174069	-0.00179757	-0.00239515	-0.00291733	-0.00150476	-0.00207361	-0.00202354	-0.00365314	-0.00226204	-0.00165193	-0.00279982	-0.00307845	-0.00334560	-0.00235600	-0.00291647	-0.00368691	-0.00249514	-0.00354194	-0.00383055	-0.00302421	-0.00296340	-0.00240416	-0.00351951	-0.00322283	-0.00304848	-0.00301495	-0.00470092	-0.00443440	-0.00223911	-0.00240177	-0.00596806	-0.00526111	-0.00334052	-0.00372612	-0.00590664	-0.00451456	-0.00342933	-0.00483398	-0.00543847	-0.00500884	-0.00426554	-0.00440891	-0.00769783	-0.00530509	-0.00295884	-0.00647138	-0.00698518	-0.00611960	-0.00425321	-0.00726918	-0.00838633	-0.00806770	-0.00751559	-0.00619612	-0.00839444	-0.00732893	-0.00743329	-0.00878025	-0.00733565	-0.00605237	-0.00759437	-0.00411852	-0.00675890	-0.01065604	-0.00726697	-0.00610983	-0.01166583	-0.01192383	-0.00762333	-0.00769614	-0.01089067	-0.01308545	-0.00667952	-0.00784971	-0.01196926	-0.01079585	-0.00719856	-0.00948550	-0.01095275	-0.01226398	-0.00511714	-0.00890793	-0.01133640	-0.01341108	-0.00919592	-0.01059083	-0.01096153	-0.01141228	-0.01086302	-0.00973033	-0.01017461	-0.01003836	-0.01084102	-0.00928931	-0.01046639	-0.01033321	-0.01077294	-0.00956379	-0.00957871	-0.00954812	-0.00993272	-0.01078638	-0.00994184	-0.00990183	-0.01103910	-0.00881826	-0.01310469	-0.01271962	-0.00993779	-0.00978334	-0.01000759	-0.01067876	-0.00893779	-0.00706640	-0.00988975	-0.01034763	-0.00805117	-0.00710764	-0.01123487	-0.00899990	-0.00842094	-0.00638655	-0.00938028	-0.01082349	-0.00756244	-0.00530412	-0.00817577	-0.00934046	-0.00708121	-0.00731860	-0.00871871	-0.00795230	-0.00600354	-0.00787154	-0.00758128	-0.00695282	-0.00593702	-0.00792054	-0.00652754	-0.00639243	-0.00448916	-0.00358055	-0.00528941	-0.00574483	-0.00431734	-0.00489200	-0.00480920	-0.00443451	-0.00523373	-0.00336996	-0.00490232	-0.00373237	-0.00534318	-0.00413562	-0.00506858	-0.00467000	-0.00377060	-0.00301026	-0.00450573	-0.00512574	-0.00436135	-0.00354756	-0.00493282	-0.00426511	-0.00402952	-0.00309039	-0.00452717	-0.00412428	-0.00357051	-0.00324723	-0.00526231	-0.00390227	-0.00361836	-0.00326122	-0.00449370	-0.00471563	-0.00445334	-0.00380656	-0.00506353	-0.00343987	-0.00416891	-0.00390638	-0.00399587	-0.00436741	-0.00399323	-0.00279540	-0.00366031	-0.00351377	-0.00358331	-0.00373984	-0.00436816	-0.00345062	-0.00399073	-0.00245806	-0.00284099	-0.00254382	-0.00237755	-0.00217451	-0.00224472	-0.00222483	-0.00210396	-0.00219860	-0.00198454	-0.00230921	-0.00312819	-0.00145809	-0.00263986	-0.00188681	-0.00210376	-0.00178517	-0.00230358	-0.00219786	-0.00256382	-0.00146175	-0.00206467	-0.00239119	-0.00197498	-0.00200925	-0.00288883	-0.00217615	-0.00259588	-0.00127093	-2.36505795
-1.8997	-21.47483647	0.08837103	-0.64850206	-0.48102638	0.39295819	0.30828294	-1.10082650	-0.11140828	-21.47483647	-0.61550020	-0.40659613	0.06237730	0.53154688	-0.00166262	0.23222233	-0.80294806	-0.04194367	-21.47483647	-0.48343688	-0.58169281	-0.16141298	-21.47483647	-0.27084330	-21.47483647	-21.47483647	-21.47483647	-21.47483647	-21.47483647	1.79501343	-21.47483647	-21.47483647	-2.13316679	-0.34529041	0.28223675	0.41285602	-0.10746728	0.11631873	0.03014911	0.07970003	0.05151921	0.02848775	-0.00037334	0.02943012	0.02084513	-0.01876938	0.04230464	0.00681172	0.01347694	0.02211776	0.02841444	0.02602608	0.02893628	0.02854852	0.03471149	0.02928276	0.02353501	0.02668880	0.02534094	0.02034246	0.01540356	0.02414183	0.02269415	0.01322082	0.01393338	0.01688117	0.01281015	0.01967145	0.01427899	0.01728220	0.01966260	0.01652078	0.01461396	0.02039866	0.01740258	0.01183343	0.01108259	0.01133309	0.01296425	0.00357840	0.00179846	-0.00440394	0.00086583	-0.00913340	-0.00647085	-0.01607305	0.01378529	-0.01776204	0.00718742	-0.01711525	-0.00129319	-0.00652233	-0.00762214	-0.01009860	0.00779623	-0.01656370	0.00012210	-0.00201310	0.00141218	-0.00487397	-0.00550665	0.00359475	0.00844696	-0.00493327	-0.00527440	0.00004278	-0.00645660	-0.00155507	-0.00132216	0.00247515	0.01264985	0.01061434	0.01714574	0.02347781	0.02147648	0.01126851	-0.00668581	-0.00965423	-0.00793371	-0.00304732	-0.00862517	-0.01427749	-0.02845213	-0.02634912	-0.01912298	-0.01183244	-0.00521714	-0.00491996	-0.00074089	0.00020015	-0.00016452	-0.00084069	-0.00056583	0.00065570	-0.00199884	-0.00026940	0.00120511	0.00068828	-0.00012856	-0.00024833	-0.00061464	-0.00004752	0.00190192	-0.00211437	-0.00074040	0.00013815	-0.00091506	0.00092877	-0.00059712	0.00103839	0.00016112	-0.00110121	-0.00161870	-0.00017437	0.00042100	-0.00195855	-0.00146255	-0.00043638	0.00014224	-0.00079021	-0.00095592	0.00006992	0.00120515	-0.00115723	-0.00163151	-0.00072295	-0.00137898	-0.00118045	-0.00147382	-0.00088705	0.00018664	-0.00141921	-0.00091249	-0.00002295	-0.00028038	-0.00133887	-0.00048873	-0.00072726	-0.00039966	-0.00146476	-0.00111634	-0.00149747	-0.00040640	-0.00101008	-0.00150920	-0.00093101	-0.00048104	-0.00110778	-0.00117337	-0.00159752	-0.00085632	-0.00095125	-0.00128607	-0.00172078	-0.00007735	-0.00140461	-0.00220888	-0.00158540	0.00022552	-0.00092078	-0.00108581	-0.00249215	-0.00065954	-0.00076735	-0.00182160	-0.00166317	-0.00064554	-0.00012415	-0.00129186	-0.00171560	0.00094291	-0.00141864	-0.00092416	-0.00199903	-0.00019503	-0.00093073	-0.00153191	-0.00199054	-0.00103256	-0.00164254	-0.00175060	-0.00146107	-0.00028350	-0.00139469	-0.00208497	-0.00237710	-0.00062439	-0.00091055	-0.00080731	-0.00287672	-0.00098160	-0.00130525	-0.00183993	-0.00226571	-0.00073096	-0.00070094	-0.00137446	-0.00206153	-0.00014760	-0.00116531	-0.00089347	-0.00145332	-0.00040645	-0.00066698	-0.00231206	-0.00198548	-0.00050388	-0.00090771	-0.00086502	-0.00235838	-0.00047872	-0.00167962	-0.00199651	-0.00136931	-0.00042886	-0.00126715	-0.00221644	-0.00226157	0.00005964	-0.00163408	-0.00085019	-0.00178555	-0.00028296	-0.00180746	-0.00182267	-0.00282150	-0.00062103	-0.00091426	-0.00189314	-0.00200237	-0.00096997	-0.00117730	-0.00202550	-0.00132021	-0.00122748	-0.00054533	-0.00174403	-0.00201592	-0.00080350	-0.00123266	-0.00241363	-0.00215131	-0.00106554	-0.00152404	-0.00168001	-0.00244204	-0.00057570	-0.00157390	-0.00145396	-0.00268801	-0.00189982	-0.00112406	-0.00223902	-0.00187371	-0.00086113	-0.00165254	-0.00167004	-0.00314823	-0.00153201	-0.00192677	-0.00236881	-0.00179057	-0.00182437	-0.00194462	-0.00150905	-0.00317693	-0.00218924	-0.00258788	-0.00312959	-0.00167299	-0.00375678	-0.00251733	-0.00387851	-0.00248211	-0.00283402	-0.00149699	-0.00371946	-0.00391706	-0.00208285	-0.00265930	-0.00440661	-0.00347783	-0.00195973	-0.00363692	-0.00496317	-0.00376563	-0.00380791	-0.00355868	-0.00348405	-0.00444976	-0.00321892	-0.00311220	-0.00558252	-0.00442224	-0.00209546	-0.00471718	-0.00670906	-0.00664943	-0.00445707	-0.00590047	-0.00637812	-0.00603494	-0.00462839	-0.00615630	-0.00791865	-0.00726678	-0.00367149	-0.00664160	-0.00809231	-0.00513155	-0.00558018	-0.00612861	-0.00521342	-0.00768301	-0.00526523	-0.00497842	-0.00809453	-0.00810528	-0.00593083	-0.00823208	-0.00823705	-0.00768206	-0.00646058	-0.00918646	-0.00729154	-0.00825446	-0.00433587	-0.00780265	-0.00880971	-0.01077452	-0.00467165	-0.00739160	-0.00896288	-0.00976944	-0.00588269	-0.00689355	-0.00880272	-0.01307094	-0.00631145	-0.00758897	-0.00885674	-0.00737523	-0.00363980	-0.00656484	-0.00861306	-0.00930207	-0.00964364	-0.00882896	-0.01023008	-0.00825071	-0.00564058	-0.00924606	-0.00809548	-0.00795725	-0.00780094	-0.00725387	-0.00972474	-0.01014529	-0.00596091	-0.00640577	-0.00926325	-0.01009367	-0.00624769	-0.00631993	-0.00979496	-0.00909881	-0.00453118	-0.00501608	-0.00825929	-0.00825312	-0.00699795	-0.00647134	-0.00829147	-0.00705727	-0.00562500	-0.00362938	-0.00705491	-0.00743606	-0.00700776	-0.00493855	-0.00781979	-0.00714081	-0.00530918	-0.00420496	-0.00468628	-0.00586242	-0.00469079	-0.00463459	-0.00471255	-0.00531405	-0.00344814	-0.00396738	-0.00428739	-0.00595212	-0.00457041	-0.00445301	-0.00389012	-0.00337687	-0.00278206	-0.00312713	-0.00439396	-0.00408898	-0.00386936	-0.00429609	-0.00375289	-0.00351219	-0.00259455	-0.00297848	-0.00303036	-0.00320711	-0.00293745	-0.00328198	-0.00420994	-0.00336376	-0.00348930	-0.00321091	-0.00398141	-0.00329940	-0.00250213	-0.00377031	-0.00503436	-0.00391811	-0.00383589	-0.00308464	-0.00373425	-0.00364474	-0.00470694	-0.00291473	-0.00328934	-0.00335080	-0.00355351	-0.00368455	-0.00339141	-0.00289215	-0.00323864	-0.00320386	-0.00344523	-0.00233964	-0.00268045	-0.00209020	-0.00323666	-0.00285811	-0.00331404	-0.00118246	-0.00238198	-0.00239982	-0.00184663	-0.00163478	-0.00187260	-0.00233583	-0.00210291	-0.00112229	-0.00152657	-0.00202171	-0.00214182	-0.00123520	-0.00254336	-0.00148832	-0.00178889	-0.00157358	-0.00199977	-0.00217638	-0.00205652	-0.00125296	-0.00156966	-0.00175945	-0.00150247	-0.00144153	-0.00238800	-0.00197511	-0.00218220	-0.00102585	-21.47483647
-1.7997	-0.57757252	0.88938888	0.48605351	-21.47483647	-21.47483647	-21.47483647	0.33863650	0.45696014	0.42416805	-21.47483647	-21.47483647	0.32918788	0.86914331	0.24031335	-21.47483647	-0.46484871	0.38786244	-0.32566050	-1.54167479	-21.47483647	-2.53187561	-21.47483647	-0.55702849	-21.47483647	-0.14222617	-1.09290866	-2.02297449	-21.47483647	-21.47483647	-1.23170114	0.35895327	1.05658833	-1.27937619	0.28039646	-0.78465949	0.24295675	-0.26999536	0.00479472	0.04842372	0.04694677	-0.00707161	0.06638219	-0.04180863	0.02931776	0.05547435	0.01787064	-0.00103723	0.02104832	0.06178366	0.03056229	0.01891179	0.03663153	0.04288945	0.03029699	0.02876404	0.02688885	0.03389121	0.03116355	0.02721943	0.02301418	0.03447836	0.02644542	0.02301883	0.02266069	0.01990714	0.01477340	0.01952795	0.01961106	0.01720534	0.01370456	0.01489413	0.01515092	0.01477591	0.01526822	0.01653939	0.01548489	0.01928359	0.02561495	0.01722351	0.01143866	0.00936760	0.01593360	0.00291008	0.01125864	-0.00530100	0.01760561	-0.00740353	-0.00635445	-0.01063113	0.00656176	-0.00923307	-0.00758688	-0.00561225	0.00800949	-0.01327606	-0.00058803	0.00165025	0.01080977	-0.00648896	-0.00460793	0.00477384	0.00201931	-0.00464567	-0.00075313	-0.00430878	-0.01243507	-0.00970260	-0.01333391	-0.01123392	-0.00582795	0.00270256	0.00238000	-0.00161267	-0.01027843	-0.01760631	-0.03087687	-0.02967712	-0.01974097	-0.02259840	-0.02697483	-0.02829043	-0.02534728	-0.00705945	0.00510205	0.00881481	0.00451751	-0.00310468	-0.00412735	0.00042449	0.00008616	-0.00060045	-0.00165158	0.00216253	0.00013323	0.00035001	-0.00043791	0.00089268	0.00059494	-0.00118376	-0.00115987	0.00267283	0.00278139	-0.00048078	-0.00243405	0.00146249	-0.00037279	0.00050176	-0.00121149	0.00290684	0.00048204	-0.00074726	-0.00059967	0.00080127	0.00115461	-0.00045862	-0.00033481	-0.00054303	-0.00084092	-0.00027342	0.00054972	-0.00130438	-0.00030831	-0.00022405	-0.00100408	-0.00060429	-0.00059275	-0.00139761	-0.00095660	-0.00119577	-0.00027958	-0.00060263	-0.00120015	-0.00111614	0.00070306	-0.00141808	-0.00151149	-0.00061971	0.00113318	-0.00230746	-0.00202506	-0.00041820	-0.00033783	-0.00139644	-0.00179002	-0.00122937	0.00085822	-0.00119712	-0.00086079	0.00017856	0.00074065	-0.00100512	-0.00018287	-0.00014527	0.00031203	-0.00124420	-0.00064781	-0.00069911	0.00053327	-0.00104884	-0.00000357	-0.00116509	-0.00080904	-0.00013210	-0.00044893	-0.00193128	-0.00070030	-0.00065751	-0.00146405	-0.00332911	-0.00019642	0.00008056	-0.00178149	-0.00218381	0.00008045	-0.00029534	-0.00092665	-0.00121873	-0.00030736	-0.00061272	-0.00104291	-0.00131895	-0.00057322	-0.00179502	-0.00211491	-0.00176550	0.00053924	-0.00185161	-0.00138334	-0.00099285	-0.00044766	-0.00129160	-0.00128784	-0.00077347	-0.00031791	-0.00095252	-0.00193260	-0.00238441	-0.00012558	-0.00066049	-0.00118200	-0.00185118	0.00002092	-0.00027047	-0.00122767	-0.00228018	-0.00059016	-0.00043563	-0.00037322	-0.00115829	-0.00147314	-0.00084225	-0.00119324	-0.00152049	-0.00145020	-0.00069033	-0.00173732	-0.00269269	0.00066819	-0.00065484	-0.00029203	-0.00176774	-0.00031156	-0.00070845	-0.00187365	-0.00303069	-0.00110312	-0.00013229	-0.00206052	-0.00220861	-0.00034439	-0.00078762	-0.00162757	-0.00129224	0.00005349	-0.00098429	-0.00209889	-0.00145207	-0.00037345	-0.00106261	-0.00268652	-0.00154615	-0.00096998	-0.00170107	-0.00178832	-0.00175283	-0.00070228	-0.00151623	-0.00096716	-0.00147160	-0.00136984	-0.00097737	-0.00122265	-0.00210399	-0.00133678	-0.00157776	-0.00144489	-0.00280181	-0.00185778	-0.00202584	-0.00225776	-0.00239634	-0.00206915	-0.00107293	-0.00226082	-0.00303991	-0.00235312	-0.00250676	-0.00285764	-0.00252499	-0.00200018	-0.00171310	-0.00334576	-0.00242133	-0.00251064	-0.00126982	-0.00342756	-0.00340924	-0.00349401	-0.00194680	-0.00375526	-0.00331635	-0.00277442	-0.00342207	-0.00535352	-0.00288411	-0.00296123	-0.00318155	-0.00437738	-0.00388136	-0.00341881	-0.00371207	-0.00582991	-0.00356911	-0.00392827	-0.00451089	-0.00614579	-0.00436161	-0.00414953	-0.00496495	-0.00566762	-0.00570383	-0.00549807	-0.00561631	-0.00515372	-0.00665354	-0.00464103	-0.00611524	-0.00761474	-0.00613632	-0.00402003	-0.00359138	-0.00576879	-0.00859001	-0.00800675	-0.00414720	-0.00880646	-0.00923883	-0.00686367	-0.00683730	-0.01050306	-0.00931638	-0.00265781	-0.00524287	-0.00801465	-0.00839353	-0.00508580	-0.00689653	-0.01071782	-0.01072703	-0.00712823	-0.00790433	-0.00767047	-0.00769149	-0.00751174	-0.00754802	-0.00796880	-0.00730298	-0.00649615	-0.00660580	-0.00648172	-0.00780031	-0.00557622	-0.00603523	-0.00696208	-0.00645953	-0.01050552	-0.00811253	-0.00736177	-0.00468613	-0.00814653	-0.00753917	-0.00784581	-0.00869197	-0.00668599	-0.00623803	-0.00953974	-0.00849030	-0.00531849	-0.00693597	-0.00764154	-0.00940300	-0.00378121	-0.00454459	-0.00712379	-0.00608897	-0.00533920	-0.00531394	-0.00770735	-0.00699042	-0.00454537	-0.00443275	-0.00609963	-0.00806832	-0.00490273	-0.00442504	-0.00771085	-0.00702584	-0.00535208	-0.00370659	-0.00605650	-0.00601729	-0.00307409	-0.00440944	-0.00562598	-0.00525107	-0.00543519	-0.00536697	-0.00361139	-0.00406102	-0.00381243	-0.00250119	-0.00433965	-0.00530872	-0.00441117	-0.00298025	-0.00318463	-0.00359749	-0.00346293	-0.00274533	-0.00307365	-0.00333525	-0.00327692	-0.00352050	-0.00368297	-0.00361612	-0.00195122	-0.00200806	-0.00345003	-0.00328648	-0.00271054	-0.00275946	-0.00355192	-0.00324384	-0.00257689	-0.00213554	-0.00317833	-0.00306064	-0.00206306	-0.00273231	-0.00435775	-0.00307464	-0.00233616	-0.00183393	-0.00220941	-0.00270802	-0.00278135	-0.00246194	-0.00208261	-0.00256172	-0.00305381	-0.00320003	-0.00282517	-0.00335206	-0.00319984	-0.00327103	-0.00250731	-0.00171676	-0.00236344	-0.00253794	-0.00276382	-0.00213527	-0.00284783	-0.00164731	-0.00196590	-0.00188002	-0.00118002	-0.00126795	-0.00213158	-0.00172025	-0.00158735	-0.00108653	-0.00102961	-0.00175234	-0.00195525	-0.00084350	-0.00200389	-0.00177626	-0.00126604	-0.00144987	-0.00169513	-0.00152634	-0.00169527	-0.00119292	-0.00164851	-0.00119363	-0.00129067	-0.00142038	-0.00190383	-0.00129908	-0.00210994	-0.00097141	-0.53919685
-1.6997	-0.85799040	-2.76595187	-0.50509332	0.60433756	-0.94185776	0.52828532	0.74225232	-0.01080568	-21.47483647	-0.02863895	0.13920936	0.20682876	-21.47483647	-21.47483647	-0.06020794	-0.60480958	0.55503996	0.04224915	-21.47483647	-21.47483647	-21.47483647	1.29104793	0.74404275	-21.47483647	-0.42690548	-21.47483647	-21.47483647	-0.00711724	-0.22631282	0.94264394	-0.00275704	-1.33182958	0.75756334	-0.16678262	0.24139022	-0.01638214	-0.11987260	-0.02536557	-0.06946266	0.11458557	-0.05754291	-0.02400442	-0.04698380	0.04100203	0.04525934	0.04571955	0.01333116	0.03171730	0.06024313	0.03305763	0.03327159	0.02719980	0.03917004	0.03936512	0.02869476	0.02184337	0.03561200	0.03483368	0.02620854	0.01981099	0.03286887	0.03032208	0.02627406	0.02561476	0.02563675	0.02216855	0.02152703	0.01897838	0.02255276	0.01987411	0.01669046	0.01532726	0.01621073	0.01193640	0.01131101	0.01004409	0.01226011	0.01546361	0.00790301	0.00698769	0.00977641	0.02052906	0.00607336	0.01962673	0.01744128	0.02220730	0.01191233	0.01510874	-0.00180353	0.00759354	-0.00365296	-0.00983233	-0.01220986	0.00129519	-0.01333105	-0.00754373	-0.00105839	-0.00541190	-0.00387793	-0.00229791	0.00152557	0.00382208	-0.00127884	-0.00368751	-0.00191197	-0.00608366	-0.00192760	-0.00528768	-0.00631628	-0.01242110	-0.01624506	-0.01445429	-0.01326980	-0.00734938	-0.01407246	-0.02204663	-0.01972860	-0.02019905	-0.02088267	-0.01999645	-0.01034205	-0.01152045	-0.00733687	-0.00021982	0.00623612	0.00014116	-0.00454367	-0.00358127	0.00089116	0.00125040	-0.00168275	0.00073672	0.00242083	-0.00092852	-0.00034742	0.00063597	0.00035103	-0.00146485	-0.00135697	-0.00109392	0.00093631	0.00042240	-0.00210213	-0.00164477	-0.00049163	-0.00070939	-0.00014557	-0.00187495	0.00028675	-0.00059114	-0.00094239	-0.00110281	-0.00003993	0.00128822	-0.00122188	-0.00089309	-0.00010436	-0.00028186	-0.00153798	-0.00022495	-0.00001120	-0.00028843	-0.00045899	-0.00166134	-0.00065802	-0.00094185	-0.00080838	-0.00262001	-0.00096552	-0.00021919	-0.00198936	-0.00133138	-0.00070719	-0.00055587	-0.00074964	-0.00176981	-0.00083645	-0.00112139	-0.00135238	-0.00218760	-0.00176038	-0.00090336	-0.00185801	-0.00139268	-0.00309771	-0.00027840	-0.00084871	-0.00125136	-0.00126201	-0.00070245	0.00013614	-0.00166896	-0.00131323	-0.00002097	-0.00166707	-0.00218298	-0.00174244	-0.00042362	-0.00109917	-0.00130208	-0.00249875	-0.00119358	-0.00042783	-0.00168748	-0.00261254	-0.00057880	-0.00171860	-0.00170096	-0.00239840	-0.00041781	-0.00087182	-0.00155867	-0.00227882	-0.00026784	-0.00068700	-0.00186744	-0.00110816	-0.00186871	-0.00158696	-0.00066479	-0.00105664	-0.00111630	-0.00117750	-0.00145863	-0.00266403	-0.00114352	-0.00184883	-0.00103966	-0.00202681	-0.00072178	-0.00098756	-0.00160539	-0.00217011	-0.00066186	-0.00090659	-0.00147266	-0.00208887	-0.00071553	-0.00067865	-0.00132576	-0.00160312	-0.00075580	-0.00037145	-0.00221633	-0.00307257	-0.00120845	-0.00078889	-0.00130869	-0.00244941	-0.00131067	-0.00091033	-0.00212131	-0.00137543	-0.00126730	-0.00095758	-0.00216172	-0.00219534	-0.00070837	-0.00201474	-0.00101804	-0.00224850	-0.00034266	-0.00114737	-0.00184789	-0.00243318	-0.00164123	-0.00106559	-0.00218768	-0.00210363	-0.00125551	-0.00127913	-0.00251539	-0.00181690	-0.00129361	-0.00132432	-0.00219672	-0.00187167	-0.00081531	-0.00127480	-0.00255362	-0.00198513	-0.00112571	-0.00101704	-0.00168811	-0.00260971	-0.00131537	-0.00153368	-0.00155646	-0.00209096	-0.00203115	-0.00148815	-0.00191358	-0.00210395	-0.00099233	-0.00142183	-0.00263321	-0.00237598	-0.00205098	-0.00138087	-0.00234238	-0.00159024	-0.00214073	-0.00177869	-0.00223394	-0.00265987	-0.00124479	-0.00214037	-0.00315642	-0.00215950	-0.00303845	-0.00189758	-0.00342849	-0.00261366	-0.00262309	-0.00223682	-0.00406817	-0.00435800	-0.00278134	-0.00229606	-0.00400606	-0.00448105	-0.00349544	-0.00388064	-0.00611290	-0.00473209	-0.00296152	-0.00344193	-0.00541973	-0.00507463	-0.00324130	-0.00302586	-0.00587360	-0.00470508	-0.00336828	-0.00320619	-0.00497417	-0.00628851	-0.00436119	-0.00324013	-0.00723420	-0.00507265	-0.00551661	-0.00514036	-0.00715364	-0.00504974	-0.00550465	-0.00597848	-0.00515341	-0.00466059	-0.00390816	-0.00360346	-0.00349666	-0.00689239	-0.00623050	-0.00678565	-0.00949265	-0.00771442	-0.00799073	-0.00702173	-0.00912843	-0.00775730	-0.00473765	-0.00794338	-0.00721982	-0.00966204	-0.00564254	-0.00751967	-0.01191216	-0.01168179	-0.00565783	-0.00666841	-0.01050846	-0.00755239	-0.00572747	-0.00889203	-0.00868933	-0.00995416	-0.00715188	-0.00564335	-0.00718234	-0.00882002	-0.00621963	-0.00704066	-0.00795781	-0.00743699	-0.00888259	-0.00837108	-0.00722678	-0.00893196	-0.00971652	-0.00670387	-0.00906718	-0.00600726	-0.00655276	-0.00730592	-0.01184174	-0.00995629	-0.00515893	-0.00672822	-0.00896872	-0.00878706	-0.00480951	-0.00703858	-0.00842650	-0.00788604	-0.00727706	-0.00433097	-0.00896172	-0.00685245	-0.00602026	-0.00582047	-0.00649412	-0.00768099	-0.00564411	-0.00478025	-0.00623199	-0.00725919	-0.00606170	-0.00552408	-0.00706338	-0.00665416	-0.00553461	-0.00451321	-0.00557122	-0.00440239	-0.00634788	-0.00327361	-0.00461064	-0.00377058	-0.00357120	-0.00251519	-0.00461137	-0.00558096	-0.00326567	-0.00392306	-0.00348657	-0.00323922	-0.00315571	-0.00314182	-0.00441743	-0.00376078	-0.00229413	-0.00333019	-0.00488474	-0.00385197	-0.00196047	-0.00312759	-0.00355838	-0.00347279	-0.00364621	-0.00313285	-0.00333918	-0.00347562	-0.00358991	-0.00326970	-0.00395060	-0.00315279	-0.00312696	-0.00311520	-0.00425980	-0.00367709	-0.00406182	-0.00284387	-0.00424903	-0.00346116	-0.00408955	-0.00297860	-0.00269051	-0.00320288	-0.00315555	-0.00323810	-0.00195393	-0.00389011	-0.00365210	-0.00243515	-0.00304587	-0.00256743	-0.00261231	-0.00216473	-0.00342907	-0.00290957	-0.00293887	-0.00116911	-0.00241790	-0.00216764	-0.00175954	-0.00158235	-0.00191211	-0.00209565	-0.00208410	-0.00130458	-0.00136250	-0.00183885	-0.00215829	-0.00134826	-0.00202495	-0.00145259	-0.00153077	-0.00165595	-0.00168984	-0.00175767	-0.00194016	-0.00129135	-0.00169215	-0.00149813	-0.00147197	-0.00119296	-0.00191678	-0.00141703	-0.00211243	-0.00070601	0.74224415
-1.5997	-0.25312701	0.98242378	-1.13008815	-0.45351553	-0.28159389	0.44145636	0.67461950	-0.56564688	-0.24345885	0.58241797	1.02323571	1.60827518	0.18273909	1.28024636	-1.35382897	-21.47483647	4.39756966	-1.40780734	-21.47483647	-21.47483647	-21.47483647	-21.47483647	-21.47483647	-0.58742338	-21.47483647	-21.47483647	-21.47483647	-0.05724917	-21.47483647	-1.02716196	-0.64427477	-21.47483647	0.87731728	0.34949241	-0.37871134	-0.39339413	-0.04357686	0.06955126	-0.00709657	-0.00549466	-0.07618088	0.02807360	0.00172690	-0.00789878	0.01826394	0.04963920	0.02993413	0.01417358	0.04396938	0.04215418	0.02880868	0.02723346	0.04727745	0.03898028	0.02205120	0.02380434	0.03880173	0.03087222	0.02691722	0.01982100	0.04172627	0.02889261	0.02013616	0.02729643	0.02560754	0.01975859	0.02113129	0.02180200	0.02575901	0.01899694	0.01831319	0.02298986	0.02014615	0.02014724	0.01519026	0.01746691	0.01648413	0.01722529	0.01293381	0.00942177	0.00182395	0.01069158	-0.00169074	0.01457233	-0.00018123	0.01942041	0.01151457	0.01462768	-0.00696292	0.01923251	0.01149067	0.00005718	-0.00685308	0.00840569	-0.01375355	-0.00526982	0.00000270	0.00442148	-0.01722441	-0.00888245	0.00180890	0.00596534	-0.01121849	-0.01084709	-0.00471496	-0.00993602	-0.01642605	-0.01057457	-0.00809504	-0.00699521	-0.01266175	-0.01241439	-0.01187055	-0.01526647	-0.01323590	-0.01766557	-0.02065948	-0.01441713	-0.00787887	-0.00987541	-0.01381989	-0.03068250	-0.02776290	-0.01806004	-0.00411053	0.00159859	0.00401742	0.00030253	0.00004026	0.00115095	0.00176172	0.00032759	-0.00098880	0.00142445	0.00209811	-0.00081628	0.00018841	0.00162054	-0.00126817	-0.00321473	0.00062370	0.00347766	-0.00085425	-0.00351372	0.00101460	-0.00015014	-0.00023351	-0.00189567	0.00153685	0.00065934	-0.00179827	-0.00216131	0.00138176	0.00145286	-0.00193632	-0.00153880	-0.00035033	0.00017090	-0.00110830	-0.00026634	0.00043082	-0.00064428	-0.00164350	-0.00028524	0.00011086	-0.00126659	-0.00137668	-0.00014881	-0.00146563	-0.00123862	-0.00140746	-0.00059533	-0.00167669	-0.00058221	0.00020881	-0.00033602	-0.00204756	-0.00022960	-0.00060810	-0.00169452	-0.00149178	-0.00103186	-0.00161508	-0.00206751	-0.00148248	0.00060808	-0.00046672	-0.00203021	0.00004620	0.00116155	-0.00208754	-0.00196502	0.00005513	0.00090399	-0.00149183	-0.00284836	-0.00046820	-0.00088984	-0.00154241	-0.00146412	-0.00092433	-0.00133090	-0.00105993	-0.00178387	-0.00218845	-0.00139585	-0.00048404	-0.00025237	-0.00255751	-0.00001569	-0.00142461	-0.00039508	-0.00211195	-0.00113919	-0.00098834	-0.00127926	-0.00167413	-0.00157561	-0.00127733	-0.00023497	-0.00264758	-0.00119344	-0.00110309	-0.00103893	-0.00249064	-0.00030441	-0.00211399	-0.00098638	-0.00192602	-0.00025693	-0.00086069	-0.00289216	-0.00220239	0.00002875	-0.00078502	-0.00260729	-0.00205366	0.00015747	-0.00087490	-0.00098467	-0.00146363	-0.00017147	-0.00030323	-0.00223998	-0.00189038	-0.00077602	-0.00167707	-0.00062965	-0.00150439	-0.00102824	-0.00054967	-0.00135376	-0.00162646	-0.00087646	-0.00116848	-0.00161252	-0.00173918	-0.00028925	-0.00105587	-0.00004795	-0.00171241	-0.00017614	-0.00027384	-0.00189591	-0.00297830	-0.00129571	-0.00053049	-0.00181769	-0.00270450	-0.00126393	-0.00003261	-0.00207144	-0.00232535	-0.00104121	-0.00114325	-0.00211955	-0.00244321	-0.00009163	-0.00134365	-0.00265221	-0.00276896	-0.00035628	-0.00107955	-0.00183523	-0.00170713	-0.00081734	-0.00171227	-0.00175916	-0.00211202	-0.00150200	-0.00090697	-0.00236272	-0.00141114	-0.00122134	-0.00199876	-0.00183760	-0.00199803	-0.00204801	-0.00184516	-0.00273925	-0.00203382	-0.00207603	-0.00170609	-0.00137621	-0.00225253	-0.00170901	-0.00250921	-0.00361694	-0.00246321	-0.00357035	-0.00227228	-0.00291881	-0.00188282	-0.00284215	-0.00145991	-0.00272959	-0.00384199	-0.00241928	-0.00115033	-0.00416446	-0.00467948	-0.00209753	-0.00230285	-0.00633352	-0.00412165	-0.00320997	-0.00356793	-0.00433875	-0.00528764	-0.00421415	-0.00381008	-0.00535426	-0.00555036	-0.00444155	-0.00363372	-0.00634927	-0.00451861	-0.00549439	-0.00421236	-0.00560713	-0.00348300	-0.00611473	-0.00507105	-0.00596195	-0.00605857	-0.00206746	-0.00809627	-0.00544287	-0.00454750	-0.00689615	-0.00464895	-0.00299598	-0.00642612	-0.00808810	-0.00604927	-0.00692850	-0.00770941	-0.00579468	-0.00682852	-0.00594957	-0.01008582	-0.00415548	-0.00743404	-0.01051581	-0.00947453	-0.00692103	-0.00761178	-0.00974244	-0.01062644	-0.00679389	-0.00823024	-0.01005843	-0.01065778	-0.00558861	-0.00779107	-0.00848600	-0.00891012	-0.00532228	-0.00717978	-0.00977324	-0.00638382	-0.00258280	-0.00727904	-0.00910755	-0.00775964	-0.00841271	-0.00777383	-0.00790836	-0.00647018	-0.00675795	-0.00618644	-0.00815595	-0.00640858	-0.00912102	-0.00534703	-0.00917890	-0.01047857	-0.00813746	-0.00707574	-0.00828062	-0.00761634	-0.00737586	-0.00510905	-0.00784242	-0.00933009	-0.00670034	-0.00485997	-0.00721287	-0.01003004	-0.00327626	-0.00520009	-0.00570027	-0.00779100	-0.00667090	-0.00336487	-0.00692502	-0.00679560	-0.00566423	-0.00604034	-0.00625038	-0.00784738	-0.00423176	-0.00441862	-0.00655458	-0.00380567	-0.00298527	-0.00529094	-0.00659245	-0.00365964	-0.00310654	-0.00314388	-0.00436891	-0.00471509	-0.00354564	-0.00419423	-0.00343614	-0.00224768	-0.00391906	-0.00354432	-0.00392093	-0.00319691	-0.00431814	-0.00298830	-0.00422064	-0.00243413	-0.00320002	-0.00274556	-0.00279448	-0.00348976	-0.00322628	-0.00312332	-0.00387328	-0.00324576	-0.00327093	-0.00251683	-0.00391834	-0.00360919	-0.00328135	-0.00271863	-0.00357794	-0.00374145	-0.00309922	-0.00230202	-0.00384632	-0.00420587	-0.00407803	-0.00300073	-0.00309270	-0.00338526	-0.00237400	-0.00289471	-0.00236544	-0.00330906	-0.00314268	-0.00294127	-0.00358876	-0.00153233	-0.00239507	-0.00233709	-0.00346817	-0.00206279	-0.00287280	-0.00193523	-0.00214893	-0.00186900	-0.00160577	-0.00183649	-0.00181180	-0.00194424	-0.00171678	-0.00155472	-0.00118589	-0.00139283	-0.00204111	-0.00092478	-0.00197757	-0.00160155	-0.00207694	-0.00108231	-0.00174625	-0.00160198	-0.00175450	-0.00121947	-0.00172779	-0.00174277	-0.00150114	-0.00125141	-0.00205609	-0.00164443	-0.00222376	-0.00056218	-0.67314792
-1.4997	1.06472313	-0.11588744	1.25271037	-21.47483647	1.03897646	-0.15609354	-1.21367359	0.31025258	-0.19125885	0.87549290	1.80656922	0.04518135	-0.52286208	-21.47483647	0.93038473	-21.47483647	-21.47483647	0.24193102	-0.07399105	-21.47483647	-21.47483647	-21.47483647	-21.47483647	-0.43037140	0.46392880	0.38738754	-21.47483647	-21.47483647	-0.03178099	-0.88423312	0.45062509	-1.52028990	-2.26446009	0.26512736	0.28133118	-0.02802964	-0.44827541	0.23958237	0.05234399	-0.02729967	0.04131765	0.04001097	-0.01460903	-0.04390080	0.01848789	0.03571852	0.01934573	0.02482681	0.04818535	0.04145441	0.02256296	0.03145431	0.04097542	0.04354630	0.02370962	0.03114480	0.03860735	0.03535140	0.02857825	0.02586264	0.03620575	0.02656920	0.02360507	0.02689992	0.02624057	0.02367878	0.02550268	0.02482152	0.02450245	0.02342649	0.02229876	0.02079659	0.02210749	0.01928326	0.01844135	0.01380996	0.01900484	0.02231057	0.01795129	0.00799044	0.00865337	0.01402500	0.00105717	0.00494701	-0.00530716	0.01562325	-0.00658681	-0.00163495	-0.00970314	0.01440208	0.00444070	0.00035561	0.00932081	0.02470627	0.00113984	0.01718574	0.01527226	0.01438708	-0.00443913	-0.00569619	0.00314685	-0.00421989	-0.00946884	-0.00789337	-0.00781021	-0.01844809	-0.01687824	-0.01705651	-0.01155167	-0.00997768	-0.00670669	-0.00187194	0.00876728	0.00848249	0.00618494	-0.00393952	-0.01203839	-0.01660896	-0.00906155	-0.00987352	-0.00876734	-0.02062273	-0.01928968	-0.00980456	0.00642914	0.01050834	0.00986830	0.00361573	0.00354408	-0.00034677	-0.00178689	-0.00325708	-0.00020551	-0.00090599	-0.00162154	-0.00103028	0.00275565	-0.00110252	-0.00147809	-0.00211554	0.00158216	0.00162532	-0.00104239	-0.00239861	0.00120501	-0.00096776	0.00015935	-0.00141932	0.00092203	-0.00014738	-0.00144428	-0.00149571	0.00034866	0.00068116	-0.00124669	-0.00092279	-0.00076681	-0.00033437	-0.00129163	0.00040747	0.00053871	-0.00069405	0.00059966	-0.00153012	-0.00061366	-0.00085369	-0.00084916	-0.00109896	-0.00184365	-0.00159223	-0.00160238	-0.00202394	-0.00003800	0.00006513	-0.00004080	-0.00151355	-0.00130214	-0.00027025	-0.00101959	-0.00188041	-0.00142024	-0.00019664	-0.00210795	-0.00215878	-0.00179012	0.00059048	-0.00152199	-0.00239641	-0.00094531	-0.00021314	-0.00172075	-0.00178130	-0.00129136	0.00054012	-0.00126077	-0.00180649	-0.00162391	-0.00079640	-0.00025342	-0.00083851	-0.00204689	-0.00101426	-0.00203371	-0.00169012	-0.00256973	-0.00020583	-0.00027338	-0.00128931	-0.00226836	-0.00118240	-0.00180277	-0.00107303	-0.00215065	0.00067062	-0.00037218	-0.00205065	-0.00260076	-0.00099224	-0.00019680	-0.00134808	-0.00291075	-0.00023215	-0.00145407	-0.00304404	-0.00272697	0.00002468	-0.00173891	-0.00085135	-0.00143058	-0.00122740	-0.00104421	-0.00145236	-0.00239144	-0.00036549	-0.00128479	-0.00248030	-0.00259613	0.00003280	-0.00190006	-0.00168279	-0.00219632	-0.00019624	-0.00115515	-0.00144937	-0.00256528	-0.00034509	-0.00077757	-0.00080332	-0.00203453	-0.00133046	-0.00117891	-0.00174563	-0.00239776	-0.00142377	-0.00133932	-0.00209021	-0.00230435	-0.00101678	-0.00184556	-0.00066437	-0.00241211	-0.00053647	-0.00107996	-0.00167320	-0.00291086	-0.00103713	-0.00103814	-0.00200644	-0.00223434	-0.00034295	-0.00076264	-0.00276819	-0.00187476	-0.00056435	-0.00120275	-0.00194794	-0.00199923	-0.00104249	-0.00176676	-0.00227043	-0.00202212	-0.00127168	-0.00172796	-0.00167825	-0.00219136	-0.00147357	-0.00218971	-0.00137016	-0.00258064	-0.00226920	-0.00133514	-0.00239517	-0.00269579	-0.00213128	-0.00172748	-0.00267688	-0.00217031	-0.00225585	-0.00144267	-0.00297337	-0.00274109	-0.00224763	-0.00231706	-0.00198185	-0.00353274	-0.00210047	-0.00229840	-0.00375084	-0.00161667	-0.00337023	-0.00228174	-0.00295949	-0.00207679	-0.00261512	-0.00229992	-0.00414253	-0.00419164	-0.00222021	-0.00222992	-0.00372823	-0.00440501	-0.00387504	-0.00320868	-0.00698693	-0.00525997	-0.00395900	-0.00524730	-0.00574044	-0.00425340	-0.00424594	-0.00330866	-0.00555103	-0.00410933	-0.00376213	-0.00444113	-0.00640100	-0.00443512	-0.00503491	-0.00651818	-0.00647831	-0.00619123	-0.00662894	-0.00477495	-0.00556210	-0.00669121	-0.00555368	-0.00525002	-0.00640739	-0.00722264	-0.00754585	-0.00385713	-0.00631485	-0.00787014	-0.00868621	-0.00567218	-0.01177663	-0.00996342	-0.00663019	-0.00726302	-0.01189640	-0.00845587	-0.00717864	-0.01025654	-0.01008923	-0.00953114	-0.00405767	-0.00830673	-0.00925463	-0.01036020	-0.00667821	-0.00713752	-0.01060912	-0.00881358	-0.00763240	-0.00926778	-0.01063817	-0.01025474	-0.00874036	-0.00666141	-0.00930939	-0.00817448	-0.00675113	-0.00804423	-0.00762926	-0.00572839	-0.00996041	-0.00887276	-0.00848489	-0.00989035	-0.00877818	-0.00592122	-0.00673886	-0.00770232	-0.00898731	-0.00603699	-0.00726956	-0.01051185	-0.00766518	-0.00575140	-0.00982082	-0.00914262	-0.00551019	-0.00695522	-0.00770339	-0.00953730	-0.00740532	-0.00625244	-0.01021126	-0.01005295	-0.00378717	-0.00516302	-0.00667788	-0.00802071	-0.00639937	-0.00404233	-0.00542766	-0.00612289	-0.00704942	-0.00661689	-0.00761152	-0.00675454	-0.00539086	-0.00650240	-0.00630670	-0.00398037	-0.00549441	-0.00601987	-0.00549567	-0.00474901	-0.00345555	-0.00425090	-0.00452906	-0.00494306	-0.00443236	-0.00346890	-0.00338834	-0.00304276	-0.00432710	-0.00298244	-0.00372127	-0.00370759	-0.00466084	-0.00279637	-0.00444217	-0.00341327	-0.00276063	-0.00241692	-0.00260779	-0.00361593	-0.00357902	-0.00316531	-0.00495198	-0.00390468	-0.00329350	-0.00289021	-0.00391794	-0.00428270	-0.00374134	-0.00297440	-0.00470182	-0.00364542	-0.00375197	-0.00274664	-0.00408855	-0.00323533	-0.00388109	-0.00289707	-0.00407708	-0.00215702	-0.00347803	-0.00348381	-0.00317666	-0.00375317	-0.00277931	-0.00285523	-0.00286191	-0.00324619	-0.00328863	-0.00240218	-0.00252699	-0.00251431	-0.00330122	-0.00200057	-0.00208868	-0.00245394	-0.00252042	-0.00168878	-0.00202230	-0.00237326	-0.00210537	-0.00151807	-0.00184550	-0.00197998	-0.00306171	-0.00154876	-0.00243524	-0.00144259	-0.00212099	-0.00182552	-0.00191335	-0.00169566	-0.00218511	-0.00097771	-0.00196711	-0.00181715	-0.00178057	-0.00188490	-0.00217884	-0.00155869	-0.00215136	-0.00089242	-0.49156729
-1.3997	-1.21835303	-0.32816632	-0.23075737	-21.47483647	0.19774663	-21.47483647	-21.47483647	-0.15937698	0.22951388	1.14028579	0.31723532	-21.47483647	-21.47483647	-21.47483647	0.00943566	-1.34208047	0.38240996	1.70905530	1.14256517	0.33096349	-21.47483647	0.09856436	-21.47483647	-0.46759971	-1.50329030	-21.47483647	-21.47483647	-21.47483647	0.68485695	-21.47483647	-1.49736273	0.04101425	0.94024236	-1.01602021	1.08682990	-0.41163781	0.26659498	0.10095847	0.11317278	0.06297032	-0.11031147	0.01418052	-0.00839650	0.00585105	-0.03363823	0.03948841	0.05157952	0.01822097	0.05851284	0.03959300	0.03459441	0.02956961	0.03373033	0.04498793	0.03578685	0.02077407	0.03283524	0.03575301	0.02645084	0.02214508	0.03769552	0.03387893	0.02426129	0.02472161	0.02767161	0.02288175	0.02489015	0.02206671	0.02707290	0.02024667	0.01877991	0.02175655	0.02575408	0.01843843	0.01253310	0.02046252	0.02161650	0.01816975	0.01084232	0.01221837	0.01217452	0.01417207	0.00344368	0.01815728	0.01196865	0.00755670	0.00639573	0.01113114	-0.01755590	0.01021737	0.01045623	0.00217598	-0.00385984	0.01499987	0.00917462	0.01423727	0.01983448	0.02417780	0.02027770	0.01456275	0.02073470	0.02389781	0.00830955	-0.00226080	-0.00048912	-0.00592401	-0.01268727	-0.01983686	-0.01125506	-0.00785485	-0.01335686	-0.00633934	0.00225173	0.00790961	0.00416720	-0.01046797	-0.01517128	-0.02129846	-0.01393901	-0.00484579	-0.00424084	-0.02258851	-0.02514229	-0.01443409	0.00225784	0.00815868	0.01138778	0.00584720	0.00419029	-0.00458689	-0.00012251	0.00257268	-0.00018658	-0.00170798	0.00203879	0.00214147	-0.00006971	-0.00056544	-0.00024588	-0.00044742	-0.00009846	0.00148028	0.00048525	-0.00125089	0.00076231	0.00035914	0.00187580	-0.00127896	0.00040689	0.00050944	-0.00008827	-0.00137571	0.00056252	0.00182553	-0.00229625	-0.00047284	0.00057055	0.00088828	-0.00103273	-0.00077011	0.00123167	0.00048540	-0.00120513	-0.00125085	-0.00033710	-0.00130995	-0.00170599	-0.00058723	0.00046493	-0.00138267	-0.00215823	0.00003854	0.00001426	-0.00047241	-0.00007116	-0.00022963	-0.00107367	-0.00173044	-0.00055121	-0.00093036	-0.00181055	-0.00099492	-0.00092779	0.00015401	-0.00218509	0.00012199	0.00044761	-0.00103307	-0.00175887	-0.00063831	0.00036161	-0.00082063	-0.00071574	0.00145792	-0.00078473	-0.00273545	-0.00168194	0.00102801	-0.00008592	-0.00127933	-0.00226325	-0.00010935	-0.00096655	-0.00137201	-0.00257943	0.00026480	-0.00133824	-0.00205602	-0.00079271	-0.00047986	-0.00061162	-0.00079162	-0.00112977	-0.00111896	-0.00125073	-0.00034935	-0.00058436	-0.00150013	-0.00126875	-0.00057288	-0.00102026	-0.00042793	-0.00072747	-0.00127022	-0.00259484	-0.00149711	-0.00055375	0.00004297	-0.00181746	-0.00072847	0.00011352	-0.00146703	-0.00267385	-0.00076613	-0.00088351	-0.00115001	-0.00225200	0.00036224	-0.00037098	-0.00153711	-0.00140784	-0.00060076	-0.00002479	-0.00133415	-0.00203752	0.00045566	-0.00045359	-0.00083592	-0.00178609	-0.00035909	-0.00169247	-0.00187811	-0.00066306	-0.00078396	-0.00161303	-0.00143950	-0.00114025	0.00028155	-0.00214463	-0.00041623	-0.00140083	-0.00088651	-0.00080886	-0.00108373	-0.00243032	-0.00115811	-0.00011317	-0.00162075	-0.00185191	-0.00063811	-0.00010289	-0.00126000	-0.00128799	-0.00119737	-0.00077001	-0.00148548	-0.00162787	-0.00110054	-0.00065372	-0.00224808	-0.00235917	-0.00120422	-0.00023935	-0.00159116	-0.00161843	-0.00054765	-0.00082620	-0.00166769	-0.00153313	-0.00075400	-0.00138719	-0.00220951	-0.00174701	-0.00074242	-0.00191964	-0.00205626	-0.00187814	-0.00065947	-0.00082521	-0.00267873	-0.00228229	-0.00204283	-0.00236927	-0.00253023	-0.00236389	-0.00229289	-0.00342869	-0.00285760	-0.00224215	-0.00305462	-0.00202914	-0.00258047	-0.00122024	-0.00209458	-0.00097528	-0.00215247	-0.00385569	-0.00311485	-0.00134009	-0.00313900	-0.00384302	-0.00199592	-0.00258414	-0.00456433	-0.00402691	-0.00280825	-0.00234047	-0.00308965	-0.00360600	-0.00212877	-0.00148045	-0.00549557	-0.00427996	-0.00216443	-0.00261465	-0.00553350	-0.00458458	-0.00341685	-0.00427065	-0.00756922	-0.00469364	-0.00425917	-0.00440495	-0.00745389	-0.00530372	-0.00352783	-0.00658242	-0.00544478	-0.00318857	-0.00521527	-0.00661742	-0.00378455	-0.00424337	-0.00671901	-0.00585358	-0.00530895	-0.00757144	-0.00601683	-0.00718020	-0.00639620	-0.00696401	-0.00440397	-0.00812327	-0.00528410	-0.00820731	-0.00500954	-0.00433265	-0.00443743	-0.01029999	-0.00491465	-0.00604228	-0.00649648	-0.00780381	-0.00445249	-0.00559066	-0.00805772	-0.00838563	-0.00574623	-0.00392929	-0.00636008	-0.00668683	-0.00332424	-0.00433958	-0.00594788	-0.00711643	-0.00646707	-0.00664938	-0.00619647	-0.00701684	-0.00599822	-0.00467991	-0.00606758	-0.00536774	-0.00563897	-0.00616689	-0.00864824	-0.00757893	-0.00413046	-0.00557717	-0.00629786	-0.00868730	-0.00781712	-0.00778706	-0.00443205	-0.00626761	-0.00508478	-0.00482554	-0.00427996	-0.00737422	-0.00673350	-0.00398381	-0.00324495	-0.00718785	-0.00518824	-0.00180530	-0.00454057	-0.00681616	-0.00485495	-0.00415490	-0.00440244	-0.00760121	-0.00333652	-0.00242360	-0.00498507	-0.00396712	-0.00284715	-0.00285462	-0.00461506	-0.00501568	-0.00250866	-0.00176138	-0.00477501	-0.00319924	-0.00235382	-0.00271665	-0.00263711	-0.00221122	-0.00203025	-0.00261022	-0.00392221	-0.00220227	-0.00302731	-0.00315881	-0.00310104	-0.00203083	-0.00197434	-0.00251099	-0.00107842	-0.00163107	-0.00233391	-0.00286962	-0.00255316	-0.00303562	-0.00363544	-0.00110479	-0.00178861	-0.00273257	-0.00196528	-0.00150968	-0.00170084	-0.00258517	-0.00244644	-0.00154172	-0.00195089	-0.00237600	-0.00289951	-0.00177526	-0.00145882	-0.00257243	-0.00267557	-0.00157324	-0.00157916	-0.00261263	-0.00214650	-0.00185984	-0.00253330	-0.00178313	-0.00242456	-0.00234224	-0.00200817	-0.00131009	-0.00163311	-0.00089004	-0.00207649	-0.00105277	-0.00126389	-0.00116804	-0.00143257	-0.00089379	-0.00085639	-0.00156257	-0.00086538	-0.00103867	-0.00144277	-0.00070332	-0.00123216	-0.00104828	-0.00155658	-0.00107458	-0.00124689	-0.00081252	-0.00131849	-0.00090515	-0.00073105	-0.00066678	-0.00160153	-0.00092004	-0.00134516	-0.00121992	-0.00130673	-0.00030547	0.52789527
-1.2997	0.28194498	-21.47483647	-0.12762460	1.48761851	-0.36296855	-1.32213080	-0.15593956	0.85436426	0.17499772	-1.29742455	0.08114448	0.29126233	-21.47483647	-0.08586837	0.12581267	-21.47483647	1.09603083	0.29427621	0.17791230	-21.47483647	-0.49860619	-21.47483647	0.32698670	-21.47483647	-21.47483647	-0.74390055	-21.47483647	-21.47483647	-21.47483647	0.78485566	2.11016798	0.03707956	0.55949758	0.40687466	0.36635992	0.13320613	-0.60208816	0.06324785	-0.10217051	0.04647077	0.00235838	0.02581865	-0.05438237	0.07660641	0.02205754	0.05448773	0.01082800	0.04052799	0.04583618	0.03967996	0.03825229	0.03668032	0.03407117	0.03628298	0.03028797	0.02252467	0.04012917	0.03894144	0.03286174	0.02233760	0.03905529	0.03424844	0.02597982	0.02619013	0.02682120	0.02059812	0.02608421	0.01853806	0.02482494	0.02437578	0.02136604	0.01730638	0.02295839	0.02035709	0.01834774	0.01646095	0.02027406	0.02050285	0.01144304	0.00546964	0.01035045	0.01965222	0.00123273	0.02194418	0.00477877	0.01790224	0.00270054	0.01921348	-0.00969503	0.01707489	0.00445664	0.00354046	-0.00414757	0.01331352	-0.00671410	0.00435039	0.01008531	0.01102203	0.01242267	0.00873006	0.02304596	0.02554571	0.02229260	0.01841163	0.02032849	0.01462649	0.01038569	0.00698281	0.00474590	0.01062737	0.00637602	0.01088362	0.01622207	0.01998184	0.01244593	-0.00110726	-0.01006978	-0.01247368	-0.01020637	-0.01094400	0.00762749	0.00922169	0.01182897	0.01743539	0.02210036	0.01261940	0.00532593	0.00080933	0.00218378	-0.00098817	-0.00028534	0.00146262	0.00095012	-0.00011121	0.00073173	0.00015098	0.00137435	-0.00072657	0.00021502	-0.00060741	0.00121689	0.00143629	-0.00145214	-0.00310982	-0.00056172	0.00012444	0.00085004	-0.00109919	0.00154404	-0.00135837	0.00018421	-0.00171225	-0.00087845	0.00118431	-0.00184679	-0.00272084	-0.00029550	0.00017229	-0.00102960	-0.00140805	0.00071803	0.00055466	-0.00154051	-0.00283850	-0.00076238	-0.00061558	-0.00170988	-0.00144686	-0.00053686	0.00052306	-0.00245559	-0.00237260	0.00010296	-0.00140275	-0.00075489	-0.00118623	-0.00099889	-0.00140786	-0.00112453	-0.00153114	-0.00146373	-0.00097348	-0.00244696	-0.00130357	-0.00245079	0.00038970	-0.00169012	-0.00231287	-0.00180707	-0.00134346	-0.00134025	-0.00130495	-0.00165190	-0.00006344	-0.00082868	-0.00353434	-0.00265078	-0.00057662	-0.00126873	-0.00174269	-0.00292633	-0.00062174	-0.00144459	-0.00307357	-0.00179171	-0.00021729	-0.00133675	-0.00236534	-0.00321921	-0.00032375	-0.00143721	-0.00232659	-0.00256625	-0.00093990	-0.00131305	-0.00225220	-0.00157449	-0.00164832	-0.00162779	-0.00260653	-0.00255886	-0.00096260	-0.00149894	-0.00341868	-0.00299784	-0.00172924	-0.00229537	-0.00145736	-0.00192468	-0.00083245	-0.00177882	-0.00187083	-0.00342073	-0.00040929	-0.00154029	-0.00239232	-0.00252321	-0.00058168	-0.00113172	-0.00163150	-0.00236530	-0.00067877	-0.00134777	-0.00268338	-0.00293770	-0.00031373	-0.00100325	-0.00150439	-0.00252971	-0.00166151	-0.00130717	-0.00253888	-0.00142714	-0.00062582	-0.00171569	-0.00293513	-0.00232111	-0.00011402	-0.00187951	-0.00167111	-0.00150436	-0.00083800	-0.00189465	-0.00208977	-0.00273737	-0.00164029	-0.00081139	-0.00253282	-0.00235216	-0.00137450	-0.00128533	-0.00221712	-0.00195938	-0.00108394	-0.00160792	-0.00197168	-0.00226027	-0.00161283	-0.00134783	-0.00246319	-0.00241676	-0.00190731	-0.00138846	-0.00189496	-0.00252255	-0.00121189	-0.00165896	-0.00183851	-0.00272440	-0.00204851	-0.00079621	-0.00225253	-0.00334487	-0.00187024	-0.00171012	-0.00271044	-0.00355606	-0.00144587	-0.00189503	-0.00299141	-0.00234532	-0.00322818	-0.00252321	-0.00366288	-0.00363036	-0.00327934	-0.00339438	-0.00353366	-0.00315070	-0.00327543	-0.00275451	-0.00370826	-0.00253010	-0.00296639	-0.00307527	-0.00371995	-0.00507306	-0.00301183	-0.00365831	-0.00487613	-0.00569217	-0.00408341	-0.00455188	-0.00572777	-0.00428486	-0.00483545	-0.00326236	-0.00479596	-0.00680472	-0.00455451	-0.00432372	-0.00654258	-0.00603612	-0.00406853	-0.00431227	-0.00804830	-0.00639329	-0.00474326	-0.00415733	-0.00750430	-0.00702552	-0.00646647	-0.00690582	-0.00909911	-0.00961957	-0.00624977	-0.00643669	-0.00820688	-0.00729685	-0.00668782	-0.00496528	-0.00816416	-0.00851233	-0.00687193	-0.00576458	-0.01040002	-0.00971540	-0.00803009	-0.00907460	-0.01066784	-0.00932503	-0.00655791	-0.00888961	-0.00961247	-0.00974868	-0.01002805	-0.00920218	-0.01039359	-0.01113228	-0.00935551	-0.00993077	-0.00881939	-0.01156807	-0.00800380	-0.00761972	-0.01006773	-0.01227757	-0.00939905	-0.00876651	-0.01105471	-0.01177112	-0.00812459	-0.00669110	-0.01083086	-0.00985991	-0.00924582	-0.00748141	-0.00821273	-0.01141747	-0.00672365	-0.00753066	-0.01112273	-0.00909795	-0.00888252	-0.00831586	-0.01116009	-0.01260241	-0.00670791	-0.00765070	-0.01130860	-0.00660939	-0.00699278	-0.00778875	-0.00917220	-0.00853179	-0.00696200	-0.00635327	-0.01060688	-0.00853548	-0.00495922	-0.00638407	-0.00715975	-0.00829924	-0.00693428	-0.00531859	-0.00613296	-0.01038761	-0.00696368	-0.00501831	-0.00681333	-0.00714328	-0.00729240	-0.00449041	-0.00720007	-0.00591210	-0.00737633	-0.00498803	-0.00579509	-0.00464415	-0.00363353	-0.00349669	-0.00457093	-0.00519806	-0.00450893	-0.00354595	-0.00444870	-0.00429394	-0.00393573	-0.00291899	-0.00553080	-0.00472227	-0.00445544	-0.00361265	-0.00549585	-0.00380728	-0.00254157	-0.00366863	-0.00439872	-0.00369527	-0.00420377	-0.00380791	-0.00401368	-0.00338184	-0.00363052	-0.00339380	-0.00372210	-0.00439836	-0.00427962	-0.00376968	-0.00465447	-0.00315176	-0.00400045	-0.00348430	-0.00394119	-0.00357783	-0.00516609	-0.00288884	-0.00410994	-0.00281181	-0.00354535	-0.00377070	-0.00351747	-0.00378782	-0.00448356	-0.00347891	-0.00286979	-0.00288839	-0.00332718	-0.00271313	-0.00410187	-0.00296942	-0.00340796	-0.00226080	-0.00311011	-0.00221583	-0.00216580	-0.00155009	-0.00202044	-0.00211406	-0.00125761	-0.00184260	-0.00220232	-0.00164069	-0.00229238	-0.00148303	-0.00228403	-0.00151680	-0.00227858	-0.00182513	-0.00225767	-0.00234604	-0.00198527	-0.00130812	-0.00193400	-0.00182836	-0.00204647	-0.00157356	-0.00186556	-0.00138507	-0.00263726	-0.00079307	-0.06013468
-1.1997	-1.70780170	-0.68298133	0.16587232	0.59264386	0.30480915	0.00266361	0.56013036	0.12111633	-0.16237258	-0.53963725	-0.38888001	-1.02245438	-0.37043667	-0.58180913	-21.47483647	1.06998351	-0.44455588	1.52450204	-21.47483647	-21.47483647	-21.47483647	-21.47483647	0.31796229	0.58374155	-1.86244619	-0.09449977	-21.47483647	-21.47483647	-0.31668001	-21.47483647	0.26623532	0.14619221	0.96136577	-0.43200048	0.30766315	-1.13229085	0.05366483	-0.05267799	0.03933616	-0.00050512	0.06565795	-0.00468291	-0.04205091	0.00910449	0.00241762	0.04022591	0.03963111	0.04236084	0.03608917	0.02681064	0.04513123	0.04713810	0.02535240	0.03659176	0.03830479	0.02704374	0.03149852	0.03677351	0.03348248	0.02486538	0.03436732	0.03404279	0.02924770	0.02273552	0.02868403	0.02550868	0.02453892	0.01985493	0.02807770	0.02176624	0.01936656	0.01949403	0.02432955	0.01887985	0.01421946	0.01617113	0.02160683	0.01835178	0.01281811	0.00988286	0.01358516	0.01411420	0.00173487	0.01671021	0.01654443	0.01328738	0.00251853	0.01593995	-0.00965199	0.00629684	0.00657102	0.00664392	0.00041467	0.01855554	0.00220968	0.01412476	0.00725021	0.01247247	0.01147563	0.00593704	0.01525948	0.01685346	0.00879756	0.00434512	0.01282346	0.02197754	0.02186453	0.02076868	0.03564264	0.04808544	0.04687165	0.04314657	0.04893406	0.06515312	0.05394073	0.04250535	0.02194685	-0.00203606	-0.01902688	-0.02181466	-0.00742792	-0.00103207	0.00651057	0.00850497	0.00790646	0.00255265	0.00074132	0.00291690	0.00260632	-0.00241999	-0.00246964	0.00163854	0.00076991	-0.00035167	0.00039131	0.00273529	0.00213603	-0.00045206	0.00060186	0.00055294	-0.00025461	0.00199342	0.00032870	-0.00083791	-0.00174759	-0.00026952	0.00262652	-0.00108616	-0.00007405	0.00127758	-0.00036868	-0.00093037	-0.00097088	0.00039438	-0.00150151	-0.00131377	-0.00065247	-0.00005843	0.00016863	-0.00082885	0.00041610	0.00040206	-0.00156784	-0.00191917	0.00113916	0.00016069	-0.00237176	-0.00071638	0.00005073	-0.00005096	-0.00175005	-0.00033250	-0.00053502	0.00008660	0.00038234	0.00018972	-0.00068926	-0.00089568	-0.00114691	-0.00058397	-0.00028815	-0.00121267	-0.00075504	0.00062500	-0.00150580	0.00030004	-0.00047414	-0.00010321	-0.00096456	-0.00032439	-0.00074844	0.00035217	-0.00091361	0.00084639	-0.00022389	-0.00186234	-0.00248788	0.00068158	0.00080205	-0.00108329	-0.00218199	-0.00025569	-0.00122289	-0.00097685	-0.00195054	0.00046873	-0.00013348	-0.00133305	-0.00108030	0.00038976	-0.00064634	-0.00169492	-0.00109754	-0.00034324	-0.00075661	-0.00016733	-0.00050524	-0.00105924	-0.00074240	-0.00027264	-0.00120236	-0.00151666	-0.00112836	-0.00169632	-0.00289112	-0.00073355	-0.00222084	0.00060634	-0.00164730	-0.00077495	-0.00062265	-0.00087364	-0.00216956	-0.00123264	-0.00041122	-0.00085415	-0.00231829	-0.00040557	-0.00033636	-0.00127412	-0.00184378	0.00017578	0.00043625	-0.00173477	-0.00220542	-0.00001822	-0.00042534	-0.00049659	-0.00234605	0.00019194	-0.00099111	-0.00241186	-0.00145013	0.00023609	-0.00099188	-0.00189936	-0.00194743	-0.00041532	-0.00159894	-0.00036579	-0.00098768	0.00038359	-0.00042494	-0.00055586	-0.00180636	-0.00073365	-0.00081065	-0.00151554	-0.00235235	-0.00064223	-0.00121130	-0.00152303	-0.00104900	-0.00125374	-0.00095477	-0.00109475	-0.00219095	-0.00112455	-0.00105393	-0.00202340	-0.00251682	-0.00071129	-0.00142822	-0.00121295	-0.00185645	-0.00085505	-0.00107239	-0.00130770	-0.00205972	-0.00078083	-0.00060746	-0.00157005	-0.00185570	-0.00080025	-0.00178689	-0.00207222	-0.00222840	-0.00010319	-0.00097723	-0.00197369	-0.00192420	-0.00180822	-0.00144133	-0.00205498	-0.00237148	-0.00112900	-0.00291451	-0.00365997	-0.00166323	-0.00262399	-0.00190601	-0.00261086	-0.00149336	-0.00243490	-0.00210606	-0.00279023	-0.00327174	-0.00263003	-0.00213782	-0.00292914	-0.00227536	-0.00226931	-0.00318692	-0.00391090	-0.00308152	-0.00307969	-0.00228382	-0.00356282	-0.00442446	-0.00259679	-0.00318665	-0.00530481	-0.00567482	-0.00212549	-0.00282261	-0.00468743	-0.00457087	-0.00316150	-0.00315589	-0.00697523	-0.00459080	-0.00432055	-0.00422890	-0.00761998	-0.00604736	-0.00352335	-0.00516246	-0.00500748	-0.00547000	-0.00403585	-0.00252178	-0.00336278	-0.00493332	-0.00598513	-0.00539249	-0.00730330	-0.00798437	-0.00614055	-0.00637170	-0.00792280	-0.00757613	-0.00776579	-0.00584538	-0.00550370	-0.00836508	-0.00545156	-0.00830383	-0.00728040	-0.00901288	-0.00625029	-0.00547903	-0.00775377	-0.00894324	-0.00578634	-0.00819377	-0.00545736	-0.00978322	-0.00850214	-0.00602685	-0.00712368	-0.00851135	-0.00492483	-0.00543480	-0.00641964	-0.00934303	-0.00781102	-0.00625617	-0.00842280	-0.00924760	-0.00709561	-0.00688896	-0.00838138	-0.00506730	-0.00462163	-0.00569385	-0.00755991	-0.00623941	-0.00526639	-0.00708644	-0.00854779	-0.00637719	-0.00468732	-0.00582545	-0.00752422	-0.00508173	-0.00533879	-0.00459421	-0.00684111	-0.00789374	-0.00425500	-0.00440909	-0.00357198	-0.00510497	-0.00342808	-0.00372205	-0.00514482	-0.00534813	-0.00624920	-0.00495150	-0.00780285	-0.00527697	-0.00546310	-0.00373756	-0.00493904	-0.00699392	-0.00456318	-0.00285824	-0.00462146	-0.00345394	-0.00244238	-0.00212168	-0.00441890	-0.00569176	-0.00274679	-0.00261640	-0.00275222	-0.00289967	-0.00206597	-0.00231514	-0.00436287	-0.00297922	-0.00297132	-0.00310936	-0.00438598	-0.00272384	-0.00195577	-0.00294534	-0.00258873	-0.00233375	-0.00288948	-0.00359931	-0.00421858	-0.00218533	-0.00376504	-0.00322792	-0.00290591	-0.00240620	-0.00308169	-0.00280866	-0.00345633	-0.00185483	-0.00221379	-0.00260067	-0.00295142	-0.00312624	-0.00330116	-0.00214000	-0.00235253	-0.00275091	-0.00325833	-0.00204250	-0.00238632	-0.00303208	-0.00227492	-0.00210716	-0.00268596	-0.00236087	-0.00232832	-0.00202901	-0.00276938	-0.00229328	-0.00222448	-0.00133673	-0.00218221	-0.00200122	-0.00107631	-0.00120020	-0.00142812	-0.00170434	-0.00160210	-0.00142652	-0.00115014	-0.00149398	-0.00134194	-0.00159288	-0.00252331	-0.00105921	-0.00192034	-0.00145538	-0.00162680	-0.00146329	-0.00137586	-0.00120362	-0.00132834	-0.00113671	-0.00125415	-0.00121415	-0.00149372	-0.00118513	-0.00184385	-0.00084407	-21.47483647
-1.0997	-21.47483647	0.16980148	0.84480113	-0.14276352	-1.21411085	2.50388503	0.34664599	0.05522762	-21.47483647	-0.29391239	-0.14344288	-0.24192312	-0.18483991	0.80903558	-21.47483647	-0.38868769	-0.70201579	-0.27981349	-0.37198432	-21.47483647	-0.13451125	-21.47483647	0.56367838	-21.47483647	-21.47483647	-1.55888808	0.47413789	-21.47483647	-21.47483647	-21.47483647	-0.46453449	0.22736168	-21.47483647	-0.05519634	0.48454883	0.34644223	-0.02355072	0.02940829	0.11635694	-0.12701216	0.02825372	0.13533978	0.02060988	-0.00365616	0.01957785	0.01117909	0.04616912	0.04360613	0.04280065	0.04176412	0.03949579	0.03594180	0.04231548	0.03867960	0.02716635	0.02271474	0.02890951	0.04078767	0.03335248	0.02166137	0.03572051	0.03973969	0.02639994	0.02259948	0.03077134	0.02646578	0.02671811	0.01915923	0.02718346	0.02346063	0.01761524	0.01750628	0.02233394	0.02096550	0.01679645	0.01604925	0.02179140	0.02120639	0.01147519	0.00988612	0.01187465	0.01253703	-0.00162513	0.00996607	0.00284128	0.01395359	-0.01340453	0.01120097	-0.01298522	0.01009984	0.00050382	0.00507209	0.00437626	0.01275974	0.00347435	0.00902703	0.00649266	0.01340463	0.01658679	0.00848482	0.01665424	0.01859738	0.01076112	0.00520910	0.00721704	0.00263359	-0.00094562	-0.01745281	-0.01343489	-0.01200009	-0.00601103	-0.00217343	0.01789334	0.03097599	0.02825820	0.02127838	0.02062602	0.01819860	0.01919891	0.01249360	0.00935760	-0.00318374	0.00170962	0.00721810	0.01197159	0.00538539	-0.00175796	-0.00822519	-0.00780829	-0.01065451	-0.00903972	-0.00492652	-0.00337747	-0.00491315	-0.00190120	-0.00030978	0.00042146	-0.00188424	0.00022766	-0.00127997	0.00026198	0.00133911	-0.00121438	-0.00127711	-0.00102085	-0.00181579	0.00026001	-0.00230268	-0.00009738	0.00001494	-0.00033278	-0.00260354	-0.00069756	0.00167037	-0.00236809	-0.00280337	-0.00049277	0.00020726	-0.00139693	-0.00241215	-0.00008939	0.00106706	-0.00060971	-0.00307510	-0.00032559	-0.00174122	-0.00212559	-0.00245980	-0.00029680	-0.00143711	-0.00249952	-0.00076693	-0.00025150	-0.00048706	0.00005420	-0.00139267	-0.00061405	-0.00168519	-0.00126817	-0.00205028	-0.00144059	-0.00133844	-0.00053469	-0.00190119	-0.00211198	-0.00098683	-0.00089791	-0.00131815	-0.00235409	-0.00088056	-0.00086580	-0.00202005	-0.00172854	-0.00044136	-0.00008599	-0.00245440	-0.00269407	-0.00033326	-0.00073332	-0.00330264	-0.00365076	-0.00053008	-0.00128364	-0.00247663	-0.00245125	-0.00045347	-0.00092611	-0.00227905	-0.00282267	-0.00018155	-0.00131952	-0.00309255	-0.00265377	-0.00018939	-0.00121182	-0.00215538	-0.00170152	-0.00161268	-0.00166008	-0.00190990	-0.00137777	-0.00119041	-0.00202922	-0.00288654	-0.00353245	-0.00133194	-0.00153254	-0.00053003	-0.00193286	-0.00053054	-0.00109819	-0.00153140	-0.00297189	-0.00158177	-0.00036387	-0.00143897	-0.00275152	-0.00061540	-0.00104466	-0.00170710	-0.00246819	-0.00126314	-0.00052372	-0.00294229	-0.00227171	-0.00103177	-0.00054435	-0.00071477	-0.00241384	-0.00133962	-0.00133800	-0.00268427	-0.00147264	-0.00135026	-0.00110019	-0.00279114	-0.00250633	-0.00003531	-0.00195058	-0.00132792	-0.00161997	-0.00105402	-0.00082803	-0.00204300	-0.00267097	-0.00200739	-0.00043144	-0.00214743	-0.00303610	-0.00162954	-0.00068002	-0.00236942	-0.00192280	-0.00124900	-0.00067288	-0.00177096	-0.00232844	-0.00215854	-0.00098636	-0.00222520	-0.00241849	-0.00175785	-0.00125963	-0.00267346	-0.00287922	-0.00132703	-0.00144497	-0.00192321	-0.00277115	-0.00217631	-0.00095459	-0.00257966	-0.00252540	-0.00151007	-0.00169635	-0.00241436	-0.00318489	-0.00195619	-0.00190511	-0.00364171	-0.00260084	-0.00221248	-0.00268978	-0.00329921	-0.00272839	-0.00203488	-0.00296851	-0.00408147	-0.00173531	-0.00235413	-0.00352554	-0.00426002	-0.00180458	-0.00347136	-0.00276639	-0.00310334	-0.00301665	-0.00396636	-0.00304823	-0.00431044	-0.00451221	-0.00390303	-0.00300933	-0.00484357	-0.00454890	-0.00406007	-0.00269282	-0.00446744	-0.00559756	-0.00356580	-0.00372156	-0.00600201	-0.00701791	-0.00272419	-0.00530346	-0.00843672	-0.00696739	-0.00365430	-0.00398899	-0.00713801	-0.00715307	-0.00445383	-0.00394004	-0.00707210	-0.00714443	-0.00387146	-0.00807935	-0.00802975	-0.00605603	-0.00636172	-0.00575695	-0.00602663	-0.00684497	-0.00764680	-0.00737701	-0.01058952	-0.00891822	-0.00780536	-0.00870700	-0.01272409	-0.00783975	-0.00659526	-0.00518434	-0.00817197	-0.00670071	-0.00809826	-0.00638229	-0.01022551	-0.01150200	-0.00588738	-0.00708841	-0.00691179	-0.01137175	-0.00988275	-0.00927307	-0.00937945	-0.01178683	-0.01024230	-0.00747948	-0.00800061	-0.01105319	-0.00701849	-0.00514809	-0.00898849	-0.00820700	-0.00828469	-0.00716129	-0.01065047	-0.01003219	-0.00785654	-0.00917200	-0.00987214	-0.00809902	-0.00624240	-0.00665447	-0.01087152	-0.00984181	-0.00709464	-0.00761367	-0.01159771	-0.00865451	-0.00699277	-0.00722146	-0.00809985	-0.00713823	-0.00833898	-0.00619225	-0.00929171	-0.00755720	-0.00625049	-0.00619013	-0.00608608	-0.00988011	-0.00971091	-0.00407990	-0.00755534	-0.00855509	-0.00868671	-0.00601815	-0.00578305	-0.00732502	-0.00633384	-0.00531609	-0.00724073	-0.00621681	-0.00590329	-0.00403931	-0.00667826	-0.00598919	-0.00306487	-0.00286367	-0.00410577	-0.00612813	-0.00486687	-0.00352385	-0.00336952	-0.00346157	-0.00411715	-0.00325181	-0.00538242	-0.00377203	-0.00369691	-0.00351634	-0.00473255	-0.00331291	-0.00226563	-0.00327408	-0.00326585	-0.00318705	-0.00323767	-0.00271553	-0.00309052	-0.00274890	-0.00368774	-0.00304827	-0.00308419	-0.00326319	-0.00397264	-0.00356290	-0.00436411	-0.00281985	-0.00467572	-0.00213975	-0.00247901	-0.00374959	-0.00486373	-0.00290888	-0.00441747	-0.00391682	-0.00423418	-0.00353063	-0.00244584	-0.00368620	-0.00410183	-0.00247856	-0.00333097	-0.00292548	-0.00284008	-0.00305380	-0.00330027	-0.00276293	-0.00283001	-0.00123768	-0.00268731	-0.00185466	-0.00180954	-0.00137771	-0.00193019	-0.00156247	-0.00196126	-0.00203353	-0.00125666	-0.00152434	-0.00253708	-0.00144778	-0.00227941	-0.00149932	-0.00239422	-0.00193211	-0.00187833	-0.00166000	-0.00179886	-0.00119938	-0.00179441	-0.00125322	-0.00217492	-0.00146308	-0.00188303	-0.00144651	-0.00243469	-0.00114695	-0.23512513
-0.9997	0.64121133	-21.47483647	-0.62029091	-0.74313787	-0.09104660	1.25633919	0.31026896	-1.17466633	-0.28751896	0.60631894	-2.46237397	1.24719644	1.08819008	-0.06409132	-0.68964713	-0.85830945	-0.54664338	0.33313254	-21.47483647	0.03268982	-0.47067976	-21.47483647	-1.55962560	-21.47483647	-1.06865513	0.14258400	-0.96422786	-21.47483647	-21.47483647	-21.47483647	-1.70810091	-0.19115488	0.37147421	0.21986057	0.26209594	-0.60680507	0.25632704	-0.03089922	-0.01828831	-0.08799910	-0.04318276	-0.04269254	0.02227176	0.04733798	0.02356133	0.04078942	0.02354918	0.03177397	0.06250602	0.02535285	0.03219903	0.03569606	0.03304753	0.04415105	0.03296421	0.03358809	0.04265490	0.03554301	0.03409658	0.02233743	0.03112901	0.03163029	0.02485272	0.02585348	0.02444218	0.02566548	0.02681100	0.02243509	0.02473629	0.02032224	0.02062329	0.02038416	0.02278400	0.01998945	0.01694660	0.01454867	0.01899716	0.01794946	0.01335638	0.00703326	0.01287586	0.01604009	-0.00198958	0.00725135	0.00813494	0.02104513	-0.00570733	0.01487137	-0.00685015	0.00732183	0.00256944	0.00921139	0.00793084	0.01384449	0.00582434	0.01821019	0.00890424	0.01120220	0.00882902	0.01161234	0.01924554	0.01506894	0.01064561	0.00820625	0.00776732	0.00577861	-0.00156250	-0.00449831	-0.00462753	0.00493631	0.01326533	0.01900654	0.02700200	0.03142261	0.02292385	0.00599877	-0.00503952	-0.00607713	-0.00537256	-0.00961103	-0.00622356	-0.00907072	-0.00129704	0.00670396	0.01530304	0.00961588	0.00452226	0.00235235	0.00459339	-0.00179422	-0.00845816	-0.01214366	-0.01046360	-0.01314101	-0.01502879	-0.01221399	-0.00910609	-0.00832585	-0.00663081	-0.00515911	-0.00070444	-0.00106879	-0.00301646	-0.00148014	-0.00109981	-0.00163822	0.00061952	-0.00188410	0.00022111	-0.00040825	-0.00010116	-0.00104797	0.00013241	0.00138672	-0.00141675	-0.00267953	0.00003374	0.00003757	-0.00126681	-0.00030639	-0.00103338	-0.00011370	-0.00145585	-0.00150246	-0.00108203	-0.00102655	-0.00153476	-0.00187900	-0.00074782	-0.00030392	-0.00241219	-0.00124606	-0.00079827	0.00041068	-0.00115480	-0.00167392	-0.00079230	-0.00100536	-0.00048650	-0.00200600	-0.00160875	-0.00110439	-0.00206360	-0.00086247	-0.00137879	-0.00031705	-0.00116793	-0.00198455	-0.00065671	-0.00040646	-0.00160363	-0.00144220	-0.00137762	-0.00127043	-0.00127288	-0.00272022	-0.00221613	-0.00104358	-0.00037614	-0.00094163	-0.00282855	-0.00093039	-0.00083946	-0.00172400	-0.00307645	-0.00096816	-0.00071119	-0.00215457	-0.00308911	0.00019285	-0.00099971	-0.00189094	-0.00177402	-0.00014117	-0.00076839	-0.00236537	-0.00116328	-0.00000066	-0.00160412	-0.00226259	-0.00144137	-0.00093557	-0.00132898	-0.00313225	-0.00278032	-0.00079929	-0.00199430	-0.00101360	-0.00286730	-0.00117064	-0.00074334	-0.00263709	-0.00207734	-0.00152554	-0.00090173	-0.00242653	-0.00273605	-0.00079201	-0.00157764	-0.00190042	-0.00190980	-0.00079806	-0.00048431	-0.00166946	-0.00260012	-0.00039311	-0.00027271	-0.00101983	-0.00241012	-0.00085126	-0.00103740	-0.00249925	-0.00232426	-0.00056927	-0.00120405	-0.00305052	-0.00218530	-0.00040703	-0.00177450	-0.00094871	-0.00126259	0.00018023	-0.00115805	-0.00191180	-0.00292700	-0.00159458	-0.00060341	-0.00258320	-0.00200819	-0.00090770	-0.00093998	-0.00252172	-0.00169016	-0.00116152	-0.00185240	-0.00220654	-0.00220626	-0.00135185	-0.00164479	-0.00296349	-0.00245794	-0.00198848	-0.00122509	-0.00187872	-0.00223982	-0.00095776	-0.00149225	-0.00128576	-0.00340581	-0.00214170	-0.00139447	-0.00248778	-0.00288956	-0.00182826	-0.00249892	-0.00197077	-0.00241204	-0.00184474	-0.00244110	-0.00252384	-0.00277909	-0.00267542	-0.00186026	-0.00253475	-0.00260481	-0.00206994	-0.00311903	-0.00450021	-0.00374737	-0.00316359	-0.00322743	-0.00449050	-0.00232873	-0.00247156	-0.00302415	-0.00381993	-0.00335261	-0.00290527	-0.00155541	-0.00598742	-0.00373322	-0.00282481	-0.00397174	-0.00624260	-0.00424292	-0.00381848	-0.00300824	-0.00452374	-0.00617010	-0.00477441	-0.00414316	-0.00724500	-0.00571299	-0.00479576	-0.00365081	-0.00699933	-0.00569920	-0.00521260	-0.00538427	-0.00673992	-0.00648956	-0.00655936	-0.00633326	-0.00910384	-0.00936577	-0.00514281	-0.00722143	-0.00914635	-0.00596287	-0.00739301	-0.00571601	-0.00693422	-0.00740102	-0.00887669	-0.00626551	-0.00924842	-0.00761493	-0.00745229	-0.00872009	-0.01088550	-0.01071067	-0.00642989	-0.00926048	-0.00913435	-0.00945040	-0.00622408	-0.00645698	-0.01076955	-0.01110088	-0.00767225	-0.00993690	-0.00927418	-0.01025782	-0.01052389	-0.01101158	-0.00801683	-0.01220729	-0.01073549	-0.00726108	-0.00746839	-0.01067315	-0.00478342	-0.00690488	-0.00995501	-0.00977209	-0.00824154	-0.00702279	-0.00940033	-0.00961784	-0.00725722	-0.00986772	-0.00846316	-0.00922021	-0.00781119	-0.00867293	-0.01101859	-0.01084865	-0.00753785	-0.00679340	-0.01069374	-0.00934939	-0.00769005	-0.00774415	-0.00904050	-0.00869533	-0.00824737	-0.00512320	-0.00877580	-0.00946419	-0.00733506	-0.00603852	-0.00779999	-0.00927498	-0.00653182	-0.00495386	-0.01004294	-0.00791684	-0.00877643	-0.00779427	-0.00684350	-0.00778174	-0.00724579	-0.00515097	-0.00714755	-0.00565837	-0.00588850	-0.00622469	-0.00629737	-0.00640824	-0.00471668	-0.00250816	-0.00535541	-0.00603325	-0.00387964	-0.00354432	-0.00438254	-0.00413327	-0.00430370	-0.00414555	-0.00437980	-0.00363778	-0.00367336	-0.00351630	-0.00542176	-0.00428586	-0.00359443	-0.00329715	-0.00422029	-0.00472164	-0.00397158	-0.00342314	-0.00383819	-0.00359279	-0.00337052	-0.00389324	-0.00509746	-0.00320709	-0.00445807	-0.00308481	-0.00474346	-0.00396820	-0.00299531	-0.00296488	-0.00302766	-0.00323291	-0.00485297	-0.00372393	-0.00424255	-0.00289141	-0.00455613	-0.00358036	-0.00360839	-0.00344220	-0.00401821	-0.00262524	-0.00294909	-0.00355887	-0.00327736	-0.00262404	-0.00370123	-0.00283658	-0.00307523	-0.00140978	-0.00258903	-0.00245469	-0.00145886	-0.00158669	-0.00184992	-0.00235103	-0.00202056	-0.00205259	-0.00199308	-0.00230739	-0.00195308	-0.00148483	-0.00224449	-0.00137628	-0.00200428	-0.00190507	-0.00189221	-0.00166009	-0.00154168	-0.00159237	-0.00177279	-0.00135983	-0.00187207	-0.00184077	-0.00205411	-0.00186177	-0.00240122	-0.00103911	-1.39519691
-0.9497	0.40614432	-0.44692545	-0.92153543	0.54053545	0.83452111	0.76897877	-21.47483647	-0.58586423	0.21952561	0.03197507	-1.91711605	0.03132552	0.67176080	-0.05286503	-1.84806387	-1.83568323	0.00457640	-0.77878511	-0.28871030	-21.47483647	1.18633544	-21.47483647	-0.64316499	-21.47483647	-21.47483647	-0.00666533	-0.82980096	0.31799001	-21.47483647	-0.50292772	-21.47483647	0.48176551	-21.47483647	0.32496884	0.43966266	-0.22982487	-0.20051534	0.06161401	0.07311194	-0.02894687	0.00299843	0.08918881	-0.05945124	0.01015218	0.03419556	0.02464466	-0.01078453	0.02990585	0.04501460	0.02785229	0.02423516	0.04302994	0.03712543	0.03451677	0.02729074	0.02689789	0.02655207	0.03571337	0.03385307	0.02616282	0.03292462	0.03328154	0.02973768	0.02687649	0.02482729	0.02465787	0.02623867	0.02035591	0.02230134	0.02333409	0.01984783	0.01542742	0.02015123	0.01785296	0.01794582	0.01332097	0.01533114	0.01972338	0.01348362	0.00875918	0.01437514	0.01669629	0.00297589	0.00922314	0.01618739	0.02935343	-0.00959695	0.01036402	-0.00976588	0.01553083	-0.00083182	0.00795322	0.00181513	0.01938491	0.00457487	0.01599559	0.01113785	0.01631654	0.00981397	0.01227681	0.01927159	0.02110670	0.01047376	0.01393321	0.01077482	0.00498071	0.00811074	0.00121547	0.00044613	0.02102589	0.02528355	0.03160951	0.02977075	0.04685906	0.03998436	0.01520952	-0.00179468	-0.00700942	-0.00610943	-0.01233961	-0.00804745	-0.01469255	-0.00982023	-0.00530344	0.00764360	0.01247496	0.01176857	0.01228156	0.01444132	0.00960909	0.00673407	0.00471587	0.00169201	-0.00590203	-0.00961133	-0.00977761	-0.01126656	-0.01553933	-0.01178406	-0.01014483	-0.00801500	-0.00583079	-0.00669812	-0.00432572	-0.00132916	-0.00159533	0.00021421	-0.00181242	0.00086338	0.00065692	-0.00173187	-0.00063803	0.00010281	0.00178747	-0.00014558	-0.00094002	-0.00038985	-0.00025750	-0.00095646	0.00025298	-0.00078127	0.00116792	-0.00040721	-0.00053160	-0.00116823	-0.00043512	-0.00022048	-0.00115961	-0.00168200	-0.00052758	-0.00242458	-0.00043789	0.00051038	-0.00013956	-0.00052326	-0.00076214	-0.00070087	-0.00014454	-0.00090609	-0.00083206	-0.00057613	-0.00054942	-0.00215918	-0.00033249	-0.00132424	-0.00005403	-0.00104495	-0.00024545	-0.00024492	0.00004423	-0.00102917	-0.00089102	-0.00058997	0.00107348	-0.00015886	-0.00179114	-0.00150581	0.00069402	-0.00043646	-0.00063632	-0.00241385	-0.00051014	-0.00044556	-0.00143613	-0.00199681	0.00007085	0.00076302	-0.00016837	-0.00215398	0.00040669	0.00014863	-0.00065040	-0.00202955	0.00054322	-0.00017046	-0.00100568	-0.00091027	0.00076731	-0.00057938	-0.00170003	-0.00151656	-0.00018127	-0.00108302	-0.00202925	-0.00159387	0.00007394	-0.00235539	-0.00081533	-0.00119651	-0.00085581	-0.00160939	-0.00032761	-0.00197183	-0.00035286	-0.00022159	-0.00146644	-0.00197097	-0.00011980	-0.00049347	-0.00074991	-0.00161204	0.00006241	-0.00027307	-0.00100884	-0.00196028	-0.00005363	0.00024048	-0.00065435	-0.00121360	-0.00057919	-0.00098445	-0.00110727	-0.00097705	-0.00079620	0.00018554	-0.00211693	-0.00214158	0.00051577	-0.00111748	-0.00108036	-0.00142410	-0.00021632	-0.00118715	-0.00133472	-0.00241660	-0.00062723	-0.00042364	-0.00140365	-0.00208345	-0.00032713	-0.00116163	-0.00201264	-0.00169304	-0.00063381	-0.00179678	-0.00155654	-0.00147213	-0.00111892	-0.00139221	-0.00220800	-0.00179121	-0.00044920	-0.00098114	-0.00075444	-0.00182508	-0.00137356	-0.00091863	-0.00045997	-0.00158279	-0.00169351	-0.00090925	-0.00174270	-0.00264072	-0.00120622	-0.00154003	-0.00148492	-0.00252931	-0.00145507	-0.00079175	-0.00305144	-0.00225373	-0.00123941	-0.00054811	-0.00182655	-0.00203171	-0.00157851	-0.00282313	-0.00277379	-0.00217600	-0.00237942	-0.00194833	-0.00327310	-0.00121629	-0.00172455	-0.00117327	-0.00367406	-0.00273704	-0.00167341	-0.00224384	-0.00325426	-0.00416025	-0.00148554	-0.00386847	-0.00516611	-0.00356096	-0.00404965	-0.00258696	-0.00329784	-0.00467967	-0.00388724	-0.00289551	-0.00537493	-0.00355856	-0.00289449	-0.00400974	-0.00394049	-0.00562811	-0.00310727	-0.00378682	-0.00574943	-0.00568060	-0.00575066	-0.00565602	-0.00466348	-0.00684008	-0.00379871	-0.00519329	-0.00393559	-0.00656854	-0.00470773	-0.00450675	-0.00485272	-0.00728542	-0.00601646	-0.00545622	-0.00825233	-0.00893347	-0.00437254	-0.00647927	-0.00879196	-0.00881586	-0.00299864	-0.00631399	-0.00822238	-0.00731803	-0.00290514	-0.00808595	-0.00600761	-0.00869501	-0.00496762	-0.00752087	-0.00649952	-0.00808776	-0.00655271	-0.00634375	-0.00639954	-0.00966391	-0.00592109	-0.00695431	-0.00833289	-0.00887676	-0.00483643	-0.00680896	-0.00776984	-0.00730999	-0.00621633	-0.00416540	-0.00726675	-0.00863461	-0.00674611	-0.00528698	-0.00770056	-0.00787198	-0.00919579	-0.00614984	-0.00925648	-0.00808185	-0.00685026	-0.00463988	-0.00765192	-0.00899668	-0.00481800	-0.00590816	-0.00795559	-0.00765668	-0.00527009	-0.00541327	-0.00706151	-0.00759248	-0.00362536	-0.00503792	-0.00473016	-0.00539873	-0.00556459	-0.00315957	-0.00587783	-0.00822489	-0.00624843	-0.00530399	-0.00550460	-0.00496296	-0.00510390	-0.00492308	-0.00463901	-0.00544585	-0.00561417	-0.00446623	-0.00407145	-0.00475617	-0.00321674	-0.00230600	-0.00377704	-0.00528519	-0.00321963	-0.00308258	-0.00266325	-0.00402904	-0.00402952	-0.00258885	-0.00408412	-0.00369133	-0.00347911	-0.00335679	-0.00369866	-0.00288085	-0.00204542	-0.00266168	-0.00409217	-0.00294346	-0.00252043	-0.00357457	-0.00310349	-0.00341951	-0.00247158	-0.00183772	-0.00501631	-0.00299131	-0.00256721	-0.00286088	-0.00351806	-0.00232183	-0.00259273	-0.00268743	-0.00295883	-0.00258209	-0.00451212	-0.00294848	-0.00235836	-0.00248252	-0.00326581	-0.00251449	-0.00263884	-0.00303554	-0.00243746	-0.00266471	-0.00227474	-0.00153208	-0.00236217	-0.00215835	-0.00258504	-0.00249658	-0.00213747	-0.00132945	-0.00220025	-0.00184399	-0.00143932	-0.00125342	-0.00145419	-0.00185477	-0.00159526	-0.00170265	-0.00142684	-0.00192217	-0.00158447	-0.00107816	-0.00207141	-0.00187285	-0.00155621	-0.00115642	-0.00181466	-0.00156530	-0.00155752	-0.00090736	-0.00164001	-0.00126366	-0.00154617	-0.00157056	-0.00211317	-0.00124841	-0.00214265	-0.00099042	0.61594745
-0.8997	-0.26511972	-0.25899484	-0.11413242	0.12309958	-0.54741826	-0.46849653	-21.47483647	0.80714391	0.86373138	-1.02993953	-0.31652508	-0.06615393	0.27089836	-1.11283985	-0.55943681	0.33780938	-0.15033120	-0.42206904	1.22633296	-21.47483647	-21.47483647	-21.47483647	-21.47483647	0.42173609	-0.22008559	-21.47483647	-1.29611886	-21.47483647	0.44068198	-21.47483647	1.86164111	-0.18286795	-21.47483647	0.16981642	0.44930400	-0.07215075	0.03336006	0.04386936	0.02868099	0.01274994	-0.07010079	0.04316821	0.02389668	-0.02774640	0.01334643	0.04353415	0.02644152	0.03284657	0.05585597	0.03883778	0.04197217	0.02605354	0.03666120	0.03433477	0.02755285	0.02388260	0.04913271	0.03850494	0.03359083	0.01920789	0.03792917	0.02833724	0.02749163	0.02366407	0.03154774	0.02168342	0.02640857	0.02262860	0.02620351	0.02043984	0.01979327	0.01953703	0.02252645	0.01486546	0.01436826	0.01295892	0.01431692	0.01729489	0.01173724	0.00927709	0.00878997	0.00931196	0.00662985	0.00905361	0.00360481	0.02596051	0.00251411	0.01191568	-0.00689160	0.00747318	0.00463701	-0.00258932	-0.00416442	0.01891947	0.00468445	0.00859401	0.00629362	0.01285788	0.01243626	0.00322123	0.02212855	0.01839156	0.01086828	0.01099922	0.01038369	0.00853136	0.00553205	0.00564162	0.01245617	0.02055615	0.01620261	0.02002201	0.02504252	0.02580924	0.02165361	0.00380635	-0.00997309	-0.02322970	-0.01867723	-0.02321192	-0.02041647	-0.03122319	-0.03210178	-0.02597751	-0.02103824	-0.01914289	-0.01222627	-0.00925283	-0.00076373	0.00221470	0.00566187	0.01192373	0.01192951	0.01233602	0.00773825	0.00435278	-0.00060771	-0.00765159	-0.00984242	-0.01281397	-0.01403001	-0.01175173	-0.01283349	-0.01269305	-0.00992648	-0.00738029	-0.00493166	-0.00523305	-0.00115896	-0.00042291	-0.00187545	-0.00204260	0.00030948	0.00085147	-0.00174905	-0.00079111	-0.00107418	-0.00088464	-0.00036267	-0.00141227	-0.00028133	0.00030778	-0.00106273	-0.00112820	-0.00064989	-0.00077636	-0.00242505	-0.00141521	-0.00055808	-0.00123504	-0.00147070	-0.00055089	-0.00080367	-0.00090607	-0.00057033	-0.00118921	-0.00130957	-0.00038286	-0.00078570	-0.00064706	-0.00219758	0.00052171	-0.00064293	-0.00107601	-0.00280771	-0.00015073	-0.00019150	-0.00147776	-0.00200905	-0.00024324	-0.00093796	-0.00197808	-0.00161142	-0.00005425	-0.00095989	-0.00250202	-0.00196286	0.00056572	-0.00169678	-0.00170332	-0.00223698	-0.00174936	-0.00031595	-0.00320956	-0.00284247	-0.00122858	-0.00047077	-0.00116946	-0.00176663	-0.00133054	-0.00118562	-0.00066943	-0.00175956	-0.00116735	-0.00050282	-0.00146360	-0.00124353	-0.00188731	-0.00103574	-0.00143932	-0.00217883	-0.00194511	-0.00130841	-0.00180930	-0.00317867	-0.00045083	-0.00160657	-0.00102752	-0.00255652	-0.00135802	-0.00103595	-0.00291317	-0.00147044	-0.00149045	-0.00110797	-0.00203073	-0.00249129	0.00001957	-0.00119647	-0.00224480	-0.00258395	-0.00078474	-0.00043816	-0.00183697	-0.00217916	-0.00049375	-0.00063010	-0.00036645	-0.00196157	-0.00134428	-0.00175544	-0.00211164	-0.00059311	-0.00206472	-0.00114766	-0.00213137	-0.00163548	-0.00071814	-0.00205919	-0.00094884	-0.00202594	-0.00103070	-0.00186067	-0.00094933	-0.00226834	-0.00158741	-0.00070811	-0.00195472	-0.00275591	-0.00122498	-0.00050483	-0.00170647	-0.00216695	-0.00143693	-0.00104369	-0.00190733	-0.00251239	-0.00174957	-0.00141767	-0.00280551	-0.00285956	-0.00114335	-0.00156925	-0.00225031	-0.00196458	-0.00091186	-0.00151954	-0.00174064	-0.00215660	-0.00164166	-0.00072463	-0.00206989	-0.00263251	-0.00150824	-0.00182886	-0.00200489	-0.00217420	-0.00149189	-0.00178158	-0.00220514	-0.00249555	-0.00235253	-0.00163635	-0.00217596	-0.00221833	-0.00268092	-0.00218981	-0.00335577	-0.00233563	-0.00332151	-0.00282702	-0.00423982	-0.00317514	-0.00295135	-0.00299574	-0.00391099	-0.00480893	-0.00292923	-0.00097299	-0.00327824	-0.00411937	-0.00311369	-0.00307852	-0.00591511	-0.00458812	-0.00450522	-0.00340552	-0.00433338	-0.00553153	-0.00416719	-0.00368351	-0.00519190	-0.00504368	-0.00361966	-0.00404610	-0.00652283	-0.00637564	-0.00470846	-0.00478837	-0.00717809	-0.00603381	-0.00578574	-0.00556616	-0.00674006	-0.00648141	-0.00533284	-0.00637469	-0.00609506	-0.00489863	-0.00778612	-0.00454023	-0.00447161	-0.00605711	-0.00708657	-0.00674462	-0.00866399	-0.00863673	-0.01009227	-0.00624432	-0.00960961	-0.00936127	-0.00760411	-0.00694199	-0.00884902	-0.00966265	-0.00804463	-0.00683239	-0.00849591	-0.00967494	-0.00730767	-0.01015215	-0.00819175	-0.00973029	-0.00747908	-0.00804043	-0.00864301	-0.01028045	-0.00747254	-0.00735158	-0.00667766	-0.00835496	-0.00668746	-0.00567503	-0.00859919	-0.00743501	-0.00796015	-0.00908479	-0.00766737	-0.00486646	-0.00868625	-0.00738536	-0.00728234	-0.00780663	-0.00726135	-0.00658276	-0.01015422	-0.00991059	-0.00590770	-0.00444283	-0.00933476	-0.00690186	-0.00777046	-0.00593755	-0.00750724	-0.00915989	-0.00749062	-0.00480172	-0.00847951	-0.00735200	-0.00565463	-0.00391283	-0.00579021	-0.00719818	-0.00768976	-0.00387912	-0.00597505	-0.00692217	-0.00726855	-0.00552062	-0.00879060	-0.00806725	-0.00483511	-0.00296102	-0.00532747	-0.00445768	-0.00491223	-0.00437520	-0.00492235	-0.00484751	-0.00257308	-0.00398887	-0.00377707	-0.00444082	-0.00391594	-0.00312525	-0.00282705	-0.00296999	-0.00331253	-0.00347184	-0.00357837	-0.00267600	-0.00355154	-0.00291390	-0.00350659	-0.00254552	-0.00263391	-0.00275341	-0.00262794	-0.00234113	-0.00309144	-0.00322448	-0.00360764	-0.00285804	-0.00271273	-0.00184774	-0.00257173	-0.00302568	-0.00277939	-0.00209619	-0.00330655	-0.00261959	-0.00334899	-0.00218115	-0.00283566	-0.00300002	-0.00341929	-0.00190172	-0.00343240	-0.00285539	-0.00244220	-0.00258244	-0.00166873	-0.00260280	-0.00233416	-0.00237741	-0.00329664	-0.00242752	-0.00267975	-0.00187091	-0.00249277	-0.00177625	-0.00218738	-0.00105680	-0.00153931	-0.00116398	-0.00111074	-0.00133954	-0.00167419	-0.00179986	-0.00188674	-0.00124554	-0.00125723	-0.00120369	-0.00171135	-0.00141289	-0.00195360	-0.00055405	-0.00192041	-0.00116806	-0.00127494	-0.00130120	-0.00144651	-0.00122878	-0.00139370	-0.00078593	-0.00128218	-0.00116709	-0.00149131	-0.00129161	-0.00204020	-0.00061966	1.11081588
-0.8497	-0.50265715	0.35864527	0.09466618	0.47036472	0.08041029	0.92067575	-21.47483647	-0.33243296	0.11451984	-0.37781665	-21.47483647	-0.64123178	-21.47483647	0.02135488	-0.08373154	-21.47483647	0.26210169	-0.96471247	-0.19700186	0.30787164	0.00949252	-21.47483647	-0.30841035	-21.47483647	-0.22454685	-0.33706304	-21.47483647	-21.47483647	0.34905854	0.39992306	-0.49806467	-0.62380755	-1.14833963	-0.24828401	-0.25640061	-0.29174778	0.27193431	0.03925185	-0.07115186	0.08905062	0.07260392	0.00590940	-0.01177466	0.01492177	0.00629587	0.04837551	0.02059006	0.01909674	0.05228029	0.03527804	0.03959966	0.03920108	0.03792213	0.04583166	0.02693460	0.02980210	0.04067110	0.03764209	0.03565235	0.02813046	0.03448721	0.03325467	0.02862873	0.02891189	0.02973329	0.02291089	0.02745150	0.01889657	0.02722785	0.02245022	0.02349368	0.01677339	0.02253129	0.01897191	0.01765803	0.01454508	0.02000333	0.01812993	0.01110843	0.00953492	0.01030882	0.01149019	0.00040073	0.01053586	0.00827780	0.00896621	-0.00344152	0.00776403	-0.00918911	0.01064300	0.00456848	0.00423542	-0.00090303	0.01046129	0.00325496	0.01208807	0.01275498	0.01237210	0.01286474	0.00492145	0.01679404	0.01489169	0.01173970	0.00962819	0.01193366	0.00800659	0.01350267	0.00352453	0.00668552	0.01686072	0.01538480	0.01591142	0.02078230	0.01648415	0.01108775	-0.00941034	-0.01560398	-0.01830684	-0.01843423	-0.02462366	-0.02754152	-0.03417290	-0.03249504	-0.02615305	-0.02520867	-0.02704711	-0.03013027	-0.02593714	-0.02045535	-0.01995884	-0.01508812	-0.00663007	0.00214900	0.00579908	0.00970322	0.01272047	0.01398913	0.00986545	0.00718656	0.00164941	-0.00033449	-0.00679504	-0.01081818	-0.01348513	-0.01365974	-0.01311782	-0.01148838	-0.01140149	-0.00777620	-0.00610028	-0.00485741	-0.00505019	-0.00326754	-0.00000481	-0.00150465	-0.00125800	-0.00003826	-0.00038128	-0.00130420	-0.00136679	0.00004220	0.00020816	-0.00005216	-0.00148648	0.00030710	-0.00046531	-0.00043808	-0.00156366	-0.00049074	-0.00013339	-0.00152708	-0.00054304	-0.00094022	0.00072429	-0.00049846	-0.00069883	-0.00001592	-0.00010905	-0.00063541	-0.00110543	-0.00058422	-0.00080095	-0.00086676	-0.00120897	-0.00129269	-0.00074726	-0.00149055	-0.00067488	-0.00138110	0.00054823	0.00029144	-0.00077784	-0.00131335	-0.00145762	-0.00139033	-0.00273777	-0.00138726	0.00054620	-0.00067995	-0.00157160	-0.00238210	-0.00027113	0.00054841	-0.00146109	-0.00182071	-0.00053144	-0.00042488	-0.00066870	-0.00192188	-0.00006844	-0.00033757	-0.00193628	-0.00279159	-0.00005579	0.00015374	-0.00107010	-0.00115078	-0.00083345	-0.00120867	-0.00102096	-0.00116360	-0.00118265	-0.00177977	-0.00150298	-0.00177227	-0.00091267	-0.00179987	-0.00137636	-0.00169053	-0.00052942	-0.00089062	-0.00184726	-0.00251320	-0.00121663	-0.00024271	-0.00175621	-0.00256690	-0.00061657	-0.00077256	-0.00064301	-0.00146039	-0.00078434	-0.00009490	-0.00157129	-0.00227274	-0.00043226	-0.00097627	-0.00039843	-0.00159667	-0.00050869	-0.00005030	-0.00197376	-0.00170979	-0.00072965	-0.00052738	-0.00198938	-0.00155424	0.00003562	-0.00157424	-0.00086661	-0.00126261	0.00003298	-0.00131650	-0.00104625	-0.00207834	-0.00103244	-0.00127783	-0.00147892	-0.00106564	-0.00102036	-0.00094793	-0.00181401	-0.00070020	-0.00090637	-0.00143643	-0.00167681	-0.00189362	-0.00070173	-0.00155816	-0.00245383	-0.00162151	-0.00136059	-0.00120617	-0.00162502	-0.00249843	-0.00107668	-0.00116303	-0.00126669	-0.00286747	-0.00160936	-0.00092081	-0.00220603	-0.00209334	-0.00161517	-0.00145359	-0.00150468	-0.00237541	-0.00121015	-0.00115863	-0.00232221	-0.00290746	-0.00191848	-0.00115800	-0.00188988	-0.00161159	-0.00232952	-0.00280423	-0.00327574	-0.00245232	-0.00241102	-0.00226006	-0.00288338	-0.00232183	-0.00249594	-0.00143110	-0.00280180	-0.00262776	-0.00372164	-0.00290493	-0.00344262	-0.00408179	-0.00191776	-0.00326961	-0.00419688	-0.00300855	-0.00323065	-0.00322316	-0.00389224	-0.00436721	-0.00472996	-0.00198125	-0.00414212	-0.00402521	-0.00316000	-0.00415606	-0.00565896	-0.00715087	-0.00490124	-0.00221990	-0.00497735	-0.00425743	-0.00381675	-0.00432265	-0.00491575	-0.00647669	-0.00423029	-0.00505165	-0.00687705	-0.00330401	-0.00544051	-0.00361825	-0.00295898	-0.00576443	-0.00495027	-0.00332218	-0.00727986	-0.00769054	-0.00302264	-0.00828210	-0.00886642	-0.00753133	-0.00200055	-0.00535551	-0.00857407	-0.00566358	-0.00857126	-0.00660951	-0.00704464	-0.00749805	-0.00689770	-0.00765865	-0.00595322	-0.00795491	-0.00774928	-0.00861593	-0.00852761	-0.00906306	-0.00786460	-0.00644255	-0.00552638	-0.00756945	-0.00722789	-0.00603274	-0.00750852	-0.00733207	-0.00721763	-0.00612713	-0.00572606	-0.00609404	-0.00625022	-0.00547583	-0.00806413	-0.00721271	-0.00684992	-0.00531002	-0.00706197	-0.00865302	-0.00460174	-0.00603574	-0.00685685	-0.00712193	-0.00540091	-0.00544667	-0.00750412	-0.00628666	-0.00498688	-0.00616079	-0.00583641	-0.00519489	-0.00506301	-0.00409525	-0.00419283	-0.00708418	-0.00699487	-0.00540420	-0.00507430	-0.00567664	-0.00698925	-0.00569826	-0.00385152	-0.00632147	-0.00421493	-0.00363018	-0.00325624	-0.00425304	-0.00693468	-0.00372658	-0.00521295	-0.00255132	-0.00402741	-0.00258583	-0.00315222	-0.00484682	-0.00365395	-0.00179372	-0.00387540	-0.00235504	-0.00203895	-0.00233662	-0.00420217	-0.00242280	-0.00289567	-0.00275028	-0.00422331	-0.00332966	-0.00165757	-0.00207558	-0.00275600	-0.00226736	-0.00185496	-0.00277936	-0.00286470	-0.00201148	-0.00259039	-0.00257892	-0.00261370	-0.00226442	-0.00275335	-0.00261636	-0.00314661	-0.00283467	-0.00245273	-0.00184675	-0.00198606	-0.00184549	-0.00381524	-0.00226515	-0.00203361	-0.00195868	-0.00301831	-0.00147980	-0.00231087	-0.00267851	-0.00277301	-0.00168314	-0.00252226	-0.00214006	-0.00187347	-0.00194380	-0.00294399	-0.00199771	-0.00217455	-0.00088003	-0.00186589	-0.00152134	-0.00110572	-0.00120659	-0.00161842	-0.00148752	-0.00159982	-0.00148720	-0.00127411	-0.00146189	-0.00140032	-0.00097081	-0.00148839	-0.00114484	-0.00097724	-0.00102743	-0.00145746	-0.00103113	-0.00134353	-0.00106715	-0.00114283	-0.00079738	-0.00137924	-0.00129226	-0.00139812	-0.00074536	-0.00171093	-0.00043663	1.18044032
-0.7997	-21.47483647	0.34895714	-0.19965693	0.19607547	1.12419695	-0.17438070	-0.06494126	-0.42107260	-0.09372226	0.50543658	0.43549895	-0.62793976	0.22108028	-0.86237299	0.09063369	0.03294618	-21.47483647	-0.02402420	0.45381902	0.16779816	-21.47483647	-21.47483647	-21.47483647	-21.47483647	-21.47483647	-21.47483647	-21.47483647	0.62102242	1.69992244	0.32793784	-21.47483647	0.15299234	-21.47483647	0.02551842	0.35537601	-0.20847013	0.10104742	0.17976441	-0.06516928	0.01447552	0.02002377	0.06253584	-0.01879339	-0.03311775	0.05219209	0.05234432	0.01413703	0.02160056	0.07179234	0.02976343	0.02232192	0.04125238	0.04843690	0.02989437	0.03496239	0.02970947	0.04319173	0.03370553	0.03533535	0.02912438	0.03623969	0.02805220	0.03062435	0.02886675	0.02316763	0.01973390	0.02741525	0.02422744	0.02252954	0.02098239	0.02458933	0.01795861	0.01931056	0.01824125	0.01730508	0.01349307	0.01485814	0.02218017	0.01279772	0.00682420	0.00649385	0.01618181	-0.00414327	0.01078343	0.01562539	0.02006117	-0.00515428	0.00740452	-0.00283476	0.01533808	-0.00308807	0.00627071	0.00599003	0.01074517	-0.00534114	0.01083781	0.01498323	0.01180818	0.00771407	0.01308409	0.02085939	0.01268981	0.00676561	0.01210002	0.01187503	0.00578436	0.00712280	0.00699424	0.00271371	0.01035187	0.01047198	0.00941284	0.00460091	0.00465264	-0.00095170	-0.01262543	-0.01728415	-0.01284481	-0.01024149	-0.02014175	-0.02382160	-0.03153227	-0.02863055	-0.02579358	-0.02596185	-0.02274692	-0.02468588	-0.02628601	-0.02366142	-0.02880860	-0.03391227	-0.03334320	-0.02783119	-0.02431524	-0.01852503	-0.01344082	0.00027191	0.00312555	0.00753589	0.01009007	0.01452849	0.01152826	0.00478673	0.00085067	-0.00152042	-0.00784283	-0.00979117	-0.01361209	-0.01234959	-0.01499937	-0.01308069	-0.01019178	-0.00938883	-0.00701778	-0.00582467	-0.00384558	-0.00299911	-0.00329022	-0.00126064	-0.00069612	-0.00173598	0.00001090	0.00039135	-0.00116425	-0.00208998	-0.00097742	-0.00066335	-0.00211587	-0.00121304	0.00184334	-0.00090142	-0.00205833	-0.00092071	0.00023092	0.00054776	-0.00090035	-0.00040588	-0.00052332	-0.00100115	-0.00092866	-0.00041786	-0.00065338	-0.00133384	-0.00160609	-0.00114472	0.00021953	-0.00154715	-0.00087648	-0.00008232	-0.00002143	-0.00036874	0.00013012	-0.00045534	-0.00078792	-0.00249875	-0.00091931	-0.00141272	-0.00016484	-0.00121288	-0.00016730	-0.00183407	-0.00116276	-0.00077358	-0.00093264	-0.00202845	-0.00029877	0.00017645	-0.00077615	-0.00261687	-0.00130424	0.00048412	-0.00026138	-0.00210945	-0.00068241	0.00066253	-0.00191303	-0.00128427	0.00041142	-0.00030686	-0.00185619	-0.00214014	-0.00069181	-0.00069006	-0.00198100	-0.00224654	-0.00044524	-0.00192820	-0.00156479	-0.00103337	-0.00025982	-0.00073097	-0.00099506	-0.00100756	-0.00018051	-0.00089894	-0.00061612	-0.00198152	-0.00084398	-0.00176956	-0.00002776	-0.00086244	-0.00074827	-0.00013004	-0.00163573	-0.00142894	-0.00084862	-0.00016707	-0.00003182	-0.00106647	-0.00048740	-0.00010790	-0.00160176	-0.00137384	-0.00139804	-0.00072720	-0.00195426	-0.00157657	0.00010098	-0.00095015	-0.00004786	-0.00146961	0.00084530	0.00006487	-0.00096567	-0.00334331	-0.00028937	-0.00018371	-0.00141842	-0.00143318	0.00023631	-0.00064759	-0.00194134	-0.00098596	-0.00012412	-0.00086740	-0.00163465	-0.00109488	-0.00000330	-0.00142562	-0.00216286	-0.00070246	-0.00147028	-0.00154953	-0.00136259	-0.00165942	-0.00029354	-0.00171064	-0.00047032	-0.00117762	-0.00180183	-0.00104715	-0.00136808	-0.00182049	-0.00128244	-0.00098598	-0.00145574	-0.00159013	-0.00171557	-0.00100600	-0.00189243	-0.00192505	-0.00224792	-0.00067882	-0.00201432	-0.00242104	-0.00163336	-0.00195916	-0.00306018	-0.00210796	-0.00132931	-0.00093655	-0.00256415	-0.00257285	-0.00272071	-0.00100698	-0.00395512	-0.00344154	-0.00109553	-0.00158791	-0.00394499	-0.00269118	-0.00132526	-0.00329570	-0.00580850	-0.00242652	-0.00273958	-0.00300143	-0.00163342	-0.00292174	-0.00262977	-0.00313122	-0.00451143	-0.00299498	-0.00211148	-0.00452365	-0.00331640	-0.00493211	-0.00417105	-0.00358830	-0.00424760	-0.00410983	-0.00531754	-0.00320064	-0.00340557	-0.00556320	-0.00320420	-0.00532796	-0.00316331	-0.00259612	-0.00468349	-0.00239887	-0.00359474	-0.00568981	-0.00625939	-0.00374292	-0.00915992	-0.00819522	-0.00395152	-0.00655051	-0.00793018	-0.00744055	-0.00370160	-0.00677959	-0.01014227	-0.00607238	-0.00354815	-0.00770175	-0.00707155	-0.00633571	-0.00543034	-0.00698055	-0.00555587	-0.00663580	-0.00450496	-0.00773286	-0.00681588	-0.00886817	-0.00404896	-0.00727917	-0.00672345	-0.00610553	-0.00556244	-0.00502184	-0.00351569	-0.00758524	-0.00643754	-0.00465245	-0.00427896	-0.00677715	-0.00679197	-0.00579979	-0.00569515	-0.00731363	-0.00582835	-0.00305304	-0.00758221	-0.00803858	-0.00476214	-0.00466722	-0.00755296	-0.00779903	-0.00263593	-0.00310633	-0.00637966	-0.00798575	-0.00442321	-0.00279671	-0.00774155	-0.00759752	-0.00362706	-0.00310369	-0.00616438	-0.00432416	-0.00444725	-0.00262661	-0.00636431	-0.00571963	-0.00426567	-0.00477467	-0.00465643	-0.00456632	-0.00386378	-0.00556708	-0.00437905	-0.00259516	-0.00372776	-0.00521644	-0.00305834	-0.00273627	-0.00360617	-0.00170971	-0.00237329	-0.00408622	-0.00355841	-0.00196706	-0.00139934	-0.00317957	-0.00307326	-0.00222081	-0.00321010	-0.00332417	-0.00310011	-0.00172656	-0.00280711	-0.00234203	-0.00207469	-0.00203977	-0.00272125	-0.00297162	-0.00250161	-0.00254754	-0.00324483	-0.00242055	-0.00206592	-0.00176143	-0.00268035	-0.00238350	-0.00210375	-0.00261402	-0.00416925	-0.00304141	-0.00218488	-0.00239434	-0.00266366	-0.00226957	-0.00295603	-0.00308774	-0.00261214	-0.00197803	-0.00239989	-0.00305119	-0.00235239	-0.00215764	-0.00301501	-0.00242097	-0.00181465	-0.00118005	-0.00265577	-0.00141456	-0.00210018	-0.00197497	-0.00242475	-0.00072396	-0.00163936	-0.00181262	-0.00177382	-0.00132634	-0.00092884	-0.00184074	-0.00138351	-0.00134175	-0.00079123	-0.00141002	-0.00154129	-0.00089736	-0.00167682	-0.00129694	-0.00145960	-0.00063031	-0.00161385	-0.00121647	-0.00101104	-0.00078115	-0.00130987	-0.00085645	-0.00091117	-0.00119741	-0.00159392	-0.00132655	-0.00164215	-0.00103470	0.10072649
-0.7497	0.08775065	0.68021572	-0.42388216	-0.54215043	-21.47483647	-0.60989476	-0.88399564	-0.52105157	-0.13248289	1.48430705	-0.42822699	-0.71923601	-0.11579757	0.33340803	0.56984973	-21.47483647	-21.47483647	-0.23721378	-0.87152411	0.44056312	-21.47483647	-21.47483647	-0.03556630	-0.43175495	-21.47483647	-21.47483647	-21.47483647	0.69322598	-21.47483647	0.13348801	-0.40345919	1.72405696	0.81808986	-1.10796038	0.24160144	-0.40477534	0.04558582	0.19709960	0.02864434	0.10147134	0.02715677	0.04106558	-0.01252768	-0.01701483	0.03988983	0.02530987	0.02601233	0.02193436	0.05454407	0.03546456	0.02822287	0.02614971	0.04333331	0.04351723	0.03260911	0.02961408	0.04458470	0.04003383	0.03084810	0.02309106	0.03813927	0.03422703	0.02492965	0.02463858	0.02810598	0.02283044	0.02760622	0.02316470	0.02278681	0.02307023	0.02045252	0.01695339	0.02246430	0.01956643	0.01568044	0.01263312	0.01654483	0.01445943	0.01282497	0.00565959	0.01157902	0.01133151	-0.00752386	0.00784010	-0.00215315	0.01582286	-0.00297201	0.01235617	-0.00779013	0.01227148	-0.00299606	-0.00016600	0.00362511	0.01547749	-0.00375531	0.01252072	0.01158395	0.01349371	0.00939403	0.00957020	0.01158857	0.01785229	0.00692136	0.00566127	0.01073364	0.01036810	0.00851467	0.00607975	0.01586799	0.01996998	0.01133015	0.01080233	0.01123601	0.00860992	-0.00102772	-0.00900657	-0.01152719	-0.00975519	-0.00782437	-0.01352447	-0.01902291	-0.03093351	-0.02842399	-0.02730642	-0.01997998	-0.02513512	-0.02230699	-0.01882574	-0.01665586	-0.02392082	-0.02644092	-0.03149147	-0.03176410	-0.03832991	-0.03740677	-0.03761586	-0.03353271	-0.03136501	-0.02527159	-0.01622390	-0.00689622	-0.00051518	0.00389984	0.00705098	0.01222694	0.01177780	0.00956453	0.00240716	0.00276022	-0.00541488	-0.00890568	-0.01111899	-0.01145251	-0.01125640	-0.01366307	-0.01379492	-0.01055284	-0.00807592	-0.00727590	-0.00680141	-0.00371825	-0.00244705	-0.00251446	-0.00234038	-0.00066053	-0.00084970	-0.00121987	-0.00168228	-0.00097126	-0.00039108	-0.00160715	-0.00136542	-0.00035305	-0.00021999	-0.00110024	-0.00171651	-0.00135820	-0.00063031	-0.00021084	-0.00226062	-0.00207990	-0.00188039	-0.00123631	-0.00180753	-0.00312411	-0.00070576	-0.00122685	-0.00221504	-0.00187977	-0.00016922	-0.00061385	-0.00240001	-0.00103839	-0.00023148	-0.00128926	-0.00304833	-0.00192188	0.00009890	-0.00074755	-0.00209154	-0.00287740	-0.00097896	-0.00113160	-0.00143291	-0.00161143	-0.00034619	-0.00078817	-0.00210556	-0.00233588	-0.00088739	-0.00176895	-0.00166636	-0.00178872	-0.00085779	-0.00128428	-0.00125319	-0.00151692	-0.00066520	-0.00045061	-0.00105549	-0.00191974	-0.00129817	-0.00127939	-0.00242980	-0.00259963	-0.00093917	-0.00179247	-0.00176695	-0.00221941	-0.00129533	-0.00075741	-0.00204259	-0.00271883	-0.00085826	-0.00104827	-0.00235742	-0.00248385	-0.00069088	-0.00017944	-0.00181078	-0.00232246	-0.00053246	-0.00035002	-0.00208947	-0.00149384	-0.00112520	-0.00072240	-0.00145299	-0.00163765	-0.00101155	-0.00097049	-0.00261950	-0.00134837	-0.00142836	-0.00142615	-0.00200477	-0.00178099	0.00037147	-0.00139768	-0.00088037	-0.00138854	-0.00023553	-0.00106954	-0.00224745	-0.00267753	-0.00180974	-0.00113192	-0.00197975	-0.00213590	-0.00155410	-0.00061864	-0.00189621	-0.00223149	-0.00152740	-0.00081659	-0.00203269	-0.00213307	-0.00158773	-0.00160294	-0.00258451	-0.00193160	-0.00159598	-0.00159407	-0.00268429	-0.00257118	-0.00106037	-0.00123613	-0.00168003	-0.00241441	-0.00178761	-0.00137781	-0.00200687	-0.00252270	-0.00115561	-0.00213169	-0.00250334	-0.00242126	-0.00199758	-0.00162559	-0.00304800	-0.00298023	-0.00271785	-0.00178701	-0.00273767	-0.00333817	-0.00200680	-0.00327732	-0.00333542	-0.00300493	-0.00400633	-0.00178731	-0.00353726	-0.00197566	-0.00312045	-0.00223826	-0.00394272	-0.00377979	-0.00242365	-0.00181022	-0.00404990	-0.00404727	-0.00345276	-0.00354556	-0.00560387	-0.00391709	-0.00428690	-0.00369381	-0.00403975	-0.00484488	-0.00438445	-0.00283939	-0.00644396	-0.00444997	-0.00435896	-0.00449482	-0.00557227	-0.00582018	-0.00301051	-0.00428596	-0.00701592	-0.00561660	-0.00665733	-0.00540378	-0.00850513	-0.00729836	-0.00581793	-0.00728526	-0.00709735	-0.00538294	-0.00593997	-0.00424926	-0.00612157	-0.00645269	-0.00718468	-0.00612491	-0.00794442	-0.00875415	-0.00501129	-0.00621678	-0.01147597	-0.00804103	-0.00567206	-0.00739941	-0.01008592	-0.00892441	-0.00807680	-0.00894420	-0.00840015	-0.01066524	-0.00701689	-0.00552272	-0.00717250	-0.01134813	-0.00786799	-0.00801781	-0.01005382	-0.01089464	-0.00690395	-0.00622680	-0.00699795	-0.01072332	-0.00528839	-0.00609172	-0.00962403	-0.00692613	-0.00684966	-0.00837122	-0.00699326	-0.00999276	-0.00972243	-0.00706147	-0.00954756	-0.00781912	-0.00948675	-0.00679621	-0.00936630	-0.00984823	-0.00814631	-0.00507790	-0.00934823	-0.01046505	-0.00732381	-0.00691370	-0.00738597	-0.00913269	-0.00731859	-0.00629402	-0.00628518	-0.00677164	-0.00672596	-0.00422629	-0.00652030	-0.00842959	-0.00570562	-0.00542755	-0.00738617	-0.00745425	-0.00629964	-0.00544930	-0.00579588	-0.00585182	-0.00734310	-0.00551186	-0.00591527	-0.00526730	-0.00613815	-0.00476891	-0.00493817	-0.00441711	-0.00340880	-0.00210727	-0.00531981	-0.00467898	-0.00415474	-0.00322058	-0.00393498	-0.00336365	-0.00472683	-0.00349539	-0.00470269	-0.00317272	-0.00356931	-0.00415060	-0.00435465	-0.00295327	-0.00261157	-0.00298050	-0.00418939	-0.00355220	-0.00359081	-0.00320348	-0.00329658	-0.00376121	-0.00406840	-0.00309499	-0.00436158	-0.00295877	-0.00386133	-0.00350479	-0.00436244	-0.00320936	-0.00420850	-0.00333091	-0.00291753	-0.00335995	-0.00462737	-0.00259440	-0.00389665	-0.00336808	-0.00336046	-0.00310099	-0.00339039	-0.00310142	-0.00324508	-0.00287752	-0.00344575	-0.00317414	-0.00321739	-0.00171959	-0.00364687	-0.00266249	-0.00299908	-0.00138038	-0.00267002	-0.00239458	-0.00131144	-0.00170647	-0.00198838	-0.00217071	-0.00180908	-0.00143550	-0.00185956	-0.00156428	-0.00209240	-0.00127718	-0.00241731	-0.00138219	-0.00195812	-0.00164889	-0.00168844	-0.00138163	-0.00178586	-0.00116716	-0.00168701	-0.00125975	-0.00181412	-0.00142332	-0.00160400	-0.00163647	-0.00244402	-0.00075718	1.19261539
-0.6997	-0.10387256	-0.00064177	-0.15916305	1.52116583	-0.48998138	-0.22126730	-0.24333692	1.08532684	-0.55042475	0.06721085	-1.04273531	-0.37579003	-0.42033006	-21.47483647	0.54027033	-0.56357259	0.16747396	-0.21626709	-0.33466927	1.27598703	-21.47483647	0.33521253	-21.47483647	-21.47483647	-21.47483647	0.83596299	-21.47483647	-0.68033791	-0.54521102	-0.63482523	-21.47483647	-21.47483647	0.25202885	-0.33061286	-1.08199756	-0.55474132	0.03835938	0.12169604	0.08788276	-0.15792633	0.00590238	0.03032949	-0.01682701	-0.01427538	0.05940996	0.02399184	-0.00239692	0.04087654	0.05339067	0.03943841	0.03299148	0.04102180	0.03963985	0.03119686	0.03147235	0.03185657	0.03720791	0.03056277	0.03483669	0.02814322	0.03292925	0.03101465	0.02686105	0.02788966	0.02352506	0.02385395	0.02714424	0.02025135	0.02171633	0.02254214	0.02128813	0.01771222	0.01875240	0.01598686	0.01701704	0.01296431	0.01416192	0.02128301	0.01508669	0.00909716	0.00987751	0.01471094	-0.00291664	0.00332120	0.00830350	0.01653916	-0.01105103	0.00373881	-0.00693522	0.01041093	-0.00047021	0.00560465	0.00810787	0.01328914	-0.00173850	0.01146777	0.01513386	0.00811538	0.00740184	0.01187240	0.02175176	0.01505446	0.00926016	0.01351379	0.01003173	0.00272754	0.00614281	0.00102034	0.00278503	0.01209423	0.02425135	0.02649129	0.01959777	0.01367891	0.00631952	-0.00343947	-0.01277199	-0.01324026	-0.02003250	-0.02742700	-0.02702738	-0.03086651	-0.02471071	-0.02084770	-0.01982448	-0.01925850	-0.02270924	-0.02040318	-0.01603346	-0.01942885	-0.02455985	-0.02539689	-0.02380184	-0.02730977	-0.03354732	-0.03823977	-0.03549410	-0.04154147	-0.04218694	-0.03818666	-0.03508578	-0.02996937	-0.02683536	-0.01682868	-0.00653600	-0.00262590	0.00672843	0.01006569	0.01194111	0.01060238	0.00769894	0.00433180	0.00087591	-0.00187737	-0.00771711	-0.00886528	-0.01231153	-0.01312043	-0.01301978	-0.01295359	-0.01137995	-0.00829629	-0.00768984	-0.00757768	-0.00510633	-0.00346194	-0.00250679	-0.00299489	-0.00225901	-0.00015451	-0.00127730	-0.00169894	-0.00056715	0.00005864	-0.00047323	-0.00145085	-0.00126203	-0.00061920	-0.00067085	-0.00173314	-0.00102097	-0.00024140	-0.00101158	-0.00162188	-0.00157754	0.00080168	-0.00083527	-0.00072390	0.00008533	-0.00109688	-0.00077162	-0.00077483	-0.00002767	-0.00074369	-0.00109202	-0.00125335	-0.00073688	0.00012376	-0.00108760	-0.00058602	-0.00151629	-0.00104846	-0.00059455	-0.00144377	-0.00255101	-0.00102182	0.00098234	-0.00087388	-0.00196475	-0.00057379	-0.00008979	-0.00111762	-0.00274256	-0.00023101	0.00121235	-0.00069663	-0.00088808	-0.00017754	0.00016456	-0.00122414	-0.00088042	-0.00018206	-0.00163443	-0.00214899	-0.00198852	-0.00002865	-0.00153792	-0.00068322	-0.00114481	-0.00074447	-0.00151034	-0.00173411	-0.00122871	0.00050122	-0.00073497	-0.00071685	-0.00153142	-0.00055533	-0.00038090	-0.00054338	-0.00165393	-0.00076153	-0.00046779	-0.00082756	-0.00243546	-0.00101407	-0.00001218	0.00009561	-0.00076889	-0.00111174	-0.00050773	-0.00157295	-0.00175088	-0.00116990	-0.00062019	-0.00151004	-0.00228255	0.00032728	-0.00050633	-0.00003302	-0.00154670	0.00028867	-0.00026616	-0.00163132	-0.00262731	-0.00051303	-0.00068966	-0.00243469	-0.00234459	-0.00091048	-0.00046799	-0.00195881	-0.00159051	-0.00055629	-0.00092316	-0.00144081	-0.00135927	-0.00001493	-0.00053719	-0.00199826	-0.00147431	-0.00104466	-0.00162208	-0.00101287	-0.00102091	-0.00098948	-0.00088350	-0.00057925	-0.00168520	-0.00170105	-0.00120771	-0.00163838	-0.00229750	-0.00109593	-0.00140098	-0.00123657	-0.00221509	-0.00135895	-0.00131059	-0.00174043	-0.00208549	-0.00206337	-0.00098868	-0.00161002	-0.00289644	-0.00167716	-0.00170563	-0.00329957	-0.00209293	-0.00308396	-0.00132112	-0.00409757	-0.00202342	-0.00187421	-0.00143172	-0.00188191	-0.00322385	-0.00153513	-0.00225611	-0.00420050	-0.00228115	-0.00177557	-0.00431564	-0.00572370	-0.00279005	-0.00288554	-0.00326207	-0.00276449	-0.00345114	-0.00368230	-0.00351177	-0.00440559	-0.00332590	-0.00350443	-0.00427161	-0.00350703	-0.00462791	-0.00342989	-0.00435923	-0.00355398	-0.00527943	-0.00603174	-0.00373631	-0.00589335	-0.00563050	-0.00409368	-0.00429954	-0.00500265	-0.00441214	-0.00513196	-0.00195552	-0.00261891	-0.00873980	-0.00512654	-0.00251227	-0.00644632	-0.00783097	-0.00660659	-0.00603551	-0.00743769	-0.00619154	-0.00522385	-0.00680051	-0.00545548	-0.00593740	-0.00529320	-0.00759756	-0.00770613	-0.00737379	-0.00469440	-0.00657333	-0.00829699	-0.00576357	-0.00512954	-0.00641054	-0.00711603	-0.00789895	-0.00639346	-0.00583371	-0.00405755	-0.00536554	-0.00557962	-0.00578263	-0.00325618	-0.00634902	-0.00766809	-0.00565985	-0.00559162	-0.00726958	-0.00586550	-0.00512319	-0.00412614	-0.00764278	-0.00571979	-0.00578618	-0.00828978	-0.00839054	-0.00502866	-0.00261931	-0.00745399	-0.00974179	-0.00481393	-0.00350646	-0.00865686	-0.00487969	-0.00535354	-0.00219789	-0.00641471	-0.00637509	-0.00347938	-0.00257179	-0.00629097	-0.00535873	-0.00461764	-0.00207868	-0.00531790	-0.00444545	-0.00287155	-0.00515633	-0.00572094	-0.00490999	-0.00347764	-0.00333558	-0.00422817	-0.00199291	-0.00452778	-0.00481642	-0.00283900	-0.00269807	-0.00338283	-0.00188566	-0.00218191	-0.00454438	-0.00308046	-0.00201317	-0.00171332	-0.00322348	-0.00292038	-0.00124516	-0.00288207	-0.00263216	-0.00337627	-0.00117405	-0.00252723	-0.00317569	-0.00212320	-0.00234109	-0.00335401	-0.00254440	-0.00191718	-0.00257485	-0.00352647	-0.00263560	-0.00154620	-0.00170620	-0.00293511	-0.00244461	-0.00099630	-0.00237205	-0.00272101	-0.00216392	-0.00179867	-0.00189719	-0.00023354	-0.00181465	-0.00319290	-0.00232934	-0.00193907	-0.00179592	-0.00206371	-0.00176729	-0.00207874	-0.00183826	-0.00190686	-0.00196032	-0.00238014	-0.00267466	-0.00256225	-0.00153882	-0.00212032	-0.00184439	-0.00251271	-0.00039002	-0.00180208	-0.00195843	-0.00201073	-0.00060768	-0.00122097	-0.00160978	-0.00112902	-0.00120376	-0.00104558	-0.00104460	-0.00151018	-0.00035892	-0.00147946	-0.00079083	-0.00173017	-0.00140386	-0.00122474	-0.00083278	-0.00092135	-0.00140434	-0.00133264	-0.00100409	-0.00090617	-0.00134651	-0.00128576	-0.00087106	-0.00152197	-0.00069222	1.28214008
-0.6497	-21.47483647	-0.68025119	0.89669222	0.89584213	-0.07217760	-0.80847871	-0.24798156	0.12219854	0.42618534	-0.56794971	0.04001399	0.26091895	-21.47483647	-0.62928116	-0.89457029	-1.03363454	-0.34253851	-0.33595827	-1.52877456	-21.47483647	0.03607769	0.01268131	-21.47483647	-1.98445880	0.01489393	-21.47483647	-21.47483647	-21.47483647	-21.47483647	-21.47483647	0.45074880	-21.47483647	-21.47483647	0.10353100	0.34281248	-0.09625204	0.04531511	0.04017140	0.00958902	0.05719181	-0.02036126	0.00658352	-0.02223690	0.03160418	0.02294204	0.05959305	0.03323335	0.04464510	0.05515410	0.03754802	0.02715905	0.04360015	0.03756026	0.03835451	0.03242390	0.02863285	0.03101849	0.03949671	0.03367680	0.02462821	0.03138932	0.03195702	0.03128312	0.02923871	0.02457915	0.02378752	0.02529767	0.01982071	0.02402806	0.02214226	0.02083580	0.01774439	0.02123509	0.01966490	0.01559680	0.01310453	0.01534878	0.02004801	0.00991810	0.00701848	0.00546323	0.01097696	-0.00268668	0.01599125	0.01100052	0.01499394	0.00084199	0.01742441	-0.01024260	0.00825150	0.00480532	0.00847461	0.00342746	0.00980894	0.00323330	0.01533690	0.00935715	0.01561658	0.00599724	0.00903052	0.01743678	0.01862187	0.00938480	0.00791629	0.00718414	0.00057273	0.00371078	-0.00928464	-0.01082227	0.00305287	0.01123929	0.01761471	0.01821362	0.01493809	0.00534892	-0.00683618	-0.01169839	-0.01513721	-0.01995340	-0.02394991	-0.02534807	-0.02787603	-0.02072771	-0.01551033	-0.01458515	-0.01336102	-0.01827664	-0.01859183	-0.01473908	-0.01938481	-0.02408049	-0.02308908	-0.02134567	-0.02558770	-0.02891076	-0.02870397	-0.03128801	-0.03627019	-0.03856304	-0.03838200	-0.04074693	-0.04297569	-0.04325301	-0.04258979	-0.03679488	-0.03259058	-0.02520098	-0.01897560	-0.00883356	-0.00146203	0.00168084	0.00736757	0.00876865	0.01123985	0.00783292	0.00360067	0.00190334	-0.00237281	-0.00668598	-0.00823786	-0.01066501	-0.01090260	-0.01363075	-0.01406866	-0.01105811	-0.00992890	-0.00922308	-0.00788496	-0.00619710	-0.00452577	-0.00435010	-0.00302075	-0.00210059	-0.00083389	-0.00133233	-0.00080877	-0.00073712	-0.00094960	-0.00085834	-0.00077886	-0.00053058	-0.00037900	-0.00248188	-0.00101390	-0.00218698	0.00016602	-0.00113228	-0.00100887	-0.00084614	-0.00020494	-0.00085511	-0.00176322	-0.00069615	0.00016005	-0.00134289	-0.00226681	-0.00143152	0.00022605	-0.00027434	-0.00067451	-0.00352007	-0.00064040	-0.00087394	-0.00136526	-0.00249414	-0.00122579	-0.00013900	-0.00084622	-0.00209308	-0.00046745	-0.00045367	-0.00120316	-0.00139508	0.00017799	-0.00109225	-0.00127141	-0.00123435	-0.00062110	-0.00214937	-0.00147017	-0.00097913	-0.00111896	-0.00122717	-0.00150988	-0.00260463	-0.00044653	-0.00165203	-0.00095093	-0.00256289	0.00034196	-0.00060979	-0.00116374	-0.00169593	-0.00080913	-0.00090196	-0.00146743	-0.00179598	0.00033587	-0.00140175	-0.00114939	-0.00066788	0.00010383	-0.00070215	-0.00154904	-0.00181549	-0.00018275	-0.00082451	-0.00094815	-0.00210504	-0.00032116	-0.00069910	-0.00235286	-0.00119759	-0.00048697	-0.00059227	-0.00153423	-0.00233663	0.00017711	-0.00152158	-0.00065391	-0.00206059	-0.00042618	-0.00040884	-0.00134652	-0.00236501	-0.00018759	0.00009591	-0.00185390	-0.00222729	-0.00053539	-0.00103228	-0.00179123	-0.00160491	-0.00028499	-0.00093373	-0.00215447	-0.00179958	-0.00092880	-0.00133550	-0.00145834	-0.00224497	-0.00125367	-0.00165236	-0.00127540	-0.00226425	-0.00102850	-0.00132425	-0.00078211	-0.00205549	-0.00216504	-0.00153262	-0.00219115	-0.00230969	-0.00145369	-0.00269495	-0.00169699	-0.00244427	-0.00074625	-0.00082378	-0.00225930	-0.00254031	-0.00247426	-0.00191373	-0.00185493	-0.00296157	-0.00126170	-0.00245054	-0.00404148	-0.00195797	-0.00186476	-0.00252653	-0.00322502	-0.00240801	-0.00165273	-0.00127403	-0.00371303	-0.00298802	-0.00103611	-0.00203641	-0.00387209	-0.00412013	-0.00228542	-0.00431249	-0.00475515	-0.00392367	-0.00359733	-0.00300571	-0.00451918	-0.00446465	-0.00312897	-0.00398992	-0.00488424	-0.00417516	-0.00320154	-0.00377954	-0.00453527	-0.00507030	-0.00346414	-0.00380713	-0.00516678	-0.00425162	-0.00489720	-0.00461086	-0.00628166	-0.00680412	-0.00372850	-0.00579921	-0.00702857	-0.00415221	-0.00603274	-0.00307060	-0.00458418	-0.00829834	-0.00669934	-0.00459054	-0.00752540	-0.00684560	-0.00477215	-0.00744707	-0.00806827	-0.00749076	-0.00474783	-0.00665948	-0.00564584	-0.00768524	-0.00609372	-0.00729259	-0.00849658	-0.00820884	-0.00594084	-0.00901711	-0.00922070	-0.00900846	-0.00718497	-0.00771276	-0.00753358	-0.00787786	-0.00930320	-0.00667771	-0.00729746	-0.00775377	-0.00549243	-0.00378167	-0.00866962	-0.00886599	-0.00896952	-0.00651747	-0.00882093	-0.00909304	-0.00480764	-0.00624177	-0.00980513	-0.00540543	-0.00643916	-0.00694942	-0.00999474	-0.00995547	-0.00732570	-0.00694564	-0.00837142	-0.00822531	-0.00503326	-0.00554628	-0.00842396	-0.00702619	-0.00650362	-0.00637794	-0.00802023	-0.00557580	-0.00469207	-0.00632699	-0.00533559	-0.00752053	-0.00609242	-0.00356992	-0.00627331	-0.00738336	-0.00597796	-0.00367493	-0.00730084	-0.00625995	-0.00484929	-0.00403476	-0.00527470	-0.00503069	-0.00585658	-0.00393360	-0.00506074	-0.00368139	-0.00351914	-0.00275669	-0.00319457	-0.00483519	-0.00435530	-0.00312912	-0.00405818	-0.00405131	-0.00342263	-0.00295853	-0.00427349	-0.00416447	-0.00353117	-0.00383894	-0.00441751	-0.00329271	-0.00226968	-0.00323399	-0.00326037	-0.00393565	-0.00313926	-0.00361839	-0.00361062	-0.00323248	-0.00310986	-0.00259550	-0.00437802	-0.00336646	-0.00438243	-0.00300356	-0.00377723	-0.00287245	-0.00279645	-0.00270663	-0.00321434	-0.00323460	-0.00402609	-0.00272155	-0.00333110	-0.00331904	-0.00289452	-0.00389390	-0.00320835	-0.00437708	-0.00332515	-0.00344793	-0.00375314	-0.00354013	-0.00303012	-0.00271746	-0.00312795	-0.00301358	-0.00318773	-0.00148307	-0.00252291	-0.00207545	-0.00236244	-0.00161622	-0.00176913	-0.00214814	-0.00163426	-0.00185088	-0.00134004	-0.00187307	-0.00187684	-0.00120896	-0.00233588	-0.00149419	-0.00160025	-0.00164530	-0.00151681	-0.00206054	-0.00176724	-0.00136282	-0.00205685	-0.00144584	-0.00150513	-0.00159104	-0.00220599	-0.00195366	-0.00214951	-0.00081171	-0.72191965
-0.5997	-21.47483647	-0.04835903	-0.52145229	-21.47483647	-21.47483647	-1.85281932	0.30116633	-0.54566480	-21.47483647	-21.47483647	-21.47483647	-0.54150432	0.14824605	0.52263560	0.24655575	0.43503343	-21.47483647	0.91445392	0.17459169	-0.54307860	0.69573975	-21.47483647	-21.47483647	2.97343755	-21.47483647	-21.47483647	-21.47483647	-21.47483647	-21.47483647	0.34882429	-21.47483647	-21.47483647	-21.47483647	-0.30901060	1.00424530	-0.02841482	-0.02025784	-0.10523185	-0.09826144	0.03395331	0.01715399	0.02208233	-0.02604740	-0.03274995	0.03315811	0.05981907	0.03544813	0.02206434	0.04228777	0.03416845	0.03667157	0.02901199	0.04388580	0.04423965	0.02102106	0.03154208	0.04031772	0.03853148	0.03246447	0.02840317	0.03724745	0.03387875	0.02273181	0.02788760	0.02739369	0.02324638	0.02750692	0.02302276	0.02491620	0.02131176	0.01898087	0.02056853	0.02079180	0.01884102	0.01473893	0.01544193	0.01567828	0.01836408	0.01262169	0.00629675	0.01176575	0.01466286	0.00178770	0.00276105	-0.00113058	0.01699166	-0.00765880	0.00367579	-0.00932580	0.01053965	0.00403025	-0.00148547	0.00236235	0.02350113	-0.00581220	0.01100674	0.01139622	0.01462381	0.01050718	0.00819638	0.02151576	0.01970161	0.00647808	0.00686537	0.01068309	0.00102235	-0.00496143	-0.00598741	-0.00991014	-0.00670250	-0.00747175	-0.00255595	-0.00016031	-0.00035451	-0.00755760	-0.01913077	-0.02644971	-0.02555609	-0.02690591	-0.03516993	-0.03712780	-0.04271801	-0.03048466	-0.01931224	-0.01082958	-0.01007569	-0.01331078	-0.01795764	-0.01492602	-0.01881950	-0.02265919	-0.02524545	-0.02485047	-0.02494430	-0.02732224	-0.02847786	-0.02998575	-0.03167643	-0.03260058	-0.03304676	-0.03280866	-0.03451932	-0.03919040	-0.04298422	-0.04405145	-0.04221214	-0.04445079	-0.04612234	-0.04114797	-0.03741241	-0.03175597	-0.02381894	-0.01573852	-0.00837650	-0.00323680	0.00103110	0.00630661	0.00723432	0.00745760	0.00575455	0.00444648	0.00086736	-0.00399926	-0.00756795	-0.00994226	-0.01089200	-0.01201947	-0.01297989	-0.01151910	-0.01056383	-0.00995684	-0.00986019	-0.00725821	-0.00607296	-0.00473610	-0.00400011	-0.00327786	-0.00162586	-0.00303798	-0.00301211	-0.00169183	-0.00077917	-0.00245655	-0.00291978	-0.00203112	0.00060969	-0.00091636	-0.00185732	-0.00083939	0.00059244	-0.00161710	-0.00182606	-0.00156246	-0.00002268	-0.00151389	-0.00278251	-0.00132656	0.00042214	-0.00160964	-0.00104998	-0.00312083	-0.00021994	-0.00143904	-0.00145239	-0.00257708	-0.00113217	-0.00040014	-0.00137977	-0.00205773	-0.00092345	-0.00039819	-0.00128053	-0.00299901	-0.00032396	-0.00143366	-0.00126492	-0.00144075	-0.00120834	-0.00130786	-0.00199229	-0.00229121	-0.00141295	-0.00132119	-0.00263096	-0.00328562	0.00035537	-0.00157027	-0.00115741	-0.00147548	-0.00004271	-0.00144509	-0.00276974	-0.00245183	-0.00086769	-0.00149961	-0.00331164	-0.00166084	-0.00034678	-0.00129749	-0.00161013	-0.00117775	-0.00043246	-0.00028205	-0.00221740	-0.00236094	-0.00149901	-0.00089896	-0.00113409	-0.00182866	-0.00090448	-0.00153494	-0.00284240	-0.00189428	-0.00154927	-0.00119457	-0.00134112	-0.00288690	-0.00029223	-0.00145953	-0.00102556	-0.00211386	0.00037590	-0.00072478	-0.00198779	-0.00253735	-0.00140509	-0.00072918	-0.00193498	-0.00258651	-0.00064709	-0.00079592	-0.00275531	-0.00202631	-0.00096602	-0.00141774	-0.00197890	-0.00210609	-0.00133666	-0.00136794	-0.00279077	-0.00208658	-0.00144208	-0.00179811	-0.00274758	-0.00212033	-0.00141578	-0.00160069	-0.00155636	-0.00191152	-0.00140561	-0.00177059	-0.00250179	-0.00231498	-0.00157568	-0.00194042	-0.00215085	-0.00304293	-0.00203598	-0.00200806	-0.00315158	-0.00237497	-0.00237163	-0.00205470	-0.00319044	-0.00381068	-0.00206595	-0.00280203	-0.00456069	-0.00318665	-0.00275289	-0.00246193	-0.00380329	-0.00275362	-0.00158984	-0.00221177	-0.00344215	-0.00354902	-0.00285723	-0.00182958	-0.00542035	-0.00430056	-0.00309935	-0.00382502	-0.00607941	-0.00446047	-0.00434671	-0.00389441	-0.00568300	-0.00673117	-0.00403300	-0.00431336	-0.00583177	-0.00357214	-0.00532458	-0.00296879	-0.00718819	-0.00723359	-0.00482118	-0.00514471	-0.00638122	-0.00587029	-0.00676151	-0.00614731	-0.00901118	-0.00827058	-0.00530562	-0.00675305	-0.00885297	-0.00584623	-0.00543461	-0.00434023	-0.00429753	-0.00630362	-0.00676619	-0.00621710	-0.01042914	-0.00970151	-0.00817017	-0.00719421	-0.00969538	-0.00998087	-0.00685623	-0.00724452	-0.00886243	-0.00888918	-0.00870737	-0.00699679	-0.01027381	-0.01129918	-0.00914246	-0.00740661	-0.00909727	-0.00893622	-0.00760149	-0.00938235	-0.01179827	-0.01056136	-0.00839286	-0.00687508	-0.00855166	-0.00800184	-0.00620267	-0.00723253	-0.01024306	-0.00860068	-0.01014882	-0.00825376	-0.00956949	-0.00984957	-0.00821082	-0.00964112	-0.00797598	-0.00924692	-0.00970823	-0.00694872	-0.01283860	-0.01153515	-0.00848787	-0.00549078	-0.00983127	-0.00830011	-0.00746653	-0.00505047	-0.01006853	-0.00857829	-0.00754723	-0.00659338	-0.01023224	-0.00961183	-0.00709999	-0.00605885	-0.00696183	-0.00873787	-0.00667299	-0.00559238	-0.00897648	-0.00784497	-0.00801686	-0.00729006	-0.00825378	-0.00598107	-0.00687225	-0.00613800	-0.00582439	-0.00507988	-0.00608507	-0.00489591	-0.00628298	-0.00368383	-0.00415458	-0.00477276	-0.00455985	-0.00549674	-0.00435199	-0.00343800	-0.00477678	-0.00396541	-0.00391839	-0.00380173	-0.00424554	-0.00419654	-0.00431475	-0.00254885	-0.00487634	-0.00357171	-0.00234121	-0.00313061	-0.00427348	-0.00385514	-0.00399706	-0.00434369	-0.00424470	-0.00360819	-0.00337071	-0.00316702	-0.00457146	-0.00325049	-0.00366461	-0.00311490	-0.00503238	-0.00334817	-0.00334773	-0.00283867	-0.00424936	-0.00399482	-0.00527801	-0.00260831	-0.00433362	-0.00348593	-0.00323314	-0.00317997	-0.00291825	-0.00371196	-0.00307588	-0.00288723	-0.00255852	-0.00233709	-0.00325780	-0.00252422	-0.00282971	-0.00234427	-0.00290988	-0.00163901	-0.00253701	-0.00244382	-0.00244168	-0.00175496	-0.00211266	-0.00243763	-0.00182076	-0.00215140	-0.00164608	-0.00147160	-0.00242975	-0.00097140	-0.00254707	-0.00178376	-0.00162426	-0.00167574	-0.00214975	-0.00165591	-0.00203939	-0.00134937	-0.00165050	-0.00167281	-0.00166732	-0.00160668	-0.00192632	-0.00153500	-0.00249627	-0.00058907	0.74527956
-0.5497	-1.06608663	0.21761038	0.30640426	1.45907015	-0.97808743	-21.47483647	-0.52395535	0.17456852	-0.67577577	-0.07839590	-0.10722106	0.21782211	-1.39158463	0.06615121	0.69154620	-2.03532815	-21.47483647	-1.54797735	-0.50874674	-21.47483647	-21.47483647	1.08746749	1.97201335	-21.47483647	-0.20306170	-21.47483647	-21.47483647	0.97780603	-21.47483647	-21.47483647	-21.47483647	1.17506218	0.01016551	0.00822138	-0.18826950	-0.20828098	-0.25474605	0.12289929	0.11613202	-0.04414694	-0.06807039	0.04784071	-0.02282260	-0.02797333	0.05043127	0.06561097	0.01881806	-0.00412962	0.05654385	0.04605995	0.02238466	0.02408530	0.04814574	0.04390581	0.03023111	0.02340623	0.04426219	0.03821515	0.02989597	0.02655307	0.03762530	0.03306385	0.02403243	0.02806457	0.02817717	0.01958151	0.02570429	0.02378548	0.02474710	0.01628830	0.02097365	0.01940242	0.01769427	0.01545561	0.01664374	0.01363643	0.01094107	0.01609546	0.01683410	0.00576325	0.00480721	0.01132819	-0.00158656	0.00424640	-0.00891430	0.01676562	-0.00057034	-0.01066844	-0.01362603	0.01124266	-0.00066810	-0.01008788	-0.00471920	0.01642393	-0.00797261	0.00757266	0.01110205	0.01389645	0.00360598	0.00370114	0.02449912	0.01684411	0.00345953	0.00703567	0.01030923	-0.00437590	-0.01118284	-0.00912336	-0.00027007	0.00219888	0.00453039	0.00521019	-0.00179365	-0.00911824	-0.00648762	-0.01579186	-0.02287798	-0.02668993	-0.02303774	-0.03171435	-0.04143858	-0.05913633	-0.04643314	-0.03029958	-0.01855198	-0.01305839	-0.00915993	-0.01451550	-0.01794677	-0.02074859	-0.01990220	-0.02602851	-0.02424718	-0.02374310	-0.02590718	-0.02991451	-0.02828349	-0.03111045	-0.03080040	-0.03168716	-0.03066937	-0.02991625	-0.03487768	-0.03855750	-0.03513763	-0.03531206	-0.04047578	-0.04420884	-0.04163691	-0.04526127	-0.04773313	-0.04534843	-0.04223351	-0.03949278	-0.03725392	-0.02960406	-0.02244596	-0.01663929	-0.00926280	-0.00114308	0.00308400	0.00505096	0.00636018	0.00653855	0.00442782	0.00211747	0.00068160	-0.00439780	-0.00622519	-0.00677707	-0.00852614	-0.00974316	-0.01163076	-0.01201620	-0.01007773	-0.01038100	-0.01112836	-0.00729780	-0.00660676	-0.00762341	-0.00618722	-0.00446690	-0.00255255	-0.00330550	-0.00318978	-0.00045351	-0.00084180	-0.00335425	-0.00082567	0.00000272	-0.00147860	-0.00225549	-0.00095298	-0.00045131	-0.00244311	-0.00186711	-0.00104788	-0.00127807	-0.00138958	-0.00099091	-0.00085955	-0.00207011	-0.00088036	-0.00224775	-0.00178059	-0.00160564	-0.00114855	-0.00104087	-0.00229526	-0.00228840	-0.00068216	-0.00161080	-0.00199956	-0.00054960	-0.00011964	-0.00097816	-0.00200592	-0.00205183	-0.00092816	-0.00198969	-0.00249362	-0.00035018	-0.00055561	-0.00230752	-0.00314173	-0.00036561	-0.00141690	-0.00230276	-0.00235212	-0.00027415	-0.00103161	-0.00258476	-0.00263209	0.00019409	-0.00111471	-0.00262105	-0.00239793	0.00025030	-0.00228718	-0.00250440	-0.00174382	-0.00136307	-0.00119926	-0.00168803	-0.00156106	-0.00043586	-0.00087867	-0.00053460	-0.00178295	-0.00198637	-0.00172181	-0.00189441	-0.00066957	-0.00190758	-0.00114064	-0.00194692	-0.00261534	-0.00056704	-0.00114091	-0.00015021	-0.00268361	-0.00090615	-0.00049691	-0.00124459	-0.00299934	-0.00103520	-0.00015332	-0.00146278	-0.00247337	-0.00077536	-0.00034452	-0.00295524	-0.00184424	-0.00071429	-0.00048467	-0.00249538	-0.00192826	-0.00040454	-0.00141860	-0.00329254	-0.00127080	-0.00067188	-0.00143588	-0.00252121	-0.00212672	-0.00132755	-0.00181314	-0.00170708	-0.00188600	-0.00193420	-0.00213577	-0.00176658	-0.00199476	-0.00131403	-0.00219759	-0.00178986	-0.00165366	-0.00295744	-0.00113912	-0.00153286	-0.00231626	-0.00269548	-0.00087163	-0.00313594	-0.00339295	-0.00267284	-0.00185822	-0.00271462	-0.00295383	-0.00368084	-0.00194475	-0.00331503	-0.00388587	-0.00303767	-0.00146419	-0.00399239	-0.00404553	-0.00261321	-0.00190375	-0.00419893	-0.00502521	-0.00379077	-0.00404935	-0.00604122	-0.00326181	-0.00424965	-0.00271533	-0.00610510	-0.00411709	-0.00331755	-0.00390713	-0.00639401	-0.00311164	-0.00428678	-0.00478437	-0.00617365	-0.00410027	-0.00389615	-0.00517454	-0.00432818	-0.00354283	-0.00487737	-0.00742864	-0.00721808	-0.00554696	-0.00390362	-0.00790327	-0.00523202	-0.00486175	-0.00594302	-0.00421147	-0.00329975	-0.00682036	-0.00816778	-0.00511344	-0.00685621	-0.00840878	-0.00683401	-0.00480210	-0.00894954	-0.00818072	-0.00699543	-0.00489449	-0.00933835	-0.00870113	-0.00544051	-0.00682270	-0.00818745	-0.00947706	-0.00581169	-0.00766961	-0.00993238	-0.00907174	-0.00594235	-0.00939935	-0.00835827	-0.00830602	-0.00558826	-0.00808993	-0.00861881	-0.00921840	-0.00409417	-0.00722636	-0.00589800	-0.00831197	-0.00688912	-0.00828339	-0.00654491	-0.00757445	-0.00838888	-0.00643335	-0.00835133	-0.00726979	-0.00999192	-0.00693616	-0.00698647	-0.01017557	-0.00841767	-0.00510531	-0.00788341	-0.00862761	-0.00613238	-0.00603289	-0.00692465	-0.00933495	-0.00637829	-0.00465626	-0.00850601	-0.00729236	-0.00527081	-0.00592774	-0.00629057	-0.00880988	-0.00571519	-0.00358793	-0.00542081	-0.00704352	-0.00618778	-0.00432599	-0.00696674	-0.00588201	-0.00212975	-0.00524161	-0.00533835	-0.00337195	-0.00464598	-0.00482209	-0.00527078	-0.00275226	-0.00275962	-0.00373199	-0.00354417	-0.00454686	-0.00469474	-0.00393973	-0.00319802	-0.00281170	-0.00424327	-0.00304731	-0.00360894	-0.00350706	-0.00434962	-0.00310392	-0.00322506	-0.00392099	-0.00417767	-0.00130250	-0.00303054	-0.00350402	-0.00411706	-0.00203097	-0.00280480	-0.00340443	-0.00304926	-0.00189893	-0.00357697	-0.00315849	-0.00292667	-0.00206893	-0.00487628	-0.00370382	-0.00254903	-0.00132975	-0.00321688	-0.00334218	-0.00345885	-0.00270082	-0.00295447	-0.00268296	-0.00227238	-0.00323613	-0.00305617	-0.00272089	-0.00339520	-0.00317105	-0.00342246	-0.00213156	-0.00304588	-0.00295110	-0.00213378	-0.00181774	-0.00271941	-0.00152525	-0.00188792	-0.00160780	-0.00183357	-0.00154897	-0.00130745	-0.00181843	-0.00181972	-0.00145695	-0.00123775	-0.00136123	-0.00204008	-0.00105804	-0.00175116	-0.00161897	-0.00157599	-0.00105147	-0.00148869	-0.00165237	-0.00167254	-0.00075330	-0.00131275	-0.00117001	-0.00150325	-0.00115604	-0.00192779	-0.00126774	-0.00163727	-0.00065935	-1.31119189
-0.4997	-1.39591217	-0.52170829	0.08700159	1.17729226	-21.47483647	-0.21044442	-0.23342577	-1.15868762	0.91434502	0.13327711	-1.15583184	0.15113912	-21.47483647	1.13916726	-0.05946209	-21.47483647	-0.45541692	-1.32540154	0.55019250	-21.47483647	-21.47483647	0.82835376	1.20448208	-21.47483647	1.63230169	-21.47483647	-21.47483647	-21.47483647	-0.13414833	-21.47483647	-0.33642119	1.17869270	-0.81486669	0.23355702	-0.17893515	-0.54609777	-0.33087420	0.12275203	-0.02356005	0.07283639	-0.04711594	0.00957692	0.02653591	-0.00914542	-0.00952913	0.05325548	0.04806602	0.00978209	0.03145349	0.05039251	0.03734735	0.03883727	0.03376907	0.04081139	0.03208229	0.02523013	0.03700277	0.04124446	0.02724055	0.02173124	0.03374525	0.03374755	0.02739961	0.02455848	0.02851592	0.02244019	0.02220816	0.02212587	0.02584491	0.02061817	0.01692103	0.02003794	0.02232148	0.01629328	0.01324233	0.01903181	0.01430641	0.01485894	0.00780287	0.00866478	0.00524490	0.01114998	0.00136030	0.01384457	0.00078774	0.01093632	0.00460000	0.00025156	-0.00216254	0.00396837	0.00060456	-0.00282603	-0.00042279	0.01051503	0.00255260	0.00655852	0.00486921	0.01812808	0.01198917	0.00549793	0.01710961	0.02432215	0.00586141	0.00479960	0.00936763	-0.00192423	-0.00615912	-0.01555922	-0.01647818	-0.01219683	-0.01728137	-0.01084968	0.00028766	0.01455884	0.01734370	0.01563366	0.01025364	-0.00336286	-0.00928870	-0.01832946	-0.02391870	-0.03964049	-0.03830596	-0.03029167	-0.02195400	-0.01639125	-0.01426871	-0.01567081	-0.01765447	-0.01999924	-0.01953107	-0.02277353	-0.02382712	-0.02502340	-0.02496099	-0.02830655	-0.02761042	-0.03289587	-0.02939156	-0.03038213	-0.03088101	-0.02945850	-0.03258829	-0.03563790	-0.03333425	-0.03186042	-0.03372672	-0.03888743	-0.03725527	-0.03752386	-0.04108168	-0.04248162	-0.04239920	-0.04441707	-0.04766329	-0.04717116	-0.04451673	-0.04330760	-0.03975095	-0.03298570	-0.02632092	-0.01951782	-0.01351466	-0.00783461	-0.00126904	0.00087224	0.00358455	0.00598335	0.00496541	0.00431072	0.00188901	0.00088498	-0.00234064	-0.00544774	-0.00638730	-0.00826031	-0.01075291	-0.01150573	-0.01130647	-0.01159094	-0.01244414	-0.01014424	-0.00848151	-0.00784991	-0.00768292	-0.00450479	-0.00321850	-0.00346810	-0.00359485	-0.00126850	-0.00085251	-0.00193853	-0.00136809	0.00064098	-0.00086842	-0.00260221	-0.00086657	-0.00035806	-0.00118950	-0.00140226	-0.00222555	-0.00030490	-0.00101920	-0.00191639	-0.00191337	-0.00048337	-0.00143015	-0.00134835	-0.00090881	-0.00022579	-0.00127595	-0.00093961	-0.00174444	-0.00076446	-0.00085369	-0.00031560	-0.00171037	-0.00139737	-0.00067008	-0.00082851	-0.00199027	-0.00122202	-0.00160332	-0.00127336	-0.00282685	-0.00078267	-0.00122894	-0.00123555	-0.00158921	-0.00051472	-0.00061657	-0.00133094	-0.00209006	-0.00042095	-0.00029082	-0.00182013	-0.00259352	0.00062170	-0.00106851	-0.00166052	-0.00122601	-0.00058480	-0.00063105	-0.00179872	-0.00127539	-0.00040217	-0.00088484	-0.00036691	-0.00133740	-0.00071225	-0.00159969	-0.00171227	-0.00051281	-0.00078665	-0.00149167	-0.00194937	-0.00169531	-0.00002434	-0.00074541	0.00002494	-0.00068305	-0.00051800	-0.00094932	-0.00110404	-0.00233291	-0.00154557	0.00025728	-0.00161369	-0.00241298	-0.00126606	-0.00038462	-0.00149560	-0.00181751	-0.00022673	-0.00035034	-0.00127105	-0.00182858	-0.00051647	-0.00107775	-0.00172739	-0.00171273	-0.00047837	-0.00073684	-0.00178314	-0.00215250	-0.00059728	-0.00113643	-0.00139838	-0.00173104	-0.00115572	-0.00128359	-0.00167618	-0.00191816	-0.00071950	-0.00186495	-0.00176908	-0.00150413	-0.00115691	-0.00103923	-0.00205442	-0.00111775	-0.00164778	-0.00197311	-0.00212850	-0.00220948	-0.00148822	-0.00324406	-0.00281723	-0.00189946	-0.00215538	-0.00221178	-0.00354879	-0.00203950	-0.00221099	-0.00190123	-0.00346958	-0.00328807	-0.00178667	-0.00124724	-0.00360285	-0.00403466	-0.00283287	-0.00283022	-0.00436969	-0.00314340	-0.00236883	-0.00213017	-0.00448250	-0.00592224	-0.00372858	-0.00169845	-0.00476362	-0.00513854	-0.00271674	-0.00335141	-0.00492489	-0.00739619	-0.00201627	-0.00334520	-0.00564349	-0.00324988	-0.00363182	-0.00379602	-0.00660711	-0.00492030	-0.00334996	-0.00606998	-0.00534923	-0.00467899	-0.00336739	-0.00447122	-0.00346830	-0.00543164	-0.00752663	-0.00541860	-0.00754841	-0.00849488	-0.00486938	-0.00705580	-0.01024821	-0.00719240	-0.00510969	-0.00739448	-0.00577972	-0.00649189	-0.00640139	-0.00657586	-0.00706923	-0.01051746	-0.00464082	-0.00700530	-0.00849416	-0.00936240	-0.00631112	-0.00794187	-0.00858548	-0.00833855	-0.00736786	-0.00774160	-0.00663329	-0.00657335	-0.00544646	-0.00474730	-0.00688330	-0.00485762	-0.00526000	-0.00774598	-0.00921384	-0.00656513	-0.00640472	-0.00495660	-0.00620105	-0.00679247	-0.00638948	-0.00760518	-0.00858545	-0.00765054	-0.00520856	-0.00940469	-0.00614722	-0.00733831	-0.00646614	-0.00550020	-0.00638056	-0.00558025	-0.00696025	-0.00440655	-0.00547894	-0.00615347	-0.00567424	-0.00522918	-0.00454765	-0.00686993	-0.00571928	-0.00257592	-0.00635567	-0.00583927	-0.00544989	-0.00555210	-0.00756744	-0.00725385	-0.00429389	-0.00483575	-0.00617033	-0.00443305	-0.00364420	-0.00418849	-0.00482055	-0.00320897	-0.00296152	-0.00216897	-0.00467642	-0.00400238	-0.00395152	-0.00370375	-0.00345896	-0.00395744	-0.00256509	-0.00282596	-0.00364866	-0.00352022	-0.00271331	-0.00328181	-0.00383377	-0.00254557	-0.00175649	-0.00216874	-0.00182545	-0.00308547	-0.00272810	-0.00295465	-0.00351966	-0.00252852	-0.00338569	-0.00183581	-0.00308243	-0.00318824	-0.00300947	-0.00251590	-0.00309668	-0.00184282	-0.00205122	-0.00215344	-0.00328756	-0.00330372	-0.00306375	-0.00224040	-0.00269628	-0.00301567	-0.00262463	-0.00242407	-0.00286192	-0.00295821	-0.00268678	-0.00250609	-0.00235776	-0.00194112	-0.00186632	-0.00227122	-0.00307394	-0.00176169	-0.00182352	-0.00088942	-0.00173956	-0.00150005	-0.00113051	-0.00172416	-0.00187427	-0.00173338	-0.00139744	-0.00147730	-0.00112292	-0.00117400	-0.00185432	-0.00095638	-0.00184080	-0.00129938	-0.00146614	-0.00143900	-0.00128124	-0.00170296	-0.00156758	-0.00109992	-0.00133725	-0.00118715	-0.00149893	-0.00093251	-0.00151569	-0.00117157	-0.00200744	-0.00087527	-0.19460642
-0.4497	0.16935097	-0.72199497	0.75264233	-0.64441901	0.22392617	0.00884689	-1.20583193	-0.09135686	0.88133466	-0.31467452	0.66891026	-0.55425411	0.57665832	0.28085220	0.50185432	-21.47483647	-0.71759832	0.68288863	-0.08820324	-21.47483647	-21.47483647	-21.47483647	-21.47483647	-21.47483647	-0.35660887	-21.47483647	-1.58556592	-21.47483647	-21.47483647	-21.47483647	-21.47483647	-0.78076690	-0.92095649	-0.10536979	0.21241282	0.33528801	-0.06164019	-0.06262696	-0.02983916	0.05200091	-0.03873288	0.01123428	-0.05111235	-0.03061362	0.04790047	0.03657205	0.01808079	0.03755552	0.04729596	0.02927781	0.02616000	0.02999901	0.04276921	0.02723340	0.03343350	0.03330889	0.03755275	0.03197614	0.03219998	0.02491021	0.03447898	0.02912347	0.03024978	0.02547309	0.02274424	0.02241630	0.02535483	0.02149989	0.02138713	0.02327204	0.02311135	0.01736494	0.02227545	0.01732390	0.01434662	0.01274975	0.01823639	0.01763142	0.00863214	0.00478157	0.00882489	0.01326186	-0.00261762	0.01052199	0.00789249	0.01348095	-0.00596649	0.01266126	-0.00602060	0.01234977	-0.00758911	-0.00007313	0.00418209	0.01551036	-0.00028195	0.00785358	0.01031535	0.00792933	0.00310491	0.00922340	0.01406266	0.01413558	0.00624375	0.00836319	0.00345147	-0.00802828	-0.01034171	-0.01958021	-0.02407862	-0.02154193	-0.01797349	-0.01125481	-0.01000178	-0.00729286	-0.00488464	-0.01263949	-0.01867628	-0.02178832	-0.01963976	-0.02824843	-0.02810041	-0.03484498	-0.03588553	-0.02751090	-0.01891249	-0.01285580	-0.01648667	-0.01852682	-0.01824809	-0.01908978	-0.02341618	-0.02472711	-0.02157485	-0.02460831	-0.02741316	-0.02707012	-0.02613840	-0.03190366	-0.03126797	-0.02990532	-0.03067602	-0.03167295	-0.03567400	-0.03277754	-0.03283157	-0.03423435	-0.03429854	-0.03744901	-0.03410157	-0.03593693	-0.03679205	-0.03616452	-0.03810846	-0.03928994	-0.04089817	-0.04273064	-0.04547144	-0.04446486	-0.04618093	-0.04648111	-0.04647226	-0.04245345	-0.04040272	-0.03866838	-0.03262778	-0.02547575	-0.02077594	-0.01522521	-0.01033965	-0.00542094	-0.00456958	-0.00182843	-0.00072310	0.00028879	-0.00182676	-0.00376935	-0.00621403	-0.00820529	-0.01159958	-0.01411888	-0.01314477	-0.01142763	-0.01345050	-0.01195911	-0.01202002	-0.00978093	-0.00921744	-0.00862209	-0.00779683	-0.00654460	-0.00643294	-0.00465062	-0.00348815	-0.00260949	-0.00305822	-0.00218413	-0.00218700	-0.00074848	-0.00002236	-0.00078995	-0.00151808	0.00004581	-0.00002525	-0.00103730	-0.00257675	-0.00041948	-0.00132244	-0.00124362	-0.00307507	0.00023155	-0.00048172	-0.00110891	-0.00186802	-0.00016423	-0.00016512	-0.00064129	-0.00144191	-0.00052006	-0.00020054	-0.00105661	-0.00214121	-0.00096633	-0.00118646	-0.00220848	-0.00300525	0.00024791	-0.00139382	-0.00144920	-0.00154834	-0.00018834	-0.00098951	-0.00176223	-0.00119340	-0.00036948	-0.00102751	-0.00133519	-0.00239841	-0.00060984	-0.00113520	0.00003738	-0.00073455	-0.00085730	-0.00004137	-0.00101831	-0.00191377	-0.00041164	0.00003723	-0.00063967	-0.00173745	-0.00096971	-0.00102888	-0.00195655	-0.00067567	-0.00075333	-0.00015142	-0.00209925	-0.00193304	-0.00006099	-0.00104559	-0.00093841	-0.00168640	-0.00063377	-0.00105538	-0.00220588	-0.00314866	-0.00010306	-0.00032448	-0.00177244	-0.00172820	-0.00071448	-0.00040496	-0.00225999	-0.00104847	-0.00099681	-0.00078373	-0.00182850	-0.00128358	-0.00086878	-0.00178753	-0.00172555	-0.00157112	-0.00066654	-0.00178813	-0.00131290	-0.00209466	-0.00139789	-0.00140295	-0.00104329	-0.00179551	-0.00150858	-0.00156572	-0.00158294	-0.00207993	-0.00160571	-0.00093731	-0.00188168	-0.00223962	-0.00145589	-0.00069492	-0.00230121	-0.00232084	-0.00140375	-0.00070363	-0.00193750	-0.00276624	-0.00133581	-0.00237364	-0.00414686	-0.00191978	-0.00226659	-0.00236759	-0.00380959	-0.00186037	-0.00211527	-0.00184090	-0.00298185	-0.00323206	-0.00161974	-0.00216573	-0.00327922	-0.00240029	-0.00139663	-0.00438901	-0.00408129	-0.00286907	-0.00341463	-0.00356453	-0.00259835	-0.00359054	-0.00413749	-0.00302886	-0.00441754	-0.00472617	-0.00299484	-0.00369516	-0.00538927	-0.00421809	-0.00327546	-0.00380993	-0.00548667	-0.00601875	-0.00566429	-0.00356963	-0.00437549	-0.00609323	-0.00334483	-0.00455404	-0.00386889	-0.00725875	-0.00569433	-0.00349385	-0.00438961	-0.00737185	-0.00549145	-0.00449233	-0.00613422	-0.00776442	-0.00563411	-0.00726541	-0.00766504	-0.00722129	-0.00225213	-0.00848625	-0.00818992	-0.00670488	-0.00464208	-0.00655344	-0.00809733	-0.00783681	-0.00691300	-0.00649124	-0.00609143	-0.00853780	-0.00669367	-0.00688376	-0.00639912	-0.01108320	-0.00682181	-0.00831824	-0.00446646	-0.00819785	-0.00621077	-0.00641146	-0.00525001	-0.00650556	-0.00844819	-0.00662640	-0.00550179	-0.00828792	-0.00903047	-0.00397893	-0.00673879	-0.00722942	-0.00666300	-0.00475316	-0.00815781	-0.00931841	-0.00749685	-0.00453183	-0.00797047	-0.00875831	-0.00412534	-0.00490535	-0.00658092	-0.00731405	-0.00621881	-0.00416945	-0.00714794	-0.00801539	-0.00529676	-0.00313085	-0.00465728	-0.00687050	-0.00529691	-0.00329367	-0.00678224	-0.00548136	-0.00470637	-0.00387446	-0.00505974	-0.00486491	-0.00477571	-0.00427364	-0.00446229	-0.00313865	-0.00489068	-0.00453368	-0.00497078	-0.00424328	-0.00353619	-0.00250200	-0.00175971	-0.00489604	-0.00355351	-0.00200607	-0.00159499	-0.00280287	-0.00337150	-0.00306398	-0.00330832	-0.00293778	-0.00322809	-0.00169407	-0.00353015	-0.00327599	-0.00165182	-0.00231561	-0.00291981	-0.00331311	-0.00193512	-0.00276417	-0.00418932	-0.00316536	-0.00215563	-0.00200835	-0.00322827	-0.00307157	-0.00200254	-0.00256069	-0.00346829	-0.00254289	-0.00218120	-0.00253200	-0.00259630	-0.00276701	-0.00363642	-0.00197807	-0.00299492	-0.00246942	-0.00257980	-0.00235197	-0.00207246	-0.00171955	-0.00269870	-0.00247922	-0.00309876	-0.00184160	-0.00241398	-0.00182282	-0.00240867	-0.00212017	-0.00203291	-0.00038929	-0.00209565	-0.00164850	-0.00133439	-0.00106077	-0.00165869	-0.00160892	-0.00150526	-0.00122626	-0.00085796	-0.00173693	-0.00151908	-0.00163457	-0.00206709	-0.00117426	-0.00188394	-0.00116798	-0.00176135	-0.00153518	-0.00110816	-0.00095735	-0.00131978	-0.00092214	-0.00145410	-0.00151926	-0.00171703	-0.00125423	-0.00171273	-0.00075411	-1.77695787
-0.3997	0.23444907	0.05354983	-0.03622786	0.41391216	-0.67685461	-1.01696964	0.48101194	-0.55752401	0.95477498	0.48934090	-0.04920842	-21.47483647	-0.20266176	-1.88175565	0.37888977	-21.47483647	-0.37338293	0.56532261	-1.33511243	-0.22846752	-1.08462512	-21.47483647	1.37862706	-21.47483647	-1.01022410	-0.12796091	-21.47483647	-1.05556870	0.14655939	-21.47483647	-21.47483647	-0.30550402	0.35259286	-0.09608025	0.72845442	-0.05728268	0.17429527	0.07657287	0.05222437	-0.06017483	0.07643043	0.03015034	-0.03826854	-0.00242738	0.01176612	0.04647610	0.01315714	0.03063486	0.06270872	0.02373833	0.03074529	0.03881174	0.05069060	0.04170320	0.02679857	0.03391414	0.03935208	0.03757112	0.03266279	0.02617128	0.03184662	0.03323183	0.02807921	0.02435764	0.02837194	0.02452047	0.02680218	0.02157180	0.02358255	0.02207947	0.01698504	0.01758268	0.01996794	0.01626868	0.01550485	0.01189262	0.01721433	0.01639474	0.00741730	0.00575839	0.00911269	0.02019767	-0.00794029	-0.00533675	-0.00422295	0.00652821	-0.01082669	-0.00016955	-0.00891713	0.00917104	-0.00358220	-0.00609285	-0.00131726	0.01516043	-0.00852541	0.01162699	0.01242459	0.01480502	0.00830935	0.00698055	0.01826632	0.01589356	0.00843456	0.00908257	0.00020998	-0.00473398	-0.00804577	-0.01658882	-0.01456223	-0.00928938	-0.00366788	0.00239363	0.00277121	0.00481656	-0.00131375	-0.01361028	-0.02007160	-0.02626476	-0.02688505	-0.02637070	-0.02407151	-0.03070183	-0.02448055	-0.01783400	-0.00935140	-0.00417240	-0.00906585	-0.01372678	-0.01650660	-0.01966738	-0.02232331	-0.02411578	-0.02160939	-0.02371194	-0.02787196	-0.02782317	-0.02662372	-0.03049646	-0.02983494	-0.03005817	-0.03016948	-0.03045301	-0.03470160	-0.03526798	-0.03252109	-0.03351662	-0.03393321	-0.03738869	-0.03514909	-0.03572070	-0.03692136	-0.03711211	-0.03590765	-0.03633510	-0.04050797	-0.04016721	-0.03886754	-0.04029435	-0.04373292	-0.04349255	-0.04424094	-0.04371177	-0.04532947	-0.04766248	-0.04670878	-0.04540576	-0.04403639	-0.04319478	-0.03733247	-0.03391737	-0.03305396	-0.02992304	-0.02481075	-0.02245439	-0.02007148	-0.02074773	-0.02007929	-0.01862518	-0.01964617	-0.02077163	-0.01899557	-0.01816091	-0.01653385	-0.01487653	-0.01339153	-0.00973386	-0.01007588	-0.01130300	-0.00965845	-0.00923500	-0.00875197	-0.00933196	-0.00890368	-0.00743733	-0.00813093	-0.00846346	-0.00653921	-0.00361010	-0.00479753	-0.00420109	-0.00501309	-0.00267551	-0.00227558	-0.00230129	-0.00351040	-0.00079302	-0.00092476	-0.00170871	-0.00199019	-0.00047072	-0.00105798	-0.00181813	-0.00275874	-0.00029245	-0.00021877	-0.00243820	-0.00155893	-0.00078341	-0.00166763	-0.00189091	-0.00133012	-0.00087448	-0.00171412	-0.00218502	-0.00303797	-0.00019798	-0.00185066	-0.00240523	-0.00254859	-0.00108232	-0.00171626	-0.00212581	-0.00236588	-0.00063975	-0.00104605	-0.00257739	-0.00261056	-0.00141700	-0.00126406	-0.00162355	-0.00190714	-0.00069206	-0.00008028	-0.00149502	-0.00273039	-0.00085684	-0.00058552	-0.00124396	-0.00233242	-0.00089500	-0.00123499	-0.00250053	-0.00171048	-0.00128738	-0.00121595	-0.00214738	-0.00273819	-0.00055232	-0.00171029	-0.00067403	-0.00288755	-0.00112926	-0.00147014	-0.00247332	-0.00315738	-0.00101280	-0.00108891	-0.00191643	-0.00231060	-0.00137040	-0.00079201	-0.00207136	-0.00151592	-0.00096738	-0.00144831	-0.00201851	-0.00157576	-0.00117557	-0.00177247	-0.00302304	-0.00263618	-0.00178555	-0.00168371	-0.00237782	-0.00248086	-0.00169726	-0.00148994	-0.00161323	-0.00264803	-0.00193500	-0.00165103	-0.00263951	-0.00272817	-0.00160067	-0.00185945	-0.00272738	-0.00284269	-0.00227284	-0.00132734	-0.00286044	-0.00289499	-0.00269160	-0.00198829	-0.00330949	-0.00435324	-0.00193718	-0.00322039	-0.00420201	-0.00271488	-0.00313860	-0.00307608	-0.00293484	-0.00299973	-0.00185957	-0.00164875	-0.00409331	-0.00405234	-0.00277181	-0.00218525	-0.00478253	-0.00428559	-0.00260831	-0.00288319	-0.00587702	-0.00441314	-0.00495423	-0.00475151	-0.00448051	-0.00434638	-0.00494563	-0.00467438	-0.00663571	-0.00604347	-0.00347555	-0.00475634	-0.00645192	-0.00546844	-0.00297025	-0.00427744	-0.00701869	-0.00583379	-0.00673527	-0.00573835	-0.00656908	-0.00806865	-0.00605764	-0.00807842	-0.00665067	-0.00567128	-0.00590524	-0.00715133	-0.00613437	-0.00810131	-0.00617544	-0.00571120	-0.01009518	-0.00958276	-0.00747945	-0.00791049	-0.01123885	-0.01020679	-0.00626286	-0.00798157	-0.00959638	-0.00938624	-0.00797208	-0.00807294	-0.01058420	-0.00882460	-0.00817497	-0.00751833	-0.00874487	-0.00953760	-0.00680675	-0.00829957	-0.00916559	-0.01096236	-0.00716121	-0.00951322	-0.00847555	-0.00923435	-0.00696967	-0.00705944	-0.00985791	-0.00774869	-0.01062155	-0.00968735	-0.00910150	-0.01012234	-0.00875474	-0.00763322	-0.00752227	-0.00938556	-0.00818219	-0.00453074	-0.00967691	-0.01099994	-0.00712361	-0.00658091	-0.00959680	-0.00907173	-0.00480562	-0.00646294	-0.01098626	-0.00894128	-0.00678947	-0.00760178	-0.00950309	-0.00697689	-0.00556757	-0.00588512	-0.01020896	-0.00821853	-0.00702144	-0.00527264	-0.00767016	-0.00563855	-0.00649491	-0.00564735	-0.00763449	-0.00614677	-0.00514537	-0.00500106	-0.00695532	-0.00425714	-0.00528769	-0.00421527	-0.00638824	-0.00379780	-0.00381675	-0.00350737	-0.00490544	-0.00544483	-0.00465397	-0.00344370	-0.00389465	-0.00409982	-0.00588407	-0.00347446	-0.00491396	-0.00418137	-0.00384541	-0.00374850	-0.00458590	-0.00355747	-0.00370993	-0.00194099	-0.00355810	-0.00394829	-0.00347832	-0.00293740	-0.00471224	-0.00329338	-0.00474572	-0.00320686	-0.00486244	-0.00329633	-0.00300248	-0.00387270	-0.00436407	-0.00357612	-0.00319947	-0.00276327	-0.00430698	-0.00342041	-0.00431125	-0.00319368	-0.00345312	-0.00291109	-0.00362326	-0.00404466	-0.00266683	-0.00417645	-0.00348285	-0.00236887	-0.00379012	-0.00361219	-0.00355334	-0.00252067	-0.00370964	-0.00288109	-0.00291494	-0.00160107	-0.00242071	-0.00219519	-0.00194505	-0.00152633	-0.00199579	-0.00280028	-0.00233403	-0.00206027	-0.00147568	-0.00192082	-0.00202587	-0.00130227	-0.00243309	-0.00148541	-0.00191600	-0.00159738	-0.00209582	-0.00167446	-0.00232029	-0.00129737	-0.00177782	-0.00125199	-0.00198830	-0.00168987	-0.00218262	-0.00164949	-0.00250569	-0.00083935	0.48064290
-0.3497	0.03367632	-0.04789772	-0.90148079	0.33887883	1.47026509	-0.60181829	0.60208644	1.60331118	-0.28146085	0.68178940	-1.80199063	0.36578432	0.01755482	-0.44777048	1.34060055	0.24532036	1.34932673	-0.83119144	-0.98021507	-21.47483647	-0.86066365	-21.47483647	-21.47483647	-21.47483647	-0.08549774	-21.47483647	0.60278773	0.98156214	-21.47483647	-1.14191484	3.01080060	-21.47483647	-0.91173605	-0.14789811	0.63929766	0.30371067	0.31780057	-0.00257397	0.10653795	0.02437361	-0.09101418	0.01777447	0.01330136	0.01181444	0.01497424	0.04290618	0.03219459	0.01871556	0.06093547	0.02794322	0.03828324	0.03582028	0.04614727	0.03946253	0.03318421	0.02660707	0.04167846	0.03678828	0.03221164	0.02292088	0.03995177	0.03354824	0.02014156	0.02621025	0.02766429	0.02582947	0.02298272	0.02117125	0.02606678	0.02142149	0.01784098	0.01819300	0.01970444	0.01408492	0.01389350	0.01131012	0.01428000	0.01751983	0.01031136	0.00803062	0.00746341	0.00469681	-0.00071022	0.00425801	0.00545748	0.01236272	-0.00222186	0.00376364	-0.01183673	0.01801407	0.00075348	0.00255278	-0.00324643	0.01384868	-0.00270309	0.01088274	0.01409080	0.01413546	0.01195075	0.00804894	0.02049466	0.01948013	0.00569581	0.00655996	0.00647942	0.00091405	-0.00452117	-0.01140797	-0.00578080	-0.00284993	-0.00257057	0.00895389	0.01474092	0.01162299	0.00061723	-0.01290101	-0.01523951	-0.01581549	-0.01603507	-0.01850079	-0.01643813	-0.02270454	-0.01906577	-0.01395165	-0.00787980	-0.00506390	-0.00895050	-0.01468114	-0.01436878	-0.02047511	-0.02089221	-0.02292226	-0.02415460	-0.02600613	-0.02647871	-0.02755292	-0.02810111	-0.03187254	-0.02913851	-0.03217728	-0.03049737	-0.02960716	-0.03446957	-0.03659027	-0.03394123	-0.03253745	-0.03491699	-0.03780539	-0.03556482	-0.03688328	-0.03849404	-0.03766348	-0.03749069	-0.03602624	-0.03915144	-0.04019958	-0.03794911	-0.03933881	-0.04202647	-0.03958023	-0.03921410	-0.03976972	-0.04228695	-0.04217826	-0.04404135	-0.04486157	-0.04560770	-0.04765331	-0.04751396	-0.04887018	-0.04897015	-0.05054849	-0.05008631	-0.05024229	-0.04862743	-0.04859491	-0.04896054	-0.04635947	-0.04407108	-0.04275583	-0.03906765	-0.03410066	-0.02938978	-0.02513967	-0.02100374	-0.01296761	-0.00938158	-0.00706271	-0.00514125	-0.00177976	-0.00158476	-0.00303117	-0.00384682	-0.00402292	-0.00624389	-0.00885118	-0.00791047	-0.00587485	-0.00831171	-0.00850617	-0.00926856	-0.00683236	-0.00686641	-0.00648758	-0.00591879	-0.00304671	-0.00344225	-0.00322585	-0.00325899	-0.00220697	-0.00190620	-0.00192741	-0.00224636	-0.00116602	-0.00057103	-0.00077379	-0.00108277	-0.00097032	-0.00064157	-0.00129961	-0.00142211	-0.00052103	-0.00117135	-0.00148650	-0.00350897	-0.00025608	-0.00167996	-0.00062673	-0.00172498	-0.00015705	-0.00056804	-0.00148891	-0.00220972	-0.00042505	-0.00080541	-0.00206624	-0.00313039	0.00004609	-0.00043569	-0.00154396	-0.00209451	-0.00005488	-0.00070008	-0.00166537	-0.00207452	-0.00073092	-0.00106333	-0.00114151	-0.00187276	-0.00057708	-0.00129662	-0.00202132	-0.00101959	-0.00089600	-0.00112319	-0.00122532	-0.00267125	-0.00064932	-0.00177994	-0.00066037	-0.00144257	-0.00036117	-0.00152256	-0.00153180	-0.00234405	-0.00150972	-0.00006450	-0.00181271	-0.00229018	-0.00072397	-0.00003065	-0.00182999	-0.00264139	-0.00098092	-0.00039561	-0.00199250	-0.00176587	-0.00092519	-0.00125456	-0.00218843	-0.00164312	-0.00097401	-0.00115079	-0.00202140	-0.00167813	0.00001507	-0.00156137	-0.00129258	-0.00164763	-0.00149011	-0.00148167	-0.00146366	-0.00261371	-0.00154919	-0.00232934	-0.00223394	-0.00232088	-0.00196940	-0.00080513	-0.00200831	-0.00248836	-0.00195664	-0.00170723	-0.00152782	-0.00223633	-0.00139964	-0.00287614	-0.00362833	-0.00185158	-0.00283834	-0.00209119	-0.00332489	-0.00259700	-0.00340677	-0.00147739	-0.00291323	-0.00408480	-0.00272088	-0.00274723	-0.00361924	-0.00388164	-0.00270843	-0.00275981	-0.00491847	-0.00379812	-0.00320529	-0.00239045	-0.00466007	-0.00547309	-0.00254389	-0.00343283	-0.00500370	-0.00504692	-0.00132753	-0.00345986	-0.00496509	-0.00518630	-0.00455228	-0.00475384	-0.00672320	-0.00576009	-0.00367677	-0.00539982	-0.00674167	-0.00690850	-0.00214383	-0.00567212	-0.00711671	-0.00647583	-0.00612522	-0.00492560	-0.00622070	-0.00657453	-0.00666136	-0.00585685	-0.00793858	-0.00914606	-0.00536113	-0.00765263	-0.00792395	-0.00857782	-0.00524453	-0.00622333	-0.00679380	-0.00736682	-0.00672308	-0.00762619	-0.00850834	-0.00975898	-0.00539370	-0.00785601	-0.00773756	-0.01054443	-0.00446585	-0.00750462	-0.00924307	-0.01013352	-0.00843371	-0.00476087	-0.00731984	-0.00767392	-0.00612311	-0.00443975	-0.00697482	-0.00613902	-0.01010339	-0.00855292	-0.00771420	-0.00726403	-0.00621999	-0.00844199	-0.00646121	-0.00723139	-0.00819905	-0.00760463	-0.00723586	-0.00813466	-0.00717279	-0.00667700	-0.00647169	-0.00670031	-0.00572443	-0.00412269	-0.00853776	-0.00712437	-0.00613089	-0.00538497	-0.00692324	-0.00715913	-0.00526846	-0.00283669	-0.00503491	-0.00844310	-0.00510693	-0.00229979	-0.00517939	-0.00779703	-0.00552122	-0.00414933	-0.00607066	-0.00698873	-0.00517021	-0.00413702	-0.00470122	-0.00530597	-0.00473714	-0.00312956	-0.00605513	-0.00365202	-0.00301851	-0.00320845	-0.00334675	-0.00513499	-0.00337371	-0.00345745	-0.00350548	-0.00222582	-0.00342864	-0.00364510	-0.00424827	-0.00339695	-0.00358269	-0.00319040	-0.00444377	-0.00274927	-0.00400594	-0.00272701	-0.00250781	-0.00365534	-0.00348943	-0.00348173	-0.00239740	-0.00293898	-0.00325391	-0.00348460	-0.00406673	-0.00400122	-0.00343731	-0.00291933	-0.00381055	-0.00214393	-0.00329555	-0.00254397	-0.00256833	-0.00275774	-0.00423225	-0.00184349	-0.00346769	-0.00246008	-0.00319452	-0.00298708	-0.00349575	-0.00345936	-0.00259685	-0.00215316	-0.00267634	-0.00303640	-0.00188475	-0.00177492	-0.00333187	-0.00249196	-0.00269623	-0.00118992	-0.00191281	-0.00170920	-0.00187253	-0.00142810	-0.00173138	-0.00209010	-0.00148954	-0.00175382	-0.00125505	-0.00171556	-0.00180615	-0.00109778	-0.00189340	-0.00137751	-0.00182220	-0.00148671	-0.00171807	-0.00150235	-0.00160721	-0.00054213	-0.00116266	-0.00120746	-0.00161369	-0.00144852	-0.00154928	-0.00106284	-0.00216773	-0.00079800	1.10205282
-0.2997	-0.05601063	-1.56386524	-0.42020330	0.12956488	-21.47483647	-21.47483647	-0.60865003	0.26323029	0.10833513	-0.16708961	-21.47483647	-0.62474608	0.14998380	-21.47483647	-0.83758772	-21.47483647	0.36430255	-1.20595014	1.22637093	-21.47483647	-0.39721641	0.48256612	-21.47483647	-21.47483647	-21.47483647	-21.47483647	-21.47483647	0.93233854	-0.98615414	-0.78098714	-0.82844436	-21.47483647	-21.47483647	0.59306635	-0.35625313	0.11636025	-0.09748004	-0.06913009	0.00922783	0.06598873	0.01220159	0.01563030	0.01345155	0.00564265	0.03838916	0.06208717	0.03412318	0.01922586	0.05553288	0.04763607	0.03612140	0.03278825	0.04304035	0.04332312	0.03700290	0.02698905	0.03960649	0.03653319	0.02931711	0.02539489	0.03783648	0.03006475	0.02646268	0.02527375	0.02418357	0.02298893	0.02436404	0.02113555	0.02351375	0.02028651	0.02020935	0.01720280	0.02031625	0.01792719	0.01793097	0.01227200	0.01436210	0.01358445	0.01088987	0.00486213	0.00551751	0.01171634	-0.00666414	0.00592491	-0.00276699	0.01236078	0.00292324	0.00675205	-0.02015340	0.01854716	0.00299350	0.00048005	-0.00236872	0.01439152	-0.00170753	0.00551259	0.00862845	0.01457130	0.01000357	0.01128234	0.02028558	0.01717557	0.00954260	0.01030979	0.00686565	-0.00328086	-0.00600228	-0.01571762	-0.01927008	-0.01435703	-0.01450961	-0.00828563	-0.00548946	-0.01462769	-0.01797296	-0.02276949	-0.01773162	-0.01976199	-0.02055028	-0.02423441	-0.03087182	-0.03929755	-0.03047966	-0.01884540	-0.01208838	-0.01209351	-0.01893594	-0.01835355	-0.01804809	-0.02223050	-0.02102556	-0.02292156	-0.02161192	-0.02409451	-0.02668655	-0.02922867	-0.02829037	-0.03193428	-0.02986936	-0.03168761	-0.02938837	-0.03118716	-0.03393015	-0.03407772	-0.03268141	-0.03306676	-0.03383316	-0.03877346	-0.03403103	-0.03504992	-0.03665778	-0.03686112	-0.03693066	-0.03795908	-0.03918513	-0.03830425	-0.03830967	-0.03833338	-0.04012475	-0.03928688	-0.03853388	-0.03794115	-0.03965578	-0.04006583	-0.03950376	-0.04092690	-0.03922446	-0.04182779	-0.04010754	-0.04167273	-0.04388831	-0.04549062	-0.04533621	-0.04568630	-0.04723925	-0.04886357	-0.04996237	-0.05011840	-0.04900145	-0.04912491	-0.04754771	-0.04251006	-0.03898226	-0.03524697	-0.02989962	-0.02249970	-0.01757884	-0.01229228	-0.00503980	-0.00022453	0.00090088	0.00304498	0.00429513	0.00662846	0.00401126	0.00133475	0.00085539	0.00167731	-0.00166574	-0.00516569	-0.00696425	-0.00565354	-0.00689244	-0.00824383	-0.00965403	-0.00753313	-0.00706626	-0.00784284	-0.00789464	-0.00652718	-0.00479402	-0.00555522	-0.00520687	-0.00247169	-0.00338787	-0.00306569	-0.00334541	-0.00142010	-0.00150632	-0.00116211	-0.00242431	-0.00189741	-0.00147667	-0.00221618	-0.00279516	-0.00051590	-0.00115199	-0.00079809	-0.00215112	-0.00043527	-0.00076542	-0.00191838	-0.00292739	-0.00078218	-0.00085053	-0.00212776	-0.00309304	-0.00074533	-0.00152897	-0.00135716	-0.00199208	-0.00052254	-0.00124930	-0.00196087	-0.00218561	-0.00065026	-0.00020672	-0.00143150	-0.00149832	-0.00113954	-0.00073847	-0.00191848	-0.00171150	-0.00152123	-0.00095006	-0.00171306	-0.00260917	0.00000602	-0.00123115	-0.00059561	-0.00233282	-0.00061946	-0.00128673	-0.00145526	-0.00185243	-0.00156463	-0.00045155	-0.00217462	-0.00209547	-0.00140403	-0.00066075	-0.00216748	-0.00235464	-0.00042404	-0.00107815	-0.00246268	-0.00194683	-0.00128046	-0.00107260	-0.00285496	-0.00213797	-0.00076781	-0.00124969	-0.00210720	-0.00317675	-0.00113392	-0.00158128	-0.00143704	-0.00258311	-0.00165931	-0.00167524	-0.00264852	-0.00228219	-0.00133321	-0.00151826	-0.00243495	-0.00279159	-0.00176176	-0.00104483	-0.00252297	-0.00186231	-0.00227758	-0.00186809	-0.00260470	-0.00286798	-0.00251702	-0.00338507	-0.00304027	-0.00229859	-0.00238503	-0.00332638	-0.00421823	-0.00267904	-0.00247109	-0.00192490	-0.00468784	-0.00381299	-0.00234914	-0.00180492	-0.00461486	-0.00353868	-0.00313864	-0.00315842	-0.00583860	-0.00487543	-0.00455078	-0.00323661	-0.00642267	-0.00514437	-0.00305519	-0.00403683	-0.00664756	-0.00503624	-0.00230180	-0.00386585	-0.00658465	-0.00550422	-0.00488063	-0.00369717	-0.00604312	-0.00661433	-0.00509452	-0.00670657	-0.00568964	-0.00682493	-0.00418438	-0.00831152	-0.00504862	-0.00773110	-0.00714925	-0.00369265	-0.00664171	-0.00689541	-0.00731017	-0.00640263	-0.00828061	-0.01068778	-0.00716439	-0.00806098	-0.00743785	-0.00830567	-0.00706977	-0.00629566	-0.00858791	-0.00991224	-0.00715749	-0.00908166	-0.00896356	-0.01101861	-0.00446145	-0.00870144	-0.00868553	-0.00881834	-0.00506679	-0.00915125	-0.00922456	-0.01092726	-0.00795031	-0.00829073	-0.00884056	-0.01200287	-0.00345832	-0.00757221	-0.00807090	-0.00737150	-0.00821744	-0.00793303	-0.00906689	-0.00753702	-0.00717110	-0.00680277	-0.00867041	-0.00863229	-0.00735792	-0.00573955	-0.00963433	-0.01001106	-0.00720822	-0.00801178	-0.00995570	-0.00990284	-0.00664834	-0.00649712	-0.00743830	-0.00634785	-0.00773491	-0.00443731	-0.00852955	-0.00669464	-0.00642254	-0.00399035	-0.00624530	-0.00881298	-0.00571831	-0.00403679	-0.00559992	-0.00673374	-0.00621077	-0.00454228	-0.00625249	-0.00587191	-0.00685411	-0.00539633	-0.00528265	-0.00442038	-0.00452159	-0.00445372	-0.00556854	-0.00402388	-0.00330529	-0.00357500	-0.00424444	-0.00407182	-0.00445968	-0.00278272	-0.00365015	-0.00269583	-0.00384638	-0.00299482	-0.00443408	-0.00347941	-0.00399799	-0.00377509	-0.00482380	-0.00313723	-0.00288441	-0.00258796	-0.00304318	-0.00268401	-0.00319751	-0.00356961	-0.00393510	-0.00337215	-0.00313864	-0.00369990	-0.00284201	-0.00331608	-0.00346613	-0.00346212	-0.00415966	-0.00321519	-0.00303010	-0.00350679	-0.00284077	-0.00354324	-0.00315609	-0.00304952	-0.00418417	-0.00298960	-0.00372368	-0.00366305	-0.00387659	-0.00327470	-0.00298672	-0.00298819	-0.00314062	-0.00237343	-0.00301552	-0.00296085	-0.00308272	-0.00208845	-0.00323082	-0.00136020	-0.00236861	-0.00207907	-0.00194523	-0.00146304	-0.00216510	-0.00163006	-0.00195568	-0.00144941	-0.00103573	-0.00130692	-0.00238553	-0.00127916	-0.00223465	-0.00177279	-0.00176294	-0.00186855	-0.00201429	-0.00133090	-0.00177183	-0.00093860	-0.00153862	-0.00172910	-0.00152169	-0.00140044	-0.00200766	-0.00135239	-0.00225969	-0.00086317	-0.29991817
-0.2497	-1.57801807	0.68218729	0.47900835	-0.31151017	0.40249619	-0.22156174	0.80769444	-0.44575626	-0.97926581	0.03816854	-0.08404078	1.04881239	-21.47483647	-0.53255929	-0.83974471	-21.47483647	-1.20579267	-1.07930258	-21.47483647	0.29294002	0.36775127	0.51762968	-21.47483647	-1.00465798	-21.47483647	0.02876548	0.20558266	-21.47483647	-0.35735935	0.58091348	-0.12266808	-0.63225056	0.12001356	-0.88483679	0.76899099	0.00931480	-0.04307598	0.16335907	0.06027312	0.03736551	0.03872611	0.06973606	-0.02698681	-0.01317744	0.03551603	0.05890499	0.02067586	0.01235097	0.05298979	0.03447678	0.01601911	0.03656023	0.04826476	0.03493228	0.03215642	0.03422877	0.03846041	0.03734504	0.02910297	0.02825977	0.03241134	0.02660121	0.02663713	0.02898336	0.02200406	0.02052926	0.02836456	0.02094680	0.02303813	0.01670685	0.01820450	0.01804703	0.01568336	0.01491463	0.01606410	0.01199260	0.01062742	0.01540425	0.01276316	0.00375863	0.00379039	0.01821037	-0.00344502	0.00512016	0.00149894	0.01747569	0.00595705	0.00067236	-0.00786527	0.00998900	-0.00407001	-0.00049473	0.00220374	0.01201517	-0.00546864	0.00587036	0.01163805	0.00905539	0.00310158	0.01336304	0.02125606	0.01529822	0.00853827	0.00756737	0.00598560	-0.00905634	-0.01329176	-0.01471182	-0.02157355	-0.02578747	-0.02681926	-0.01648679	-0.01798731	-0.01156288	-0.01042843	-0.02210414	-0.02520481	-0.02041203	-0.01548814	-0.02503297	-0.03368096	-0.04094200	-0.03044993	-0.01728739	-0.00438626	-0.00210046	-0.01083799	-0.01825876	-0.01486185	-0.01849980	-0.02204096	-0.02513429	-0.02361646	-0.02229122	-0.02811555	-0.03146543	-0.02772296	-0.03048544	-0.03175912	-0.03188800	-0.02880778	-0.03043283	-0.03476325	-0.03485799	-0.03077468	-0.03249301	-0.03466178	-0.03847852	-0.03291186	-0.03585115	-0.03775455	-0.03528645	-0.03699266	-0.03844794	-0.03849639	-0.03933474	-0.03777093	-0.03853200	-0.03924983	-0.03797893	-0.03836826	-0.03877200	-0.03893993	-0.03992014	-0.03994595	-0.03931225	-0.03769854	-0.03762212	-0.03893707	-0.03755709	-0.03721547	-0.03963685	-0.03904935	-0.03727985	-0.03826543	-0.04035366	-0.04051417	-0.03843832	-0.03844768	-0.03986735	-0.03737374	-0.03308237	-0.03479923	-0.03155373	-0.03020029	-0.02461708	-0.02426668	-0.01976410	-0.01605347	-0.01102366	-0.00855258	-0.00449318	-0.00105175	0.00348238	0.00313103	0.00537043	0.00592245	0.00721235	0.00662712	0.00523441	0.00415945	0.00368598	0.00213547	0.00000814	-0.00191365	-0.00247639	-0.00357780	-0.00575791	-0.00844407	-0.00711363	-0.00699194	-0.00751506	-0.00831409	-0.00668468	-0.00593335	-0.00619634	-0.00649497	-0.00597075	-0.00444005	-0.00541085	-0.00476790	-0.00217439	-0.00308045	-0.00497812	-0.00346632	-0.00036805	-0.00221469	-0.00229313	-0.00228214	-0.00011211	-0.00115732	-0.00159030	-0.00151733	-0.00022620	-0.00116915	-0.00182466	-0.00171374	-0.00020215	-0.00137574	-0.00064342	-0.00195020	-0.00057077	-0.00106379	-0.00141801	-0.00112018	-0.00054242	-0.00145509	-0.00014027	-0.00197637	-0.00056188	-0.00149566	-0.00191787	-0.00143976	-0.00169558	-0.00147988	-0.00226377	-0.00300834	-0.00027384	-0.00126656	-0.00059162	-0.00123628	-0.00084364	-0.00117384	-0.00226540	-0.00285415	-0.00000683	-0.00069093	-0.00232021	-0.00215880	-0.00043540	-0.00069212	-0.00297851	-0.00133589	-0.00054393	-0.00121736	-0.00270927	-0.00213724	-0.00104457	-0.00215060	-0.00244787	-0.00175894	-0.00086229	-0.00157326	-0.00249779	-0.00181529	-0.00080591	-0.00188464	-0.00128183	-0.00183682	-0.00174154	-0.00162661	-0.00146552	-0.00185643	-0.00107621	-0.00209455	-0.00215659	-0.00209180	-0.00217370	-0.00165286	-0.00234260	-0.00223763	-0.00236805	-0.00211729	-0.00235476	-0.00289169	-0.00273478	-0.00205847	-0.00323669	-0.00239533	-0.00237313	-0.00264572	-0.00388909	-0.00274610	-0.00287247	-0.00072545	-0.00466833	-0.00354353	-0.00339948	-0.00040397	-0.00393597	-0.00441793	-0.00270572	-0.00380725	-0.00579681	-0.00274881	-0.00470988	-0.00564203	-0.00448271	-0.00507054	-0.00362774	-0.00489204	-0.00599735	-0.00479516	-0.00458108	-0.00571692	-0.00558801	-0.00590772	-0.00410436	-0.00486327	-0.00632411	-0.00643270	-0.00574252	-0.00682200	-0.00644854	-0.00675578	-0.00446555	-0.00686898	-0.00310833	-0.00639053	-0.00671504	-0.00601255	-0.00456286	-0.00922144	-0.00855167	-0.00454849	-0.00884488	-0.00870491	-0.00572727	-0.00763814	-0.01076077	-0.00982857	-0.00876418	-0.00689342	-0.00837530	-0.00756812	-0.00685685	-0.00770900	-0.00916125	-0.01029587	-0.00829108	-0.00751837	-0.00964941	-0.00762551	-0.00709676	-0.00934015	-0.00968423	-0.00965291	-0.00858302	-0.00778026	-0.00777109	-0.00788181	-0.00801492	-0.00813396	-0.00988527	-0.00752561	-0.00968935	-0.00965351	-0.00624943	-0.00916196	-0.00852581	-0.00682648	-0.00876851	-0.00680315	-0.00759527	-0.00704569	-0.01117865	-0.00978405	-0.00620207	-0.00507234	-0.00707308	-0.00933394	-0.00488592	-0.00574355	-0.00779311	-0.00729582	-0.00684602	-0.00599328	-0.00901607	-0.00930049	-0.00577847	-0.00666760	-0.00664065	-0.00748767	-0.00572100	-0.00458312	-0.00743910	-0.00665434	-0.00446498	-0.00622793	-0.00822038	-0.00557987	-0.00494146	-0.00566424	-0.00623239	-0.00370526	-0.00576992	-0.00491924	-0.00377975	-0.00321219	-0.00297682	-0.00286903	-0.00368809	-0.00387617	-0.00403180	-0.00346293	-0.00324103	-0.00410870	-0.00475006	-0.00288835	-0.00389847	-0.00402242	-0.00354838	-0.00343012	-0.00394297	-0.00339882	-0.00280378	-0.00230419	-0.00357603	-0.00399492	-0.00338221	-0.00276448	-0.00351943	-0.00392132	-0.00297862	-0.00259139	-0.00301265	-0.00386563	-0.00274977	-0.00313174	-0.00445589	-0.00325913	-0.00359748	-0.00299600	-0.00302484	-0.00366660	-0.00334309	-0.00292145	-0.00323806	-0.00307305	-0.00376511	-0.00380925	-0.00284743	-0.00272066	-0.00335871	-0.00261492	-0.00271495	-0.00171018	-0.00323671	-0.00191677	-0.00275709	-0.00164440	-0.00273787	-0.00136865	-0.00211335	-0.00217891	-0.00222956	-0.00188796	-0.00185407	-0.00218600	-0.00178062	-0.00146354	-0.00163074	-0.00164264	-0.00211138	-0.00067566	-0.00231919	-0.00178436	-0.00146975	-0.00117565	-0.00185828	-0.00198432	-0.00167560	-0.00086263	-0.00193832	-0.00136070	-0.00175419	-0.00120727	-0.00184228	-0.00138945	-0.00217711	-0.00099970	-0.02857155
-0.1997	0.27618984	-0.00555282	1.51110798	0.75138584	-0.64428459	-0.19306803	-0.15002786	-0.77303698	-0.01759279	0.39284098	0.41107595	0.40024985	0.54995669	1.25808841	-0.24544265	-0.38177704	0.69990933	0.86887660	0.25895210	-21.47483647	0.48377299	-21.47483647	-21.47483647	-21.47483647	-21.47483647	1.50157368	-0.18654482	-21.47483647	0.38617298	-0.74423377	0.83864924	0.79599823	0.14482185	-1.12390459	0.11504191	-0.19857803	-0.08853305	-0.11221256	-0.09605234	-0.02096230	-0.02600872	0.00202065	0.01274262	0.01333585	0.03670951	0.04316082	0.02863202	0.01259398	0.04215491	0.03343210	0.02792919	0.03215231	0.03520078	0.03849503	0.03004305	0.02871222	0.03511833	0.03380178	0.03273835	0.02150095	0.04164778	0.03302101	0.02682234	0.02524039	0.02684133	0.02163494	0.02520176	0.01931999	0.02315399	0.01627172	0.01835616	0.01580330	0.01956098	0.01384575	0.01360174	0.00878923	0.01411740	0.01562663	0.01031139	0.00572845	0.00614234	0.00473974	-0.00769779	0.00455144	0.00078194	0.01521682	-0.00466094	0.00088399	-0.01088720	0.00233151	-0.00023315	-0.00187985	0.00165832	0.01165278	-0.00302248	0.00765569	0.00528529	0.00725010	0.00511072	0.00733676	0.01614445	0.01678122	0.00622514	0.01001369	0.00764334	-0.00456956	-0.01050204	-0.01305230	-0.00147210	0.01736105	0.02095829	0.01739016	0.00602163	-0.01151784	-0.03749606	-0.05523213	-0.04813041	-0.03669253	-0.03398644	-0.03159853	-0.03203212	-0.03320116	-0.01557957	0.00279886	0.01201545	0.00604650	-0.00490893	-0.01426751	-0.01553044	-0.02121661	-0.02343061	-0.02576488	-0.02247586	-0.02556980	-0.02743734	-0.02805077	-0.02743147	-0.03025784	-0.03123466	-0.03085168	-0.03115957	-0.03185905	-0.03471606	-0.03271837	-0.03493572	-0.03469571	-0.03536328	-0.03838163	-0.03458821	-0.03462297	-0.03682571	-0.03818171	-0.03634825	-0.03854479	-0.04057949	-0.03933158	-0.03830453	-0.03844482	-0.03998495	-0.03960679	-0.03914515	-0.03851377	-0.03823978	-0.04048354	-0.03848203	-0.03846025	-0.03788227	-0.03823406	-0.03613629	-0.03811227	-0.03633749	-0.03640429	-0.03580411	-0.03423528	-0.03549782	-0.03758517	-0.03515961	-0.03551781	-0.03491965	-0.03492680	-0.03564555	-0.03469660	-0.03390115	-0.03322178	-0.03212860	-0.02999660	-0.02767441	-0.02708821	-0.02268191	-0.02163104	-0.02004296	-0.01800934	-0.01608161	-0.01246806	-0.01170265	-0.01005430	-0.00646190	-0.00144329	0.00018778	0.00147459	0.00254019	0.00675608	0.00638187	0.00702106	0.00648895	0.00636505	0.00701424	0.00519175	0.00215218	0.00329135	0.00117622	-0.00190812	-0.00258857	-0.00204354	-0.00391958	-0.00510610	-0.00677160	-0.00734420	-0.00755816	-0.00843936	-0.00801438	-0.00679335	-0.00627860	-0.00718356	-0.00721030	-0.00519228	-0.00582595	-0.00449508	-0.00497555	-0.00225904	-0.00274391	-0.00328388	-0.00349209	-0.00096016	-0.00116021	-0.00233986	-0.00293961	-0.00020041	-0.00083489	-0.00090655	-0.00243978	-0.00066049	-0.00044478	-0.00221062	-0.00227693	-0.00051666	-0.00101751	-0.00121757	-0.00139159	-0.00075126	-0.00089026	-0.00225130	-0.00206632	-0.00108347	-0.00084295	-0.00246931	-0.00179316	0.00009379	-0.00213420	-0.00050452	-0.00207923	-0.00032795	-0.00063648	-0.00225496	-0.00242618	-0.00168542	-0.00042641	-0.00163467	-0.00193109	-0.00147980	-0.00060785	-0.00198809	-0.00163223	-0.00141549	-0.00123513	-0.00190348	-0.00167143	-0.00099362	-0.00071619	-0.00260372	-0.00182973	-0.00130854	-0.00129968	-0.00171401	-0.00169196	-0.00087076	-0.00162457	-0.00073175	-0.00220700	-0.00192990	-0.00197452	-0.00248569	-0.00240816	-0.00121518	-0.00160674	-0.00259041	-0.00270903	-0.00136478	-0.00125515	-0.00239126	-0.00200792	-0.00235359	-0.00201765	-0.00260157	-0.00276770	-0.00159988	-0.00267261	-0.00339054	-0.00268661	-0.00232429	-0.00216680	-0.00308831	-0.00256573	-0.00317944	-0.00121492	-0.00364586	-0.00324804	-0.00273316	-0.00261174	-0.00455297	-0.00450075	-0.00283836	-0.00280639	-0.00636899	-0.00410258	-0.00391920	-0.00356745	-0.00430157	-0.00413084	-0.00385522	-0.00301392	-0.00410198	-0.00306108	-0.00423072	-0.00479862	-0.00457437	-0.00436093	-0.00322227	-0.00274558	-0.00635603	-0.00547928	-0.00724760	-0.00537606	-0.00689329	-0.00661703	-0.00223147	-0.00534663	-0.00666441	-0.00539009	-0.00534052	-0.00387736	-0.00428554	-0.00882886	-0.00560146	-0.00473501	-0.00675485	-0.00831991	-0.00681373	-0.00586182	-0.00917258	-0.00992610	-0.00765068	-0.00933128	-0.00849888	-0.00732435	-0.00566094	-0.00806584	-0.00897524	-0.00902416	-0.00689191	-0.00772534	-0.00809092	-0.00803519	-0.00679469	-0.00977379	-0.00759439	-0.00957860	-0.00694798	-0.00752059	-0.00648626	-0.00858339	-0.00659130	-0.00469415	-0.00944244	-0.00695972	-0.00871810	-0.00822330	-0.00843618	-0.00818795	-0.00664188	-0.00588852	-0.00572166	-0.00753292	-0.00757018	-0.00688539	-0.00877457	-0.00921428	-0.00466715	-0.00823714	-0.00911171	-0.00916426	-0.00591156	-0.00493417	-0.00801196	-0.00706276	-0.00776233	-0.00594095	-0.00741498	-0.00750329	-0.00529704	-0.00500850	-0.00552660	-0.00779923	-0.00645436	-0.00352915	-0.00642360	-0.00590671	-0.00629202	-0.00650218	-0.00515088	-0.00535704	-0.00543296	-0.00458595	-0.00487353	-0.00560524	-0.00430624	-0.00418346	-0.00492481	-0.00327154	-0.00284848	-0.00288316	-0.00366879	-0.00414596	-0.00431715	-0.00357745	-0.00282673	-0.00311484	-0.00378275	-0.00231205	-0.00383018	-0.00249077	-0.00320199	-0.00256059	-0.00480571	-0.00281417	-0.00256829	-0.00298161	-0.00352056	-0.00271544	-0.00239413	-0.00346627	-0.00319751	-0.00338885	-0.00307670	-0.00260397	-0.00316371	-0.00312835	-0.00265370	-0.00247830	-0.00414129	-0.00300875	-0.00284065	-0.00232271	-0.00281683	-0.00265825	-0.00412163	-0.00190828	-0.00242219	-0.00304855	-0.00242014	-0.00284110	-0.00262851	-0.00308748	-0.00353731	-0.00234516	-0.00267648	-0.00248947	-0.00282122	-0.00231876	-0.00286179	-0.00233847	-0.00257085	-0.00138065	-0.00190107	-0.00188291	-0.00187032	-0.00113823	-0.00197015	-0.00178758	-0.00160687	-0.00158802	-0.00072232	-0.00169327	-0.00222991	-0.00116738	-0.00182877	-0.00152155	-0.00138059	-0.00131868	-0.00161309	-0.00149063	-0.00188943	-0.00104380	-0.00144515	-0.00121464	-0.00149515	-0.00147975	-0.00163351	-0.00116857	-0.00182848	-0.00060852	-1.56919718
-0.1497	0.14038442	1.02044189	-0.30846325	-0.38699873	-0.65236270	0.30852098	0.72278437	0.03123117	0.30232555	0.41670202	0.24134066	-0.43615803	-0.11625264	-0.19939108	-0.14143384	1.08729996	0.37312278	-0.65127492	1.18838441	-0.93771571	-21.47483647	-0.06595806	0.30490032	-21.47483647	0.14337943	-0.96764284	0.43961462	-21.47483647	-21.47483647	-21.47483647	-21.47483647	-21.47483647	0.06894138	0.11059774	0.20351340	0.27489664	0.27276284	-0.02648266	0.04177083	0.10645873	-0.10704109	0.02276987	0.04597574	0.05821958	0.00730431	0.03557496	0.03497750	0.03070974	0.04051212	0.04270132	0.03271110	0.03529467	0.04053598	0.04352103	0.03408240	0.02392816	0.03469703	0.04312768	0.03240526	0.01955876	0.03722353	0.03615755	0.02503709	0.02171899	0.02644503	0.02248410	0.02268718	0.01874787	0.02451550	0.02062694	0.01553072	0.01507315	0.01836496	0.01493152	0.00944726	0.01121064	0.01420631	0.01702382	0.00546619	0.00936217	0.00819022	0.00053307	-0.00395686	0.00748329	-0.00003664	0.00833688	-0.00049642	0.01116328	-0.01452233	0.00761829	0.00888965	0.00232942	-0.00848750	0.01107386	-0.00223245	0.00709457	0.00463763	0.00645618	0.01318255	0.00482454	0.01701903	0.01635558	0.00860822	0.00208370	0.00942030	0.00162184	-0.00507688	-0.00622735	0.00339936	0.00846458	-0.00100900	-0.00966567	-0.00538263	-0.00808896	-0.01799060	-0.02604361	-0.02569268	-0.02950884	-0.02923855	-0.03598262	-0.03537103	-0.04496345	-0.03589595	-0.01828566	-0.00926691	-0.01375965	-0.01775389	-0.01619684	-0.01628037	-0.02176753	-0.02289836	-0.02329476	-0.02031691	-0.02647163	-0.02591013	-0.02704550	-0.02814582	-0.03230655	-0.02945582	-0.02883943	-0.03102831	-0.03264450	-0.03231668	-0.03453797	-0.03363838	-0.03399573	-0.03376318	-0.03935272	-0.03479311	-0.03355372	-0.03558319	-0.03843675	-0.03753409	-0.03660951	-0.04003885	-0.04044703	-0.03858346	-0.03665556	-0.04020103	-0.03918651	-0.03840251	-0.03770983	-0.03998076	-0.03905146	-0.03825329	-0.03774986	-0.03775074	-0.03809786	-0.03573183	-0.03677779	-0.03823839	-0.03574680	-0.03466490	-0.03377960	-0.03459062	-0.03403200	-0.03404734	-0.03376480	-0.03309575	-0.03224364	-0.03356082	-0.03314861	-0.03146347	-0.03239526	-0.03294778	-0.03151566	-0.03075454	-0.03046887	-0.02780732	-0.02679523	-0.02634726	-0.02551333	-0.02392411	-0.01912045	-0.02040395	-0.01848619	-0.01942891	-0.01250937	-0.01257047	-0.01250945	-0.00993499	-0.00593511	-0.00458136	-0.00209773	-0.00082829	0.00195960	0.00438475	0.00374128	0.00611715	0.00796135	0.00612241	0.00726677	0.00535453	0.00589160	0.00565315	0.00376943	0.00353627	0.00153157	-0.00049499	-0.00071513	-0.00335572	-0.00339524	-0.00473113	-0.00662464	-0.00702429	-0.00597361	-0.00716768	-0.00723283	-0.00814384	-0.00623076	-0.00643474	-0.00605565	-0.00857666	-0.00540007	-0.00414924	-0.00543154	-0.00620549	-0.00244680	-0.00328130	-0.00317659	-0.00400691	-0.00173969	-0.00094892	-0.00363426	-0.00241654	-0.00023407	-0.00089103	-0.00145573	-0.00190440	-0.00074130	-0.00138495	-0.00279515	-0.00151623	-0.00102323	-0.00148468	-0.00247389	-0.00152690	-0.00026698	-0.00215412	-0.00069299	-0.00167926	-0.00100345	-0.00126466	-0.00185378	-0.00330012	-0.00159071	-0.00102109	-0.00146904	-0.00219816	-0.00169873	-0.00056708	-0.00134527	-0.00185249	-0.00120233	-0.00137784	-0.00164553	-0.00284979	-0.00198503	-0.00098295	-0.00225432	-0.00305818	-0.00176657	-0.00104726	-0.00208319	-0.00328426	-0.00047067	-0.00124673	-0.00189215	-0.00308501	-0.00183873	-0.00165936	-0.00292909	-0.00278436	-0.00059204	-0.00217334	-0.00210687	-0.00332938	-0.00134110	-0.00236252	-0.00292801	-0.00258323	-0.00158912	-0.00142371	-0.00327880	-0.00229951	-0.00187566	-0.00372329	-0.00374524	-0.00228159	-0.00243062	-0.00265200	-0.00372409	-0.00291263	-0.00392913	-0.00225658	-0.00439882	-0.00451124	-0.00374627	-0.00262566	-0.00374496	-0.00371158	-0.00407133	-0.00418693	-0.00444290	-0.00403605	-0.00525940	-0.00339996	-0.00436471	-0.00565816	-0.00453919	-0.00468215	-0.00754890	-0.00641800	-0.00352776	-0.00336983	-0.00662453	-0.00692644	-0.00300570	-0.00435809	-0.00821621	-0.00500257	-0.00597041	-0.00593633	-0.00921645	-0.00659671	-0.00239587	-0.00671030	-0.01050964	-0.00657061	-0.00606850	-0.00455165	-0.00566641	-0.00791316	-0.00594838	-0.00692914	-0.00862130	-0.01105243	-0.00668469	-0.00830231	-0.00872473	-0.00927114	-0.00633683	-0.00814685	-0.00692608	-0.01048115	-0.00827446	-0.00957904	-0.00860553	-0.00880670	-0.00701813	-0.00851711	-0.00818533	-0.01210657	-0.00799927	-0.00788026	-0.01016801	-0.01298592	-0.00879406	-0.00746713	-0.01050673	-0.00887164	-0.00613856	-0.00692029	-0.01188475	-0.00982138	-0.01012618	-0.00881331	-0.00936201	-0.00921899	-0.00681245	-0.00696514	-0.00998893	-0.00750604	-0.00715890	-0.00841368	-0.01186793	-0.00992595	-0.00810228	-0.00700448	-0.00861678	-0.00913254	-0.00795509	-0.00828651	-0.00832650	-0.00743514	-0.00763197	-0.00623994	-0.00712231	-0.00929069	-0.00731943	-0.00493720	-0.00533286	-0.00569734	-0.00725464	-0.00329714	-0.00681939	-0.00889546	-0.00798647	-0.00525204	-0.00785807	-0.00843995	-0.00600776	-0.00336879	-0.00671494	-0.00672552	-0.00590778	-0.00487648	-0.00561945	-0.00424571	-0.00413178	-0.00280466	-0.00507832	-0.00570546	-0.00416333	-0.00350519	-0.00347842	-0.00279046	-0.00360047	-0.00390678	-0.00474461	-0.00244969	-0.00304421	-0.00368000	-0.00519790	-0.00253825	-0.00251023	-0.00362722	-0.00415376	-0.00294449	-0.00363420	-0.00408871	-0.00287955	-0.00321690	-0.00413763	-0.00255702	-0.00293662	-0.00365734	-0.00421889	-0.00394497	-0.00397943	-0.00254782	-0.00337566	-0.00232284	-0.00261412	-0.00318789	-0.00421547	-0.00312403	-0.00309602	-0.00396756	-0.00276080	-0.00318674	-0.00249837	-0.00290137	-0.00372271	-0.00249647	-0.00372679	-0.00235461	-0.00289886	-0.00197224	-0.00312131	-0.00181266	-0.00322602	-0.00132696	-0.00297456	-0.00190415	-0.00146740	-0.00159738	-0.00188037	-0.00185373	-0.00153579	-0.00196511	-0.00121194	-0.00126435	-0.00226411	-0.00130841	-0.00164182	-0.00154980	-0.00202310	-0.00176779	-0.00187694	-0.00097761	-0.00159321	-0.00104098	-0.00149747	-0.00126050	-0.00196719	-0.00131376	-0.00203881	-0.00155802	-0.00251130	-0.00057751	0.13239618
-0.0997	-21.47483647	0.06003996	0.06625426	0.36824641	-21.47483647	-1.13266852	-0.03214942	0.81548513	-21.47483647	-3.17647099	0.77482951	0.54973555	0.01799001	-21.47483647	-0.93251872	1.54571819	1.10787487	0.32995287	-0.03721753	-21.47483647	-21.47483647	0.77543734	0.30985320	-21.47483647	-21.47483647	-21.47483647	-21.47483647	-0.29659554	-21.47483647	0.88472544	-0.53789318	-0.34181286	0.47999160	0.01946261	-0.33330106	0.02396896	0.04159650	0.12634541	-0.04757982	0.05252844	-0.04167046	0.12012248	0.04785176	0.04216949	0.05552487	0.03322086	0.02869300	0.02419098	0.04895748	0.04166967	0.03158955	0.03223803	0.03452348	0.03819368	0.03127867	0.02508426	0.04056832	0.04040587	0.03195266	0.02367293	0.03771412	0.03522988	0.02745337	0.02249173	0.02795289	0.02371294	0.02379331	0.02007750	0.02350807	0.01999341	0.02101913	0.01416273	0.01809342	0.01646329	0.01084898	0.01337567	0.01214997	0.01115299	0.00707487	0.00634530	0.00250098	0.00669081	0.00028193	0.01109940	0.00196076	0.00688765	-0.00378064	0.00838101	-0.01305440	0.00817788	0.00025169	0.00037311	-0.00197865	0.01362164	-0.00503324	0.00846564	0.00597634	0.01151266	0.00655432	0.00571060	0.01819491	0.01978116	0.01062921	0.00335762	0.00646209	-0.00388161	-0.00062440	-0.00737489	-0.00837398	-0.00675316	-0.01244727	-0.01278736	-0.00678102	-0.00697033	-0.01423683	-0.02502811	-0.03081194	-0.03770216	-0.03510978	-0.03226370	-0.03297692	-0.04018533	-0.03843787	-0.02699698	-0.01627267	-0.01133629	-0.01842199	-0.01586747	-0.01703546	-0.02031025	-0.02329375	-0.02491627	-0.02244095	-0.02484689	-0.02697159	-0.02799518	-0.02872563	-0.03204756	-0.03030491	-0.03045175	-0.03351900	-0.03153842	-0.03400457	-0.03508022	-0.03406926	-0.03329022	-0.03482363	-0.03792841	-0.03585807	-0.03424691	-0.03587645	-0.03638474	-0.03665521	-0.03718772	-0.03882884	-0.04004780	-0.03797679	-0.03788247	-0.04003932	-0.03956193	-0.03919731	-0.03816758	-0.03867471	-0.04059129	-0.03865684	-0.03743543	-0.03815377	-0.03708814	-0.03586713	-0.03726465	-0.03624792	-0.03621288	-0.03478416	-0.03385776	-0.03311139	-0.03460019	-0.03426854	-0.03403552	-0.03210315	-0.03239350	-0.03090060	-0.03009511	-0.03021328	-0.03034565	-0.03083452	-0.03022185	-0.02899957	-0.02945051	-0.02815899	-0.02810736	-0.02845525	-0.02554170	-0.02766541	-0.02392873	-0.02424915	-0.02417589	-0.02319198	-0.02014384	-0.01814161	-0.01820204	-0.01710474	-0.01461303	-0.01323396	-0.01162464	-0.01069619	-0.00768212	-0.00506569	-0.00514446	-0.00297424	0.00092803	0.00145238	0.00278180	0.00338348	0.00644372	0.00628567	0.00622240	0.00764337	0.00769169	0.00727918	0.00660970	0.00432880	0.00518444	0.00424158	0.00263979	0.00046827	0.00105307	-0.00015448	-0.00208435	-0.00342405	-0.00288419	-0.00360964	-0.00512124	-0.00757115	-0.00650215	-0.00550152	-0.00742866	-0.00712181	-0.00481816	-0.00540648	-0.00596301	-0.00577437	-0.00418687	-0.00369661	-0.00596617	-0.00482065	-0.00261431	-0.00235279	-0.00258066	-0.00276840	-0.00179849	-0.00202255	-0.00294477	-0.00215044	-0.00176843	-0.00058595	-0.00169295	-0.00184450	-0.00035951	-0.00131298	-0.00027961	-0.00146502	-0.00019592	-0.00137747	-0.00088432	-0.00232010	-0.00122437	-0.00057348	-0.00192884	-0.00173995	-0.00084298	-0.00092195	-0.00210270	-0.00141668	-0.00154533	-0.00084600	-0.00230056	-0.00155592	-0.00122781	-0.00078044	-0.00216671	-0.00164672	-0.00151755	-0.00131868	-0.00123242	-0.00174122	-0.00051954	-0.00102647	-0.00106015	-0.00200799	-0.00134966	-0.00110163	-0.00244314	-0.00178163	-0.00139515	-0.00159261	-0.00188132	-0.00200980	-0.00148455	-0.00144335	-0.00213841	-0.00213881	-0.00221965	-0.00216927	-0.00193906	-0.00287210	-0.00219769	-0.00194174	-0.00265652	-0.00133632	-0.00244711	-0.00196571	-0.00318107	-0.00197202	-0.00355052	-0.00177748	-0.00325113	-0.00346909	-0.00292225	-0.00253358	-0.00242953	-0.00237453	-0.00173549	-0.00481131	-0.00415520	-0.00411655	-0.00348051	-0.00324905	-0.00493380	-0.00560929	-0.00305948	-0.00311850	-0.00492585	-0.00557001	-0.00270829	-0.00320396	-0.00530274	-0.00347337	-0.00482304	-0.00288884	-0.00646433	-0.00533973	-0.00448732	-0.00425515	-0.00685550	-0.00585898	-0.00378158	-0.00468398	-0.00671194	-0.00467323	-0.00433193	-0.00263819	-0.00346184	-0.00635822	-0.00697230	-0.00565675	-0.00737451	-0.00731748	-0.00544042	-0.00722735	-0.00835612	-0.00869835	-0.00496744	-0.00787514	-0.00662389	-0.00663754	-0.00498108	-0.00800428	-0.00771448	-0.00759373	-0.00404776	-0.00714825	-0.00802658	-0.00892308	-0.00476526	-0.00906788	-0.00646441	-0.00882517	-0.00684741	-0.00615523	-0.00681759	-0.00736830	-0.00405805	-0.00485387	-0.00784061	-0.00730932	-0.00670393	-0.00660170	-0.00899385	-0.00715526	-0.00684601	-0.00600322	-0.00827980	-0.00616531	-0.00520473	-0.00740352	-0.00746117	-0.00805651	-0.00748799	-0.00629867	-0.00697474	-0.00710290	-0.00564708	-0.00588499	-0.00778787	-0.00624859	-0.00664380	-0.00377892	-0.00707559	-0.00657373	-0.00455354	-0.00351552	-0.00423755	-0.00508952	-0.00671302	-0.00455974	-0.00525357	-0.00689233	-0.00529338	-0.00576165	-0.00364090	-0.00617355	-0.00590025	-0.00394254	-0.00432205	-0.00332260	-0.00315153	-0.00293097	-0.00449462	-0.00328943	-0.00409929	-0.00192096	-0.00379644	-0.00420397	-0.00291322	-0.00277773	-0.00218447	-0.00326234	-0.00307959	-0.00259023	-0.00434601	-0.00206715	-0.00212826	-0.00241824	-0.00363444	-0.00365003	-0.00201660	-0.00299752	-0.00247104	-0.00307316	-0.00236542	-0.00290449	-0.00260118	-0.00212907	-0.00272514	-0.00214899	-0.00298811	-0.00241639	-0.00342169	-0.00236086	-0.00341695	-0.00220016	-0.00248198	-0.00202580	-0.00216147	-0.00309875	-0.00332119	-0.00252716	-0.00342983	-0.00274382	-0.00337940	-0.00312017	-0.00225761	-0.00319949	-0.00348990	-0.00252521	-0.00232703	-0.00165517	-0.00232947	-0.00193679	-0.00195944	-0.00269009	-0.00263518	-0.00146878	-0.00228101	-0.00194510	-0.00125960	-0.00123986	-0.00148160	-0.00155352	-0.00144929	-0.00189574	-0.00146347	-0.00171364	-0.00174386	-0.00088037	-0.00217771	-0.00126377	-0.00167118	-0.00147313	-0.00144474	-0.00126849	-0.00137354	-0.00095508	-0.00109778	-0.00128617	-0.00157330	-0.00110003	-0.00161677	-0.00115932	-0.00179769	-0.00030458	0.58194170
-0.0497	0.45902103	-0.25725094	-0.18319211	0.46113348	-2.76411057	-0.13782172	-21.47483647	-21.47483647	0.50294269	-0.60808028	0.12908701	-0.87484522	-21.47483647	-0.41139749	-0.89855797	-0.71469325	-1.01559174	0.02513982	-0.44291782	-21.47483647	-2.29072428	-21.47483647	-21.47483647	-21.47483647	-21.47483647	-21.47483647	-0.92749184	-0.69953257	-0.06200201	-21.47483647	-0.73267847	-0.11837287	0.26390782	0.26741960	-0.67156646	-0.47001839	0.08556465	0.01002954	0.07831069	-0.02647362	0.04931343	0.05129792	-0.02201918	0.00164864	0.04699738	0.01264769	0.03720009	0.02552857	0.06011940	0.02279321	0.04514218	0.04129523	0.04051460	0.03753034	0.03263511	0.02993354	0.03372194	0.03791545	0.03164396	0.02234296	0.03056789	0.03027215	0.02827452	0.02772648	0.02761879	0.02556516	0.02414018	0.01612771	0.01981135	0.02109020	0.01699876	0.01266669	0.01870264	0.01452504	0.01153553	0.00953574	0.01472263	0.01425588	0.00560695	0.00592295	0.00640432	0.00776383	-0.00404666	0.00372558	0.00563252	0.00826885	-0.01631712	0.00374145	-0.01131526	0.00041510	-0.00931556	-0.00400574	-0.00199473	0.00922412	-0.00526611	0.00824099	0.00476231	0.01193477	0.00654469	0.00800363	0.01406134	0.01288049	0.00949037	0.00932603	0.00383381	0.00157397	0.00096198	-0.01205959	-0.00453038	-0.00056210	-0.00870449	-0.01556911	-0.01464003	-0.00210890	-0.00068749	-0.01526741	-0.02432214	-0.02686066	-0.02442005	-0.02211884	-0.01967484	-0.02789113	-0.03171803	-0.02647508	-0.01802100	-0.01245784	-0.01623900	-0.01989260	-0.01622884	-0.01957494	-0.02344536	-0.02458712	-0.02316331	-0.02631192	-0.03049823	-0.02707947	-0.02858250	-0.03359949	-0.03103714	-0.03001414	-0.03000753	-0.03161607	-0.03402951	-0.03420402	-0.03304832	-0.03294892	-0.03595229	-0.03767535	-0.03608810	-0.03639993	-0.03712319	-0.03753047	-0.03732144	-0.03739456	-0.03941416	-0.04095311	-0.03931271	-0.03850045	-0.03930401	-0.03960041	-0.03988866	-0.03920343	-0.03888386	-0.04061708	-0.03899900	-0.03832462	-0.03877605	-0.03953002	-0.03662531	-0.03719805	-0.03641272	-0.03746203	-0.03393222	-0.03428473	-0.03613852	-0.03324888	-0.03363393	-0.03427588	-0.03263302	-0.03404558	-0.03033038	-0.03014870	-0.03063345	-0.02896291	-0.03022345	-0.02911089	-0.02770234	-0.02859343	-0.02688376	-0.02719465	-0.02707278	-0.02625298	-0.02483772	-0.02396609	-0.02516556	-0.02480023	-0.02599805	-0.02308732	-0.02293919	-0.02279505	-0.02195781	-0.02101565	-0.01840995	-0.01794737	-0.01698291	-0.01210898	-0.01138420	-0.01221903	-0.01203069	-0.00751574	-0.00635209	-0.00648268	-0.00508692	-0.00113184	-0.00105834	-0.00104681	0.00020462	0.00165928	0.00407414	0.00504026	0.00377580	0.00608205	0.00697968	0.00595608	0.00624881	0.00735553	0.00502030	0.00536492	0.00467405	0.00458587	0.00352980	0.00267318	0.00016080	0.00131246	0.00020728	-0.00228720	-0.00342444	-0.00235292	-0.00338603	-0.00409972	-0.00508474	-0.00423231	-0.00472492	-0.00656063	-0.00752203	-0.00613866	-0.00509661	-0.00629349	-0.00620450	-0.00618232	-0.00486302	-0.00608804	-0.00496919	-0.00439260	-0.00308651	-0.00507365	-0.00375417	-0.00204637	-0.00285240	-0.00199309	-0.00242355	-0.00016326	-0.00165738	-0.00222679	-0.00257473	-0.00114554	-0.00093568	-0.00203260	-0.00244709	-0.00112826	-0.00117793	-0.00187679	-0.00131426	-0.00086475	-0.00164666	-0.00217560	-0.00205521	-0.00114614	-0.00144209	-0.00263190	-0.00216169	-0.00142998	-0.00106941	-0.00123511	-0.00192415	-0.00156368	-0.00167938	-0.00154523	-0.00189761	-0.00145722	-0.00139713	-0.00244915	-0.00204030	-0.00153055	-0.00160409	-0.00254631	-0.00248718	-0.00191667	-0.00197641	-0.00247125	-0.00231015	-0.00236269	-0.00178159	-0.00282801	-0.00224070	-0.00223233	-0.00218339	-0.00390817	-0.00261689	-0.00245602	-0.00259589	-0.00442788	-0.00224398	-0.00268017	-0.00174742	-0.00406978	-0.00296765	-0.00281982	-0.00257068	-0.00443959	-0.00283878	-0.00230453	-0.00430100	-0.00410373	-0.00348656	-0.00388116	-0.00455707	-0.00440289	-0.00373587	-0.00458758	-0.00289492	-0.00610460	-0.00619446	-0.00469477	-0.00339509	-0.00681515	-0.00705144	-0.00381498	-0.00485585	-0.00532220	-0.00651637	-0.00432368	-0.00543955	-0.00599776	-0.00614007	-0.00415473	-0.00455087	-0.00777899	-0.00471185	-0.00608989	-0.00450691	-0.00701621	-0.00771178	-0.00443069	-0.00597956	-0.00867034	-0.00902911	-0.00706305	-0.00943615	-0.01031887	-0.00821777	-0.00858451	-0.00978207	-0.00774186	-0.00765878	-0.00662909	-0.00777018	-0.00744336	-0.00759029	-0.00786680	-0.00936491	-0.00686196	-0.00749740	-0.00699897	-0.00845946	-0.00661755	-0.00968150	-0.00630383	-0.00591895	-0.00687042	-0.00881023	-0.00692391	-0.00672608	-0.00823169	-0.00853967	-0.00828916	-0.00636070	-0.00719753	-0.00732422	-0.00817393	-0.00663534	-0.00772778	-0.00751541	-0.00632176	-0.00410693	-0.01018161	-0.00966000	-0.00565614	-0.00635913	-0.00891189	-0.00715079	-0.00697273	-0.00694494	-0.00954282	-0.00814769	-0.00547879	-0.00608163	-0.00803431	-0.00715518	-0.00392665	-0.00458115	-0.00680451	-0.00810363	-0.00544673	-0.00593187	-0.00523400	-0.00629671	-0.00610432	-0.00524927	-0.00720384	-0.00502419	-0.00618952	-0.00436362	-0.00389163	-0.00470185	-0.00511884	-0.00584058	-0.00506822	-0.00517705	-0.00367093	-0.00242350	-0.00441055	-0.00563288	-0.00464587	-0.00433100	-0.00315609	-0.00375095	-0.00293146	-0.00234034	-0.00430297	-0.00385267	-0.00300710	-0.00350496	-0.00432893	-0.00329326	-0.00265965	-0.00350661	-0.00333465	-0.00283171	-0.00207748	-0.00390293	-0.00440955	-0.00232419	-0.00278919	-0.00281562	-0.00372360	-0.00330819	-0.00283269	-0.00322526	-0.00376896	-0.00313626	-0.00273740	-0.00134712	-0.00179285	-0.00260749	-0.00323424	-0.00233174	-0.00306183	-0.00355708	-0.00395942	-0.00246707	-0.00252454	-0.00344639	-0.00289394	-0.00195147	-0.00374374	-0.00310836	-0.00236912	-0.00204979	-0.00295679	-0.00227369	-0.00290150	-0.00108353	-0.00212383	-0.00203605	-0.00191554	-0.00117499	-0.00196753	-0.00179862	-0.00176475	-0.00172826	-0.00168431	-0.00179501	-0.00176585	-0.00093865	-0.00226960	-0.00129559	-0.00207873	-0.00163585	-0.00113916	-0.00172044	-0.00182583	-0.00101879	-0.00156718	-0.00145388	-0.00133376	-0.00163086	-0.00161277	-0.00126967	-0.00228148	-0.00062199	-21.47483647
0.0003	1.50699152	-0.50130749	-21.47483647	1.14067519	-21.47483647	-0.04817087	0.04401796	-21.47483647	0.44099629	0.26244135	-0.61963084	-0.21267807	-0.14138441	-0.00166274	-0.57383541	0.87898386	-1.44528338	1.38007498	0.20792427	-21.47483647	-21.47483647	-21.47483647	-21.47483647	-21.47483647	-0.86174941	-21.47483647	-0.97846740	-21.47483647	-21.47483647	-21.47483647	-21.47483647	-21.47483647	-0.81030500	0.40851355	-0.05365632	0.04143545	0.36426202	0.24009016	0.01252374	0.02374331	0.13732099	-0.01418499	-0.04953483	0.05133806	0.02630809	-0.00680460	0.02167667	0.06068559	0.04898814	0.02764742	0.04502699	0.04090315	0.03615877	0.03255548	0.03689137	0.02801843	0.03532559	0.03603526	0.03744057	0.02193528	0.02777315	0.03487309	0.02927495	0.02580696	0.02396984	0.01938119	0.02477496	0.02031524	0.02472843	0.02162590	0.01745519	0.01450291	0.01647072	0.01782541	0.00994234	0.00936199	0.01769456	0.01658727	0.00571738	0.00512616	0.00469765	0.01534460	-0.01280404	0.01075035	0.00119650	0.01324210	-0.01413476	0.00435806	-0.01419707	0.00008204	-0.00171902	0.01121538	-0.00405793	0.00355057	-0.00559685	0.01280945	0.00435900	0.00633863	0.00740679	0.01258985	0.01744009	0.01307118	0.00901401	0.00804659	0.00180341	-0.01633652	-0.01581136	-0.03142013	-0.03239729	-0.02238248	-0.02312984	-0.03511487	-0.04348846	-0.03239364	-0.01773669	-0.02563203	-0.02627509	-0.01918994	-0.02433886	-0.03277428	-0.03471484	-0.04811199	-0.04972981	-0.03846940	-0.02227691	-0.01420409	-0.01832621	-0.01842451	-0.01466701	-0.02173938	-0.02411099	-0.02383983	-0.02122745	-0.02772981	-0.02896182	-0.02555032	-0.02874387	-0.03138343	-0.03093669	-0.02947088	-0.03101179	-0.03370659	-0.03381880	-0.03430872	-0.03499220	-0.03284740	-0.03415269	-0.03729214	-0.03630255	-0.03516594	-0.03596645	-0.03619869	-0.03750252	-0.03649204	-0.03859820	-0.04067691	-0.03863711	-0.03661432	-0.03972915	-0.04089873	-0.03956978	-0.03682079	-0.03918905	-0.04065527	-0.03860983	-0.03773007	-0.03916308	-0.03992608	-0.03645043	-0.03582056	-0.03699044	-0.03655848	-0.03438503	-0.03280475	-0.03516564	-0.03444127	-0.03297285	-0.03428818	-0.03423685	-0.03227060	-0.03098248	-0.03093164	-0.03167326	-0.02971452	-0.03090920	-0.02993343	-0.02791936	-0.02763349	-0.02615853	-0.02639705	-0.02558109	-0.02385823	-0.02489921	-0.02184202	-0.02317344	-0.02334459	-0.02420562	-0.02181901	-0.02064905	-0.02306198	-0.02328495	-0.02008214	-0.02006717	-0.02065482	-0.02159825	-0.01705811	-0.01597966	-0.01671379	-0.01568911	-0.01236480	-0.01180038	-0.01173936	-0.01096347	-0.00698222	-0.00743694	-0.00764842	-0.00606676	-0.00431029	-0.00381315	-0.00272330	-0.00068555	0.00041171	0.00058137	0.00160045	0.00260825	0.00557334	0.00390916	0.00457960	0.00554529	0.00653753	0.00644611	0.00566326	0.00538374	0.00570065	0.00591702	0.00515429	0.00264360	0.00456607	0.00411975	0.00312783	0.00132090	0.00172371	0.00179143	-0.00087231	-0.00217516	-0.00130346	-0.00205850	-0.00283115	-0.00594747	-0.00347981	-0.00366019	-0.00651995	-0.00578153	-0.00411374	-0.00518581	-0.00663549	-0.00715072	-0.00385878	-0.00626300	-0.00554627	-0.00557862	-0.00342909	-0.00456154	-0.00527933	-0.00519816	-0.00284752	-0.00316943	-0.00402032	-0.00329491	-0.00183666	-0.00248393	-0.00304604	-0.00218261	-0.00182941	-0.00146021	-0.00254146	-0.00167935	-0.00163565	-0.00114527	-0.00240792	-0.00203653	-0.00187232	-0.00167596	-0.00152114	-0.00232627	-0.00175183	-0.00123034	-0.00127231	-0.00259212	-0.00167343	-0.00098466	-0.00193899	-0.00260710	-0.00122675	-0.00149687	-0.00251052	-0.00279161	-0.00181215	-0.00159578	-0.00324441	-0.00298084	-0.00220965	-0.00139340	-0.00276112	-0.00302269	-0.00134333	-0.00290430	-0.00511032	-0.00226399	-0.00196898	-0.00342869	-0.00356039	-0.00235651	-0.00261705	-0.00278597	-0.00467480	-0.00350619	-0.00271306	-0.00303971	-0.00422898	-0.00452154	-0.00456254	-0.00396410	-0.00459771	-0.00407408	-0.00554741	-0.00471344	-0.00367900	-0.00511067	-0.00479263	-0.00460686	-0.00566105	-0.00423873	-0.00444828	-0.00342145	-0.00731629	-0.00917579	-0.00499168	-0.00424363	-0.00627579	-0.00576526	-0.00526007	-0.00520772	-0.00750554	-0.00683081	-0.00538874	-0.00616958	-0.00793449	-0.00725858	-0.00436616	-0.00542559	-0.00625671	-0.00743291	-0.00662169	-0.00743333	-0.00874088	-0.00715677	-0.00484609	-0.00909717	-0.01060930	-0.00897302	-0.00423644	-0.00983655	-0.00902916	-0.01025406	-0.00678903	-0.00799430	-0.00860457	-0.00882651	-0.00844829	-0.00947276	-0.00881885	-0.00988714	-0.00982402	-0.00853489	-0.00975958	-0.01309623	-0.01167184	-0.00581337	-0.00837705	-0.01058274	-0.00480230	-0.00663890	-0.01064693	-0.00959441	-0.01041397	-0.00939319	-0.01109079	-0.01119294	-0.00779251	-0.00858594	-0.00791498	-0.00948415	-0.00489775	-0.00656355	-0.01277188	-0.01055416	-0.00839717	-0.00577122	-0.00985987	-0.01006435	-0.00635431	-0.00772144	-0.00903521	-0.00704729	-0.00588028	-0.00743367	-0.00897442	-0.00656223	-0.00686712	-0.00753283	-0.00907861	-0.00759697	-0.00614731	-0.00509772	-0.00822812	-0.00669079	-0.00758264	-0.00633329	-0.00634164	-0.00719057	-0.00762065	-0.00599364	-0.00648824	-0.00608660	-0.00661866	-0.00474164	-0.00574357	-0.00496347	-0.00420565	-0.00218692	-0.00243906	-0.00535113	-0.00462828	-0.00362295	-0.00412069	-0.00461026	-0.00437194	-0.00267560	-0.00540167	-0.00510680	-0.00314995	-0.00401874	-0.00481199	-0.00397185	-0.00205104	-0.00340686	-0.00439019	-0.00363464	-0.00331720	-0.00380519	-0.00405176	-0.00363776	-0.00276916	-0.00354848	-0.00330270	-0.00358463	-0.00363132	-0.00333226	-0.00404479	-0.00302513	-0.00339393	-0.00395357	-0.00219469	-0.00335789	-0.00484170	-0.00258184	-0.00296062	-0.00353090	-0.00386151	-0.00284660	-0.00255869	-0.00414223	-0.00369305	-0.00211054	-0.00278593	-0.00328491	-0.00291296	-0.00221524	-0.00312539	-0.00211674	-0.00246804	-0.00147470	-0.00298083	-0.00240231	-0.00168634	-0.00177627	-0.00240557	-0.00263998	-0.00162579	-0.00175484	-0.00206816	-0.00181362	-0.00171792	-0.00179461	-0.00275588	-0.00155134	-0.00195294	-0.00197541	-0.00194595	-0.00200162	-0.00172892	-0.00129548	-0.00196550	-0.00119576	-0.00211963	-0.00195412	-0.00207246	-0.00189493	-0.00262915	-0.00106981	0.03504456
0.0503	0.04503950	0.13527289	1.83787626	0.76842948	-0.25496840	-0.32641528	-0.72835814	-0.33503932	0.23981113	-0.14537841	0.32967654	0.36693908	-0.08997798	-0.35897909	0.26896372	-21.47483647	1.06550801	0.28480709	-0.76030151	-0.13726915	-1.48413819	-21.47483647	-21.47483647	-21.47483647	1.31090355	-21.47483647	-21.47483647	-21.47483647	-21.47483647	-21.47483647	-21.47483647	-21.47483647	-0.38466449	0.08854573	0.42630624	-0.30646999	-0.21522444	0.22304847	-0.04216865	-0.09978849	-0.03354245	0.05348296	-0.06385066	-0.00752444	0.03768388	0.02551342	0.00497567	0.05661707	0.07188747	0.02700967	0.02676816	0.03656238	0.04774770	0.03540851	0.03430523	0.02537762	0.04069075	0.03585263	0.03576723	0.02639536	0.03545602	0.03196108	0.02353089	0.02443207	0.02645771	0.02077632	0.02405863	0.01929882	0.02074696	0.01975352	0.01876397	0.01610504	0.01378439	0.01668302	0.01519679	0.01008634	0.01126441	0.01533553	0.00498671	0.00378636	0.00460849	0.01275903	-0.00271563	0.00140375	-0.01166072	0.01352703	-0.01190513	-0.00075417	-0.02311765	0.00472582	-0.00399703	-0.00528051	-0.00381635	0.01136000	-0.00806360	0.01199831	0.01007826	0.01203821	0.00338264	0.00641446	0.01819749	0.01196793	0.00366848	0.00843764	0.00629019	-0.00367139	-0.00176440	-0.01460351	-0.02279061	-0.02564593	-0.02995308	-0.03108413	-0.03084250	-0.02316658	-0.01485396	-0.02627868	-0.03232171	-0.03402778	-0.03360743	-0.03682587	-0.03530539	-0.04169099	-0.04473446	-0.04132570	-0.03112152	-0.02704092	-0.02768137	-0.02437589	-0.01595048	-0.01911096	-0.02405994	-0.02555020	-0.01987831	-0.02560425	-0.02965927	-0.02843363	-0.02844753	-0.03300886	-0.03210760	-0.03083589	-0.03131633	-0.03293179	-0.03445384	-0.03434138	-0.03257842	-0.03394230	-0.03540988	-0.03858282	-0.03448918	-0.03660045	-0.03742707	-0.03549658	-0.03789505	-0.03899440	-0.03872029	-0.04003406	-0.03815211	-0.03916030	-0.04001156	-0.03861480	-0.03897652	-0.03810672	-0.03760056	-0.04132688	-0.03895285	-0.03805624	-0.03784501	-0.03801245	-0.03649977	-0.03662302	-0.03644726	-0.03723955	-0.03478370	-0.03303080	-0.03451754	-0.03565006	-0.03415219	-0.03338724	-0.03300444	-0.03352268	-0.03135110	-0.02986310	-0.03091796	-0.03055427	-0.03082696	-0.02967296	-0.02825491	-0.02974075	-0.02582278	-0.02751648	-0.02710713	-0.02582044	-0.02390906	-0.02216315	-0.02378204	-0.02137364	-0.02343444	-0.02155245	-0.02010975	-0.02165641	-0.02197822	-0.01987366	-0.01930113	-0.01880933	-0.02148515	-0.01780778	-0.01805949	-0.01984028	-0.01940719	-0.01732501	-0.01384421	-0.01526073	-0.01368690	-0.01060690	-0.01049151	-0.00939068	-0.01111551	-0.00772130	-0.00677025	-0.00697980	-0.00655074	-0.00377529	-0.00457379	-0.00402063	-0.00396451	-0.00048374	-0.00165982	-0.00058211	0.00047849	0.00240676	0.00253911	0.00319061	0.00237348	0.00361519	0.00503100	0.00360018	0.00507521	0.00672202	0.00563136	0.00566223	0.00463345	0.00413203	0.00561250	0.00354597	0.00340615	0.00420020	0.00446315	0.00297701	0.00159064	0.00192371	0.00165850	0.00044177	-0.00048371	0.00004856	-0.00038621	-0.00228900	-0.00322168	-0.00167148	-0.00346010	-0.00394050	-0.00491056	-0.00395205	-0.00437568	-0.00577408	-0.00635883	-0.00575812	-0.00514726	-0.00614454	-0.00568042	-0.00397495	-0.00531004	-0.00635750	-0.00444947	-0.00364119	-0.00429232	-0.00506736	-0.00418528	-0.00359437	-0.00310621	-0.00440113	-0.00309245	-0.00312286	-0.00289494	-0.00243780	-0.00304879	-0.00192745	-0.00161488	-0.00115860	-0.00272151	-0.00237911	-0.00173659	-0.00216252	-0.00212519	-0.00139915	-0.00204939	-0.00263677	-0.00248508	-0.00175532	-0.00190698	-0.00299840	-0.00268345	-0.00258200	-0.00106188	-0.00358022	-0.00355870	-0.00183926	-0.00350467	-0.00363242	-0.00324008	-0.00359574	-0.00237262	-0.00470026	-0.00209366	-0.00202372	-0.00202954	-0.00371857	-0.00377490	-0.00292391	-0.00288587	-0.00406586	-0.00392588	-0.00327923	-0.00343149	-0.00560112	-0.00327955	-0.00396928	-0.00390847	-0.00475371	-0.00516740	-0.00364843	-0.00384204	-0.00568478	-0.00365200	-0.00472206	-0.00561591	-0.00721360	-0.00713531	-0.00433738	-0.00482445	-0.00629009	-0.00754472	-0.00880259	-0.00625188	-0.00659991	-0.00783395	-0.00442369	-0.00592087	-0.00684031	-0.00683109	-0.00535666	-0.00540488	-0.00550555	-0.00986829	-0.00771031	-0.00461628	-0.00895385	-0.00898000	-0.00710605	-0.00606147	-0.01046719	-0.00844978	-0.00586666	-0.00763116	-0.00803096	-0.00800229	-0.00653224	-0.00907597	-0.01041048	-0.00937100	-0.00771312	-0.00948231	-0.00705701	-0.00911871	-0.00776850	-0.00802985	-0.00873925	-0.01033965	-0.00961290	-0.00786129	-0.00866683	-0.01001632	-0.00900309	-0.00809933	-0.00816030	-0.00937014	-0.00774532	-0.00782215	-0.00832087	-0.00889809	-0.00861602	-0.00730606	-0.00860955	-0.00933087	-0.00976510	-0.00510551	-0.01036760	-0.01126217	-0.00785290	-0.00550862	-0.00974403	-0.00953515	-0.00809956	-0.00523049	-0.00797606	-0.00657737	-0.00714878	-0.00366901	-0.00828198	-0.00866736	-0.00542395	-0.00638710	-0.00718449	-0.00744085	-0.00681614	-0.00379435	-0.00507668	-0.00597459	-0.00797080	-0.00688211	-0.00544167	-0.00621575	-0.00648978	-0.00488794	-0.00657769	-0.00640581	-0.00615094	-0.00540297	-0.00480186	-0.00451873	-0.00459255	-0.00290049	-0.00295386	-0.00542511	-0.00480390	-0.00308695	-0.00273465	-0.00361316	-0.00402804	-0.00242586	-0.00475791	-0.00362640	-0.00336016	-0.00404844	-0.00457784	-0.00396050	-0.00230014	-0.00275661	-0.00361282	-0.00340615	-0.00214657	-0.00332432	-0.00384375	-0.00363428	-0.00331975	-0.00271403	-0.00344271	-0.00285098	-0.00354538	-0.00276101	-0.00390745	-0.00249099	-0.00291931	-0.00232403	-0.00357394	-0.00300732	-0.00443896	-0.00251691	-0.00485578	-0.00190705	-0.00315775	-0.00260906	-0.00227425	-0.00234136	-0.00441229	-0.00240888	-0.00378124	-0.00242548	-0.00286735	-0.00154678	-0.00276905	-0.00303295	-0.00279558	-0.00126962	-0.00187242	-0.00169457	-0.00212090	-0.00113807	-0.00155164	-0.00225661	-0.00191297	-0.00144289	-0.00153540	-0.00206650	-0.00163897	-0.00118800	-0.00214121	-0.00176912	-0.00165693	-0.00129450	-0.00191178	-0.00182690	-0.00139838	-0.00141293	-0.00184294	-0.00140924	-0.00166480	-0.00136920	-0.00217953	-0.00092320	-0.00206657	-0.00076002	0.16769133
0.1003	-0.69216220	-0.30068991	0.21783716	0.34124647	0.31280672	-0.13369305	0.06083320	-0.39300898	-0.22677898	-21.47483647	0.52361588	1.05022565	0.53795272	0.14780858	1.01884949	-0.39234281	-0.52412703	-0.91556394	0.12841015	-21.47483647	-2.08588171	-21.47483647	-21.47483647	-21.47483647	1.04846466	-21.47483647	-21.47483647	-21.47483647	-0.17404953	0.61925087	-21.47483647	0.21789955	0.03461659	-0.34864688	-0.43094524	0.23577348	0.05708791	-0.24111878	-0.00833206	0.10190528	-0.03382347	-0.01065803	0.03158153	0.01314469	0.02087662	0.01470463	0.04561972	0.04130679	0.03614044	0.03873475	0.04140516	0.04183663	0.03671781	0.04652468	0.03871351	0.03429040	0.02840012	0.04196993	0.03602135	0.02048389	0.03567176	0.03441015	0.02357593	0.02162052	0.02498392	0.02604688	0.02562528	0.01847844	0.02442084	0.02375713	0.01511811	0.01557820	0.01648435	0.01527848	0.01123123	0.01032163	0.01360204	0.01284851	0.00701659	0.00923232	0.00755402	0.00651842	-0.00808497	0.01123771	-0.00111482	0.00283689	-0.00379995	0.00249917	-0.01535538	-0.00443220	-0.00111098	0.00548207	0.00134991	0.01114912	0.00235236	0.01102755	0.00679035	0.01085710	0.01286244	0.00636522	0.01128619	0.01846080	0.00939653	0.00466778	0.00186288	-0.00892901	-0.01172976	-0.02040114	-0.01774492	-0.00226927	-0.00385945	-0.00266478	-0.00484588	-0.00492841	-0.01059763	-0.02210053	-0.02604842	-0.02162669	-0.02452500	-0.02929938	-0.03622559	-0.04614467	-0.03964202	-0.02733572	-0.01943204	-0.02120677	-0.02214948	-0.01701403	-0.01729403	-0.02152852	-0.02321409	-0.02188947	-0.02127116	-0.02615983	-0.02748014	-0.02788452	-0.02926387	-0.03180876	-0.03022617	-0.03011276	-0.03192491	-0.03362855	-0.03303690	-0.03391205	-0.03380746	-0.03471105	-0.03471555	-0.03868580	-0.03583283	-0.03477713	-0.03633068	-0.03793752	-0.03712390	-0.03695881	-0.03917354	-0.04006415	-0.03820624	-0.03640565	-0.04023810	-0.03879695	-0.03770221	-0.03891591	-0.03952677	-0.04091469	-0.03822548	-0.03811988	-0.03910184	-0.03793339	-0.03637953	-0.03754819	-0.03715215	-0.03635504	-0.03345015	-0.03282609	-0.03471064	-0.03322698	-0.03431619	-0.03298256	-0.03291026	-0.03187512	-0.03141575	-0.03059866	-0.02974419	-0.02871180	-0.03075408	-0.02846375	-0.02693745	-0.02772666	-0.02645084	-0.02592374	-0.02501465	-0.02494341	-0.02477011	-0.02080421	-0.02240775	-0.02293835	-0.02286891	-0.02002974	-0.01966530	-0.02118824	-0.02002687	-0.01749005	-0.01732829	-0.01739607	-0.01815318	-0.01492990	-0.01607819	-0.01755992	-0.01670134	-0.01517226	-0.01520576	-0.01573449	-0.01342603	-0.01139834	-0.01305042	-0.01198244	-0.01125106	-0.01000578	-0.00943899	-0.00714124	-0.00661865	-0.00643225	-0.00629836	-0.00427153	-0.00475749	-0.00339356	-0.00339985	-0.00224654	-0.00334396	-0.00173963	-0.00040015	-0.00002952	-0.00134486	0.00065060	0.00250856	0.00257839	0.00159304	0.00543131	0.00440299	0.00465539	0.00371663	0.00565442	0.00654636	0.00438541	0.00430194	0.00617011	0.00530682	0.00473484	0.00405228	0.00493432	0.00435560	0.00290276	0.00415387	0.00423543	0.00312360	0.00231544	0.00248954	0.00422200	0.00187831	0.00237316	0.00144284	0.00243261	0.00036085	-0.00014230	-0.00174562	-0.00137285	-0.00132238	-0.00223090	-0.00306033	-0.00271513	-0.00294432	-0.00365344	-0.00419783	-0.00403055	-0.00374157	-0.00485726	-0.00579622	-0.00521930	-0.00428570	-0.00521772	-0.00517443	-0.00434521	-0.00402208	-0.00382395	-0.00438694	-0.00341755	-0.00328478	-0.00318808	-0.00398603	-0.00302089	-0.00234408	-0.00311585	-0.00329690	-0.00153905	-0.00204111	-0.00309368	-0.00258827	-0.00215222	-0.00167911	-0.00243825	-0.00198770	-0.00096093	-0.00204702	-0.00224696	-0.00171026	-0.00199668	-0.00279400	-0.00342052	-0.00130927	-0.00262259	-0.00266545	-0.00252730	-0.00123085	-0.00259419	-0.00194690	-0.00306492	-0.00263736	-0.00291423	-0.00204684	-0.00314623	-0.00339864	-0.00381628	-0.00271252	-0.00430912	-0.00368596	-0.00303676	-0.00162605	-0.00342129	-0.00280463	-0.00369902	-0.00146290	-0.00569931	-0.00532089	-0.00182583	-0.00247063	-0.00576378	-0.00501654	-0.00273704	-0.00436322	-0.00560169	-0.00475431	-0.00381709	-0.00379798	-0.00702057	-0.00467442	-0.00235218	-0.00672739	-0.00682350	-0.00430879	-0.00486012	-0.00290130	-0.00499222	-0.00518382	-0.00612318	-0.00579886	-0.00748852	-0.00738938	-0.00781739	-0.00744924	-0.00703560	-0.00557543	-0.00644843	-0.00497865	-0.00653752	-0.00502171	-0.00542634	-0.00534719	-0.00895355	-0.00791221	-0.00704581	-0.00679612	-0.00693861	-0.00839750	-0.00765571	-0.00456777	-0.00690947	-0.00944754	-0.00923554	-0.00680225	-0.00585482	-0.00753346	-0.00496665	-0.00382785	-0.00970802	-0.00878261	-0.00542340	-0.00478360	-0.00830804	-0.00596979	-0.00576770	-0.00668865	-0.00813360	-0.00595644	-0.00545227	-0.00673874	-0.00971868	-0.00710737	-0.00499893	-0.00470894	-0.00620243	-0.00571679	-0.00589092	-0.00717885	-0.00561552	-0.00474470	-0.00556897	-0.00520026	-0.00764496	-0.00617485	-0.00480822	-0.00474204	-0.00597542	-0.00694778	-0.00720257	-0.00342222	-0.00515219	-0.00692622	-0.00527874	-0.00458978	-0.00597020	-0.00590149	-0.00433002	-0.00366503	-0.00357415	-0.00577824	-0.00466255	-0.00373087	-0.00444953	-0.00442562	-0.00305147	-0.00179540	-0.00331352	-0.00517009	-0.00247883	-0.00250009	-0.00274027	-0.00338820	-0.00211735	-0.00312402	-0.00395003	-0.00299612	-0.00269826	-0.00301868	-0.00444431	-0.00265029	-0.00183965	-0.00298119	-0.00196212	-0.00206932	-0.00247023	-0.00321663	-0.00276441	-0.00239752	-0.00244035	-0.00232461	-0.00269729	-0.00337765	-0.00270758	-0.00363816	-0.00336399	-0.00244475	-0.00338324	-0.00217401	-0.00181777	-0.00314804	-0.00292332	-0.00252244	-0.00317908	-0.00280403	-0.00333192	-0.00260999	-0.00271061	-0.00296805	-0.00294887	-0.00270702	-0.00332653	-0.00237734	-0.00235347	-0.00177022	-0.00254767	-0.00216882	-0.00243319	-0.00144967	-0.00275227	-0.00171957	-0.00133396	-0.00183129	-0.00212042	-0.00161365	-0.00169826	-0.00144030	-0.00102482	-0.00138917	-0.00156963	-0.00131250	-0.00184956	-0.00134230	-0.00154542	-0.00179069	-0.00136719	-0.00165239	-0.00142741	-0.00118222	-0.00178562	-0.00084428	-0.00213924	-0.00133200	-0.00139176	-0.00123207	-0.00197730	-0.00063874	-0.47480550
0.1503	-21.47483647	0.03395599	-21.47483647	-1.38109422	-1.13184929	-21.47483647	0.16487941	0.06047849	0.50936729	-1.49050915	0.99054477	0.48015249	-0.45024650	-1.03125093	0.27179229	-0.93342623	-0.81395906	0.23443328	0.27874592	-21.47483647	0.43728060	-21.47483647	-21.47483647	-2.08724451	-21.47483647	-21.47483647	-21.47483647	-21.47483647	0.11825763	-21.47483647	1.07165502	1.38910401	0.32721448	1.07407236	-0.18668737	0.01381676	-0.04644479	0.02171073	0.03755071	-0.12102406	-0.03823502	0.05592924	-0.07350328	0.06722859	0.09627530	0.02259422	0.01347804	0.04661550	0.06039677	0.02159162	0.02793853	0.04415064	0.03631926	0.03071135	0.03653568	0.03451380	0.03474850	0.03163260	0.03749397	0.03047653	0.02868266	0.03007800	0.03088759	0.02428771	0.01944206	0.02655396	0.02757432	0.01765118	0.01811691	0.02065286	0.01748675	0.01184698	0.01797915	0.01908194	0.01662906	0.00734378	0.01066486	0.01953419	0.00680577	-0.00014172	0.00700673	0.01320846	-0.00510101	0.00259163	0.00036833	0.00965963	-0.01703931	0.00015450	0.00110416	-0.00250094	-0.01161319	0.00217277	0.00250059	0.01338334	-0.01380166	0.01510881	0.00571149	0.00687776	0.00645409	0.00669191	0.01403711	0.01057600	0.00846762	0.01159660	0.00466328	-0.00454146	-0.00300718	-0.00327412	-0.01376127	-0.00977959	-0.01240685	-0.01531475	-0.01338652	-0.00339039	-0.00135514	-0.01495391	-0.02123092	-0.02139681	-0.03145040	-0.04253430	-0.03612232	-0.03803528	-0.03685206	-0.03089383	-0.01452233	-0.00904776	-0.01523158	-0.01799484	-0.01283213	-0.01894237	-0.02556640	-0.02670234	-0.02065724	-0.02558979	-0.03069919	-0.02902771	-0.02666791	-0.03393594	-0.03235274	-0.03174889	-0.03099335	-0.03332346	-0.03522975	-0.03326850	-0.03396509	-0.03521222	-0.03481035	-0.03643571	-0.03612898	-0.03817664	-0.03784396	-0.03710954	-0.03902442	-0.03868917	-0.03789825	-0.04058365	-0.03983769	-0.03869043	-0.03944534	-0.04020129	-0.04016889	-0.03709632	-0.03752854	-0.04124153	-0.03981904	-0.03785398	-0.03842184	-0.03983327	-0.03712336	-0.03625537	-0.03747542	-0.03761465	-0.03393792	-0.03206977	-0.03574896	-0.03498638	-0.03379583	-0.03330104	-0.03401941	-0.03338867	-0.03078672	-0.03101303	-0.03251543	-0.03052515	-0.03070573	-0.02865404	-0.02898149	-0.02810670	-0.02622067	-0.02760874	-0.02664732	-0.02517870	-0.02364539	-0.02375276	-0.02305485	-0.02248094	-0.02334367	-0.02047171	-0.01942774	-0.02094752	-0.02037455	-0.01868487	-0.01697254	-0.01779142	-0.01889938	-0.01434690	-0.01500186	-0.01588592	-0.01608713	-0.01358442	-0.01226280	-0.01322444	-0.01385953	-0.00948304	-0.01168296	-0.01249810	-0.01250792	-0.01037569	-0.01159054	-0.01264050	-0.01106023	-0.00827041	-0.00910550	-0.00882929	-0.00765854	-0.00432398	-0.00634758	-0.00314862	-0.00338759	-0.00197215	-0.00278243	-0.00169576	-0.00171193	-0.00093330	-0.00137375	-0.00042037	-0.00077025	0.00119419	0.00034825	0.00209510	0.00093935	0.00205528	0.00404034	0.00293720	0.00246578	0.00424076	0.00499862	0.00536386	0.00357316	0.00451998	0.00575793	0.00387662	0.00411499	0.00491111	0.00517918	0.00262732	0.00238826	0.00527800	0.00329931	0.00369591	0.00230543	0.00468961	0.00317130	0.00159998	0.00129242	0.00319149	0.00258543	0.00117450	0.00112759	0.00260490	0.00117966	-0.00035177	0.00085403	0.00022722	-0.00100101	-0.00179978	-0.00184219	-0.00178805	-0.00298925	-0.00398472	-0.00376126	-0.00378169	-0.00478524	-0.00454927	-0.00529215	-0.00484753	-0.00478665	-0.00462370	-0.00618119	-0.00602585	-0.00527824	-0.00533647	-0.00651705	-0.00500021	-0.00505021	-0.00486543	-0.00578407	-0.00425328	-0.00404842	-0.00443112	-0.00558985	-0.00311973	-0.00305602	-0.00464704	-0.00489479	-0.00309598	-0.00293227	-0.00439828	-0.00389004	-0.00254670	-0.00313736	-0.00454442	-0.00312738	-0.00224224	-0.00210078	-0.00410662	-0.00225307	-0.00241668	-0.00288302	-0.00503436	-0.00362395	-0.00240100	-0.00510448	-0.00644593	-0.00378303	-0.00392483	-0.00406378	-0.00426294	-0.00371575	-0.00474076	-0.00423305	-0.00565376	-0.00525071	-0.00556380	-0.00425059	-0.00605654	-0.00722972	-0.00504341	-0.00555990	-0.00525816	-0.00647750	-0.00536813	-0.00445262	-0.00703450	-0.00840670	-0.00474135	-0.00465362	-0.00644595	-0.00800511	-0.00809079	-0.00397615	-0.00745216	-0.00951359	-0.00650392	-0.00679521	-0.01024261	-0.01073267	-0.00652562	-0.00825126	-0.01261560	-0.01076754	-0.00362465	-0.00878914	-0.00917498	-0.00798568	-0.00583173	-0.01326394	-0.00921718	-0.00899738	-0.00689723	-0.00832625	-0.00994357	-0.00875903	-0.00777006	-0.00953698	-0.00890465	-0.01269552	-0.00939822	-0.00956761	-0.00736380	-0.00996461	-0.00778058	-0.00652944	-0.00867056	-0.01074051	-0.01121390	-0.00775318	-0.00936941	-0.00872434	-0.01056157	-0.00643062	-0.01076309	-0.01044307	-0.00805830	-0.00563697	-0.01285624	-0.01198497	-0.00714301	-0.00690046	-0.01333625	-0.01033103	-0.00658124	-0.00693618	-0.01045895	-0.00836292	-0.00539896	-0.00672766	-0.00915904	-0.00671127	-0.00717136	-0.00556348	-0.00659264	-0.00660519	-0.00751557	-0.00504386	-0.00740424	-0.00852643	-0.00807505	-0.00758323	-0.00713964	-0.00558928	-0.00683863	-0.00568325	-0.00663280	-0.00640222	-0.00676600	-0.00553845	-0.00530974	-0.00464284	-0.00408781	-0.00260237	-0.00318374	-0.00600935	-0.00497619	-0.00349235	-0.00348968	-0.00484732	-0.00381819	-0.00230688	-0.00507917	-0.00493341	-0.00385595	-0.00360704	-0.00529467	-0.00392952	-0.00224496	-0.00292959	-0.00385459	-0.00367365	-0.00278759	-0.00330494	-0.00449039	-0.00358111	-0.00304354	-0.00294082	-0.00430136	-0.00231079	-0.00257354	-0.00340129	-0.00391081	-0.00267884	-0.00313810	-0.00357080	-0.00269364	-0.00320481	-0.00373335	-0.00336114	-0.00277311	-0.00316387	-0.00390478	-0.00307340	-0.00277470	-0.00327546	-0.00467122	-0.00292055	-0.00242887	-0.00325900	-0.00363280	-0.00270707	-0.00265682	-0.00334675	-0.00322212	-0.00154067	-0.00193790	-0.00273070	-0.00210812	-0.00143708	-0.00214422	-0.00261139	-0.00158137	-0.00141911	-0.00165683	-0.00228942	-0.00153352	-0.00125977	-0.00242971	-0.00180900	-0.00201541	-0.00193396	-0.00226172	-0.00143178	-0.00198958	-0.00148978	-0.00211416	-0.00144780	-0.00181387	-0.00158630	-0.00229521	-0.00142306	-0.00246313	-0.00135306	-0.14541031
0.2003	0.01434737	0.98072686	-0.41124167	-0.57863998	-0.67770993	-21.47483647	0.10895083	0.14152105	-0.50179131	-0.68628980	0.65287421	-0.32729635	0.28045565	-21.47483647	-21.47483647	1.75837052	0.06523322	0.58867928	0.69318398	-0.30672693	-21.47483647	-0.12385383	-21.47483647	-21.47483647	-21.47483647	-21.47483647	-21.47483647	-21.47483647	0.05815694	-0.46316065	-21.47483647	-21.47483647	-21.47483647	-0.09588661	-0.43187301	-0.50478253	-0.05123956	0.08918229	-0.01511660	-0.00045576	0.00743886	-0.00071980	-0.00258078	0.00375543	0.03849032	0.04405230	0.05675610	0.02291777	0.06400412	0.04162635	0.03157182	0.02839772	0.03552030	0.04653830	0.03410412	0.02691463	0.04067300	0.03730192	0.03224396	0.02035229	0.03585475	0.03529566	0.02293013	0.02210476	0.02822648	0.02158366	0.01949575	0.02067708	0.02293406	0.01918819	0.01799878	0.01313985	0.01991695	0.01409605	0.01199419	0.01009420	0.01284661	0.01081473	0.00807501	0.00689495	0.00138527	0.00536397	-0.00678146	0.00648811	-0.00360772	0.01096250	-0.00726087	0.00029798	-0.01902363	0.00927175	-0.00565734	0.00271265	-0.00030473	0.01066311	0.00043431	0.00677474	0.00740313	0.01304239	0.00205992	0.00059042	0.01347564	0.01652610	0.01144968	0.00447964	0.01103096	0.01071185	0.00834592	0.00449563	0.00966600	0.01356069	0.00058332	0.00466049	0.01359838	0.01895012	0.01522040	0.00023342	-0.00547147	-0.01306513	-0.01780683	-0.02355755	-0.01905448	-0.02847191	-0.01950177	-0.01597027	-0.00915647	-0.01243092	-0.01550273	-0.01859223	-0.01683974	-0.02180725	-0.02142092	-0.02531135	-0.02337577	-0.02604613	-0.02808622	-0.02863756	-0.02903077	-0.03333487	-0.03077008	-0.03019771	-0.03153587	-0.03172607	-0.03321151	-0.03424737	-0.03414616	-0.03320272	-0.03482864	-0.03906023	-0.03583203	-0.03419696	-0.03677121	-0.03687379	-0.03673690	-0.03704230	-0.03927620	-0.03961668	-0.03789999	-0.03718530	-0.03995164	-0.03886769	-0.03885339	-0.03879290	-0.03935081	-0.03985235	-0.03847583	-0.03722865	-0.03893382	-0.03686986	-0.03664258	-0.03769145	-0.03695873	-0.03615971	-0.03454893	-0.03334640	-0.03361596	-0.03434721	-0.03437462	-0.03343825	-0.03180652	-0.03200062	-0.03207080	-0.02959347	-0.03107462	-0.02901798	-0.03046300	-0.02924988	-0.02705009	-0.02867286	-0.02581678	-0.02511214	-0.02536811	-0.02655489	-0.02443601	-0.02050408	-0.02321986	-0.02209605	-0.02323114	-0.02009808	-0.02011859	-0.02148141	-0.02000542	-0.01838879	-0.01713879	-0.01799480	-0.01756174	-0.01494923	-0.01556944	-0.01485771	-0.01622555	-0.01428415	-0.01268627	-0.01285218	-0.01161900	-0.00858178	-0.01106056	-0.00850694	-0.01007667	-0.00975464	-0.00882626	-0.00894073	-0.00846209	-0.00814245	-0.00780975	-0.01007333	-0.00995593	-0.00616850	-0.00684051	-0.00579445	-0.00797850	-0.00457489	-0.00379051	-0.00411306	-0.00383908	-0.00054478	-0.00053194	-0.00189737	-0.00171437	0.00254838	0.00052997	0.00089369	-0.00025532	0.00104829	0.00131718	0.00037677	0.00019086	0.00277562	0.00147144	0.00127654	0.00168545	0.00243231	0.00251589	0.00301686	0.00469713	0.00552005	0.00420619	0.00372132	0.00380226	0.00574399	0.00459135	0.00578238	0.00418264	0.00491404	0.00467519	0.00345306	0.00280218	0.00320684	0.00370062	0.00310765	0.00165363	0.00210085	0.00323081	0.00156144	0.00213941	0.00284871	0.00218753	0.00132362	0.00126438	0.00214109	0.00149490	0.00045369	0.00057086	0.00126125	0.00104907	-0.00016626	-0.00040868	-0.00025238	-0.00099205	-0.00126008	-0.00192444	-0.00227882	-0.00226645	-0.00352138	-0.00471504	-0.00297273	-0.00393523	-0.00509574	-0.00514426	-0.00401425	-0.00513272	-0.00573721	-0.00573568	-0.00533234	-0.00552423	-0.00604279	-0.00633986	-0.00424278	-0.00640002	-0.00634853	-0.00599920	-0.00497898	-0.00412967	-0.00510100	-0.00441153	-0.00456508	-0.00332573	-0.00445380	-0.00516065	-0.00404127	-0.00431709	-0.00457495	-0.00540648	-0.00331527	-0.00445664	-0.00648951	-0.00559155	-0.00271657	-0.00332984	-0.00388194	-0.00413279	-0.00433443	-0.00355912	-0.00655502	-0.00592091	-0.00321320	-0.00465228	-0.00572359	-0.00626651	-0.00276775	-0.00494138	-0.00853676	-0.00571942	-0.00563280	-0.00572584	-0.00862678	-0.00859868	-0.00528735	-0.00756626	-0.00710950	-0.00570228	-0.00795638	-0.00534918	-0.00508002	-0.00548149	-0.00777472	-0.00618597	-0.00870522	-0.00887276	-0.00738167	-0.00793321	-0.00989544	-0.00915176	-0.00632564	-0.00834775	-0.00770019	-0.00913336	-0.00706959	-0.00789859	-0.00816651	-0.00937390	-0.00816364	-0.01006890	-0.00914636	-0.00899063	-0.00753717	-0.00982928	-0.00753821	-0.00991733	-0.00929572	-0.00743002	-0.00653571	-0.00672599	-0.00552584	-0.00901706	-0.00912466	-0.00933042	-0.00901837	-0.00865707	-0.01047630	-0.01078425	-0.00737105	-0.00986330	-0.00921747	-0.01042510	-0.00736972	-0.00609600	-0.00972838	-0.00950273	-0.00851355	-0.00893440	-0.00976605	-0.00872346	-0.00693544	-0.00682718	-0.00820297	-0.00784763	-0.00743924	-0.00726925	-0.00741582	-0.00944244	-0.00609513	-0.00457448	-0.00803979	-0.00825187	-0.00638670	-0.00648916	-0.00717111	-0.00859741	-0.00642186	-0.00648595	-0.00724217	-0.00651792	-0.00572564	-0.00556782	-0.00660721	-0.00502545	-0.00546370	-0.00553915	-0.00560629	-0.00481847	-0.00355763	-0.00371845	-0.00443928	-0.00491421	-0.00413266	-0.00307226	-0.00480164	-0.00236018	-0.00349350	-0.00369922	-0.00412618	-0.00310069	-0.00464647	-0.00365556	-0.00504620	-0.00354028	-0.00333813	-0.00262762	-0.00378361	-0.00309928	-0.00316354	-0.00377639	-0.00365895	-0.00265078	-0.00381587	-0.00294917	-0.00377709	-0.00338687	-0.00409604	-0.00276899	-0.00414126	-0.00360374	-0.00285441	-0.00257959	-0.00314655	-0.00331865	-0.00441044	-0.00259002	-0.00319869	-0.00371167	-0.00325770	-0.00332928	-0.00323701	-0.00355044	-0.00350948	-0.00276656	-0.00319336	-0.00293885	-0.00325214	-0.00225082	-0.00351045	-0.00257388	-0.00296246	-0.00158110	-0.00223029	-0.00199087	-0.00177309	-0.00204789	-0.00194107	-0.00238163	-0.00215038	-0.00143017	-0.00183701	-0.00200364	-0.00281844	-0.00143037	-0.00240597	-0.00169297	-0.00215270	-0.00169207	-0.00155693	-0.00168151	-0.00219099	-0.00161431	-0.00148898	-0.00163442	-0.00188415	-0.00161204	-0.00136533	-0.00190578	-0.00234844	-0.00076411	-21.47483647
0.2503	0.03180186	-0.63021059	-0.41119456	-21.47483647	2.09280229	0.39041634	1.26705108	-0.40164249	0.10683945	0.44701824	-1.64643219	0.80253401	0.24304130	-0.51552755	-0.98984361	-21.47483647	-0.28627118	0.07203752	-1.29738393	-21.47483647	0.01771520	-0.06766950	-21.47483647	0.62119818	0.35850310	-0.09933638	-0.08111774	-21.47483647	-21.47483647	-1.27935481	-21.47483647	-21.47483647	-21.47483647	0.61720141	0.03093610	0.03794548	0.02995638	0.13393876	0.11061988	-0.03642862	-0.02693774	-0.01421603	-0.02288059	0.02533195	0.03359946	-0.00015242	0.01326771	0.03712529	0.03645318	0.02496538	0.04695938	0.05160091	0.03548130	0.03654691	0.03498649	0.03334378	0.03581984	0.03519918	0.03384822	0.02248398	0.03149435	0.03094115	0.02814082	0.02507948	0.02840113	0.02389014	0.02548118	0.01374977	0.02161514	0.02177786	0.01830282	0.00991011	0.01986508	0.01752995	0.01034308	0.01052896	0.01419531	0.01697268	0.00734957	0.00452644	0.00660376	0.01419040	-0.00920291	0.00536016	0.00922739	0.00871399	-0.00856175	0.00918876	-0.01332681	0.00527430	-0.00762906	0.00741311	0.00499168	0.00286943	-0.00614352	0.01000245	0.00477014	0.01188536	0.00927103	0.00914154	0.01686691	0.00937598	0.00982264	0.00834028	0.00724569	0.00565068	0.00645328	-0.00458486	-0.00033568	0.00885362	0.00899938	0.00799291	0.01783358	0.02673125	0.02616821	0.00919597	0.00511739	0.00468959	-0.00221054	-0.00928628	-0.00082995	-0.00923694	-0.01154192	-0.00745299	0.00017842	-0.00401868	-0.01676693	-0.02002072	-0.01645465	-0.02151652	-0.02488774	-0.02239249	-0.02104375	-0.02631506	-0.02785275	-0.02670124	-0.02721381	-0.03280686	-0.03131689	-0.02912526	-0.03009844	-0.03284447	-0.03447103	-0.03350971	-0.03306815	-0.03340738	-0.03333140	-0.03661918	-0.03492702	-0.03490274	-0.03622188	-0.03610387	-0.03697688	-0.03826794	-0.03713447	-0.03978200	-0.03854768	-0.03566467	-0.03844129	-0.03941603	-0.03879849	-0.03735235	-0.03820574	-0.04086542	-0.03815024	-0.03725709	-0.03751151	-0.03752029	-0.03563929	-0.03574066	-0.03640038	-0.03598834	-0.03335982	-0.03201820	-0.03386161	-0.03431379	-0.03316872	-0.03410932	-0.03309734	-0.03122737	-0.03103909	-0.03070549	-0.03061793	-0.02973503	-0.02995311	-0.02989077	-0.02720729	-0.02744447	-0.02704900	-0.02597943	-0.02497476	-0.02408410	-0.02364408	-0.02181222	-0.02278663	-0.02201733	-0.02332232	-0.01998101	-0.01925236	-0.02050218	-0.02049616	-0.01851988	-0.01673422	-0.01804600	-0.01882300	-0.01411607	-0.01369786	-0.01542787	-0.01553688	-0.01313371	-0.01132333	-0.01357863	-0.01209785	-0.00844599	-0.00985576	-0.01048924	-0.00913104	-0.00750861	-0.00756867	-0.00759840	-0.00641018	-0.00527428	-0.00665896	-0.00638117	-0.00573631	-0.00359980	-0.00573067	-0.00469013	-0.00539441	-0.00508322	-0.00511575	-0.00500920	-0.00537403	-0.00338238	-0.00306542	-0.00258760	-0.00300472	-0.00166375	-0.00028945	0.00016839	-0.00000423	0.00092945	0.00302560	0.00146553	0.00153504	0.00376753	0.00423267	0.00295944	0.00133933	0.00304288	0.00376042	0.00191346	0.00220980	0.00313657	0.00340513	0.00130135	0.00233740	0.00568974	0.00339874	0.00428777	0.00400470	0.00573151	0.00564678	0.00437077	0.00477841	0.00585782	0.00617884	0.00429703	0.00467541	0.00573107	0.00498872	0.00298651	0.00396869	0.00413494	0.00362220	0.00300307	0.00242832	0.00271366	0.00239545	0.00069843	0.00146048	0.00088548	0.00154993	0.00175054	0.00109589	0.00112382	0.00180377	0.00145284	0.00047211	0.00093560	0.00202913	0.00040974	0.00025655	0.00016864	0.00038813	-0.00056514	-0.00143056	0.00022918	-0.00037244	-0.00251788	-0.00244266	-0.00160397	-0.00165066	-0.00377136	-0.00383657	-0.00273319	-0.00349074	-0.00552438	-0.00504207	-0.00489721	-0.00438984	-0.00638400	-0.00485761	-0.00478268	-0.00544078	-0.00668938	-0.00686661	-0.00652995	-0.00458437	-0.00509993	-0.00594970	-0.00515663	-0.00609202	-0.00724163	-0.00564697	-0.00717128	-0.00499472	-0.00596126	-0.00696276	-0.00515620	-0.00469756	-0.00514509	-0.00750224	-0.00372964	-0.00354951	-0.00736514	-0.00715938	-0.00487380	-0.00504560	-0.00680004	-0.00766940	-0.00526547	-0.00523729	-0.00769731	-0.00667516	-0.00424730	-0.00614550	-0.00821214	-0.00492690	-0.00482753	-0.00409411	-0.00771130	-0.00831067	-0.00740028	-0.00714406	-0.01044631	-0.00766973	-0.00692795	-0.00526093	-0.01059976	-0.00790921	-0.00581003	-0.00655636	-0.00854530	-0.00668925	-0.00697515	-0.00898335	-0.00880406	-0.00920823	-0.00567187	-0.00790878	-0.00685379	-0.00934721	-0.00829657	-0.00738219	-0.00625167	-0.01084272	-0.00841166	-0.00557006	-0.00714284	-0.00824767	-0.00697183	-0.00605422	-0.01006184	-0.00872640	-0.00908250	-0.00483192	-0.00746613	-0.01167052	-0.00872450	-0.00647710	-0.00769289	-0.00990225	-0.00739369	-0.00747182	-0.00979588	-0.00858732	-0.00474068	-0.00493362	-0.00961174	-0.01089803	-0.00557391	-0.00657407	-0.00729876	-0.00577454	-0.00725959	-0.00493081	-0.00690627	-0.00581370	-0.00520299	-0.00528882	-0.00728603	-0.00675773	-0.00735779	-0.00394364	-0.00669329	-0.00546671	-0.00652744	-0.00559708	-0.00724834	-0.00551234	-0.00590320	-0.00391875	-0.00442386	-0.00422552	-0.00558385	-0.00415986	-0.00413140	-0.00461107	-0.00377196	-0.00313785	-0.00387926	-0.00516413	-0.00351110	-0.00125276	-0.00277840	-0.00425740	-0.00281227	-0.00226908	-0.00419066	-0.00412090	-0.00176649	-0.00244634	-0.00465864	-0.00310997	-0.00185385	-0.00229039	-0.00347212	-0.00278197	-0.00326362	-0.00351881	-0.00353975	-0.00282319	-0.00325008	-0.00263970	-0.00342916	-0.00284399	-0.00285818	-0.00272119	-0.00381034	-0.00182139	-0.00285525	-0.00245850	-0.00231088	-0.00234387	-0.00441783	-0.00284723	-0.00273357	-0.00298223	-0.00355867	-0.00323499	-0.00220606	-0.00390121	-0.00335502	-0.00176566	-0.00267909	-0.00239062	-0.00224241	-0.00161421	-0.00286615	-0.00247735	-0.00199442	-0.00115100	-0.00218785	-0.00198336	-0.00138885	-0.00126476	-0.00189663	-0.00232893	-0.00155972	-0.00141796	-0.00173719	-0.00165853	-0.00113114	-0.00146767	-0.00240673	-0.00141278	-0.00147130	-0.00156676	-0.00151715	-0.00104516	-0.00178062	-0.00119222	-0.00127291	-0.00116878	-0.00135379	-0.00121117	-0.00161336	-0.00074310	-0.00221339	-0.00068519	-0.38680781
0.3003	-0.09550427	-0.16199178	-0.10811349	0.01495428	-21.47483647	0.75237793	-0.21630673	-0.58960764	-21.47483647	0.03358839	0.42865130	-0.44854662	-0.03116859	1.22418957	0.37168949	-0.46433502	-21.47483647	0.42319092	-0.09616911	-21.47483647	-21.47483647	0.24101830	1.12396908	-21.47483647	-1.19104199	-21.47483647	-21.47483647	-0.88325816	-21.47483647	-0.89534187	0.15070726	0.06991189	-21.47483647	-0.31552965	-0.58440183	0.18741918	-0.31736219	0.16701344	0.06410663	0.00367470	-0.08984190	0.03100373	0.04768210	0.01790694	-0.00877469	0.04429487	0.00179649	0.05116008	0.05238732	0.02783762	0.03347032	0.02376135	0.04715754	0.03395409	0.03794887	0.02716277	0.04269964	0.03246130	0.02941507	0.02188396	0.03493559	0.03173659	0.02855494	0.02369597	0.02346137	0.02054690	0.02478808	0.01880607	0.02231525	0.01817816	0.01520498	0.01573333	0.01609637	0.01284699	0.01258338	0.00829480	0.01297090	0.01426007	0.00359726	0.00444578	0.00167919	0.00849823	-0.00887844	0.00095620	-0.00769204	0.01487197	-0.00276204	0.00243465	-0.00994924	-0.00175407	-0.00211935	-0.00400160	-0.00022620	0.00585965	-0.00380211	0.00465967	0.01109435	0.00959871	0.00544144	0.00619136	0.01625664	0.01195901	0.00760890	0.00890010	0.00679761	-0.00092642	0.00046071	-0.00445788	0.00324042	0.01689347	0.01830024	0.02893061	0.03771788	0.04874645	0.03866676	0.02379822	0.00880959	0.00350487	0.01478289	0.01207570	0.01028890	-0.00572149	-0.00506348	-0.00033303	0.00533642	0.00779870	-0.00614486	-0.01180383	-0.01500570	-0.02177951	-0.02427073	-0.02274429	-0.02213159	-0.02594723	-0.02767233	-0.02692654	-0.02777680	-0.03056548	-0.03056729	-0.02983839	-0.03191134	-0.03350038	-0.03353794	-0.03380501	-0.03470248	-0.03466288	-0.03406392	-0.03687435	-0.03364260	-0.03201945	-0.03592291	-0.03695420	-0.03611675	-0.03731301	-0.03859293	-0.03869088	-0.03844385	-0.03677064	-0.03786012	-0.03996270	-0.03868445	-0.03783522	-0.03724466	-0.03926821	-0.03775012	-0.03650937	-0.03714417	-0.03810700	-0.03588484	-0.03669217	-0.03723215	-0.03525829	-0.03450076	-0.03294065	-0.03434392	-0.03385549	-0.03330827	-0.03192846	-0.03228819	-0.03056564	-0.03162246	-0.03115834	-0.03028192	-0.03034433	-0.02962572	-0.02795186	-0.02859234	-0.02793116	-0.02628568	-0.02293396	-0.02598854	-0.02362082	-0.02450594	-0.02122339	-0.02289619	-0.02325293	-0.02364944	-0.02173999	-0.01942516	-0.02025741	-0.01969948	-0.01636554	-0.01702590	-0.01714610	-0.01902345	-0.01644894	-0.01443444	-0.01651199	-0.01428613	-0.01186269	-0.01283858	-0.01112061	-0.01159574	-0.00871224	-0.00937464	-0.00948473	-0.00899742	-0.00911861	-0.00845017	-0.00802217	-0.00788642	-0.00554430	-0.00602673	-0.00604477	-0.00639576	-0.00342563	-0.00502548	-0.00393663	-0.00394964	-0.00220701	-0.00305911	-0.00360967	-0.00416465	-0.00272692	-0.00191273	-0.00256733	-0.00329913	-0.00114175	-0.00234261	-0.00226792	-0.00159310	-0.00039778	-0.00033944	-0.00005677	-0.00034636	0.00183749	0.00237079	0.00351140	0.00284938	0.00374623	0.00437979	0.00389459	0.00362027	0.00424926	0.00523255	0.00316780	0.00374058	0.00598741	0.00371711	0.00443358	0.00285006	0.00342934	0.00367495	0.00282019	0.00249486	0.00413595	0.00402184	0.00321218	0.00457424	0.00492791	0.00564820	0.00519719	0.00517606	0.00629947	0.00585644	0.00481511	0.00520269	0.00679625	0.00577097	0.00465219	0.00419329	0.00326311	0.00377056	0.00267444	0.00279550	0.00222750	0.00219695	0.00193800	0.00049793	0.00120662	0.00068504	0.00077884	-0.00045815	0.00081369	0.00013744	0.00005032	-0.00038257	0.00052000	0.00043056	0.00004454	-0.00049267	0.00002647	0.00058257	0.00082091	-0.00108991	0.00014204	-0.00053028	-0.00154413	-0.00095581	-0.00112153	-0.00099642	-0.00292038	-0.00143070	-0.00227239	-0.00116507	-0.00298721	-0.00437536	-0.00259977	-0.00338144	-0.00553016	-0.00533886	-0.00494729	-0.00553026	-0.00616865	-0.00588056	-0.00475813	-0.00570859	-0.00741627	-0.00695569	-0.00556053	-0.00565876	-0.00962971	-0.00704349	-0.00674517	-0.00719578	-0.00809597	-0.00736253	-0.00668951	-0.00769098	-0.00758380	-0.00667560	-0.00687200	-0.00592400	-0.00860741	-0.00890336	-0.00583278	-0.00792044	-0.00661843	-0.00636171	-0.00687676	-0.00511343	-0.00610997	-0.00820150	-0.00765244	-0.00489426	-0.01059477	-0.00839056	-0.00886805	-0.00772943	-0.00849366	-0.00890880	-0.00515832	-0.00777758	-0.00973909	-0.00849711	-0.00550174	-0.00804350	-0.00974983	-0.00961377	-0.00781565	-0.00979974	-0.00900302	-0.00860276	-0.00475901	-0.00722324	-0.00777882	-0.00918119	-0.01091808	-0.00779966	-0.00700640	-0.00694537	-0.00617600	-0.00570256	-0.00760354	-0.00679565	-0.01188307	-0.00820047	-0.00885830	-0.00950544	-0.00864266	-0.00568641	-0.00729992	-0.00789054	-0.00679434	-0.00492251	-0.00975771	-0.00869372	-0.00810534	-0.00467733	-0.00817765	-0.00933910	-0.00691869	-0.00575679	-0.00791408	-0.00821865	-0.00570853	-0.00486825	-0.00598977	-0.00660324	-0.00505892	-0.00561814	-0.00726810	-0.00595382	-0.00516559	-0.00455092	-0.00589674	-0.00636970	-0.00648664	-0.00479016	-0.00544736	-0.00601199	-0.00458754	-0.00355980	-0.00524983	-0.00496743	-0.00520709	-0.00540248	-0.00446948	-0.00452942	-0.00427642	-0.00286532	-0.00396368	-0.00557713	-0.00350066	-0.00299712	-0.00268609	-0.00320221	-0.00341622	-0.00287854	-0.00318679	-0.00254802	-0.00307828	-0.00250537	-0.00392886	-0.00318124	-0.00230518	-0.00226175	-0.00323242	-0.00270464	-0.00264213	-0.00318375	-0.00358344	-0.00286330	-0.00200098	-0.00208938	-0.00312997	-0.00333253	-0.00311804	-0.00277433	-0.00333743	-0.00145291	-0.00242338	-0.00153597	-0.00147019	-0.00241102	-0.00318619	-0.00195170	-0.00308940	-0.00212034	-0.00310931	-0.00281226	-0.00265308	-0.00337962	-0.00346001	-0.00268992	-0.00262520	-0.00211793	-0.00287620	-0.00273849	-0.00226165	-0.00184740	-0.00269921	-0.00102797	-0.00190408	-0.00151660	-0.00171607	-0.00157007	-0.00177358	-0.00208931	-0.00136014	-0.00145044	-0.00138954	-0.00158166	-0.00204190	-0.00128938	-0.00201419	-0.00105920	-0.00169783	-0.00155198	-0.00179526	-0.00196910	-0.00143920	-0.00148929	-0.00152240	-0.00142199	-0.00170494	-0.00114573	-0.00154162	-0.00135147	-0.00181389	-0.00100505	-0.47877908
0.3503	0.12510393	-21.47483647	0.01082683	0.10528758	-1.09369415	-0.20309311	-1.00448251	0.13873827	1.13468754	0.54391164	0.38045993	0.91353098	-0.68018275	-0.89336163	0.49419321	0.38012588	0.44519895	-0.38050215	0.22118967	-21.47483647	-21.47483647	-21.47483647	-21.47483647	-21.47483647	-0.95127696	-21.47483647	-21.47483647	-21.47483647	-21.47483647	-21.47483647	-1.17203963	-21.47483647	-21.47483647	-0.22218840	-0.05287363	-0.45251824	0.13722745	-0.02405634	0.03799560	0.00850841	0.01563327	0.03059779	-0.00374338	-0.02287547	0.05106431	0.05540737	0.03157837	0.01817225	0.07504044	0.03572535	0.01495188	0.02915514	0.04414909	0.04210093	0.03119351	0.03032568	0.04723861	0.03429034	0.02813597	0.02805993	0.03721914	0.03209275	0.02289200	0.02641568	0.02703277	0.02039110	0.02457831	0.02351720	0.02158725	0.01819497	0.01696045	0.01545535	0.01730600	0.01365217	0.01177155	0.01037591	0.00734577	0.01181244	0.01008197	-0.00062398	0.00143813	0.01274801	-0.00424250	-0.00322408	-0.01013171	0.01456928	-0.00643126	-0.00159526	-0.01004753	0.00238023	-0.00397440	-0.01113397	0.00146543	0.01503025	-0.00614003	0.00772587	0.00974273	0.00803549	0.00353236	0.00656332	0.02391758	0.01923026	0.00469447	0.00713770	0.01335680	0.00322730	0.00495619	0.00438916	0.00643804	0.00921574	0.00436680	0.01843249	0.02362238	0.02145948	0.00709951	-0.01181182	-0.02019752	-0.02010576	-0.01027203	-0.00584875	-0.01531958	-0.03122240	-0.03250235	-0.02956198	-0.01734716	-0.00632791	-0.00839932	-0.01616537	-0.01441666	-0.02041992	-0.02238586	-0.02429572	-0.02178215	-0.02534508	-0.02788295	-0.03160158	-0.02769014	-0.03149265	-0.03141813	-0.03150153	-0.03117421	-0.03194391	-0.03467745	-0.03421428	-0.03285693	-0.03305022	-0.03508066	-0.03839146	-0.03440672	-0.03464443	-0.03670594	-0.03701587	-0.03601701	-0.03777126	-0.03952430	-0.03875147	-0.03701881	-0.03747352	-0.04001431	-0.03835271	-0.03864963	-0.03908412	-0.03841525	-0.03998740	-0.03792406	-0.03839323	-0.03662447	-0.03687853	-0.03618531	-0.03704037	-0.03506508	-0.03661451	-0.03547426	-0.03307056	-0.03377916	-0.03413701	-0.03367198	-0.03311329	-0.03268156	-0.03186751	-0.03196990	-0.02892613	-0.03153796	-0.02995095	-0.03047335	-0.02907182	-0.02765412	-0.02866257	-0.02640649	-0.02385914	-0.02484942	-0.02438464	-0.02348691	-0.02127830	-0.02318593	-0.02313974	-0.02301207	-0.01958754	-0.02022057	-0.02012627	-0.02044325	-0.01992013	-0.01792676	-0.01745286	-0.01718868	-0.01598680	-0.01513075	-0.01482567	-0.01537843	-0.01306194	-0.01186558	-0.01239659	-0.01146306	-0.00905785	-0.00991701	-0.00864754	-0.00897510	-0.00948159	-0.00780882	-0.00839892	-0.00799584	-0.00591478	-0.00653698	-0.00622788	-0.00641823	-0.00228699	-0.00425841	-0.00366500	-0.00371897	-0.00143017	-0.00160177	-0.00258256	-0.00186776	0.00014802	-0.00065009	-0.00110960	-0.00127540	0.00171412	-0.00053684	-0.00066114	0.00050618	0.00087531	-0.00005958	-0.00043018	-0.00110318	0.00039606	-0.00053541	0.00115746	0.00074143	0.00078538	0.00127210	0.00211283	0.00234983	0.00357861	0.00363979	0.00346671	0.00395254	0.00541206	0.00533851	0.00711838	0.00445147	0.00662269	0.00581306	0.00483997	0.00362765	0.00508810	0.00533284	0.00427908	0.00310984	0.00435764	0.00485442	0.00310665	0.00420306	0.00489306	0.00471891	0.00414910	0.00420812	0.00584234	0.00496634	0.00421457	0.00536005	0.00544416	0.00519171	0.00559612	0.00518622	0.00612151	0.00523587	0.00538769	0.00444202	0.00411261	0.00435381	0.00381169	0.00320142	0.00258026	0.00269287	0.00178934	0.00129807	0.00110058	0.00084418	0.00038306	0.00034668	-0.00070370	0.00005271	0.00007420	-0.00077365	-0.00090148	-0.00038606	-0.00084994	-0.00088459	-0.00077885	-0.00047046	-0.00141603	-0.00043065	0.00015170	0.00061056	-0.00253476	-0.00202044	-0.00054440	-0.00041890	-0.00192914	-0.00286485	-0.00000666	-0.00284934	-0.00346465	-0.00255015	-0.00263293	-0.00222151	-0.00345068	-0.00388320	-0.00297225	-0.00296925	-0.00645908	-0.00630060	-0.00403299	-0.00635881	-0.00798566	-0.00632125	-0.00611725	-0.00541177	-0.00700280	-0.00615518	-0.00667286	-0.00711283	-0.00998312	-0.00943910	-0.00498751	-0.00870542	-0.00809490	-0.00840480	-0.00779838	-0.00688905	-0.00733349	-0.00836837	-0.00952434	-0.00570141	-0.00891532	-0.00983777	-0.00802122	-0.00870221	-0.00968246	-0.01103592	-0.00756472	-0.00861079	-0.00960645	-0.01079065	-0.00442618	-0.00907092	-0.01172077	-0.01051337	-0.00693766	-0.00636053	-0.01087256	-0.01064927	-0.00887586	-0.00972328	-0.01020928	-0.00937849	-0.00884296	-0.00828060	-0.00979183	-0.00795275	-0.00673219	-0.00756121	-0.00866105	-0.00823674	-0.00712859	-0.00902894	-0.01049192	-0.00870080	-0.00601777	-0.00959000	-0.00778554	-0.00903438	-0.00647516	-0.00693993	-0.00904918	-0.01072412	-0.00462098	-0.00530292	-0.00643918	-0.00782906	-0.00606611	-0.00732389	-0.00726551	-0.00776605	-0.00443274	-0.00569187	-0.00648882	-0.00767521	-0.00445936	-0.00483303	-0.00653763	-0.00808868	-0.00688313	-0.00443167	-0.00614742	-0.00673255	-0.00638268	-0.00634022	-0.00678553	-0.00615711	-0.00415546	-0.00592499	-0.00649509	-0.00498635	-0.00457075	-0.00478155	-0.00498085	-0.00256620	-0.00414163	-0.00375946	-0.00346178	-0.00433965	-0.00350679	-0.00287175	-0.00289996	-0.00299808	-0.00446665	-0.00267909	-0.00382009	-0.00302131	-0.00386900	-0.00328711	-0.00464777	-0.00269208	-0.00308018	-0.00209861	-0.00330622	-0.00299711	-0.00250674	-0.00358104	-0.00350427	-0.00339432	-0.00329088	-0.00238070	-0.00357593	-0.00325023	-0.00302924	-0.00234687	-0.00345102	-0.00293041	-0.00363753	-0.00221858	-0.00369399	-0.00240063	-0.00325536	-0.00266787	-0.00255444	-0.00333691	-0.00376399	-0.00384194	-0.00232788	-0.00379279	-0.00362790	-0.00270951	-0.00320328	-0.00264000	-0.00281816	-0.00267652	-0.00279691	-0.00230378	-0.00294949	-0.00131787	-0.00222638	-0.00128215	-0.00177586	-0.00149013	-0.00167852	-0.00216559	-0.00186703	-0.00203853	-0.00107954	-0.00135208	-0.00232094	-0.00088636	-0.00214209	-0.00140642	-0.00168568	-0.00109511	-0.00232797	-0.00153361	-0.00161469	-0.00081088	-0.00157728	-0.00131270	-0.00143651	-0.00161344	-0.00191825	-0.00135635	-0.00196248	-0.00061940	0.46535128
0.4003	-0.29847411	-0.12990234	-0.35527381	-0.24205033	-21.47483647	0.02176239	-0.04491579	-0.15256966	-0.33963749	-21.47483647	-0.11754824	0.39944578	1.82956076	1.08651054	-0.28901868	-2.13260150	-21.47483647	0.25788492	0.22555228	0.00824010	-21.47483647	0.56321377	-21.47483647	0.21976882	-21.47483647	-21.47483647	-0.63949119	-21.47483647	-21.47483647	0.35648555	0.33056736	0.52327430	-0.81989742	-0.51636444	-0.98469558	-0.25053408	-0.02030064	-0.05217057	-0.01185516	-0.02566234	0.01121877	-0.00729290	-0.02733000	0.00816527	0.04332499	0.02770475	0.02178118	0.04010520	0.06976098	0.02261634	0.02787974	0.03220339	0.03759333	0.03953681	0.03610011	0.03131872	0.03798121	0.03107971	0.03010345	0.02392494	0.03103075	0.03085063	0.02742887	0.02274462	0.02487652	0.02140465	0.02587671	0.01658994	0.02221458	0.02084620	0.01335069	0.01204920	0.01698865	0.01523784	0.01036274	0.01011649	0.01206249	0.01475811	0.00415728	0.00333587	0.00579662	0.00834158	-0.00607031	-0.00116484	0.00655829	0.01067220	-0.01722264	-0.00183021	-0.01096360	0.00660114	-0.01023001	0.00541496	-0.00431915	0.00970834	-0.00154616	0.00940924	0.00919581	0.00518888	0.00170000	0.00680073	0.01870460	0.01497509	0.00919500	0.00964245	0.00943735	0.01303505	0.01955356	0.01700076	0.01902371	0.03028958	0.03117633	0.03492233	0.03809680	0.04679012	0.04483548	0.02474474	0.01366437	0.00826746	0.00905184	0.00170523	-0.00146237	-0.01754371	-0.02519824	-0.02307526	-0.01789947	-0.01192393	-0.01534823	-0.01759852	-0.01385223	-0.01974084	-0.02327962	-0.02576494	-0.02169158	-0.02526174	-0.02948564	-0.02849129	-0.02705818	-0.03300889	-0.03224716	-0.03000521	-0.03075260	-0.03341366	-0.03428437	-0.03281580	-0.03357981	-0.03527020	-0.03349743	-0.03659264	-0.03424396	-0.03423094	-0.03626350	-0.03640974	-0.03774584	-0.03696684	-0.03684972	-0.03937079	-0.03945849	-0.03737064	-0.03849879	-0.03918037	-0.03869957	-0.03732193	-0.03762325	-0.04044848	-0.03891132	-0.03698498	-0.03784478	-0.03804530	-0.03590381	-0.03680713	-0.03643778	-0.03606268	-0.03346194	-0.03204848	-0.03411697	-0.03396402	-0.03229584	-0.03290159	-0.03354860	-0.03227350	-0.03136033	-0.03013309	-0.03079508	-0.02930165	-0.02930449	-0.02942733	-0.02827851	-0.02737535	-0.02543911	-0.02593857	-0.02542535	-0.02534157	-0.02415667	-0.02193734	-0.02327712	-0.02200226	-0.02324741	-0.02081965	-0.01959465	-0.02082875	-0.02068172	-0.01832289	-0.01738872	-0.01654276	-0.01875466	-0.01519680	-0.01396153	-0.01552132	-0.01591006	-0.01213778	-0.01172013	-0.01156086	-0.01113322	-0.00775427	-0.00984702	-0.01013704	-0.00976420	-0.00837749	-0.00788459	-0.00820343	-0.00609452	-0.00480478	-0.00618606	-0.00626179	-0.00588094	-0.00266451	-0.00490614	-0.00378146	-0.00309683	-0.00209681	-0.00208025	-0.00228081	-0.00211622	-0.00131147	-0.00049310	-0.00098069	-0.00157934	0.00080726	0.00031470	0.00093911	0.00065756	0.00079447	0.00274649	0.00227136	0.00087436	0.00323538	0.00236047	0.00211590	0.00082764	0.00226504	0.00276159	0.00159435	0.00082417	0.00294056	0.00243584	0.00061802	0.00119768	0.00467514	0.00322639	0.00303382	0.00369564	0.00601188	0.00518573	0.00449539	0.00441530	0.00623380	0.00689008	0.00571041	0.00603361	0.00714299	0.00750084	0.00544197	0.00655353	0.00749105	0.00603538	0.00567791	0.00551619	0.00550266	0.00514423	0.00474602	0.00377549	0.00390070	0.00472884	0.00504563	0.00396734	0.00536864	0.00477515	0.00560620	0.00465395	0.00536851	0.00604378	0.00470637	0.00491019	0.00534450	0.00602988	0.00567518	0.00358805	0.00535453	0.00495219	0.00320260	0.00297053	0.00315815	0.00448360	0.00306988	0.00223260	0.00211794	0.00098782	-0.00034249	0.00148664	-0.00009942	-0.00054081	-0.00190474	-0.00011067	0.00076719	-0.00043966	-0.00321979	-0.00124543	-0.00173887	-0.00215241	-0.00209449	-0.00130389	-0.00119464	-0.00260229	-0.00228535	-0.00192107	-0.00404223	-0.00124645	-0.00204550	-0.00170361	-0.00329347	-0.00078482	-0.00324337	-0.00273624	-0.00263897	-0.00213970	-0.00455605	-0.00632520	-0.00238968	-0.00190536	-0.00510492	-0.00431149	-0.00426805	-0.00310811	-0.00611806	-0.00777691	-0.00303081	-0.00618008	-0.00589272	-0.00611278	-0.00892067	-0.00378148	-0.00480339	-0.00790915	-0.00886855	-0.00573753	-0.01112531	-0.00977322	-0.00678633	-0.00996358	-0.01392814	-0.00835346	-0.00903075	-0.01133871	-0.01063615	-0.00865831	-0.00583185	-0.00981595	-0.01223260	-0.00933122	-0.00997179	-0.01182161	-0.00758948	-0.01021800	-0.00929684	-0.01088929	-0.01039222	-0.01256760	-0.01024261	-0.00819084	-0.00888650	-0.00928244	-0.00810371	-0.00693027	-0.00712548	-0.00943865	-0.00982767	-0.00748214	-0.00928944	-0.00909186	-0.00835267	-0.00647125	-0.00989536	-0.00925722	-0.00582141	-0.00679585	-0.00974666	-0.01063590	-0.00725581	-0.00482309	-0.00832479	-0.00888217	-0.00532220	-0.00765256	-0.00997580	-0.00700761	-0.00528604	-0.00479670	-0.00905745	-0.00707574	-0.00620581	-0.00538864	-0.00713630	-0.00594390	-0.00632777	-0.00464343	-0.00693571	-0.00582876	-0.00611955	-0.00508646	-0.00625561	-0.00622935	-0.00566537	-0.00527236	-0.00399987	-0.00427270	-0.00598884	-0.00436098	-0.00465747	-0.00454359	-0.00339249	-0.00120904	-0.00389163	-0.00515321	-0.00329851	-0.00270294	-0.00283510	-0.00305095	-0.00300748	-0.00291266	-0.00512666	-0.00385534	-0.00353635	-0.00326495	-0.00471612	-0.00338088	-0.00221916	-0.00294834	-0.00333418	-0.00313453	-0.00223793	-0.00299985	-0.00284198	-0.00291338	-0.00315155	-0.00283988	-0.00399296	-0.00322610	-0.00153844	-0.00269175	-0.00364718	-0.00264098	-0.00302105	-0.00246265	-0.00348074	-0.00228599	-0.00382224	-0.00299773	-0.00253153	-0.00255819	-0.00338653	-0.00266402	-0.00233274	-0.00264405	-0.00302520	-0.00272758	-0.00324089	-0.00239746	-0.00265252	-0.00197407	-0.00278718	-0.00239028	-0.00262715	-0.00129397	-0.00217150	-0.00173762	-0.00210565	-0.00130704	-0.00168401	-0.00264547	-0.00166106	-0.00157722	-0.00165281	-0.00149786	-0.00192711	-0.00103966	-0.00211928	-0.00123261	-0.00202408	-0.00129105	-0.00185850	-0.00160455	-0.00150528	-0.00147967	-0.00178450	-0.00123923	-0.00180405	-0.00135790	-0.00150618	-0.00113689	-0.00198374	-0.00086376	-0.43890193
0.4503	0.11795115	-0.08475435	-21.47483647	0.79578269	0.78929958	-0.53797734	0.17013084	-0.09431526	-0.16445845	0.32902555	0.08011029	0.11151343	-0.25194791	-1.06258103	2.04295969	0.84347989	0.51155992	-2.05486721	0.12657838	-21.47483647	0.67030936	-21.47483647	-0.40080193	-21.47483647	0.17965359	-0.48434144	-0.79632407	-2.53112912	-21.47483647	0.45515621	-0.21649572	-0.80885932	-0.00701833	0.49272624	0.19459375	-0.34149461	0.49036066	0.09720722	-0.03218511	0.01052244	-0.06444958	0.00206413	0.01814737	0.02168310	0.04941180	0.07263674	0.04681575	0.00563176	0.05338406	0.04873289	0.04033812	0.03757853	0.04274354	0.04936279	0.03591431	0.02790247	0.04257662	0.04292557	0.03046012	0.02005423	0.03691862	0.03011671	0.02588264	0.02811603	0.03114145	0.02062036	0.02073796	0.01986570	0.02508517	0.01851530	0.01265322	0.01595567	0.01728424	0.01068753	0.01088875	0.01158748	0.01294461	0.01023000	0.00626061	0.00579534	0.00409414	0.00321229	-0.00299734	0.00469660	-0.00570415	0.00708447	0.00109122	-0.00163815	-0.01802727	0.00346812	0.00479158	0.00051207	-0.00846586	0.00950141	-0.00324649	0.00997531	0.00590441	0.01502715	0.00774008	0.00171843	0.02142944	0.01626242	0.00587258	0.00611392	0.00815862	0.00584742	0.00020154	0.00089693	0.00891164	0.01430466	0.01619659	0.02895711	0.03558317	0.02871395	0.02626259	0.01961374	0.00500862	-0.01373778	-0.01988487	-0.01274339	-0.00649744	-0.01411918	-0.00943182	-0.00158925	-0.00298717	0.00420643	0.00127810	-0.01103097	-0.01548251	-0.02071739	-0.02211055	-0.02450480	-0.02439381	-0.02546260	-0.02496924	-0.02858484	-0.02685303	-0.03148116	-0.02998134	-0.03108267	-0.03084088	-0.03126191	-0.03281474	-0.03556861	-0.03325442	-0.03137656	-0.03375072	-0.03908966	-0.03348064	-0.03387096	-0.03608018	-0.03647723	-0.03507003	-0.03706689	-0.03947500	-0.03871801	-0.03646163	-0.03645976	-0.03918330	-0.03731789	-0.03645893	-0.03571277	-0.03922538	-0.03930799	-0.03713829	-0.03776875	-0.03811955	-0.03725403	-0.03448602	-0.03553913	-0.03518516	-0.03577280	-0.03413935	-0.03308911	-0.03254650	-0.03233612	-0.03420405	-0.03310557	-0.03137828	-0.03207151	-0.03274422	-0.02962458	-0.02998429	-0.02893756	-0.03146993	-0.02732593	-0.02705278	-0.02836020	-0.02609448	-0.02474115	-0.02417666	-0.02465476	-0.02249892	-0.02066820	-0.02369128	-0.02277704	-0.02191536	-0.01883721	-0.02034284	-0.02063714	-0.01963380	-0.01761679	-0.01736233	-0.01738176	-0.01712209	-0.01512070	-0.01465465	-0.01479226	-0.01473966	-0.01199967	-0.01221354	-0.01204053	-0.01118411	-0.01025651	-0.00982547	-0.00892126	-0.00899476	-0.00789670	-0.00803132	-0.00669118	-0.00685362	-0.00493425	-0.00499541	-0.00534985	-0.00664249	-0.00327344	-0.00367003	-0.00397778	-0.00428348	-0.00181469	-0.00107499	-0.00221247	-0.00280441	-0.00019166	0.00013638	-0.00083088	-0.00133775	0.00130560	0.00150108	-0.00022103	0.00050924	0.00217716	0.00320981	0.00154491	0.00182919	0.00341172	0.00293492	0.00255491	0.00277483	0.00376259	0.00418210	0.00325443	0.00445158	0.00384173	0.00367617	0.00369028	0.00300007	0.00593878	0.00328578	0.00451758	0.00305388	0.00427658	0.00377402	0.00373237	0.00279794	0.00410384	0.00493656	0.00381323	0.00367664	0.00535063	0.00621815	0.00527157	0.00624700	0.00736617	0.00763256	0.00704115	0.00669116	0.00804318	0.00879251	0.00712219	0.00715773	0.00756138	0.00768658	0.00643558	0.00656758	0.00800421	0.00651672	0.00616970	0.00568958	0.00653041	0.00553100	0.00403076	0.00519950	0.00586222	0.00431930	0.00476372	0.00466984	0.00444998	0.00534742	0.00359248	0.00528248	0.00419967	0.00433531	0.00521720	0.00501482	0.00510264	0.00365307	0.00347544	0.00485093	0.00408926	0.00477148	0.00245399	0.00342175	0.00321400	0.00442811	0.00227201	0.00085110	0.00205744	0.00173890	-0.00031453	-0.00122206	0.00035314	0.00039101	-0.00370861	-0.00185478	-0.00153841	-0.00244593	-0.00360997	-0.00417359	-0.00148411	-0.00249732	-0.00387048	-0.00454200	-0.00325012	-0.00345668	-0.00643308	-0.00470824	-0.00069366	-0.00447288	-0.00629016	-0.00303665	-0.00385766	-0.00441929	-0.00488336	-0.00432518	-0.00230231	-0.00497860	-0.00402599	-0.00276088	-0.00550524	-0.00294751	-0.00313995	-0.00615949	-0.00524615	-0.00567989	-0.00862944	-0.00661464	-0.00609727	-0.00804480	-0.00596536	-0.00870819	-0.00482945	-0.00559433	-0.00665011	-0.00625309	-0.00656121	-0.00658731	-0.00772502	-0.00883398	-0.00653677	-0.00765975	-0.00848923	-0.00845476	-0.00819921	-0.00901178	-0.00975017	-0.01020219	-0.00977567	-0.00912887	-0.01042552	-0.01184559	-0.00639300	-0.00735062	-0.00912336	-0.00725885	-0.00942210	-0.00956441	-0.00866958	-0.00940067	-0.00739283	-0.00784785	-0.00768694	-0.00611078	-0.00872872	-0.00983118	-0.01047014	-0.01138455	-0.00813472	-0.00855027	-0.00825697	-0.00869111	-0.00746757	-0.00929198	-0.00988451	-0.00719689	-0.00790507	-0.00682861	-0.00878054	-0.00914816	-0.00734827	-0.00678291	-0.00558234	-0.00747014	-0.00707431	-0.00476040	-0.00657745	-0.00863716	-0.00735293	-0.00685736	-0.00784018	-0.00705160	-0.00646748	-0.00540137	-0.00502207	-0.00426735	-0.00474234	-0.00534233	-0.00508384	-0.00412611	-0.00341328	-0.00344172	-0.00443347	-0.00624193	-0.00384871	-0.00373868	-0.00330744	-0.00238054	-0.00298720	-0.00340967	-0.00433184	-0.00279384	-0.00357126	-0.00386571	-0.00467058	-0.00332671	-0.00294314	-0.00259026	-0.00307652	-0.00322367	-0.00310484	-0.00350372	-0.00388251	-0.00307919	-0.00417214	-0.00310490	-0.00298266	-0.00330514	-0.00346427	-0.00259468	-0.00434306	-0.00312100	-0.00330465	-0.00175790	-0.00298160	-0.00316348	-0.00429187	-0.00176545	-0.00302660	-0.00266050	-0.00270426	-0.00340676	-0.00210377	-0.00358491	-0.00339734	-0.00279154	-0.00347635	-0.00248818	-0.00206135	-0.00244524	-0.00268506	-0.00166337	-0.00236079	-0.00135928	-0.00213668	-0.00139616	-0.00183158	-0.00153099	-0.00171513	-0.00191604	-0.00205161	-0.00162721	-0.00092639	-0.00157152	-0.00186740	-0.00113099	-0.00163748	-0.00118985	-0.00235491	-0.00122183	-0.00200394	-0.00156456	-0.00159289	-0.00115410	-0.00130590	-0.00132172	-0.00171395	-0.00090663	-0.00136066	-0.00137627	-0.00211382	-0.00032177	-0.18731080
0.5003	-0.26773190	0.04017557	-0.17154685	0.18596600	-0.32904887	0.12201051	-0.40468997	-21.47483647	0.44893610	0.03007041	-0.22313064	0.01599360	-21.47483647	-21.47483647	-21.47483647	-0.13054801	-0.54914097	-0.53305471	0.75553881	-21.47483647	-21.47483647	-21.47483647	0.67139000	-21.47483647	-21.47483647	-0.69428396	-0.40686071	-21.47483647	0.36115506	-21.47483647	0.79889572	-0.10383999	-0.23828748	-0.99024123	0.48039869	-0.22615820	0.24678325	-0.09755998	-0.22354417	-0.01348222	-0.03133793	-0.01010346	-0.01215885	-0.01542968	0.00978555	0.04028814	0.00302627	0.02491121	0.06054088	0.03797798	0.03062043	0.03358853	0.04126304	0.04173144	0.02999877	0.03087843	0.03932343	0.03261167	0.02927294	0.02655524	0.03668205	0.02817533	0.02244448	0.02413576	0.02681456	0.01972635	0.02421126	0.01888966	0.02282419	0.01700255	0.01549718	0.01607909	0.01702151	0.01345913	0.01099977	0.01270659	0.01134155	0.01013970	0.00444838	0.00246095	0.00060266	0.01250134	-0.00740333	0.00486940	-0.00154387	0.00692179	-0.00136888	-0.00042996	-0.01642959	0.00847440	-0.00622580	-0.00544762	-0.00261830	0.01554340	-0.00298735	0.00624160	0.00517230	0.01577362	0.00978087	0.00941398	0.02401772	0.01926335	0.00716300	0.00283379	0.00559250	0.00625585	0.00491424	0.00966477	0.01071982	0.01183290	0.01334836	0.03242197	0.04496836	0.05264933	0.05195225	0.04427280	0.02744502	0.01081970	0.00910159	0.00967183	0.00694964	0.00200085	0.00947878	0.01245952	0.00898397	0.00938574	-0.00076910	-0.01334603	-0.01718895	-0.02120483	-0.02150442	-0.02437435	-0.02282423	-0.02411944	-0.02584600	-0.02941375	-0.02936602	-0.03182516	-0.03155564	-0.03128296	-0.03085656	-0.03340815	-0.03487961	-0.03318046	-0.03288566	-0.03210628	-0.03559544	-0.03744160	-0.03301254	-0.03444349	-0.03661343	-0.03588163	-0.03505810	-0.03771862	-0.03886694	-0.03876605	-0.03645314	-0.03676581	-0.03922575	-0.03745475	-0.03858791	-0.03785071	-0.03797194	-0.03863310	-0.03646307	-0.03729185	-0.03773219	-0.03646971	-0.03543573	-0.03734566	-0.03493183	-0.03550534	-0.03359713	-0.03253274	-0.03301938	-0.03351370	-0.03360018	-0.03301245	-0.03207892	-0.03190617	-0.03163875	-0.02993710	-0.02951258	-0.02953312	-0.03039400	-0.02824852	-0.02717114	-0.02887385	-0.02559977	-0.02392194	-0.02561302	-0.02515623	-0.02312750	-0.01884345	-0.02378415	-0.02284857	-0.02196264	-0.02069164	-0.02090486	-0.01983875	-0.01914876	-0.01811050	-0.01768679	-0.01588233	-0.01767062	-0.01476973	-0.01478792	-0.01429188	-0.01421469	-0.01377284	-0.01182312	-0.01110983	-0.01089802	-0.00833848	-0.00864505	-0.00838061	-0.00875513	-0.00821018	-0.00682114	-0.00645670	-0.00688240	-0.00481165	-0.00538662	-0.00624497	-0.00558680	-0.00208229	-0.00425540	-0.00320969	-0.00331030	-0.00130223	-0.00173135	-0.00185976	-0.00148145	-0.00044307	0.00012400	-0.00046888	-0.00018956	0.00203227	0.00197577	0.00104326	0.00117710	0.00196216	0.00253023	0.00193077	0.00175478	0.00496313	0.00385349	0.00329473	0.00338086	0.00425850	0.00432738	0.00343150	0.00476263	0.00546824	0.00542598	0.00424562	0.00456302	0.00699432	0.00536772	0.00719908	0.00493574	0.00636725	0.00655041	0.00467309	0.00477023	0.00638285	0.00583983	0.00500733	0.00393043	0.00454711	0.00587799	0.00394760	0.00467147	0.00717345	0.00642879	0.00559490	0.00612271	0.00683522	0.00739024	0.00660897	0.00701251	0.00732832	0.00810105	0.00879470	0.00725834	0.01026940	0.00901803	0.00964275	0.00852948	0.00948570	0.00904523	0.00743099	0.00867468	0.00696578	0.00721256	0.00895680	0.00640460	0.00565045	0.00659338	0.00515365	0.00622197	0.00363487	0.00568566	0.00653311	0.00515886	0.00430976	0.00414864	0.00404233	0.00471782	0.00439575	0.00521840	0.00323004	0.00470586	0.00544493	0.00676314	0.00266190	0.00423025	0.00645759	0.00597317	0.00269144	0.00140357	0.00522019	0.00369524	0.00073159	0.00367355	0.00448212	0.00419737	0.00165681	0.00180774	0.00070773	0.00167104	-0.00060041	0.00038892	-0.00049524	-0.00115491	-0.00441727	-0.00220923	0.00012461	-0.00381888	-0.00346549	-0.00269742	-0.00419382	-0.00365361	-0.00617273	-0.00582359	-0.00170875	-0.00438836	-0.00542413	-0.00405654	-0.00214410	-0.00356805	-0.00140772	-0.00430165	-0.00449306	-0.00455489	-0.00647453	-0.00705190	-0.00582547	-0.00564260	-0.00468770	-0.00770815	-0.00251024	-0.00506869	-0.00729059	-0.00607552	-0.00382570	-0.00515360	-0.00628100	-0.00723580	-0.00322445	-0.00500848	-0.00721754	-0.00623990	-0.00429960	-0.00618323	-0.00810021	-0.00792185	-0.00686991	-0.00504228	-0.00358249	-0.00620285	-0.00288893	-0.00489362	-0.00599604	-0.00454112	-0.00621361	-0.00681473	-0.00625541	-0.00742268	-0.00634997	-0.00688336	-0.00669736	-0.00712601	-0.00774604	-0.00622996	-0.01026722	-0.00766738	-0.00665933	-0.00714236	-0.00815411	-0.00843409	-0.00688598	-0.00623980	-0.00744691	-0.00860363	-0.00881172	-0.00569733	-0.00898782	-0.00992651	-0.00540725	-0.00554077	-0.00729660	-0.01003726	-0.00849776	-0.00587650	-0.00862205	-0.00819861	-0.00659754	-0.00746535	-0.00829905	-0.00778244	-0.00582900	-0.00560015	-0.00739304	-0.00696548	-0.00547643	-0.00513445	-0.00586924	-0.00286119	-0.00426621	-0.00320360	-0.00495715	-0.00389819	-0.00510700	-0.00412668	-0.00283411	-0.00322996	-0.00349512	-0.00329710	-0.00393439	-0.00359017	-0.00480773	-0.00262058	-0.00332936	-0.00236126	-0.00227965	-0.00271338	-0.00212493	-0.00326349	-0.00332616	-0.00314045	-0.00296952	-0.00219267	-0.00255504	-0.00270982	-0.00308698	-0.00303916	-0.00283746	-0.00272696	-0.00353631	-0.00287046	-0.00263248	-0.00220986	-0.00236665	-0.00314537	-0.00373308	-0.00266459	-0.00370259	-0.00181597	-0.00250284	-0.00233396	-0.00196426	-0.00244389	-0.00275382	-0.00247865	-0.00328446	-0.00210407	-0.00192374	-0.00155228	-0.00210252	-0.00164776	-0.00244595	-0.00091621	-0.00166021	-0.00168925	-0.00144565	-0.00126201	-0.00163879	-0.00190362	-0.00156695	-0.00157349	-0.00091597	-0.00131511	-0.00204726	-0.00101815	-0.00202097	-0.00131377	-0.00163219	-0.00175953	-0.00142011	-0.00161672	-0.00167931	-0.00098680	-0.00137726	-0.00150489	-0.00135709	-0.00096240	-0.00138248	-0.00138000	-0.00126381	-0.00011929	0.45702878
0.5503	0.09727561	1.71944869	0.44772838	0.34083277	1.00146627	-0.03991842	-21.47483647	-0.74216828	-0.48096877	1.22765533	-0.85395551	-0.79382202	0.16839270	-21.47483647	1.30865738	-1.18310481	-0.59555329	-0.87675309	-0.82930511	-0.08630817	-0.79063934	0.20238490	-21.47483647	-21.47483647	0.54288042	0.21345717	-21.47483647	-21.47483647	-0.56352037	0.45116407	-0.51730314	-1.02283967	0.18195531	0.03713737	1.02186585	-0.61603621	-0.15765800	0.17124073	-0.06290785	0.04254888	-0.08000580	0.05243141	-0.02007071	-0.02582107	0.05635618	0.07168869	0.03067397	0.02128219	0.06654729	0.01827686	0.02785915	0.04064220	0.04839048	0.04178439	0.03267598	0.02754434	0.04403572	0.03574227	0.03438716	0.02870956	0.03650085	0.02915858	0.02635609	0.02662962	0.02262099	0.01735717	0.02359998	0.01993966	0.02160657	0.01777886	0.01710187	0.01041979	0.01293989	0.01525315	0.01141591	0.00858380	0.00639912	0.01131212	0.00611642	0.00069843	0.00307526	0.00923787	-0.00701133	-0.01129440	-0.00388168	0.00762148	-0.01013904	-0.00763860	-0.01349578	0.00895718	-0.00456934	-0.00415537	0.00007764	0.01131413	-0.00454974	0.00920250	0.01203733	0.01204878	0.00221010	0.00449381	0.02247957	0.01440644	0.00330255	0.00672142	0.01031409	0.00423057	0.00822221	0.00990623	0.00513612	0.00304088	0.00718452	0.02499407	0.04164034	0.04830944	0.04301373	0.03275182	0.02151918	0.01636373	0.01963604	0.01925239	0.02729988	0.02758832	0.02647581	0.02752145	0.03036684	0.02209044	-0.00031668	-0.01285736	-0.01673044	-0.01944539	-0.02161403	-0.02558412	-0.02254649	-0.02458401	-0.02714955	-0.03030446	-0.02769475	-0.03275160	-0.03072298	-0.03088664	-0.02938628	-0.03130874	-0.03537362	-0.03473970	-0.03238690	-0.03323351	-0.03497327	-0.03674048	-0.03410595	-0.03604785	-0.03713496	-0.03599540	-0.03623549	-0.03699293	-0.03756256	-0.03853627	-0.03775764	-0.03720419	-0.03864787	-0.03859856	-0.03785627	-0.03748825	-0.03824403	-0.03909837	-0.03813595	-0.03755616	-0.03735081	-0.03792405	-0.03622000	-0.03590484	-0.03519170	-0.03660734	-0.03442685	-0.03307851	-0.03414427	-0.03370835	-0.03300045	-0.03257244	-0.03331123	-0.03327805	-0.03155543	-0.02968484	-0.03157685	-0.02934089	-0.03020859	-0.02874875	-0.02855060	-0.02880635	-0.02652280	-0.02631317	-0.02549081	-0.02520636	-0.02216158	-0.02109102	-0.02489177	-0.02362737	-0.02236755	-0.01975532	-0.01915293	-0.01973436	-0.02014852	-0.01892623	-0.01737896	-0.01777772	-0.01748484	-0.01421869	-0.01509708	-0.01488190	-0.01583508	-0.01218868	-0.01209555	-0.01250485	-0.01199310	-0.00961477	-0.00870897	-0.00865472	-0.00954300	-0.00783971	-0.00723749	-0.00853870	-0.00748809	-0.00517726	-0.00545771	-0.00660723	-0.00566256	-0.00309949	-0.00443959	-0.00365108	-0.00383124	-0.00107646	-0.00199786	-0.00202960	-0.00211309	-0.00051561	-0.00032489	-0.00110741	-0.00084751	0.00132965	0.00086833	0.00099289	0.00022243	0.00192729	0.00332463	0.00141878	0.00166228	0.00361004	0.00342255	0.00279015	0.00204553	0.00339285	0.00435184	0.00330694	0.00449659	0.00420362	0.00573010	0.00420164	0.00322116	0.00587541	0.00522317	0.00612253	0.00466595	0.00753887	0.00675701	0.00545434	0.00513296	0.00660306	0.00722693	0.00526448	0.00562193	0.00732990	0.00710454	0.00471906	0.00570153	0.00631594	0.00589714	0.00522576	0.00505338	0.00592989	0.00586854	0.00473218	0.00591223	0.00598190	0.00572275	0.00559588	0.00635908	0.00769772	0.00610044	0.00654843	0.00790039	0.00708737	0.00850151	0.00706301	0.00708454	0.00907753	0.00815942	0.00816698	0.00803585	0.00801338	0.00904720	0.00792072	0.00767530	0.00728416	0.00758207	0.00647709	0.00618550	0.00610333	0.00593740	0.00359453	0.00570328	0.00588117	0.00542157	0.00322777	0.00457670	0.00661011	0.00551096	0.00224325	0.00225905	0.00604510	0.00444789	-0.00007292	0.00159471	0.00468952	0.00362168	0.00018792	0.00281850	0.00500733	0.00284811	0.00119251	0.00186765	0.00167248	0.00279199	-0.00054458	0.00184045	0.00194265	0.00173892	0.00060882	0.00031947	0.00292876	0.00037206	-0.00247037	-0.00262396	-0.00158780	-0.00047300	-0.00167276	-0.00338567	-0.00187986	-0.00452409	-0.00437963	-0.00227011	-0.00425328	0.00058655	-0.00368546	-0.00542921	-0.00692471	-0.00608939	-0.00911043	-0.00701007	-0.00604936	-0.00541133	-0.01016193	-0.01116695	-0.00564356	-0.00749435	-0.00971812	-0.00763918	-0.00666136	-0.00762172	-0.00963963	-0.01125372	-0.00701281	-0.00753041	-0.00904148	-0.00920482	-0.00739285	-0.00881971	-0.00854535	-0.00780308	-0.00995858	-0.00476851	-0.00736568	-0.00824000	-0.00634240	-0.00606214	-0.00753037	-0.00643520	-0.00623929	-0.00572879	-0.00755328	-0.00733709	-0.00835823	-0.00656882	-0.00543354	-0.00717007	-0.00711143	-0.00377418	-0.00700715	-0.01218253	-0.00644540	-0.00719429	-0.00906623	-0.00820425	-0.00807547	-0.00434680	-0.00791228	-0.00938387	-0.00567614	-0.00419007	-0.00823580	-0.00817737	-0.00639961	-0.00592728	-0.00792579	-0.00918875	-0.00603337	-0.00496340	-0.00863792	-0.00908514	-0.00708065	-0.00724418	-0.00704413	-0.00782739	-0.00869600	-0.00660125	-0.00715147	-0.00599166	-0.00732962	-0.00550026	-0.00579600	-0.00619644	-0.00495457	-0.00460098	-0.00451720	-0.00672571	-0.00644372	-0.00521262	-0.00438012	-0.00585852	-0.00486870	-0.00397604	-0.00503886	-0.00453171	-0.00500832	-0.00493495	-0.00548843	-0.00419085	-0.00378589	-0.00291510	-0.00426781	-0.00421978	-0.00461074	-0.00349030	-0.00437033	-0.00481682	-0.00364327	-0.00252666	-0.00463453	-0.00438760	-0.00422775	-0.00326776	-0.00413818	-0.00340468	-0.00409807	-0.00281444	-0.00358402	-0.00427956	-0.00533401	-0.00302226	-0.00428903	-0.00335899	-0.00414675	-0.00397508	-0.00290932	-0.00411474	-0.00444883	-0.00356398	-0.00375786	-0.00299043	-0.00367996	-0.00337368	-0.00344045	-0.00319696	-0.00315609	-0.00182607	-0.00253166	-0.00249390	-0.00232517	-0.00147196	-0.00174022	-0.00220138	-0.00209686	-0.00191166	-0.00169809	-0.00229537	-0.00261341	-0.00119005	-0.00235382	-0.00215173	-0.00185963	-0.00160390	-0.00226641	-0.00183874	-0.00199054	-0.00103347	-0.00175002	-0.00117248	-0.00161897	-0.00114614	-0.00218821	-0.00116640	-0.00171397	-0.00048390	-0.73826901
[truncated: 775,277 more chars]
