# Supplementary material for: KiMoPack: A python Package for Kinetic Modeling of the Chemical Mechanism
Source: J Phys Chem A. 2022 Jun 14;126(25):4087–99. doi: 10.1021/acs.jpca.2c00907 (PMC9251768; doi:10.1021/acs.jpca.2c00907)
Supplement: Supplementary file 2 — jp2c00907_si_002.zip [file jp2c00907_si_002.zip › Data/Scans/H2O_009.SIA]

0.000	275.00	276.00	277.00	278.00	279.00	280.00	281.00	282.00	283.00	284.00	285.00	286.00	287.00	288.00	289.00	290.00	291.00	292.00	293.00	294.00	295.00	296.00	297.00	298.00	299.00	300.00	301.00	302.00	303.00	304.00	305.00	306.00	307.00	308.00	309.00	310.00	311.00	312.00	313.00	314.00	315.00	316.00	317.00	318.00	319.00	320.00	321.00	322.00	323.00	324.00	325.00	326.00	327.00	328.00	329.00	330.00	331.00	332.00	333.00	334.00	335.00	336.00	337.00	338.00	339.00	340.00	341.00	342.00	343.00	344.00	345.00	346.00	347.00	348.00	349.00	350.00	351.00	352.00	353.00	354.00	355.00	356.00	357.00	358.00	359.00	360.00	361.00	362.00	363.00	364.00	365.00	366.00	367.00	368.00	369.00	370.00	371.00	372.00	373.00	374.00	375.00	376.00	377.00	378.00	379.00	380.00	381.00	382.00	383.00	384.00	385.00	386.00	387.00	388.00	389.00	390.00	391.00	392.00	393.00	394.00	395.00	396.00	397.00	398.00	399.00	400.00	401.00	402.00	403.00	404.00	405.00	406.00	407.00	408.00	409.00	410.00	411.00	412.00	413.00	414.00	415.00	416.00	417.00	418.00	419.00	420.00	421.00	422.00	423.00	424.00	425.00	426.00	427.00	428.00	429.00	430.00	431.00	432.00	433.00	434.00	435.00	436.00	437.00	438.00	439.00	440.00	441.00	442.00	443.00	444.00	445.00	446.00	447.00	448.00	449.00	450.00	451.00	452.00	453.00	454.00	455.00	456.00	457.00	458.00	459.00	460.00	461.00	462.00	463.00	464.00	465.00	466.00	467.00	468.00	469.00	470.00	471.00	472.00	473.00	474.00	475.00	476.00	477.00	478.00	479.00	480.00	481.00	482.00	483.00	484.00	485.00	486.00	487.00	488.00	489.00	490.00	491.00	492.00	493.00	494.00	495.00	496.00	497.00	498.00	499.00	500.00	501.00	502.00	503.00	504.00	505.00	506.00	507.00	508.00	509.00	510.00	511.00	512.00	513.00	514.00	515.00	516.00	517.00	518.00	519.00	520.00	521.00	522.00	523.00	524.00	525.00	526.00	527.00	528.00	529.00	530.00	531.00	532.00	533.00	534.00	535.00	536.00	537.00	538.00	539.00	540.00	541.00	542.00	543.00	544.00	545.00	546.00	547.00	548.00	549.00	550.00	551.00	552.00	553.00	554.00	555.00	556.00	557.00	558.00	559.00	560.00	561.00	562.00	563.00	564.00	565.00	566.00	567.00	568.00	569.00	570.00	571.00	572.00	573.00	574.00	575.00	576.00	577.00	578.00	579.00	580.00	581.00	582.00	583.00	584.00	585.00	586.00	587.00	588.00	589.00	590.00	591.00	592.00	593.00	594.00	595.00	596.00	597.00	598.00	599.00	600.00	601.00	602.00	603.00	604.00	605.00	606.00	607.00	608.00	609.00	610.00	611.00	612.00	613.00	614.00	615.00	616.00	617.00	618.00	619.00	620.00	621.00	622.00	623.00	624.00	625.00	626.00	627.00	628.00	629.00	630.00	631.00	632.00	633.00	634.00	635.00	636.00	637.00	638.00	639.00	640.00	641.00	642.00	643.00	644.00	645.00	646.00	647.00	648.00	649.00	650.00	651.00	652.00	653.00	654.00	655.00	656.00	657.00	658.00	659.00	660.00	661.00	662.00	663.00	664.00	665.00	666.00	667.00	668.00	669.00	670.00	671.00	672.00	673.00	674.00	675.00	676.00	677.00	678.00	679.00	680.00	681.00	682.00	683.00	684.00	685.00	686.00	687.00	688.00	689.00	690.00	691.00	692.00	693.00	694.00	695.00	696.00	697.00	698.00	699.00	700.00	701.00	702.00	703.00	704.00	705.00	706.00	707.00	708.00	709.00	710.00	711.00	712.00	713.00	714.00	715.00	716.00	717.00	718.00	719.00	720.00	721.00	722.00	723.00	724.00	725.00	726.00	727.00	728.00	729.00	730.00	731.00	732.00	733.00	734.00	735.00	736.00	737.00	738.00	739.00	740.00	741.00	742.00	743.00	744.00	745.00	746.00	747.00	748.00	749.00	750.00	751.00	752.00	753.00	754.00	755.00	756.00	757.00	758.00	759.00	760.00	761.00	762.00	763.00	764.00	765.00	766.00	767.00	768.00	769.00	770.00	771.00	772.00	773.00	774.00	775.00	776.00	777.00	778.00	779.00	780.00	781.00	782.00	783.00	784.00	785.00	786.00
-39.9997	0.08618830	0.54745704	-0.10740394	-1.00312078	2.32962465	0.45883390	-0.53003919	-0.01770737	1.45611975	-21.47483647	-0.50361943	-0.28982548	-0.21135215	-0.72402887	0.09493620	-1.35647559	0.01910117	-0.29408099	0.42337541	-0.34193414	0.02975529	-0.34255296	1.56004083	-1.65576565	-21.47483647	-21.47483647	0.00379589	-21.47483647	-0.14483634	-0.52947474	-0.38714326	-21.47483647	0.47297910	-21.47483647	-0.54521069	-0.06395885	0.11489208	-0.05668859	0.09510060	-0.05853132	-0.00795247	0.01383268	0.00047629	-0.03439690	0.00024321	-0.03376264	0.00026480	0.00502175	0.01009955	0.00399290	-0.00166590	-0.00822451	0.00293471	-0.00620287	-0.00521105	0.00629174	-0.00013068	-0.00020704	0.00211613	0.00154656	-0.00446178	0.00207106	-0.00044022	0.00269624	0.00292887	-0.00288808	0.00094022	-0.00204914	0.00203190	-0.00073071	-0.00208400	0.00019426	0.00395399	0.00257243	0.00009013	-0.00378993	-0.00199619	-0.00520026	0.00470642	-0.00184452	-0.00144668	-0.00896081	0.00272778	0.00544239	-0.00553773	-0.00651016	0.00530147	-0.00065976	-0.00609489	0.00333390	-0.00185493	-0.00205419	-0.00614581	-0.00166288	-0.00671659	0.00383733	-0.00187402	-0.00034461	-0.00395274	-0.00091946	-0.00044931	0.00536849	-0.00104923	0.00427474	0.00337028	0.01184019	0.01452905	0.01265697	0.00131375	0.00053114	-0.00330606	0.01020748	0.00995196	-0.00351322	-0.02145946	-0.04062632	-0.04493422	-0.02754201	-0.01729111	-0.00812595	0.00399345	0.01952513	0.01824114	-0.00441529	-0.02440298	-0.02453213	-0.01292386	-0.00557105	0.00090257	-0.00129742	-0.00078860	-0.00250149	0.00112086	0.00080414	-0.00098709	-0.00216920	0.00101424	0.00043580	0.00105432	-0.00187905	0.00079518	-0.00059797	0.00032244	-0.00129152	0.00070334	-0.00003756	-0.00015800	-0.00075591	0.00042460	-0.00118380	-0.00022589	-0.00002899	-0.00083365	0.00057904	-0.00059597	0.00082939	0.00026534	-0.00109851	-0.00014023	-0.00034527	0.00034231	-0.00068148	0.00026219	0.00045397	-0.00070927	-0.00005060	0.00076609	0.00003141	-0.00089197	-0.00110643	0.00093331	-0.00055561	0.00006137	-0.00016081	0.00010915	-0.00000931	-0.00026992	0.00024281	-0.00072759	-0.00111118	-0.00061117	0.00059531	0.00020758	0.00015204	0.00001557	0.00001526	-0.00007406	-0.00098369	0.00025619	0.00084054	0.00031852	-0.00112422	-0.00019657	-0.00062623	-0.00099468	-0.00172563	0.00080988	0.00002121	0.00013966	-0.00011535	0.00089563	0.00041785	-0.00085954	0.00004581	0.00056471	-0.00083667	0.00078022	0.00095369	0.00025880	-0.00086570	-0.00004747	-0.00044430	-0.00171223	-0.00098650	0.00050634	0.00003852	0.00024230	-0.00043736	0.00030829	-0.00053789	-0.00065651	-0.00025841	-0.00000173	-0.00040984	0.00020058	-0.00005104	0.00001192	0.00049908	-0.00057051	-0.00040206	-0.00021107	-0.00172947	-0.00013475	-0.00000858	0.00040102	0.00006111	0.00083053	0.00029815	-0.00046219	0.00035535	0.00086381	-0.00034968	-0.00003865	-0.00053471	0.00092979	-0.00049382	0.00038715	-0.00061336	0.00046201	-0.00056290	-0.00011655	-0.00037893	0.00019164	-0.00040622	-0.00030969	-0.00021995	0.00082186	-0.00087538	0.00021283	-0.00023396	0.00051774	-0.00086267	0.00026946	-0.00022611	-0.00013359	-0.00029343	-0.00015232	-0.00037300	-0.00040624	-0.00029237	-0.00004308	-0.00070197	-0.00062610	-0.00025813	-0.00008136	-0.00001549	0.00024497	-0.00060229	-0.00026682	-0.00085789	-0.00008125	0.00024327	0.00050129	-0.00043103	0.00038694	-0.00064348	-0.00069488	0.00086739	-0.00007787	-0.00078461	0.00039698	-0.00005631	0.00028100	0.00008074	0.00022664	-0.00013737	0.00026737	0.00005337	0.00019888	0.00131631	-0.00005896	-0.00012576	0.00030435	-0.00016522	-0.00011399	0.00049235	0.00018229	-0.00026998	-0.00011917	-0.00025043	0.00089142	-0.00091572	-0.00066531	0.00020221	0.00068278	0.00049663	0.00007038	0.00054449	0.00036864	-0.00056968	-0.00014064	0.00051762	-0.00080802	-0.00269297	-0.00020635	-0.00029800	-0.00194165	0.00100647	0.00092626	0.00067113	-0.00071344	-0.00057941	0.00042684	-0.00067535	0.00037915	-0.00122431	0.00024647	-0.00244323	-0.00054741	-0.00018477	0.00067419	-0.00065580	-0.00162281	0.00073693	0.00137630	-0.00178836	0.00010966	0.00027414	-0.00086907	-0.00016159	-0.00116557	0.00162297	0.00057854	-0.00084218	0.00194652	0.00141142	-0.00112383	-0.00183355	0.00096928	0.00010545	-0.00151147	0.00120343	0.00172034	0.00004371	-0.00002118	0.00210116	0.00223267	0.00067501	0.00209792	-0.00186928	-0.00223324	0.00036580	0.00285520	-0.00106345	-0.00161638	-0.00128358	0.00101014	0.00206264	0.00090855	0.00001432	0.00140152	0.00200895	-0.00161885	-0.00023168	0.00086338	0.00063536	-0.00030047	0.00286735	0.00280661	0.00116395	0.00263103	0.00087684	0.00160079	-0.00008720	0.00104898	0.00102381	0.00271231	-0.00136739	-0.00085324	0.00067066	0.00119914	0.00019611	0.00020733	-0.00046039	-0.00002910	0.00102446	-0.00005551	0.00331802	-0.00080052	-0.00069053	0.00005415	0.00123919	0.00119276	-0.00018614	0.00006911	-0.00049039	0.00052772	-0.00100935	0.00088612	-0.00023706	-0.00022234	0.00143525	-0.00073550	-0.00023404	0.00047980	0.00046652	-0.00064845	0.00054575	0.00151242	-0.00060632	0.00060929	0.00124166	0.00048462	-0.00000471	0.00159052	0.00051618	0.00055501	-0.00012314	0.00080476	0.00100670	0.00113830	-0.00011825	0.00041323	0.00018208	0.00105726	0.00021814	0.00080029	0.00116960	0.00108216	-0.00002737	0.00073246	0.00028088	0.00030209	-0.00074645	0.00023691	-0.00010357	0.00088653	-0.00012844	-0.00034676	0.00069334	0.00057897	0.00038583	0.00029787	-0.00014506	0.00133403	0.00110395	-0.00069242	-0.00015326	0.00145148	0.00053724	0.00038097	0.00032492	0.00036769	0.00109561	0.00114958	0.00033886	0.00096710	0.00020974	0.00094650	0.00123380	0.00008198	0.00021756	-0.00042755	0.00018708	0.00072284	0.00017384	0.00037289	0.00035815	0.00111419	0.00047535	0.00032339	0.00086203	0.00019278	-0.00007764	0.00024673	0.00029924	0.00066498	0.00056578	0.00054928	0.00033432	0.00031166	0.00016389	0.00043185	-0.00004082	0.00052504	0.00018124	0.00044935	0.00086079	0.00038722	0.00046197	0.00058773	0.03093460
-34.9997	0.14934697	-0.19085478	0.49364133	0.81513883	-0.02226323	1.08617726	0.53130859	-1.16852975	0.73059803	-0.35780013	0.37429231	-0.11740651	0.13159233	-21.47483647	0.54612254	-0.11800614	1.13514568	-0.21443045	-0.05704016	-21.47483647	-21.47483647	-21.47483647	-21.47483647	-21.47483647	-21.47483647	-21.47483647	-21.47483647	0.29115555	1.34699667	-21.47483647	-21.47483647	-0.20362966	-0.46602115	-21.47483647	-0.53473152	-0.16073460	-0.07677053	-0.15805759	0.13890065	-0.00482828	-0.00093961	0.07137468	0.01489649	0.01301076	-0.01716680	-0.01510456	0.01593354	-0.01309847	0.01193999	-0.00119021	-0.00456876	-0.01062164	-0.00299237	0.00271028	0.00188653	0.00422573	0.00058943	-0.00037835	0.00294293	-0.00045038	0.00172477	0.00461926	-0.00085689	0.00178542	0.00209641	-0.00304539	-0.00049754	-0.00062234	0.00106733	-0.00013400	-0.00177757	0.00218705	0.00359060	-0.00141014	0.00008192	0.00040304	0.00002536	-0.00146790	-0.00074503	-0.00277780	-0.00490443	-0.00459809	-0.00185108	0.00717644	-0.00005588	-0.00940402	0.00371790	0.00558032	-0.00977776	0.00318446	-0.00339049	0.00062840	-0.00853059	0.00293577	-0.00010940	-0.00328093	0.00023843	0.00369901	-0.00162054	-0.00419090	0.00482767	0.01061083	-0.00170067	0.00654707	0.00536527	0.01251598	0.01560312	0.01436695	0.00450814	0.00224293	-0.00233740	0.01035864	0.01075156	0.00541655	-0.01317024	-0.03543501	-0.04773874	-0.02566443	-0.02138478	-0.01828213	0.01829785	0.03604872	0.01740829	-0.00739105	-0.01773137	-0.00767744	0.00053372	0.00148066	0.00243938	-0.00435213	0.00245595	-0.00061626	0.00102844	0.00076877	-0.00095805	-0.00081186	0.00155790	0.00027244	0.00003564	-0.00006062	0.00269626	0.00049248	0.00042583	-0.00097602	-0.00010306	0.00139895	0.00009819	-0.00148567	0.00055848	0.00034415	-0.00026317	-0.00104110	0.00037501	0.00027133	0.00064779	-0.00020165	-0.00036398	0.00050439	-0.00069037	-0.00105666	0.00015708	-0.00000949	-0.00088960	-0.00069504	-0.00042843	0.00010819	0.00009723	-0.00008641	-0.00009650	-0.00072863	0.00014402	-0.00073032	-0.00019416	-0.00047103	0.00070829	0.00037725	0.00022598	-0.00015338	-0.00087861	-0.00047317	-0.00027873	-0.00032881	0.00009990	-0.00069912	-0.00000555	0.00027561	0.00160192	-0.00116168	-0.00039803	0.00045763	-0.00037092	-0.00101891	-0.00062674	0.00014958	-0.00056516	-0.00095383	-0.00015654	0.00017166	-0.00082620	-0.00234886	-0.00059304	-0.00030266	-0.00095643	-0.00012953	0.00027813	-0.00021812	-0.00017307	-0.00081635	-0.00086202	-0.00087644	-0.00072642	-0.00182453	-0.00109325	0.00023924	-0.00008103	0.00006600	0.00023561	0.00130738	-0.00018591	0.00044007	-0.00063623	-0.00007604	-0.00003381	-0.00049441	-0.00062310	-0.00084477	-0.00082766	-0.00076207	-0.00094547	0.00024247	0.00018357	-0.00061519	-0.00126151	-0.00061337	0.00026593	-0.00085023	0.00001136	-0.00007325	0.00005883	-0.00127897	-0.00005030	-0.00024126	0.00082221	-0.00126842	-0.00026907	-0.00024297	0.00023708	-0.00091468	-0.00006926	0.00056154	-0.00061315	-0.00024776	-0.00053032	-0.00001686	-0.00051498	-0.00075250	0.00009533	-0.00023898	-0.00036469	0.00000319	0.00039860	-0.00128596	0.00001034	-0.00037308	0.00019481	-0.00132496	-0.00049157	-0.00046086	-0.00016722	0.00003928	-0.00016900	0.00012030	-0.00034982	-0.00043023	0.00000034	-0.00014139	-0.00032910	-0.00059908	-0.00024371	-0.00098137	-0.00090602	-0.00066083	0.00066745	-0.00097357	-0.00083237	-0.00058974	-0.00120162	-0.00028158	-0.00050213	-0.00019515	0.00132955	-0.00032106	-0.00014937	-0.00076999	-0.00003325	-0.00119899	-0.00083755	-0.00043726	-0.00066366	-0.00092004	-0.00053451	-0.00102217	0.00085285	-0.00065190	-0.00006751	0.00069540	-0.00003901	-0.00067343	-0.00070680	-0.00052338	0.00019572	-0.00224149	-0.00101162	-0.00055287	-0.00018925	-0.00065909	-0.00085419	-0.00099644	-0.00015307	-0.00140105	-0.00096961	-0.00016160	-0.00098920	-0.00124396	0.00003228	-0.00090070	-0.00213019	-0.00073733	-0.00189220	0.00021253	0.00181888	-0.00201830	-0.00073998	0.00041715	0.00109755	-0.00212860	-0.00245779	-0.00061738	-0.00006350	0.00053348	-0.00090451	-0.00117916	-0.00360406	-0.00116380	0.00133595	-0.00184386	-0.00064398	-0.00236039	-0.00015087	-0.00207409	0.00037262	-0.00131303	-0.00112167	-0.00512059	-0.00103539	-0.00071073	0.00085142	-0.00443274	0.00016023	0.00004334	-0.00313831	0.00021653	0.00098612	-0.00084512	-0.00231412	0.00064925	0.00071680	-0.00154095	-0.00265883	-0.00195185	-0.00294875	-0.00199352	-0.00048151	-0.00004830	-0.00046315	-0.00290560	-0.00008770	-0.00124021	-0.00018264	-0.00350493	0.00118479	-0.00065238	-0.00220331	-0.00231797	-0.00179435	-0.00147853	-0.00274091	-0.00097552	-0.00096015	-0.00015047	-0.00222344	-0.00426711	-0.00226150	-0.00328103	-0.00282154	-0.00334138	-0.00013505	-0.00351003	-0.00128250	-0.00067740	-0.00013419	0.00035611	-0.00200308	-0.00023380	-0.00014260	-0.00189369	-0.00066838	-0.00051471	-0.00212117	-0.00254826	-0.00155038	0.00041041	-0.00043572	-0.00199971	-0.00045926	-0.00052875	-0.00046078	-0.00125128	-0.00019648	-0.00224111	-0.00188771	-0.00203811	-0.00030170	-0.00167755	-0.00102261	-0.00101239	-0.00138857	-0.00249925	-0.00054276	-0.00068855	-0.00045788	-0.00029799	-0.00036078	-0.00005360	0.00001556	-0.00097827	-0.00031401	-0.00130011	-0.00018821	-0.00050284	-0.00017887	-0.00044414	-0.00057019	-0.00080945	-0.00041200	-0.00043381	-0.00049512	-0.00028824	0.00013416	-0.00147660	-0.00040253	-0.00133580	-0.00014112	-0.00131109	-0.00080147	-0.00069544	-0.00009977	0.00044386	-0.00009823	0.00050719	-0.00125987	-0.00071169	-0.00026199	-0.00071686	-0.00129079	-0.00053155	-0.00062530	-0.00016316	-0.00034611	-0.00049157	-0.00089651	-0.00069909	-0.00041517	-0.00054590	0.00031394	-0.00007608	-0.00073372	-0.00052753	-0.00023730	-0.00005705	0.00010781	0.00014074	-0.00044860	-0.00044947	0.00023220	-0.00043764	-0.00028499	-0.00046317	-0.00013042	-0.00031635	-0.00058156	-0.00006265	-0.00015686	0.00013008	-0.00029150	-0.00008672	-0.00001012	-0.00024008	-0.00013235	-0.00025426	-0.00042185	-0.00035521	-0.00012535	-0.00039018	-0.00014461	-0.00052328	-0.00044272	0.00001814	-0.00016334	-0.00044783	-0.00030034	-0.41426533
-29.9997	0.00684449	0.45553687	-0.07403213	-0.56938970	-21.47483647	0.91598548	1.07221544	0.29286959	-21.47483647	0.56188959	1.11325204	-21.47483647	-1.01745626	-21.47483647	-0.39234933	-0.64738793	-0.26063437	0.50987262	-0.41879887	-0.21253012	-21.47483647	-1.33782768	-21.47483647	-1.12495738	0.15447602	-21.47483647	-21.47483647	-21.47483647	-21.47483647	-21.47483647	-0.18042599	1.49398899	1.79313195	-21.47483647	0.01236802	-0.04942873	-0.16778470	-0.11075460	-0.09461627	0.02929950	-0.01094007	-0.04358767	0.06278447	0.03842458	-0.02235041	-0.02665614	0.01927751	0.00675101	-0.00786139	0.00090940	-0.00074331	0.00014158	-0.01110380	0.00462903	-0.00148573	0.00379074	-0.00448895	-0.00188962	0.00349794	0.00250687	-0.00723644	0.00046567	0.00024021	-0.00021789	0.00338040	0.00020544	-0.00003319	-0.00323644	0.00191659	0.00084829	0.00259365	-0.00210079	0.00289216	-0.00205338	-0.00338973	0.00441686	-0.00009133	0.00413916	0.00095656	-0.00055685	-0.00456771	-0.00599071	0.00044914	0.01132776	0.00440327	-0.00147320	-0.00143065	0.01062206	-0.00750155	0.00356184	0.00508685	-0.00214258	-0.00185122	-0.00456791	0.00343405	0.00272533	-0.00415156	0.00127034	0.00105314	0.00242832	-0.00349439	0.00441029	0.00216013	0.00077573	-0.00308604	0.00554391	0.00873892	0.00211372	-0.02358382	-0.03587513	-0.04025765	-0.03574128	-0.03146934	-0.02881917	-0.03879045	-0.05248644	-0.05620245	-0.03899622	-0.03600624	-0.02558861	-0.01466160	-0.00355381	-0.00501081	0.00152479	-0.00228237	-0.00590852	-0.00812174	-0.00522119	0.00060267	-0.00035506	-0.00214343	0.00079943	-0.00054296	-0.00071731	0.00087567	0.00047007	0.00004839	0.00075553	0.00159589	0.00048463	0.00093030	-0.00044337	0.00025020	0.00056058	-0.00089721	-0.00023037	0.00086415	-0.00065107	0.00152836	0.00016337	0.00044649	-0.00008083	-0.00022679	0.00087222	0.00044753	0.00014907	-0.00076780	0.00173053	0.00075871	-0.00041226	0.00026655	0.00096699	0.00003236	-0.00104343	-0.00103965	0.00075139	0.00095315	-0.00063649	-0.00059743	-0.00016730	-0.00046446	-0.00062572	0.00029594	-0.00027304	0.00024754	0.00123335	0.00105978	-0.00020293	-0.00002062	0.00014637	0.00050826	0.00042828	-0.00002223	0.00045940	0.00009424	-0.00055325	0.00047072	-0.00017429	0.00014321	-0.00022467	0.00014650	-0.00016547	-0.00013630	-0.00100480	-0.00035727	-0.00092002	0.00069860	0.00102569	-0.00048649	-0.00123670	0.00098812	0.00030443	-0.00084807	0.00109685	0.00024676	0.00068455	0.00041062	-0.00007524	0.00047066	-0.00000257	-0.00058031	-0.00096675	-0.00018932	-0.00061038	-0.00012823	-0.00036192	0.00070947	0.00073450	-0.00026056	0.00091823	-0.00032070	0.00074854	0.00085288	0.00004438	-0.00014597	0.00036047	-0.00011555	-0.00049136	-0.00003862	0.00015039	0.00043465	-0.00023410	-0.00067294	-0.00029062	0.00079267	0.00005938	0.00059973	0.00125558	0.00073430	0.00031223	0.00052041	0.00022782	0.00085542	-0.00038828	-0.00040405	0.00024560	0.00089773	0.00046121	-0.00029733	0.00096963	-0.00029936	0.00023474	0.00063463	-0.00005899	0.00047554	-0.00017386	0.00018635	0.00028240	-0.00077890	0.00048179	0.00087704	-0.00036416	-0.00000801	0.00059755	0.00102766	-0.00012844	0.00006953	-0.00008573	0.00025820	0.00089434	0.00006797	0.00023020	0.00069124	-0.00081552	0.00066210	0.00050678	0.00047563	0.00047415	-0.00012245	-0.00065849	0.00012810	0.00046465	0.00050955	0.00002820	0.00022848	-0.00050062	0.00007533	0.00012978	0.00013053	-0.00013307	0.00015790	-0.00011907	0.00027760	0.00088338	-0.00034923	-0.00031086	0.00021944	0.00016076	-0.00011606	-0.00027584	-0.00024978	0.00063044	0.00027105	-0.00030510	0.00003740	0.00008089	-0.00093955	-0.00093096	0.00001545	0.00006493	0.00110014	-0.00036041	-0.00007150	0.00129433	-0.00057979	-0.00007736	0.00027272	-0.00010822	-0.00046332	-0.00007407	0.00024110	0.00079141	0.00001766	0.00037238	0.00115079	0.00072523	-0.00005901	0.00163007	0.00137270	-0.00048639	0.00033219	-0.00090092	0.00003067	-0.00081241	0.00114584	-0.00198932	-0.00109803	0.00141236	0.00047256	-0.00027932	-0.00123358	-0.00140510	0.00060584	-0.00248521	0.00123642	0.00020602	-0.00014607	-0.00079724	0.00067606	0.00001669	0.00019829	0.00075219	0.00050762	-0.00247471	-0.00159055	-0.00057975	-0.00017195	0.00145620	-0.00270707	0.00076535	-0.00268962	0.00254316	0.00126857	-0.00064459	-0.00008938	0.00068682	0.00107048	-0.00035677	-0.00045791	-0.00306533	0.00057751	-0.00139568	0.00027012	0.00130983	0.00125587	0.00073599	0.00201184	0.00105075	-0.00184935	-0.00019440	0.00152258	-0.00009587	-0.00282080	-0.00107494	0.00087005	0.00038301	0.00068937	0.00194426	-0.00091415	0.00080850	0.00020365	-0.00157459	-0.00031370	-0.00284778	-0.00001690	-0.00130744	-0.00049746	-0.00042705	-0.00014192	-0.00113872	0.00085639	0.00044470	-0.00099586	-0.00038319	-0.00044930	-0.00079964	-0.00209426	-0.00117662	-0.00152683	-0.00015614	-0.00107296	-0.00035516	0.00027916	-0.00177844	-0.00151378	-0.00034072	-0.00119740	-0.00098302	-0.00039636	-0.00037842	-0.00208972	-0.00001750	0.00036836	0.00017348	-0.00003300	-0.00128764	0.00068744	-0.00040410	-0.00060650	0.00062219	0.00088376	0.00067668	-0.00057863	0.00052307	0.00091469	-0.00068631	-0.00006173	-0.00032651	-0.00015957	0.00029271	0.00132431	0.00012218	-0.00074620	-0.00033719	-0.00005772	0.00045324	-0.00097159	-0.00039094	0.00093512	-0.00016442	0.00051280	-0.00010892	-0.00041485	-0.00066350	-0.00021330	-0.00072329	-0.00017759	-0.00004658	-0.00039153	-0.00005503	0.00010810	-0.00031988	0.00001141	0.00022533	-0.00128066	0.00000946	0.00041384	-0.00048256	-0.00058406	-0.00122165	-0.00038706	-0.00013754	-0.00003510	0.00102678	0.00047601	0.00021038	-0.00013447	-0.00033988	0.00030112	-0.00014365	-0.00015205	-0.00050029	-0.00020071	-0.00047193	-0.00023609	-0.00021196	-0.00014236	-0.00057769	0.00010516	0.00006629	-0.00013764	0.00018989	-0.00011461	0.00039525	-0.00015429	-0.00016890	-0.00043916	-0.00008462	0.00004594	-0.00061826	-0.00044647	-0.00019526	-0.00052789	-0.00032820	-0.00004980	-0.00018637	-0.00009311	-0.00018298	0.00008644	-0.00013648	0.00003796	0.91028312
-24.9997	-1.01319176	0.61926115	-0.66793063	-0.24589419	-0.23433778	-21.47483647	-1.01704576	-0.14773573	0.45663929	-0.09186387	-0.22650504	-1.25144193	0.19809473	-0.10734735	-21.47483647	1.05230424	-0.60855415	-21.47483647	-0.74033619	0.86338431	-21.47483647	-1.35260808	-21.47483647	-21.47483647	0.37377548	-21.47483647	-21.47483647	-0.40247741	-0.28030592	0.18974578	1.16071451	-21.47483647	0.73316588	-0.40847948	-0.29047654	0.38585983	-0.14661807	0.06467905	-0.04794479	-0.09007639	-0.00909665	0.00046781	0.00437513	0.05695754	-0.00355874	-0.01843700	0.00117180	-0.00956413	0.00335060	0.00351520	-0.00667938	-0.00683362	-0.00753550	-0.00100591	-0.00900882	0.00416637	-0.00342418	-0.00773396	0.00078273	-0.00060636	-0.00475709	0.00447025	-0.00036641	-0.00157465	0.00107422	-0.00149601	0.00144849	-0.00010623	-0.00060286	-0.00179644	0.00217734	-0.00039109	0.00214508	-0.00224208	-0.00036840	0.00183958	-0.00220798	-0.00488465	0.00063672	-0.00027808	-0.00258083	-0.00515757	0.00132055	0.00617201	0.00106129	-0.00587085	-0.00292068	-0.00130502	0.00191892	0.01063224	0.00030969	-0.00182356	-0.00420065	-0.00230034	0.00085631	0.00138702	0.00095113	-0.00406170	-0.00248400	0.00188165	0.00270565	0.00863769	0.00464511	0.00051190	0.00049502	0.00476549	0.01256508	0.01207814	-0.00047559	0.00255527	-0.00120058	0.00864943	0.01305162	-0.00319274	-0.01722787	-0.03694580	-0.03964940	-0.02427434	-0.01630568	-0.00766158	0.00828694	0.01845212	0.01406736	0.00725248	0.00206117	-0.00443575	-0.00632678	-0.00517596	0.00072911	-0.00049047	-0.00017216	0.00042049	-0.00040038	0.00139683	-0.00045764	-0.00020257	0.00203912	0.00094997	0.00051326	0.00013925	0.00033736	-0.00120996	0.00038885	-0.00033455	0.00000726	0.00039069	0.00096624	0.00111083	0.00071851	0.00051655	0.00049536	0.00123269	-0.00011611	0.00104630	0.00091689	0.00050181	0.00093444	0.00010639	0.00049667	0.00052990	0.00051350	0.00064976	0.00070240	-0.00044975	0.00027097	0.00028551	0.00134606	-0.00050122	-0.00105511	0.00050020	0.00062645	-0.00042780	-0.00022199	0.00039430	0.00022320	0.00032484	0.00117736	-0.00005211	0.00110733	0.00002843	-0.00120171	-0.00059158	0.00015070	-0.00021786	0.00030779	0.00036498	0.00084550	0.00016585	0.00035920	0.00041096	0.00019106	-0.00083498	0.00096440	-0.00026920	-0.00043198	-0.00021826	0.00082197	-0.00038134	0.00007335	0.00037598	0.00026360	0.00012474	-0.00072528	0.00025910	0.00100851	0.00037900	0.00054409	-0.00007886	-0.00008220	-0.00130227	0.00014063	0.00039672	-0.00030514	-0.00054258	0.00067086	0.00035993	0.00080211	0.00037283	0.00021771	0.00052081	-0.00033793	0.00062606	0.00066908	0.00018403	0.00027899	0.00030024	0.00128442	0.00021671	-0.00001437	0.00093562	0.00048852	-0.00020261	0.00021691	0.00043385	-0.00010634	-0.00028727	0.00037102	0.00029724	0.00024943	0.00026743	0.00075765	0.00086507	0.00020928	-0.00030843	0.00066343	0.00003286	0.00111518	-0.00031521	0.00008818	0.00023933	0.00020245	0.00073463	0.00033748	0.00033193	0.00059259	-0.00007874	-0.00012203	-0.00046537	0.00068167	0.00028344	0.00091614	-0.00035083	0.00114355	0.00042635	0.00099516	-0.00038699	-0.00042130	-0.00009948	0.00138361	0.00033349	0.00007328	0.00032004	0.00034216	0.00066718	0.00004239	0.00065688	0.00064151	0.00073520	0.00008680	-0.00043239	0.00118222	0.00007944	0.00040589	0.00056211	0.00064516	-0.00052954	0.00001144	0.00057180	0.00037436	0.00008278	0.00029167	0.00065272	0.00076201	-0.00008445	-0.00006675	0.00019188	0.00056823	0.00011857	0.00087158	0.00098211	0.00035023	0.00025354	0.00115410	0.00017888	0.00052122	0.00056440	0.00059220	0.00054159	0.00062133	0.00042666	0.00063652	0.00047523	0.00135875	-0.00011082	0.00031331	0.00146505	0.00193965	0.00072860	0.00200204	0.00161816	0.00120695	0.00163783	0.00061546	0.00030424	0.00165407	0.00110041	-0.00063997	0.00199432	0.00141033	-0.00008555	0.00162684	0.00110986	0.00109400	0.00050073	0.00213144	-0.00027766	-0.00072743	-0.00017329	0.00112472	0.00124032	0.00199351	0.00026932	0.00108200	0.00048472	0.00320972	-0.00058655	0.00005076	0.00042235	0.00043952	0.00014923	0.00052219	0.00117506	0.00138095	-0.00003746	0.00104820	-0.00045371	0.00191762	0.00085838	0.00056123	0.00150735	-0.00175104	0.00244472	0.00128213	0.00309103	0.00168650	0.00150172	0.00307038	0.00088314	0.00533112	0.00124769	0.00133357	0.00074549	0.00435192	0.00250950	0.00177150	0.00051922	0.00015544	0.00435675	0.00044941	0.00049096	0.00462343	0.00306182	-0.00045942	0.00068030	0.00427271	0.00203083	0.00131687	0.00453398	0.00143860	0.00054777	0.00169109	0.00217201	0.00332101	-0.00015705	-0.00061477	0.00276538	0.00320786	0.00158508	0.00132805	0.00207628	0.00160535	0.00208057	0.00049683	-0.00157272	-0.00011098	0.00288189	0.00040724	0.00328104	0.00231830	-0.00004409	0.00135228	0.00296517	0.00039307	0.00041206	-0.00041175	-0.00012539	0.00203030	0.00133555	0.00197157	0.00175028	0.00165261	0.00034718	-0.00011550	0.00106448	0.00208870	0.00083081	0.00185363	-0.00005163	0.00012691	0.00103071	0.00062429	0.00057912	0.00121994	0.00271805	0.00077409	0.00013613	0.00135194	0.00091649	0.00029743	0.00187439	0.00206690	0.00169522	0.00014734	0.00052398	0.00128942	0.00121890	0.00053013	0.00093992	0.00175753	-0.00017313	0.00030279	0.00061809	0.00102360	0.00053073	0.00125148	0.00076148	0.00092398	0.00059082	0.00018113	0.00150765	0.00016788	0.00045418	0.00137416	0.00068653	0.00056527	0.00160777	0.00078285	0.00074947	0.00171481	0.00162002	0.00059982	0.00113806	0.00016954	0.00072674	0.00042553	0.00029005	0.00097785	0.00066383	0.00128629	0.00127736	0.00100609	0.00076888	0.00022011	0.00038023	0.00109203	0.00049395	0.00026223	0.00002944	0.00041692	0.00009393	0.00076844	0.00119720	0.00032680	0.00074060	0.00027795	0.00061509	0.00060331	0.00065148	0.00019069	0.00040214	-0.00023070	0.00057576	0.00040316	0.00022783	0.00051832	0.00016826	0.00021738	0.00052008	0.00061658	0.00075724	0.00069587	0.36081944
-19.9997	0.07862602	0.79275333	-21.47483647	-1.17158830	0.45665430	1.79562199	-0.57523880	-0.24633491	0.57405688	-21.47483647	0.93994933	-0.33361623	-0.66150129	-1.19551134	-0.18562458	0.03114200	-0.53751178	-0.84583509	0.25634070	-0.21085550	-21.47483647	-21.47483647	0.31977102	-21.47483647	-1.20205384	1.93941677	-1.09452450	-21.47483647	-21.47483647	-21.47483647	-21.47483647	0.19265822	-21.47483647	-0.20991732	0.21551612	0.03296636	-0.25869539	0.02191447	0.15737716	-0.07065143	-0.10873311	0.03495762	0.02818767	0.08769969	0.01245392	-0.04570320	-0.01752274	0.01518560	-0.00638405	-0.00942953	0.00575846	0.00592926	-0.00961168	0.00169280	0.00099728	0.00927845	-0.00485801	-0.00011973	0.00449593	0.00135288	-0.00802166	0.00599927	0.00119616	-0.00164507	-0.00015489	0.00122235	0.00045354	-0.00595033	-0.00044212	0.00057796	-0.00127274	-0.00199275	0.00263679	0.00127872	-0.00562768	0.00131062	0.00278116	0.00124472	-0.00093814	-0.00024651	0.00098095	-0.00444963	-0.00007532	0.00151909	0.00381710	-0.00897290	0.00276666	0.01201114	-0.00302518	0.00029970	0.00293596	-0.00002892	-0.00337322	-0.01058204	0.00844138	0.00560778	0.00068164	-0.00055556	0.00097391	0.00350167	-0.00029723	0.00634740	0.00652408	0.00305453	0.00464084	0.01832389	0.02953997	0.02941154	0.01234089	0.01193136	0.00761665	0.01608841	0.02705913	0.02665082	0.00434988	-0.02226189	-0.02584273	-0.00799510	0.00625637	0.01954765	0.04379496	0.04393475	0.03731391	0.01798435	0.00104491	-0.00628110	-0.00863964	-0.00097379	0.00032337	-0.00197839	-0.00146581	0.00019166	0.00004491	-0.00069172	-0.00026231	0.00184936	0.00018886	-0.00026864	0.00122257	0.00222787	0.00122593	-0.00163364	0.00152814	0.00054843	0.00099757	0.00102162	0.00169135	-0.00063825	0.00017928	0.00029865	0.00097326	0.00008470	-0.00037347	0.00133375	0.00226837	-0.00195903	-0.00036078	0.00205591	-0.00019383	-0.00163800	0.00102495	0.00048365	-0.00017780	-0.00053390	-0.00010718	0.00057973	-0.00030780	0.00031760	0.00061581	-0.00009881	-0.00080735	0.00018002	-0.00007771	-0.00005742	0.00008384	0.00075214	0.00182517	0.00041421	-0.00078167	0.00017379	-0.00053368	-0.00026325	0.00033371	0.00038871	0.00010736	0.00044669	0.00126021	0.00009205	-0.00065048	-0.00012849	0.00078869	-0.00011263	-0.00136118	-0.00076597	-0.00066739	-0.00056233	-0.00060201	0.00048927	0.00142826	-0.00125821	-0.00030603	0.00031644	-0.00032009	-0.00020326	0.00048644	0.00041856	0.00073078	-0.00011552	-0.00036041	0.00073153	-0.00032174	-0.00165978	-0.00005177	0.00056405	0.00001024	-0.00103259	0.00039925	0.00095285	-0.00047755	0.00029689	0.00000402	0.00018727	0.00037937	-0.00016914	0.00022990	-0.00045940	-0.00019856	-0.00052119	-0.00012960	-0.00124470	0.00082216	-0.00069917	-0.00081055	-0.00049072	0.00017845	0.00014455	0.00021559	0.00007706	-0.00000616	0.00009369	-0.00022479	0.00065959	0.00120051	-0.00050199	-0.00036510	-0.00003817	0.00084203	-0.00033978	-0.00060674	0.00076902	0.00017640	-0.00022193	0.00030552	0.00034349	0.00030841	-0.00070877	-0.00000966	-0.00013590	-0.00026787	0.00003094	0.00126160	-0.00069301	0.00005925	0.00080763	0.00082815	-0.00022953	-0.00020411	-0.00039804	0.00036700	0.00006915	0.00018858	-0.00017419	0.00019737	-0.00102306	0.00014677	0.00045058	0.00038431	-0.00033629	-0.00008101	0.00001332	0.00008977	-0.00009503	0.00048381	-0.00037117	-0.00013456	-0.00106718	-0.00055278	0.00088070	-0.00138287	0.00002490	0.00050674	-0.00009257	-0.00040429	0.00013892	-0.00014986	-0.00073984	-0.00039510	-0.00014934	0.00093371	-0.00057772	-0.00007454	0.00028495	0.00069407	-0.00088974	-0.00002674	0.00090908	0.00039516	0.00007002	0.00030836	-0.00051996	0.00084075	-0.00045550	0.00063765	-0.00011626	-0.00021853	0.00094188	0.00057882	-0.00077096	-0.00017883	-0.00030275	0.00004842	-0.00152773	-0.00048856	-0.00009482	-0.00022889	-0.00061766	0.00078014	0.00108812	0.00068722	-0.00044682	0.00109495	0.00010578	-0.00027306	-0.00042280	0.00171106	-0.00081551	-0.00069758	-0.00124350	0.00166627	-0.00081861	0.00079842	-0.00071384	-0.00050547	-0.00011698	0.00117090	0.00059814	-0.00054984	-0.00109862	-0.00042663	-0.00110197	-0.00159671	0.00049807	0.00215031	-0.00061413	-0.00266204	-0.00162027	0.00071335	-0.00095334	-0.00077787	-0.00021739	-0.00027818	0.00032876	0.00061848	0.00172398	0.00026511	0.00369792	0.00021646	0.00233192	0.00209695	-0.00259755	0.00050809	-0.00056667	0.00208222	0.00019993	0.00106396	0.00050270	-0.00014970	0.00111981	0.00116794	-0.00028165	0.00005883	-0.00027937	-0.00173888	-0.00265605	-0.00057830	-0.00051946	0.00023235	0.00137987	0.00118703	0.00125547	0.00163985	-0.00206662	0.00004585	0.00112033	-0.00115584	-0.00220112	0.00348150	0.00007114	-0.00117237	-0.00016430	-0.00019307	0.00077291	-0.00028140	0.00165526	0.00204540	-0.00071377	-0.00223479	-0.00037966	0.00091169	-0.00111191	-0.00200037	0.00148068	0.00058269	-0.00052100	-0.00102349	0.00009946	0.00072253	-0.00078016	0.00085867	-0.00070030	-0.00089403	-0.00215813	0.00048739	-0.00045355	0.00025262	0.00033045	0.00008796	0.00075663	0.00036298	0.00063243	0.00129398	0.00021547	0.00044481	-0.00078153	0.00016492	-0.00056038	0.00069490	0.00059677	0.00043103	-0.00026956	0.00064921	0.00088598	-0.00000710	-0.00025936	0.00081722	0.00030832	-0.00028564	0.00026461	0.00081200	0.00029891	-0.00068283	-0.00021739	0.00126235	-0.00129473	-0.00009404	-0.00123217	0.00113536	0.00002037	-0.00039028	0.00140115	0.00019497	-0.00068972	-0.00017210	0.00042224	-0.00016182	-0.00041689	-0.00003983	-0.00004493	-0.00059262	-0.00097449	0.00050604	-0.00054066	0.00067866	0.00035061	0.00055721	-0.00004899	0.00016050	0.00066610	0.00040701	0.00031977	0.00028573	-0.00035046	0.00012256	-0.00079600	0.00017621	0.00035009	0.00005360	-0.00015647	0.00032625	0.00015190	0.00009884	-0.00010535	-0.00020095	-0.00017709	-0.00036453	-0.00011859	0.00046127	0.00016431	0.00024291	-0.00004412	0.00019840	0.00048549	-0.00051832	-0.00019334	0.00041430	-0.00039325	-0.00023270	0.00068428	0.00006117	0.00010262	0.00014902	-0.20787858
-14.9997	0.58130546	0.90088173	0.41187669	-0.64530357	-0.08334316	-0.20444271	-21.47483647	0.14036124	1.20531897	-0.46638386	0.13849264	0.60339016	-0.39557623	1.10504985	-0.60193461	-0.58569381	0.10322721	-0.78763074	-21.47483647	-0.30011794	-21.47483647	-21.47483647	-21.47483647	-1.05214465	-21.47483647	-21.47483647	0.85856032	-21.47483647	-21.47483647	-21.47483647	-21.47483647	0.68393326	-21.47483647	-0.66173954	-2.53155574	0.32606950	0.21961871	0.19499634	0.00501397	0.04727575	-0.06246836	-0.06340492	0.06467636	0.04158870	-0.04110936	-0.03337293	0.01294021	0.00156293	0.00588204	-0.00460598	0.00491984	-0.00544189	-0.00204485	-0.00071460	0.00195122	-0.00000493	-0.00394263	-0.00171335	0.00019387	-0.00172545	-0.00714765	0.00426401	-0.00100460	-0.00123082	0.00086266	-0.00244683	-0.00015065	-0.00383776	-0.00014697	-0.00093017	0.00113835	-0.00307317	0.00443897	-0.00025737	-0.00416496	0.00164241	0.00110884	-0.00353190	-0.00057223	-0.00238866	-0.00319498	-0.00632984	0.00053813	0.00412764	-0.00775190	-0.00797653	0.00143511	0.00627550	-0.00038034	0.00420547	0.00406077	-0.00102778	-0.00607764	0.00250487	0.00232108	0.00125885	-0.00330602	0.00025852	0.00224249	0.00153123	0.00063771	0.00846250	0.00552249	0.00400035	0.00867591	0.02281879	0.03187332	0.03819154	0.02367871	0.02930247	0.01789198	0.02421830	0.03816804	0.04714373	0.03717905	0.01258699	-0.00541024	0.01161474	0.01686021	0.02881291	0.04661563	0.04807701	0.03674853	0.01945795	-0.00291989	-0.01414620	-0.01354806	-0.00265293	-0.00123491	-0.00117347	-0.00035706	0.00190807	-0.00131764	0.00121773	-0.00084964	-0.00042153	0.00076014	0.00004478	0.00287451	0.00052318	0.00063893	0.00031323	0.00044885	-0.00123803	0.00061897	-0.00006444	0.00071367	0.00056247	0.00049046	-0.00134127	-0.00014269	-0.00067399	0.00072311	0.00165522	0.00114599	0.00040651	0.00030151	-0.00051869	0.00022144	-0.00019221	0.00164906	-0.00008607	0.00031654	0.00025676	-0.00037250	-0.00007401	0.00034006	-0.00018198	-0.00032868	-0.00097328	-0.00070481	0.00020298	0.00017993	0.00050591	0.00042523	0.00112144	0.00077252	0.00056221	0.00002782	0.00032910	-0.00069064	-0.00028201	0.00047247	-0.00013362	0.00039008	-0.00062342	0.00098522	-0.00088686	-0.00090205	0.00071564	0.00056952	-0.00067493	-0.00094295	-0.00065542	0.00015422	-0.00035342	0.00030595	0.00005907	-0.00027543	-0.00019814	-0.00007524	-0.00032738	-0.00149342	0.00038653	0.00029105	0.00036863	0.00064784	-0.00026363	0.00074052	-0.00033379	0.00010847	-0.00138298	-0.00007675	0.00010070	-0.00022608	-0.00083538	0.00094482	0.00063340	-0.00005208	-0.00039762	0.00046549	0.00031106	-0.00009764	-0.00011290	-0.00033703	0.00023681	-0.00048857	-0.00039476	-0.00011291	-0.00009526	0.00057942	-0.00047415	-0.00053271	-0.00069545	0.00008009	-0.00009648	0.00050708	0.00061706	0.00053994	-0.00020429	0.00066594	-0.00037688	0.00063889	-0.00028394	0.00019763	-0.00029699	0.00046709	-0.00013224	0.00059157	0.00062095	0.00031944	-0.00041416	0.00023405	-0.00032680	0.00038261	-0.00001206	0.00039276	-0.00049215	-0.00005484	0.00064425	0.00054840	-0.00054959	0.00016033	-0.00004992	0.00016583	-0.00058014	0.00052144	0.00011138	0.00025786	0.00068827	0.00036990	0.00020864	-0.00033511	0.00004787	0.00061417	0.00002350	0.00049058	-0.00021463	0.00025220	0.00005924	0.00080591	-0.00049070	0.00029231	-0.00072259	0.00028291	-0.00020348	-0.00038537	0.00010952	-0.00004304	-0.00028013	0.00057636	-0.00006364	0.00047911	0.00027586	-0.00023426	-0.00026900	0.00021969	0.00001365	0.00027818	-0.00016098	0.00017321	-0.00073303	0.00036073	0.00001301	0.00036368	0.00048335	0.00015892	-0.00020183	0.00016697	-0.00037308	0.00077635	0.00057912	-0.00002365	-0.00048773	-0.00036094	0.00031711	0.00033395	-0.00041699	-0.00003882	-0.00009663	0.00028386	-0.00129054	-0.00058512	-0.00093851	0.00164794	0.00028325	-0.00042074	-0.00070208	-0.00056309	-0.00049779	0.00068714	0.00027455	0.00181586	-0.00129292	0.00048205	-0.00131485	0.00021020	0.00002041	-0.00045040	0.00220040	0.00092429	-0.00139053	-0.00046292	0.00060609	0.00088309	-0.00066719	-0.00155147	0.00062059	0.00024029	-0.00162729	-0.00163091	0.00097508	0.00125372	-0.00206704	-0.00153932	-0.00212582	0.00190226	-0.00036015	-0.00019254	0.00209733	-0.00156931	0.00014028	0.00257187	0.00188252	-0.00032642	0.00057015	0.00168046	0.00233486	-0.00009423	-0.00180248	0.00102380	0.00155835	0.00210944	0.00123519	0.00048612	-0.00042265	0.00078484	0.00169779	-0.00054953	-0.00098677	0.00104311	0.00196250	-0.00196336	-0.00019114	0.00216749	0.00298205	-0.00028712	-0.00054737	0.00251764	-0.00010188	-0.00059743	0.00037522	0.00023249	-0.00070768	-0.00002975	-0.00057194	0.00211130	0.00006350	-0.00167659	-0.00093796	0.00090114	0.00118068	0.00063717	-0.00128799	0.00050089	-0.00047514	-0.00153124	0.00091699	-0.00020799	-0.00022873	0.00175894	0.00061131	0.00082198	0.00129064	-0.00033104	0.00070184	0.00068724	0.00051463	0.00057254	0.00105706	0.00077852	0.00173165	-0.00027547	0.00092450	0.00105024	0.00004944	-0.00092262	0.00160884	0.00108707	0.00136806	-0.00020606	0.00103499	0.00022313	-0.00018096	0.00055087	0.00045032	0.00094576	-0.00048943	-0.00042788	0.00045522	0.00106693	-0.00001072	-0.00051070	0.00072625	0.00034785	0.00096483	0.00056980	0.00099242	0.00164808	-0.00066319	-0.00038491	-0.00049684	0.00039607	-0.00117915	-0.00050094	-0.00041986	0.00038848	0.00043405	-0.00053103	0.00034684	0.00054211	0.00062663	-0.00015016	0.00068312	-0.00004204	0.00016575	-0.00037195	-0.00129889	0.00043581	0.00039129	0.00051111	0.00030554	0.00037963	0.00037880	0.00009497	0.00056791	0.00032939	-0.00048294	0.00064066	0.00021567	0.00037712	-0.00001725	-0.00027975	0.00006589	0.00024600	0.00052377	0.00000421	0.00009373	0.00026252	0.00013586	-0.00011302	0.00034057	0.00036355	0.00018919	-0.00024427	0.00030198	0.00019686	0.00012146	0.00016021	0.00036242	0.00011725	0.00011241	0.00019470	0.00013984	0.00014515	-0.00014915	0.00041240	0.00068950	0.00029538	0.00018742	0.00025013	-0.23763471
-9.9997	0.46521197	0.11028765	-21.47483647	-0.36908021	-0.94906051	-21.47483647	0.95425819	1.10244640	0.83680506	-21.47483647	-21.47483647	-0.78023957	-0.70002793	0.85971880	-0.95841366	-0.91356774	-0.09708399	-0.02304252	0.21234634	-0.62084347	-0.00954159	-21.47483647	-21.47483647	-21.47483647	-0.32410064	-21.47483647	-21.47483647	-0.18760471	-21.47483647	-21.47483647	-21.47483647	0.04977353	0.08259942	-0.27976444	0.11219658	0.02956639	0.31744781	-0.00535486	0.09589335	0.04263797	0.00331639	0.02215263	0.00045123	0.00250725	0.01079131	-0.02726980	0.00111017	0.00793065	-0.01932704	-0.00712470	-0.01425220	-0.00400599	-0.00353725	-0.00137138	-0.00209935	0.00605546	-0.00512264	-0.00220348	0.00179445	-0.00330351	-0.00810627	0.00030895	0.00276968	0.00078413	-0.00372786	-0.00094899	-0.00068975	-0.00307724	0.00168662	-0.00107437	-0.00205961	0.00005344	0.00348748	-0.00055390	-0.00507607	0.00318197	0.00030573	0.00017977	0.00010536	-0.00279320	-0.00552629	-0.00550315	0.00225790	0.00967354	0.00302921	0.00018481	-0.00115783	0.00376464	-0.00583452	0.00523192	-0.00026342	0.00207142	-0.00637342	-0.00163463	0.00316248	0.00141755	-0.00050551	-0.00059768	0.00071605	0.00124425	-0.00245133	0.00522687	0.00251168	0.00439658	0.01040806	0.02540458	0.04886054	0.05723134	0.05279044	0.04529202	0.02739400	0.02373359	0.01713534	0.02884825	0.02783021	0.01945446	0.01647520	0.03226561	0.04996454	0.06078041	0.07741011	0.07125784	0.05202842	0.02688132	0.00157082	-0.00661402	-0.00905590	-0.00354102	0.00138496	-0.00088358	-0.00129898	0.00139487	0.00191867	-0.00109256	0.00057096	0.00063311	0.00051696	0.00012540	0.00140732	-0.00081515	0.00089425	-0.00113538	-0.00056115	0.00073167	0.00147285	0.00019519	0.00009276	0.00046458	-0.00081892	0.00013576	0.00118133	-0.00007015	-0.00088953	0.00117618	0.00085090	0.00032829	0.00010866	-0.00117125	0.00103238	-0.00059049	0.00006114	-0.00021803	0.00087031	-0.00107376	-0.00100036	0.00105535	0.00032476	0.00022956	-0.00068844	0.00022680	0.00094157	-0.00103282	0.00008464	0.00010434	-0.00007623	-0.00007362	0.00063734	0.00085762	-0.00025667	0.00012919	-0.00007505	0.00023631	0.00070895	0.00028569	0.00003222	0.00025072	0.00101041	-0.00061465	0.00015970	0.00062774	0.00032727	-0.00018968	0.00083609	-0.00022443	0.00013703	-0.00076210	0.00102402	0.00061172	0.00010174	-0.00059938	0.00067544	0.00026322	-0.00057444	0.00121976	0.00083167	0.00038902	0.00159247	0.00012689	-0.00048052	0.00005702	0.00050977	-0.00136265	-0.00017001	-0.00013259	0.00019248	0.00043326	0.00035702	0.00081750	-0.00037001	0.00018104	0.00065670	0.00124167	0.00074252	-0.00020184	-0.00020188	-0.00042281	0.00037175	-0.00041153	-0.00015862	-0.00079493	0.00073316	-0.00059539	0.00071354	0.00011847	-0.00013859	0.00018468	0.00020599	0.00083261	0.00029549	0.00014105	0.00028538	-0.00020276	0.00038019	-0.00027452	0.00038722	-0.00004509	0.00061044	-0.00036306	0.00090051	0.00049924	0.00018159	0.00065300	0.00001018	0.00017622	0.00003509	-0.00000292	0.00036385	-0.00025857	0.00029553	0.00052835	0.00022083	-0.00056902	0.00086313	0.00006692	0.00056448	-0.00074769	-0.00024311	-0.00034851	-0.00035131	0.00039066	0.00036563	0.00020300	0.00013784	-0.00051606	0.00033207	0.00065481	0.00012874	0.00053485	0.00011424	0.00033955	0.00119912	-0.00017950	0.00019884	-0.00051628	0.00068474	-0.00070098	-0.00060442	0.00013513	0.00015270	-0.00046816	0.00039788	0.00052772	0.00033384	0.00075930	0.00035763	-0.00050712	0.00008354	0.00038067	0.00011148	0.00027719	0.00015865	0.00011566	0.00048819	0.00065510	0.00008104	0.00095487	0.00022662	-0.00047604	-0.00044955	0.00058546	0.00058140	0.00027427	0.00037879	0.00044080	-0.00078127	0.00018562	0.00034784	0.00123443	0.00073149	-0.00051212	0.00090059	0.00052344	0.00068243	-0.00022973	0.00156552	-0.00001700	-0.00081871	0.00105233	0.00007585	-0.00077500	0.00084982	-0.00014026	0.00025436	0.00019241	0.00128395	-0.00011411	0.00011937	-0.00033672	0.00139874	-0.00033843	0.00004949	-0.00015193	-0.00023109	-0.00004829	-0.00027086	0.00041671	0.00025776	-0.00136864	-0.00287011	-0.00136756	0.00010165	0.00047348	-0.00017624	0.00048523	-0.00114487	-0.00023608	-0.00010485	0.00184068	-0.00193273	0.00108940	-0.00222983	0.00369099	-0.00008346	-0.00072547	0.00085226	0.00199505	-0.00021145	0.00116090	0.00252799	-0.00042268	-0.00129176	-0.00130274	0.00167872	0.00113463	-0.00062804	0.00026942	0.00106164	-0.00160917	0.00103143	-0.00028925	0.00115832	0.00147491	-0.00158973	-0.00058423	0.00150423	0.00112366	0.00073003	0.00047413	-0.00143220	0.00211920	-0.00012847	-0.00061535	0.00004829	0.00130278	0.00116300	-0.00023207	0.00213493	-0.00052032	-0.00029817	-0.00113548	-0.00020770	0.00292888	0.00028376	0.00156911	-0.00027664	-0.00015989	-0.00047459	-0.00017086	0.00032007	-0.00039870	-0.00007687	0.00043832	0.00057199	-0.00096044	-0.00015919	0.00009347	0.00030514	0.00000984	-0.00027349	0.00074253	-0.00018558	-0.00194317	0.00002712	0.00131382	0.00103562	0.00162982	0.00036276	0.00095271	0.00070471	0.00139535	0.00141067	0.00027696	0.00015878	0.00041967	-0.00016590	-0.00006207	0.00048579	0.00022050	0.00081810	0.00087815	0.00020752	0.00052123	-0.00015190	0.00074647	0.00089577	0.00063156	0.00028576	-0.00025493	0.00110830	0.00001303	0.00074682	0.00021820	-0.00031095	-0.00012037	-0.00047306	-0.00124670	0.00047483	0.00028930	-0.00023457	0.00060523	0.00007682	0.00047968	-0.00020003	-0.00023623	0.00002906	0.00054969	0.00017966	-0.00054533	-0.00031965	0.00066461	-0.00006538	0.00063560	0.00038814	0.00116248	-0.00008323	0.00091824	-0.00003833	0.00057758	0.00130763	0.00132764	-0.00016577	0.00006727	-0.00043173	0.00037062	0.00008627	0.00040168	0.00028763	-0.00019502	0.00028014	0.00057640	0.00040725	0.00048569	0.00071044	0.00032688	-0.00033571	-0.00025033	0.00001990	0.00072027	0.00042138	-0.00008281	-0.00021984	0.00025941	0.00019256	-0.00046167	0.00060130	0.00007970	0.00011052	0.00023992	0.00036385	0.00035210	0.00014744	1.55704010
-8.9997	-21.47483647	-0.24448085	0.21068618	0.18770558	-0.03112779	-0.74569850	0.40472280	1.02869547	-0.10781366	-0.17236236	-0.98155183	1.75655329	0.41208981	-0.85683006	-21.47483647	-0.01918497	-21.47483647	1.24216703	-0.25814542	-21.47483647	0.44215554	-21.47483647	-21.47483647	-0.79412210	-0.16411394	-0.69614959	-21.47483647	-21.47483647	-0.61397094	-0.02592808	-0.17369783	-21.47483647	0.45802969	1.15188092	0.17865255	-0.03075566	-0.10000128	0.05709032	-0.04171047	-0.05714234	-0.07716166	0.04960258	0.01224722	0.03088471	0.03857622	-0.01559143	-0.01350813	-0.01267238	0.01940957	0.01067835	-0.01696263	-0.00979611	0.00162632	-0.00141109	-0.00394768	0.00852753	-0.00080419	-0.00361625	0.00203023	0.00208823	-0.00639315	0.00557253	0.00282013	0.00181936	-0.00074817	-0.00372769	-0.00014658	-0.00074559	-0.00096634	0.00123672	0.00083020	0.00016083	0.00114578	0.00054687	0.00083763	0.00186672	-0.00290871	-0.00308773	0.00164222	-0.00207075	-0.00451623	-0.00055707	0.00719399	0.00277898	-0.00356723	-0.00226667	0.00132567	0.00163240	-0.00911440	0.01698797	0.00268869	0.00103176	-0.00500896	0.00201136	0.00205976	-0.00331225	0.00104927	-0.00110077	-0.00069445	0.00800694	0.00196459	0.00691971	-0.00114745	0.00632862	0.01650272	0.02203495	0.04109463	0.05192308	0.05151429	0.06090557	0.05290861	0.04627275	0.04450336	0.05316443	0.04841501	0.02277868	0.01327118	0.03745777	0.05580122	0.07225659	0.09056069	0.08418038	0.06876773	0.04218045	0.01584976	0.00170880	-0.00332157	-0.00435727	0.00047912	0.00059300	0.00081051	0.00051867	-0.00003079	-0.00024188	-0.00040736	-0.00003145	0.00143338	0.00161454	0.00075766	0.00038060	0.00298756	-0.00015215	-0.00012144	0.00097574	-0.00003829	-0.00094277	0.00068496	0.00090173	0.00225203	-0.00035408	0.00009967	0.00077837	0.00036886	0.00037375	0.00079394	0.00039241	0.00180406	0.00075986	0.00067989	-0.00013567	-0.00037422	-0.00011424	0.00096262	-0.00023750	0.00018000	0.00086404	0.00091085	0.00004939	-0.00109729	-0.00076976	0.00160875	-0.00048509	0.00050471	0.00059422	0.00029381	-0.00071064	0.00005068	0.00111940	0.00025814	0.00041098	0.00078008	0.00060557	0.00038453	-0.00000293	0.00057438	-0.00017403	0.00142813	-0.00018252	-0.00041546	0.00122474	-0.00000505	-0.00041734	-0.00085208	-0.00078430	-0.00013797	0.00058647	0.00095457	0.00019517	-0.00060450	0.00004154	0.00046887	-0.00044621	-0.00115586	0.00013263	0.00064619	-0.00013131	0.00022322	0.00000524	-0.00025202	-0.00038343	0.00075759	-0.00100476	-0.00042001	0.00071409	0.00004304	0.00007803	0.00050977	0.00137374	0.00014283	-0.00077276	-0.00002835	0.00041215	0.00086236	-0.00042629	-0.00011880	-0.00063008	-0.00031213	-0.00071181	0.00083759	0.00081565	0.00074537	-0.00027281	-0.00030883	0.00046154	0.00053078	-0.00023575	0.00132694	0.00063288	0.00023320	-0.00047628	0.00004853	0.00095168	0.00047391	0.00040307	0.00068674	0.00013567	0.00099614	-0.00017700	0.00026023	-0.00027121	0.00002546	0.00029466	0.00022545	-0.00042221	0.00075436	-0.00035893	0.00102072	-0.00011651	-0.00000740	0.00066462	0.00067316	-0.00046526	0.00094966	0.00016886	0.00003931	-0.00038245	0.00069276	-0.00060018	0.00064909	0.00036081	0.00059037	0.00011644	-0.00000904	0.00066379	-0.00007029	0.00031640	0.00041389	-0.00007850	0.00039217	-0.00065804	0.00031304	0.00050228	0.00047549	-0.00001578	0.00082152	-0.00030245	-0.00036961	0.00058744	0.00053676	-0.00071118	0.00077384	-0.00021050	0.00088763	0.00031398	0.00062143	-0.00034535	-0.00008963	-0.00034659	0.00099636	0.00079458	-0.00039385	-0.00034154	0.00102044	0.00026693	-0.00015022	0.00030732	0.00021696	0.00006402	-0.00088969	0.00001749	0.00139423	0.00040940	0.00020117	0.00109165	0.00040977	0.00004898	0.00015515	0.00044942	0.00091984	-0.00025257	0.00050652	-0.00030794	-0.00071523	-0.00118768	0.00172667	0.00124621	-0.00054478	0.00001238	0.00083549	0.00056278	0.00073006	0.00051688	0.00033913	-0.00138726	0.00198994	-0.00242294	0.00002396	-0.00003728	0.00107496	0.00145299	0.00150581	-0.00052073	-0.00144719	0.00129452	0.00118336	0.00053073	0.00081396	0.00012561	0.00013018	-0.00016019	0.00079046	0.00155363	0.00039170	-0.00077416	0.00210286	-0.00023336	0.00003526	-0.00006506	0.00116409	-0.00052059	-0.00122461	0.00147182	0.00304065	-0.00072427	0.00129812	0.00185670	0.00149013	-0.00088592	0.00156466	-0.00027868	-0.00161486	-0.00147062	0.00239392	0.00129257	0.00074214	-0.00025999	0.00186855	0.00147065	-0.00081584	-0.00014500	0.00338080	-0.00035584	-0.00231560	0.00060372	0.00206981	0.00208834	-0.00053830	0.00093311	0.00124326	0.00064495	-0.00081495	-0.00010187	0.00022108	0.00007855	-0.00074603	-0.00169400	0.00209743	0.00066431	0.00147064	0.00169884	-0.00090162	0.00042823	0.00066012	-0.00164048	0.00068849	0.00125223	0.00000857	0.00045304	-0.00111571	0.00046023	0.00107203	0.00045633	0.00060045	-0.00142118	0.00020212	0.00079298	0.00007714	0.00068148	0.00171813	0.00040956	0.00081504	0.00127380	0.00029965	-0.00062870	0.00144147	0.00157875	0.00057631	0.00067240	0.00048884	0.00031248	0.00071647	0.00085410	0.00040999	-0.00027220	-0.00031178	0.00049349	0.00042123	0.00026480	0.00081516	0.00191253	0.00089970	-0.00041354	-0.00084341	-0.00011093	0.00014349	-0.00030890	0.00055252	0.00058773	0.00061492	-0.00033414	0.00033907	0.00090450	0.00072278	-0.00015474	0.00027762	0.00027917	0.00085432	-0.00011110	0.00010686	0.00056307	-0.00015432	0.00031798	0.00030496	0.00023126	-0.00000227	-0.00013584	0.00054638	-0.00075687	0.00012959	0.00053676	0.00021042	-0.00086302	0.00012261	0.00086659	0.00025815	0.00057443	0.00080460	-0.00010814	0.00028575	0.00096304	0.00073274	-0.00020142	-0.00005384	0.00029486	-0.00008592	-0.00047991	0.00036227	0.00039619	0.00052124	0.00038156	0.00045335	0.00008710	-0.00028222	-0.00003882	-0.00010693	0.00017918	0.00027871	0.00043873	0.00003926	0.00008586	-0.00035554	0.00028875	0.00036416	-0.00003709	0.00019386	0.00013489	0.00000649	0.00036788	0.00028707	0.00004001	0.00028517	-0.47732159
-7.9997	0.20450689	0.34262746	0.85386986	0.39893738	-1.57098806	1.29440653	-0.30094597	-0.00175587	0.19781754	0.21491452	0.00687824	0.44856793	0.20901789	0.13253701	-21.47483647	-1.57751584	0.41637842	-1.48320961	0.89144646	-21.47483647	0.18584558	-21.47483647	-21.47483647	-21.47483647	-21.47483647	-0.98463190	-21.47483647	0.85778421	-21.47483647	-21.47483647	0.37174900	-0.20877177	-0.66473576	0.71316271	0.09608907	0.03072727	0.32175335	0.14301618	0.10778259	-0.00323908	0.00748605	0.08566271	-0.00270108	-0.03521757	-0.00066887	-0.00057886	-0.02565560	0.00140740	0.01016741	-0.01175971	-0.01702444	-0.01013241	0.00407332	-0.00151702	-0.00399964	0.00277679	0.00036121	-0.00180676	-0.00237713	0.00471138	-0.00330309	0.00166368	0.00008843	-0.00200620	0.00016833	-0.00137937	-0.00020091	-0.00082966	-0.00109802	-0.00100720	0.00123650	-0.00279397	0.00020439	0.00145556	0.00010026	0.00028977	-0.00206629	0.00248388	0.00319845	0.00222041	-0.00078641	-0.00392222	0.00275818	-0.00026679	-0.00691781	0.00222582	-0.00050698	0.00414051	0.00078822	0.01178704	-0.00064955	-0.00401224	-0.00341918	-0.00081173	-0.00407305	-0.00280249	0.00238066	-0.00336409	-0.00322101	-0.00300551	0.00289105	0.00346135	0.00290111	0.00870445	0.01635216	0.02694505	0.04461067	0.05328466	0.05133349	0.06349337	0.06004095	0.07655597	0.08766322	0.08715153	0.06694080	0.03621964	0.01846785	0.03717533	0.05519165	0.07547297	0.09588689	0.09378631	0.08275726	0.05931538	0.02623617	0.00658886	-0.00579983	-0.00537240	-0.00078928	0.00066807	-0.00011907	0.00189536	0.00229748	0.00229974	-0.00040779	-0.00198496	0.00186267	0.00118238	0.00031592	-0.00113531	0.00172415	-0.00020309	-0.00051683	-0.00133707	0.00050920	0.00022384	0.00029278	-0.00005628	0.00061747	-0.00038006	-0.00038856	0.00008151	0.00011154	-0.00099072	0.00083690	0.00084521	-0.00044336	-0.00072601	0.00058622	0.00062654	0.00013710	0.00011339	-0.00014185	-0.00032814	-0.00076833	0.00065189	0.00127345	0.00038545	-0.00200857	-0.00137481	0.00159560	-0.00148186	0.00062160	-0.00030606	0.00042704	-0.00006121	0.00059641	-0.00000157	-0.00017741	-0.00169587	-0.00057150	0.00069078	0.00077917	-0.00032845	-0.00021343	-0.00024180	0.00030520	-0.00145798	0.00111465	0.00032169	-0.00063878	-0.00008720	-0.00063894	-0.00129512	-0.00092070	-0.00029576	0.00143001	-0.00072512	-0.00036563	-0.00065218	-0.00046563	0.00029807	-0.00103067	0.00014821	-0.00023963	-0.00050243	-0.00031042	0.00014222	-0.00040565	-0.00103180	-0.00026906	-0.00084562	-0.00198919	-0.00012110	0.00103461	0.00062176	0.00041484	0.00057222	0.00021474	-0.00160880	-0.00078474	-0.00010249	0.00101884	-0.00019325	-0.00068891	-0.00015404	-0.00014756	-0.00022474	-0.00044668	-0.00015401	0.00034586	-0.00082096	-0.00081907	-0.00041831	-0.00084384	-0.00053568	0.00125408	-0.00092852	-0.00070357	-0.00075212	0.00057406	-0.00033703	-0.00007459	-0.00034567	-0.00021235	-0.00090820	0.00029167	-0.00049306	0.00016442	-0.00040978	-0.00022684	0.00005047	-0.00027356	-0.00024478	0.00018460	-0.00006415	0.00005048	-0.00055912	0.00013878	0.00009856	-0.00021717	-0.00048112	0.00071089	-0.00001653	-0.00030342	-0.00080145	-0.00002510	-0.00046245	-0.00041837	0.00014374	0.00004354	-0.00030305	-0.00079090	-0.00011687	0.00006940	0.00016583	0.00032568	0.00005922	-0.00051241	-0.00066085	0.00012322	-0.00007932	0.00010936	-0.00079483	-0.00002301	-0.00067306	-0.00069898	-0.00036544	0.00013031	-0.00035375	0.00023697	-0.00007161	-0.00033472	-0.00049406	-0.00016251	0.00027668	0.00033465	-0.00063377	-0.00043095	-0.00009447	-0.00132202	-0.00062969	0.00024295	-0.00008412	-0.00028490	-0.00008270	-0.00014849	-0.00048750	-0.00112523	0.00008866	0.00049964	-0.00107241	0.00032222	-0.00015029	0.00023866	-0.00000347	-0.00051829	-0.00024948	0.00075393	-0.00204006	-0.00033206	-0.00010398	-0.00028483	-0.00173459	0.00064853	0.00048699	-0.00073165	0.00001188	0.00032400	-0.00037478	-0.00053286	-0.00156249	0.00061954	0.00008766	-0.00065143	-0.00236331	-0.00266121	-0.00052282	0.00003860	0.00129334	-0.00046486	-0.00109285	-0.00126671	0.00038470	0.00021906	-0.00331180	-0.00091645	-0.00122767	-0.00258017	-0.00247488	0.00040844	0.00100413	-0.00028636	-0.00308379	-0.00060868	-0.00124767	0.00129519	-0.00138042	-0.00063556	-0.00046942	-0.00238349	0.00010914	0.00129532	0.00018701	-0.00170743	0.00225560	0.00048393	-0.00197290	-0.00058947	-0.00158777	-0.00132526	-0.00218007	0.00033026	0.00031140	-0.00177636	-0.00248509	-0.00120284	0.00083857	0.00066285	-0.00368310	-0.00002985	-0.00124314	-0.00111631	-0.00123071	0.00138705	0.00085918	-0.00121080	0.00135723	0.00075221	-0.00242890	0.00049121	-0.00030863	0.00055432	-0.00446869	-0.00097140	-0.00205862	0.00018790	-0.00038162	0.00002343	0.00029778	-0.00160868	0.00027865	-0.00022102	-0.00246678	-0.00081196	0.00008928	-0.00048765	-0.00140822	-0.00157137	-0.00194453	-0.00060968	0.00093705	-0.00104808	-0.00001693	-0.00083216	-0.00234062	0.00035617	-0.00166955	-0.00133396	-0.00065289	-0.00196596	-0.00191926	-0.00201686	-0.00120291	0.00036594	0.00128871	0.00011094	0.00147442	-0.00034718	-0.00066237	0.00048168	0.00029935	-0.00111614	-0.00144979	-0.00024595	-0.00009716	-0.00006883	-0.00090053	-0.00057854	0.00030040	0.00036971	-0.00049281	-0.00031125	0.00099653	-0.00066271	-0.00109098	-0.00013830	0.00005235	0.00002271	-0.00089012	-0.00014261	0.00005438	0.00054904	-0.00093811	0.00025320	-0.00165884	0.00009479	-0.00041524	-0.00046243	0.00029085	0.00034116	-0.00034561	-0.00030577	-0.00024924	-0.00099642	-0.00023755	-0.00012239	-0.00111848	0.00039349	-0.00115263	0.00019358	-0.00031747	0.00004111	0.00018603	0.00020078	-0.00003043	-0.00025272	-0.00033976	-0.00040354	0.00004467	0.00027950	-0.00072099	-0.00064447	-0.00005652	-0.00000336	-0.00062855	-0.00027819	-0.00017096	-0.00003132	-0.00036029	0.00044040	0.00004031	-0.00004910	0.00018044	-0.00052729	-0.00011469	-0.00042658	-0.00023138	-0.00014395	-0.00027649	-0.00034136	-0.00023586	-0.00034913	-0.00030862	0.00004001	-0.00032932	-0.00003041	-0.00037854	0.00009853	-0.00020874	0.00003564	0.00175769
-6.9997	-21.47483647	-0.55148190	0.28067263	0.29026324	-0.53426176	0.62133819	-0.28330532	-0.28071311	1.02719423	0.53300445	0.48462760	-21.47483647	-0.37154193	0.09671788	-0.27905413	-0.19133213	-0.32255976	-21.47483647	0.79799397	2.33981133	0.34423122	-0.10961953	0.03317368	0.47255012	0.23469259	-21.47483647	-0.11846229	-21.47483647	0.05034797	-21.47483647	-21.47483647	-21.47483647	-0.07567628	-0.12891123	0.34323552	0.35441703	-0.32832852	0.00100796	0.10383218	0.04292011	-0.07110769	0.03296535	0.03372580	0.04666010	-0.01019720	-0.00531537	-0.01842999	-0.01672291	0.00593616	-0.00389907	-0.00703137	-0.00645202	0.00335265	0.00712938	-0.00897648	0.00322863	0.00342997	-0.00327429	0.00009906	-0.00066700	-0.00411735	0.00217647	-0.00030177	0.00000501	-0.00049008	-0.00124296	0.00255676	-0.00100620	0.00040873	-0.00313841	0.00144558	0.00020066	0.00439124	-0.00114954	-0.00065567	-0.00019791	-0.00012450	-0.00031442	0.00330147	-0.00194466	0.00353182	-0.00398385	0.00411817	0.01130273	-0.00993709	0.00425245	0.00431676	0.00342189	-0.00550500	0.00931655	-0.00172765	-0.00193497	-0.00674844	0.00158988	0.00415025	-0.00604324	0.00018183	-0.00229544	0.00286428	-0.00152969	0.00231579	0.00500146	0.00220167	0.00686926	0.01487172	0.02753463	0.04751641	0.06743808	0.05736097	0.06549477	0.05552201	0.06732886	0.08848117	0.09457562	0.06897862	0.03079968	0.01030864	0.02575390	0.04241303	0.07306397	0.11129383	0.11842660	0.09715769	0.07206318	0.03043657	-0.00136601	-0.00876004	-0.00479414	-0.00103292	-0.00047569	-0.00027828	-0.00021861	-0.00125841	0.00014918	0.00155096	0.00015461	0.00042358	0.00030659	0.00096099	-0.00194017	-0.00031362	-0.00126771	-0.00035806	-0.00002301	0.00127096	-0.00034933	0.00072703	-0.00067401	0.00110883	-0.00088916	-0.00075976	-0.00062247	0.00000472	0.00030979	-0.00031717	0.00006728	0.00073478	0.00035757	-0.00034445	-0.00026507	-0.00051824	-0.00067172	0.00067199	-0.00111435	-0.00117671	-0.00153956	0.00127327	-0.00036065	-0.00093623	-0.00146658	0.00028022	0.00053606	-0.00035306	0.00047754	0.00016984	-0.00021155	0.00011491	0.00154383	0.00014540	-0.00026346	-0.00101433	0.00042993	0.00027760	0.00000527	-0.00064025	-0.00059283	0.00052888	-0.00061780	-0.00083541	-0.00022159	-0.00006669	0.00046365	-0.00097496	0.00095794	-0.00116164	-0.00065455	0.00093028	0.00085588	-0.00060019	-0.00060625	-0.00014995	-0.00021025	-0.00174544	0.00065811	0.00092954	-0.00113839	0.00001461	0.00021431	-0.00003239	-0.00059717	-0.00036096	-0.00046570	-0.00045934	0.00015190	0.00003231	-0.00012833	-0.00002644	0.00066318	-0.00007269	0.00078949	0.00057583	0.00086041	0.00040044	-0.00004964	0.00004687	-0.00033773	-0.00030136	-0.00030679	-0.00042006	-0.00023783	0.00036306	-0.00084005	-0.00068978	0.00021838	-0.00010676	0.00020438	0.00099750	0.00030040	0.00038315	0.00108783	0.00049017	0.00037664	0.00019206	-0.00088677	0.00081530	-0.00011100	0.00019925	-0.00107922	0.00017648	-0.00000601	-0.00012066	0.00038299	-0.00010410	-0.00050006	0.00042328	0.00086748	0.00064334	-0.00045173	0.00007381	0.00032856	0.00046197	-0.00097032	0.00007446	0.00129564	-0.00017509	-0.00018700	0.00020948	-0.00024610	0.00022510	0.00024903	0.00033691	0.00008296	-0.00025701	-0.00015084	0.00038700	-0.00007363	0.00035229	0.00035075	-0.00008686	-0.00088299	0.00051373	-0.00036290	0.00092412	0.00025901	0.00068303	-0.00053152	-0.00064942	-0.00013872	-0.00007454	0.00022678	0.00044130	0.00077188	0.00074590	0.00038823	-0.00010464	0.00003803	0.00055721	-0.00010601	0.00007825	-0.00014115	0.00002011	-0.00101383	0.00080063	0.00064271	0.00071557	0.00034173	-0.00028119	-0.00036894	-0.00018234	-0.00117700	0.00026521	0.00024626	0.00049955	0.00027797	0.00121931	0.00032413	0.00003703	0.00028657	0.00016167	0.00008846	-0.00010767	0.00045751	-0.00070439	0.00007290	0.00098038	0.00083318	-0.00094979	-0.00044277	0.00037145	0.00106161	0.00185348	0.00095334	0.00111109	-0.00028242	0.00059037	-0.00228513	-0.00055965	-0.00102724	0.00036049	-0.00020258	0.00139973	-0.00111951	-0.00154673	0.00002501	0.00207011	-0.00032680	0.00043372	0.00098741	0.00167048	-0.00079201	-0.00044838	0.00036844	-0.00040093	-0.00201688	0.00017873	-0.00123480	0.00015974	-0.00188434	-0.00024129	0.00085669	-0.00079814	0.00101550	0.00276769	-0.00110345	0.00120609	-0.00033846	0.00074832	0.00060990	-0.00004072	-0.00205100	-0.00111156	-0.00178673	0.00183778	0.00164889	-0.00042088	-0.00110857	0.00102561	0.00187279	-0.00143099	0.00048445	0.00188240	0.00114794	-0.00067974	-0.00019327	0.00239982	0.00099119	0.00018318	0.00347701	0.00165143	-0.00040650	0.00093475	-0.00027653	0.00079778	-0.00015430	-0.00143244	0.00162006	0.00225960	0.00161920	-0.00003009	-0.00023077	0.00157072	-0.00136807	0.00015566	-0.00037763	0.00044376	-0.00107602	0.00074078	-0.00019249	-0.00013736	-0.00095577	0.00095676	-0.00047347	0.00176624	0.00064228	0.00032089	-0.00115828	-0.00021184	-0.00095539	-0.00079761	0.00026041	-0.00146467	-0.00121836	0.00198936	0.00047938	0.00143637	0.00044713	-0.00073191	-0.00043092	0.00072446	-0.00012309	0.00007908	0.00101878	0.00080605	-0.00083988	0.00070498	-0.00007796	0.00041478	-0.00017111	0.00000840	0.00134246	0.00130752	-0.00037518	0.00033850	0.00005722	0.00076380	-0.00009103	0.00015629	0.00018984	0.00096123	0.00012192	0.00074226	0.00002569	0.00055116	-0.00036968	-0.00008502	-0.00056272	0.00029893	0.00007648	-0.00072579	0.00110610	0.00035600	0.00063211	0.00061735	0.00030114	0.00040351	0.00115876	0.00017979	-0.00001284	0.00063097	0.00018541	0.00080786	0.00012819	0.00133295	0.00140946	0.00055088	0.00070691	0.00044157	0.00032184	0.00034744	0.00051875	0.00066313	0.00010709	0.00017599	-0.00005442	0.00104986	0.00041333	0.00041413	0.00039660	0.00031372	0.00033786	0.00015773	0.00051818	0.00026694	0.00034812	0.00014410	0.00050114	0.00022706	0.00023255	0.00034070	0.00008524	0.00011350	-0.00005045	0.00015953	0.00006574	0.00018284	0.00023608	0.00034501	0.00038759	0.00038720	0.00040531	0.00001155	-0.49205264
-5.9997	-0.72476482	-0.88735254	0.54325980	-0.27026245	0.50201058	2.34116673	-21.47483647	2.77688456	0.61279225	1.10910976	0.53716052	-0.64896044	0.45917165	0.70672423	0.43257487	-0.16055434	0.47548035	-0.32914396	-21.47483647	-21.47483647	-21.47483647	-21.47483647	-21.47483647	-21.47483647	1.18023682	-21.47483647	-21.47483647	-0.56445060	-0.71305847	-1.50006038	-21.47483647	-21.47483647	-0.82447415	-1.09137752	0.35086378	0.67896928	0.00442993	-0.00084532	-0.03862330	0.09174775	-0.06180244	-0.00360931	0.02956860	-0.02458643	-0.01507402	-0.04078960	0.04695791	-0.00446473	-0.02223291	-0.00400230	0.01283899	-0.00894234	-0.00568812	0.00078157	0.00519327	-0.00414397	-0.00301841	0.00021529	0.00292301	-0.00478792	-0.00102068	0.00475877	-0.00271468	-0.00290235	0.00098183	0.00326498	-0.00276693	-0.00274583	0.00160438	-0.00037168	-0.00370719	0.00008985	0.00525485	-0.00029664	-0.00370731	0.00090018	0.00001163	-0.00450369	-0.00179549	0.00253606	-0.00048485	-0.01015981	-0.00089129	0.01217378	-0.00003373	-0.01013514	0.00031895	0.00415297	-0.00687046	-0.00470500	0.00278473	0.00977044	-0.00667323	-0.00101224	0.00935264	0.00702909	-0.01152721	-0.00231206	0.00185794	-0.00263257	-0.00011878	0.00903036	0.00515483	-0.00207044	0.01182033	0.03504236	0.06284063	0.06227342	0.05733247	0.06666639	0.04866352	0.05982715	0.08158935	0.10275577	0.07927700	0.05954415	0.05255800	0.06148653	0.07264817	0.09715429	0.12491984	0.12298460	0.09819086	0.07405355	0.03519437	0.00030041	-0.00564360	-0.00221006	0.00059308	-0.00403193	-0.00005824	0.00155148	-0.00061360	-0.00188883	-0.00045856	0.00100829	-0.00124642	-0.00176066	0.00223261	0.00015245	-0.00079627	-0.00141449	0.00190583	-0.00016473	-0.00139928	-0.00045881	0.00061974	-0.00073014	0.00058249	0.00097749	0.00002257	-0.00202673	-0.00032853	0.00193701	0.00024098	-0.00228643	0.00121260	0.00053237	-0.00054631	-0.00135323	0.00034080	0.00111975	-0.00040529	-0.00062272	-0.00001091	-0.00141993	-0.00039630	0.00041804	0.00119042	-0.00027402	-0.00050817	0.00047177	0.00054133	-0.00149100	-0.00111143	0.00099431	0.00134080	-0.00073523	0.00015733	0.00034437	-0.00049321	-0.00031187	0.00071731	0.00020004	-0.00108310	-0.00027460	0.00081651	0.00036003	-0.00085609	-0.00094786	0.00083359	-0.00093451	-0.00130654	0.00056127	-0.00004968	-0.00084377	0.00002095	0.00033027	0.00030396	-0.00108897	0.00024967	0.00055096	-0.00105603	-0.00065386	0.00144099	0.00057299	0.00029960	-0.00049894	0.00061661	0.00024580	-0.00079656	-0.00062074	0.00023351	0.00070224	-0.00039723	-0.00034746	0.00197192	-0.00041535	-0.00043026	0.00069690	-0.00029985	-0.00029399	0.00007175	0.00045733	-0.00041574	-0.00071709	0.00031558	0.00049764	-0.00076681	-0.00057673	0.00067003	0.00037341	-0.00138731	-0.00041192	0.00086680	-0.00042419	0.00042881	0.00043981	0.00086315	-0.00002223	-0.00002749	0.00030466	0.00025036	-0.00087376	-0.00007251	0.00060981	0.00101105	-0.00092680	0.00032502	0.00028746	-0.00003388	-0.00054350	-0.00005417	0.00053216	0.00032949	-0.00052845	0.00089245	0.00014784	-0.00062664	0.00066188	0.00105505	-0.00072396	0.00038469	0.00037677	0.00047521	-0.00057215	0.00028077	-0.00042082	0.00011946	0.00061204	-0.00000752	0.00041439	0.00026243	-0.00099203	0.00038620	0.00041897	-0.00003323	-0.00076262	0.00057732	0.00013531	0.00019909	-0.00068268	0.00088574	0.00017707	0.00030122	0.00018952	0.00048696	-0.00005546	0.00037499	0.00044614	0.00039165	-0.00016496	0.00033078	0.00046453	0.00025985	-0.00073909	0.00045349	0.00062287	0.00020372	-0.00022593	0.00010156	0.00067353	0.00010423	-0.00025417	0.00044263	0.00053081	-0.00060007	0.00017251	0.00042827	0.00021993	0.00092854	0.00017085	0.00005979	-0.00054603	0.00010382	-0.00000831	0.00072859	-0.00063026	0.00217217	0.00017409	0.00028200	-0.00101336	0.00040846	0.00003434	0.00123964	-0.00011904	0.00037250	0.00094907	0.00016370	0.00088098	0.00256508	0.00102248	0.00018195	0.00024114	0.00155919	-0.00043581	0.00070643	0.00052776	0.00081730	0.00042505	0.00206700	0.00124723	-0.00050448	-0.00065594	0.00231801	0.00088189	0.00007060	-0.00064584	0.00274679	-0.00070489	-0.00060390	-0.00036454	0.00126096	0.00060555	-0.00031985	0.00004954	0.00453318	-0.00046411	-0.00113436	0.00238099	-0.00052450	0.00138311	0.00201024	0.00256209	0.00068264	0.00009605	0.00245221	0.00126821	0.00041544	-0.00096469	0.00060891	0.00045305	0.00269352	0.00078586	0.00129011	-0.00203974	0.00091207	0.00068220	0.00237605	0.00063134	0.00161448	0.00409899	0.00285525	-0.00037616	0.00151913	0.00400802	0.00232260	0.00256021	0.00053131	0.00371404	0.00093919	0.00083191	0.00085347	0.00079828	-0.00064969	-0.00097305	0.00461034	0.00051956	-0.00238228	0.00233544	0.00278502	0.00079379	-0.00081047	0.00089826	0.00132408	0.00029518	-0.00136572	0.00285424	0.00077320	0.00031441	0.00112067	0.00347712	0.00176899	-0.00055368	0.00032076	0.00037236	-0.00058313	-0.00004634	0.00040519	0.00265578	-0.00093751	-0.00050712	0.00218759	0.00137922	0.00094599	0.00047684	0.00124403	-0.00015983	-0.00042374	0.00138240	0.00068102	0.00012226	0.00114323	0.00216171	0.00091322	0.00069899	0.00171250	0.00068331	0.00036518	0.00060272	0.00224350	0.00140882	-0.00052432	-0.00027187	0.00210490	0.00054575	-0.00042262	0.00095966	0.00190689	0.00018161	0.00005687	0.00217666	0.00055298	-0.00011469	-0.00008382	0.00092952	0.00059493	0.00076277	0.00036938	0.00084833	0.00087941	0.00029712	0.00074386	0.00045205	0.00023775	0.00064632	0.00110754	0.00054352	0.00048496	-0.00010640	0.00094832	0.00080112	0.00006952	0.00124219	0.00132320	0.00090548	0.00082449	0.00094706	0.00022011	0.00051836	0.00038871	0.00008452	0.00035609	0.00004941	0.00098462	0.00060326	0.00015144	0.00003341	0.00107418	0.00066263	0.00036804	0.00061965	0.00051689	0.00081162	-0.00008816	-0.00002842	0.00029585	0.00018064	0.00020930	0.00110067	0.00011328	0.00047389	0.00016374	0.00053059	0.00061630	0.00024460	0.00044106	0.00120900	0.00037268	0.00049608	0.00066147	-0.39923957
-4.9997	-0.11005484	0.03585158	-0.58471447	-1.45206776	1.02803693	0.03142095	-0.17900502	0.08253208	0.62934363	-1.18341437	-21.47483647	0.00164677	0.06273668	-0.60166633	2.31670523	-0.61089225	1.77893162	-1.15803623	1.67793453	-0.26132420	-0.60574395	-21.47483647	-21.47483647	-0.86085868	1.36814964	-0.47159888	-21.47483647	-21.47483647	-21.47483647	-21.47483647	-0.61454600	-0.48682528	-0.85198208	-21.47483647	-0.13857442	-0.58011590	-0.00106105	-0.12426680	0.06007701	-0.03579832	-0.01383925	0.01966515	0.01171313	0.03498325	0.02523345	-0.00462688	-0.01449589	-0.00992587	0.02038422	0.00548950	-0.01070035	0.00118004	0.00172528	0.00080004	0.00085828	0.00381260	-0.00216782	0.00273154	-0.00056624	0.00460786	-0.00138699	0.00207096	0.00215420	0.00421405	0.00251325	-0.00319952	0.00141359	0.00073840	0.00076628	-0.00041685	0.00069237	-0.00223833	0.00252826	-0.00006163	-0.00210099	0.00020842	-0.00470625	-0.00025619	-0.00014248	-0.00487592	-0.00352348	-0.00115573	0.00121395	0.00414565	-0.00367212	-0.00416593	-0.00051230	-0.00198859	-0.00014578	0.01176126	-0.00762712	-0.00725980	0.00077674	0.00212056	0.00314400	0.00095631	-0.00304671	0.00170506	-0.00192190	-0.00055537	0.00608726	0.00782648	-0.00094254	0.00642445	0.01373526	0.03075149	0.05237778	0.07158167	0.06926827	0.07539391	0.06007756	0.06935867	0.07832288	0.09339402	0.08480209	0.07311044	0.06444932	0.07625585	0.08944164	0.09436358	0.10906520	0.11640388	0.09813935	0.06676729	0.02835620	0.00761245	-0.00127082	-0.00515231	-0.00102753	0.00193833	0.00087596	0.00024852	0.00012567	0.00350864	-0.00056009	-0.00123755	0.00202097	0.00237228	0.00127110	-0.00049430	0.00239021	0.00095402	-0.00023111	0.00013862	0.00072390	0.00001561	0.00011842	0.00006009	0.00154502	-0.00058171	-0.00076838	0.00132152	-0.00042455	0.00149366	0.00083051	0.00009957	0.00086762	-0.00082154	0.00054030	0.00060808	0.00062941	0.00088131	0.00024366	-0.00051285	-0.00050937	0.00017076	0.00157627	0.00013331	-0.00142526	-0.00001462	-0.00003609	-0.00085427	0.00015065	0.00062595	0.00043733	-0.00002406	0.00012400	0.00101449	-0.00037013	-0.00015389	-0.00095318	0.00040462	0.00113890	-0.00021207	0.00067429	-0.00010272	0.00048722	-0.00135629	-0.00034442	0.00020633	0.00124461	-0.00012115	0.00001789	-0.00029779	-0.00072933	0.00044557	0.00093672	-0.00015170	0.00032613	-0.00064419	0.00028819	-0.00127247	-0.00123795	0.00053225	0.00075477	-0.00020897	0.00006757	-0.00031746	-0.00034672	-0.00030437	0.00070305	-0.00065529	-0.00074346	0.00060998	0.00153053	0.00093694	0.00070626	0.00119855	0.00005033	-0.00026111	0.00024727	0.00081064	0.00159178	-0.00037894	0.00001887	-0.00087862	-0.00028370	0.00032206	0.00020424	0.00011424	0.00025504	0.00044302	-0.00001360	-0.00004704	-0.00025715	0.00044312	0.00103856	0.00051814	-0.00025312	-0.00017492	0.00100365	-0.00043903	0.00063078	-0.00113437	0.00120690	-0.00033092	0.00093490	-0.00090073	0.00044223	-0.00085967	0.00021881	0.00011997	0.00036847	0.00032093	0.00053771	-0.00033662	0.00027998	-0.00065147	0.00036121	0.00049683	0.00040809	-0.00067921	0.00051576	-0.00033589	0.00047198	0.00059952	0.00023421	0.00045772	0.00001462	-0.00010822	0.00083500	-0.00018014	0.00029752	0.00032162	0.00014374	0.00052102	0.00060542	-0.00010102	-0.00018175	-0.00008305	0.00037059	-0.00033694	0.00030314	-0.00043500	0.00059564	-0.00004989	-0.00073691	0.00030761	-0.00038699	-0.00041232	0.00055383	0.00017817	0.00031869	-0.00014289	0.00008526	0.00020636	0.00006184	-0.00004540	0.00037880	0.00004906	-0.00020866	0.00007668	0.00054851	0.00016706	0.00021785	0.00050799	-0.00013074	-0.00084495	-0.00021530	0.00020872	0.00105775	-0.00048448	0.00003704	0.00113696	0.00023115	0.00016561	0.00040213	0.00062977	0.00002195	-0.00006687	0.00108859	0.00078688	-0.00064299	-0.00097165	0.00158163	0.00049940	-0.00057071	-0.00085996	0.00079937	0.00077695	0.00134202	0.00037515	0.00106330	0.00023684	0.00134088	-0.00076722	0.00085379	-0.00079407	-0.00043506	0.00205648	0.00092618	-0.00113811	-0.00068698	0.00137177	0.00099608	0.00052280	0.00040658	0.00044138	-0.00010679	-0.00039790	0.00069696	0.00023690	-0.00003500	-0.00127363	0.00156266	0.00195144	0.00080732	0.00068031	0.00134799	0.00122688	-0.00120557	-0.00020341	0.00022296	0.00021391	0.00017779	0.00440726	0.00020158	-0.00064537	-0.00009781	-0.00099779	0.00173108	0.00039110	0.00277978	0.00189517	-0.00088524	0.00045551	0.00128743	-0.00039393	-0.00066142	0.00174348	0.00310418	-0.00102762	-0.00090289	-0.00061426	0.00351209	0.00184867	0.00103499	0.00325954	0.00066436	0.00079164	-0.00005248	-0.00020514	-0.00006978	-0.00059632	0.00074393	-0.00101621	0.00281099	0.00126016	0.00258261	-0.00032217	0.00052237	0.00096227	0.00016049	-0.00085203	-0.00090963	-0.00074656	-0.00135273	0.00026106	0.00016065	-0.00020065	0.00057343	0.00114179	0.00213601	0.00162469	0.00065831	-0.00040634	0.00029299	-0.00053000	0.00123803	0.00027900	-0.00177733	-0.00085031	0.00043280	0.00038834	0.00040524	0.00042804	-0.00081489	0.00113985	-0.00049077	0.00105007	-0.00026915	0.00045632	0.00023621	0.00034611	0.00010164	0.00017450	0.00102275	0.00027001	0.00087223	0.00110992	-0.00019593	0.00011759	-0.00049633	-0.00114245	0.00008137	-0.00141961	0.00058121	-0.00059935	0.00091263	-0.00045335	0.00044895	0.00044524	-0.00000452	-0.00041103	-0.00042488	-0.00088003	0.00040570	0.00035964	-0.00017396	0.00064506	0.00056418	0.00033430	0.00035298	-0.00008526	0.00025643	0.00075923	0.00064532	-0.00035166	0.00073513	0.00040193	-0.00004164	0.00058648	0.00067698	0.00129708	0.00016538	0.00033361	0.00046827	0.00047096	-0.00010756	0.00029927	-0.00003115	-0.00047107	-0.00049991	-0.00016159	0.00025858	0.00007170	0.00028350	0.00022102	0.00036444	-0.00031252	0.00069664	0.00007007	0.00001251	0.00007252	0.00039769	0.00043369	0.00005110	0.00005687	0.00018075	0.00010270	0.00015822	0.00021124	0.00003735	-0.00054758	0.00019906	-0.00000460	0.00013702	0.00035681	0.00020412	0.00010444	0.00008851	-0.23316783
-3.9997	-0.45773058	0.42800895	-0.01292436	0.10025633	0.26878887	-0.28025798	-21.47483647	-21.47483647	-1.55430916	0.06875046	1.57716811	-0.88469189	0.11458225	0.48543182	0.49099329	0.23444322	-0.71099898	0.77912293	-0.18838865	-21.47483647	-21.47483647	0.03440038	-21.47483647	-21.47483647	0.28451526	-21.47483647	-21.47483647	-21.47483647	1.05396867	-21.47483647	-21.47483647	-21.47483647	-0.79294169	-0.67304724	-0.41193951	0.04033971	0.02840727	-0.17140897	0.03365458	0.05856274	0.00034575	-0.00126032	-0.07400276	0.00300706	0.02675151	-0.02645624	-0.00605750	-0.01319129	0.01979041	-0.00136515	-0.00088636	-0.00611214	-0.00107916	0.00406611	-0.00255693	0.00146671	0.00112473	-0.00372058	0.00609709	0.00189083	-0.00557220	0.00022843	0.00181240	-0.00351557	0.00303988	-0.00017585	-0.00142014	0.00124853	0.00183269	-0.00069944	-0.00078332	0.00183190	0.00262373	0.00142959	-0.00162638	0.00301644	0.00107112	0.00011676	0.00174655	-0.00413389	-0.00074617	-0.00097365	0.00278862	0.01220610	0.00171523	-0.00508812	0.01098096	0.00220794	-0.00647193	0.00616764	0.00485725	0.00483392	-0.00612475	0.00081916	-0.00085587	0.00455297	-0.00249539	0.00236453	0.00042463	0.00050345	0.00853653	0.00620801	0.00471155	0.00952789	0.01338341	0.02786810	0.04249393	0.05160263	0.04530301	0.05434396	0.05299353	0.07075070	0.08333779	0.08656428	0.07558425	0.06259459	0.06135397	0.07808596	0.09266169	0.10405935	0.12293361	0.12450454	0.09908747	0.07887262	0.04647456	0.01901410	0.00185530	-0.00002062	0.00215859	0.00007858	0.00088534	0.00306589	0.00106553	0.00066141	-0.00074335	0.00128176	0.00245199	0.00113379	0.00054134	0.00093786	0.00116426	-0.00096682	0.00006610	0.00092121	0.00055683	0.00169053	0.00047215	0.00091551	0.00049621	-0.00009436	0.00173704	0.00036743	0.00054190	0.00084547	0.00107503	0.00093116	0.00078360	-0.00043341	0.00062607	0.00057193	0.00114956	0.00016552	0.00193365	-0.00042163	0.00017920	-0.00012923	0.00004021	0.00102879	-0.00072136	-0.00030332	0.00068977	0.00006560	-0.00054848	0.00058196	0.00084895	-0.00005508	0.00139940	0.00066111	0.00168788	0.00000988	0.00052299	0.00076158	0.00129554	0.00040554	0.00050095	0.00039142	0.00109798	-0.00069660	0.00033491	-0.00036403	-0.00049752	-0.00041462	0.00018707	-0.00099991	0.00031918	-0.00010126	0.00004303	-0.00019542	-0.00026695	-0.00059738	0.00061807	-0.00020944	-0.00040234	0.00149238	0.00078707	0.00066379	0.00098140	0.00035552	-0.00017923	0.00034013	0.00034666	-0.00043651	-0.00026518	0.00077426	0.00048838	0.00012419	0.00094960	0.00110453	0.00077457	0.00058789	0.00065544	0.00056598	0.00016660	0.00027318	0.00060961	0.00016700	0.00050843	0.00034545	0.00039338	0.00009248	0.00071922	-0.00015855	-0.00021971	-0.00007032	0.00031763	0.00025814	0.00081557	0.00028138	0.00031660	0.00065774	0.00050918	0.00006873	0.00049547	-0.00016975	-0.00017610	0.00013268	0.00098705	-0.00035786	-0.00017789	0.00044304	0.00047654	0.00078519	-0.00008321	-0.00028318	0.00096170	0.00016573	0.00081231	0.00005305	0.00014927	0.00067241	0.00093092	-0.00006849	0.00062802	0.00100463	0.00089407	-0.00040816	0.00041259	-0.00068362	0.00031375	0.00062628	0.00103293	0.00037093	0.00035820	-0.00023916	0.00071649	0.00044729	-0.00032165	0.00056636	-0.00027382	0.00006864	0.00075931	0.00023282	0.00101039	0.00035583	0.00011004	0.00020153	-0.00022551	0.00077999	0.00039168	-0.00034804	0.00069372	0.00027866	0.00048166	-0.00076527	0.00073681	0.00022393	0.00029421	0.00039405	0.00106710	0.00089697	0.00036632	0.00098230	0.00090409	-0.00034220	0.00063626	0.00071751	0.00009933	0.00083263	0.00017481	0.00013646	0.00152019	-0.00029175	0.00056975	0.00097486	0.00020660	0.00043268	0.00025473	0.00125084	0.00123244	0.00106028	-0.00010170	0.00003179	0.00017830	-0.00120957	0.00128449	0.00044460	-0.00048811	-0.00029900	0.00070906	0.00106513	0.00034246	0.00133424	-0.00038809	-0.00010109	0.00309161	0.00030097	0.00129662	-0.00110138	0.00156103	0.00076379	0.00023673	0.00005392	-0.00028636	0.00093753	0.00075996	-0.00082301	0.00097720	0.00102833	-0.00052643	-0.00027599	0.00072787	-0.00024147	0.00008612	-0.00030192	0.00160659	0.00133376	0.00202622	0.00132918	0.00113289	0.00083318	-0.00095231	0.00101680	0.00258168	0.00033345	0.00103253	0.00165502	0.00111737	-0.00066481	0.00177488	-0.00088246	0.00033865	-0.00062728	0.00195851	0.00327547	-0.00002340	-0.00085737	-0.00022107	0.00118627	-0.00136724	0.00271182	0.00350869	0.00291299	0.00061594	0.00097905	0.00346986	0.00089039	0.00179780	0.00324183	0.00110205	0.00210356	0.00022404	-0.00088101	0.00167342	0.00017262	-0.00028873	0.00159637	0.00173073	0.00283640	0.00055178	0.00077518	-0.00108708	0.00136924	0.00144221	-0.00062469	0.00103693	-0.00001607	-0.00025707	0.00034672	0.00099740	-0.00067577	0.00021246	0.00014012	0.00075092	0.00230342	0.00110471	0.00006198	0.00181011	0.00038154	-0.00035627	0.00034206	0.00019271	0.00026148	0.00132000	0.00208803	0.00177443	0.00005018	0.00020719	0.00097473	0.00040941	0.00204988	0.00086262	0.00056012	0.00058655	0.00127592	0.00019905	0.00087932	0.00071913	0.00042729	-0.00047815	0.00124667	0.00085815	0.00042783	0.00088038	0.00002220	0.00100360	0.00091323	0.00081955	-0.00028800	0.00097519	-0.00016249	0.00124102	0.00160922	0.00049795	-0.00029064	-0.00002643	0.00005372	0.00094334	0.00012074	-0.00020514	0.00118758	0.00051362	0.00116235	0.00037360	0.00019838	0.00028291	0.00062765	0.00028900	0.00009136	0.00011401	0.00202408	0.00035824	0.00030835	0.00091199	0.00159163	0.00104790	0.00049604	0.00087779	0.00108175	0.00051898	0.00065719	0.00027726	0.00039869	0.00038295	-0.00023177	0.00036208	0.00041274	0.00034439	0.00006304	0.00051324	0.00000137	0.00030678	0.00030185	-0.00008260	0.00067138	0.00018168	-0.00008927	0.00034753	0.00039928	-0.00007851	0.00018110	0.00002381	0.00024729	-0.00004754	0.00037390	0.00050058	-0.00013729	0.00017771	0.00048739	0.00047556	0.00029578	0.00021087	0.10709391
-2.9997	-0.04325889	-0.55082719	-0.01084235	-0.10011666	-0.23993456	-1.35061061	-0.60714591	1.21093404	-21.47483647	0.67984645	-0.51384669	-21.47483647	0.77394885	-0.01253799	0.01798134	-0.03401352	-1.10260737	-1.35853279	-0.08147320	-21.47483647	-1.09828401	-21.47483647	-21.47483647	-21.47483647	-1.48868001	-0.15685430	0.24908225	-0.31721616	-0.36311693	-21.47483647	0.74562037	-21.47483647	0.15675814	0.73411264	0.51836610	-0.19151591	0.05060944	-0.00362899	0.00456083	-0.04087980	-0.03763616	0.00822658	0.02157624	0.01147986	-0.00606725	-0.02492394	-0.01347125	-0.01907367	-0.01853265	-0.00958040	-0.01793457	-0.01493398	0.00202037	-0.00182536	-0.00034310	0.00724940	-0.00059910	0.00023440	-0.00023614	0.00240145	-0.00568906	0.00557914	0.00222409	-0.00194153	-0.00018312	-0.00002690	0.00226614	-0.00246231	-0.00258690	-0.00067781	-0.00230701	0.00047379	0.00290880	-0.00033589	-0.00374042	0.00000471	-0.00109390	-0.00392018	-0.00083232	-0.00009995	0.00080555	-0.00490744	0.00173583	0.00755970	-0.00100077	-0.00620248	0.00313816	0.00583396	-0.00570894	0.00612694	0.00240992	0.01067737	-0.00297435	-0.00037357	-0.00095029	0.00328455	-0.00506141	0.00040444	0.00136257	0.00171001	0.00064977	0.01292882	0.00459837	0.00626946	0.01763099	0.03706982	0.05681341	0.06889536	0.06806762	0.08549727	0.09064869	0.09792500	0.10480921	0.10069213	0.08271942	0.07279647	0.07792812	0.09907781	0.10638763	0.11443179	0.13965011	0.13312250	0.10401364	0.06912458	0.03732756	0.01731440	0.00270185	0.00093317	0.00191860	-0.00070535	-0.00051063	-0.00040336	0.00002618	-0.00034880	-0.00067613	-0.00217839	0.00129132	-0.00052500	0.00030266	-0.00169880	0.00161964	-0.00084843	0.00010805	0.00104800	0.00028025	0.00056057	-0.00003705	0.00038949	0.00138174	-0.00029663	-0.00025027	0.00065506	-0.00086666	0.00101258	0.00190101	-0.00019103	0.00031979	0.00058387	0.00007498	-0.00051825	-0.00031013	0.00083358	-0.00042650	-0.00067914	-0.00042215	0.00031534	0.00037365	-0.00007993	-0.00148247	0.00033145	0.00092230	-0.00058796	-0.00058796	-0.00041819	-0.00026286	0.00019704	-0.00003854	-0.00139261	-0.00037429	-0.00020834	-0.00091498	0.00000621	0.00026358	0.00016303	-0.00012239	-0.00108346	-0.00011000	-0.00101175	-0.00104537	0.00033392	-0.00057793	-0.00121678	-0.00023774	-0.00122587	-0.00137737	-0.00096313	0.00030369	0.00101724	0.00006371	-0.00052855	-0.00002803	-0.00048832	-0.00187711	-0.00055115	0.00097054	-0.00025612	0.00003303	-0.00035197	-0.00040792	-0.00067916	-0.00053789	-0.00125524	-0.00089293	0.00001940	0.00003500	-0.00080455	0.00035900	0.00045552	0.00014883	-0.00047002	-0.00029738	0.00090565	-0.00039932	-0.00043720	-0.00067864	-0.00001058	-0.00105414	0.00005831	-0.00002856	0.00019796	-0.00010773	-0.00057038	-0.00095612	0.00028272	-0.00038681	-0.00101647	0.00077392	0.00028017	-0.00097043	-0.00078734	-0.00021523	0.00053180	0.00034873	-0.00081371	0.00012419	-0.00055403	0.00020001	-0.00060405	-0.00020499	0.00066833	-0.00053504	-0.00003186	0.00007312	-0.00021171	0.00053898	-0.00026701	0.00037370	-0.00075004	-0.00087823	-0.00014277	-0.00036746	-0.00005744	0.00043433	-0.00048905	0.00075610	-0.00136316	0.00046136	-0.00007678	-0.00000571	0.00090369	-0.00025947	-0.00022203	-0.00018578	-0.00005277	0.00005045	-0.00018664	-0.00035532	-0.00055903	-0.00038281	-0.00023132	-0.00038646	-0.00077389	-0.00035848	-0.00055070	0.00024558	-0.00015989	-0.00092315	0.00014909	-0.00098025	-0.00047469	-0.00029086	-0.00061377	0.00030616	0.00019037	-0.00042116	-0.00107021	-0.00007523	-0.00022390	-0.00043120	-0.00034987	-0.00031273	-0.00037471	0.00004592	-0.00068849	0.00026328	0.00001177	0.00013562	-0.00079965	-0.00096161	-0.00041277	0.00053374	-0.00090289	-0.00031657	0.00010968	-0.00050892	-0.00017280	0.00012518	0.00121835	-0.00128564	-0.00036231	-0.00033820	0.00081111	-0.00038465	-0.00164031	0.00108200	0.00004700	-0.00099176	0.00048792	-0.00172343	-0.00132552	0.00066868	0.00129649	0.00079927	-0.00229118	0.00019489	-0.00246439	-0.00269823	-0.00054662	-0.00070797	-0.00125206	-0.00035372	-0.00173398	-0.00256375	-0.00037436	-0.00106168	-0.00080387	-0.00125093	-0.00189877	0.00001478	-0.00120244	-0.00088659	0.00011777	-0.00234317	-0.00302643	-0.00034173	-0.00155511	-0.00019202	0.00014359	-0.00211321	-0.00075705	-0.00255791	0.00112261	-0.00093619	-0.00096491	-0.00004694	-0.00009245	-0.00225247	0.00078884	-0.00176055	-0.00208415	-0.00049883	-0.00262341	-0.00057431	-0.00197922	-0.00171517	-0.00234696	-0.00107765	0.00300202	-0.00148368	-0.00138450	0.00119652	-0.00081195	-0.00203769	-0.00087808	-0.00136886	-0.00134795	-0.00212763	-0.00022013	-0.00013436	-0.00167535	-0.00180945	-0.00144919	-0.00099627	-0.00042931	-0.00186188	-0.00192708	-0.00033552	-0.00077951	-0.00072253	-0.00355497	0.00111556	-0.00124605	-0.00176868	-0.00032833	-0.00058592	-0.00171363	-0.00134092	-0.00132651	-0.00227907	-0.00223752	-0.00030732	-0.00026344	-0.00084587	-0.00091001	-0.00144515	-0.00185309	0.00061958	-0.00060581	-0.00156365	0.00045477	-0.00032007	-0.00019917	-0.00085055	0.00112933	0.00119278	0.00027314	-0.00125647	-0.00035087	-0.00166340	-0.00083363	-0.00022139	-0.00044994	-0.00095265	0.00067169	0.00119280	-0.00021501	-0.00026104	-0.00043057	0.00014153	0.00006028	0.00074568	0.00007728	-0.00065336	-0.00083406	0.00052640	0.00020585	-0.00058997	-0.00022088	0.00077756	-0.00112839	0.00018298	-0.00049642	0.00015721	-0.00093805	-0.00049031	-0.00046947	-0.00026881	-0.00043096	0.00004414	0.00017450	-0.00018882	-0.00026839	-0.00016654	-0.00093647	0.00012522	-0.00046752	0.00005811	0.00034469	0.00067559	-0.00121869	0.00065011	0.00047391	0.00005571	0.00020734	0.00055959	0.00038707	0.00004291	-0.00011411	0.00009062	0.00044835	-0.00010910	-0.00024197	-0.00030940	-0.00018902	-0.00000672	-0.00063462	0.00014527	-0.00009197	0.00007569	-0.00017451	-0.00001166	-0.00027039	-0.00021733	-0.00041886	-0.00025325	-0.00029565	-0.00029293	0.00026292	-0.00024268	-0.00001604	-0.00062443	-0.00027582	0.00005603	-0.00023344	0.00029637	-0.00026100	-0.00014035	0.00010761	0.00017401	-0.00013509	-0.00042669	-0.58601183
-2.8997	0.02136548	1.29618132	0.32557803	0.04775420	0.06337526	-21.47483647	-0.28284901	1.85129416	-0.06440223	0.94285722	0.18815388	-0.16232617	-0.68519155	-21.47483647	-0.65467829	-21.47483647	0.12229339	0.10342464	0.49216845	1.06055367	-21.47483647	-21.47483647	-21.47483647	1.36573970	-1.17643011	-21.47483647	-1.26856327	-21.47483647	1.06338620	1.78044295	-21.47483647	-0.11128101	0.35056838	0.66117151	-0.37225733	-0.18691352	-0.14341773	-0.36738430	0.10422774	0.06940507	-0.04664861	0.00530842	0.07771844	0.02980544	-0.01575346	-0.02565625	-0.00491508	0.01035486	-0.02499497	-0.00289807	0.00746445	0.00172549	-0.01036312	0.00649999	0.00612482	0.00018803	-0.00056508	0.00423451	0.00124041	-0.00156633	-0.00747781	0.00303191	0.00085289	-0.00374014	0.00107482	0.00316712	0.00285343	-0.00257456	-0.00099091	-0.00099203	-0.00335476	0.00055427	0.00533891	0.00061357	-0.00345837	0.00049172	0.00022643	-0.00190747	-0.00203037	0.00154706	-0.00166375	-0.00649411	0.00149090	0.01609803	0.00372888	-0.00467641	0.01007205	0.01715404	-0.00570980	0.00231517	0.00323327	0.00716960	-0.00669200	0.00025676	0.00191992	-0.00155887	-0.00436326	0.00182335	0.00487476	0.00275333	-0.00381893	0.00720465	0.00768180	0.00343849	0.01404879	0.03769483	0.06025215	0.06782310	0.06201459	0.08098135	0.07835133	0.09468501	0.09681219	0.09359742	0.07302890	0.06717955	0.07912239	0.10033584	0.09740006	0.11055070	0.14129272	0.14038375	0.10567613	0.07176378	0.03882597	0.01447311	0.00030573	0.00132619	0.00120316	-0.00336493	0.00332377	0.00179047	-0.00031587	0.00033533	0.00089573	0.00255111	0.00138692	-0.00164818	0.00142322	-0.00029674	0.00050347	-0.00070915	0.00122330	0.00085220	-0.00077438	0.00227366	0.00237478	0.00189375	-0.00083834	0.00088416	0.00119564	-0.00074365	-0.00009441	0.00206743	0.00173719	-0.00098779	0.00077267	0.00082594	-0.00101602	-0.00065410	0.00140695	0.00144093	-0.00002909	-0.00021203	0.00050077	0.00114934	-0.00080182	0.00061308	0.00011779	-0.00051244	-0.00023727	0.00012445	-0.00023416	-0.00029946	-0.00023014	0.00103666	0.00151955	0.00017639	0.00027463	-0.00031916	-0.00032055	-0.00049090	0.00038270	0.00031473	-0.00069778	0.00024321	0.00137140	-0.00018337	-0.00116560	-0.00026971	0.00070808	0.00023894	-0.00073535	0.00038080	0.00039567	-0.00010778	0.00049386	0.00074568	0.00103568	-0.00172141	-0.00030941	0.00138299	-0.00122960	-0.00012143	0.00060981	0.00121879	0.00081347	-0.00097348	-0.00055414	0.00057840	-0.00108921	-0.00032595	0.00031562	0.00143909	0.00005755	0.00039216	0.00169599	0.00091113	0.00005940	0.00038696	0.00049216	-0.00031138	0.00013853	0.00011560	-0.00080680	-0.00037111	0.00000905	0.00029875	-0.00081809	-0.00054938	0.00022566	-0.00031747	-0.00037683	-0.00015173	0.00009917	0.00006061	0.00079782	0.00015361	0.00114664	0.00014636	-0.00010986	0.00036367	0.00050760	-0.00091558	-0.00056448	0.00041317	0.00117724	-0.00054873	0.00032480	0.00081276	0.00020155	-0.00010042	0.00056380	-0.00021353	-0.00011378	-0.00092967	0.00039802	0.00004464	-0.00021493	0.00027652	0.00044488	-0.00044552	-0.00036597	0.00090487	0.00050947	-0.00050416	0.00011693	0.00010936	-0.00025781	0.00020103	0.00012801	-0.00000216	-0.00017009	-0.00017394	0.00041537	0.00089757	0.00014705	-0.00036561	-0.00026770	-0.00044020	-0.00059369	-0.00063158	0.00013751	-0.00031324	-0.00023760	-0.00055596	-0.00052940	-0.00028836	-0.00018265	-0.00037337	0.00100943	-0.00002572	-0.00017745	0.00051862	-0.00007991	-0.00050738	0.00014409	0.00070736	0.00010369	-0.00067074	-0.00060299	-0.00029083	0.00064749	-0.00077162	-0.00054874	0.00046734	-0.00054237	-0.00015742	0.00026673	0.00023982	0.00014390	-0.00063754	0.00085703	-0.00038158	-0.00130832	-0.00015691	0.00038021	-0.00089900	0.00018324	0.00033772	-0.00201697	0.00039803	0.00123586	0.00065607	0.00015464	0.00054627	0.00007383	-0.00031151	-0.00098806	0.00046016	0.00153945	-0.00063218	-0.00049416	-0.00037328	-0.00047039	-0.00163622	-0.00237418	-0.00060504	0.00079010	-0.00079634	0.00043693	0.00063514	-0.00174670	-0.00206875	-0.00097491	-0.00024425	-0.00157163	-0.00178256	0.00040903	0.00025439	-0.00126655	0.00088616	-0.00035845	-0.00216073	-0.00180039	-0.00238160	0.00014754	-0.00205833	-0.00176482	0.00112667	-0.00369651	-0.00002136	-0.00080623	0.00026727	-0.00165378	-0.00017796	-0.00071027	-0.00300392	-0.00162815	-0.00278975	0.00056902	-0.00185053	0.00073174	0.00152916	0.00129713	-0.00268560	-0.00179912	0.00221096	0.00046774	-0.00098062	-0.00135959	0.00321693	-0.00090331	-0.00276887	0.00014675	0.00111183	-0.00081185	0.00121633	-0.00055478	-0.00016657	0.00123816	-0.00295760	-0.00093073	-0.00065496	-0.00248470	-0.00452609	0.00063692	0.00093365	-0.00068707	-0.00205260	0.00049723	0.00047612	-0.00264659	-0.00027283	-0.00218542	-0.00008229	-0.00052924	0.00017651	-0.00233360	-0.00098573	-0.00168964	0.00075693	-0.00012746	-0.00209000	-0.00022573	-0.00091617	-0.00223448	-0.00177231	-0.00000747	0.00009144	-0.00335211	-0.00038985	-0.00028350	-0.00086491	-0.00023342	0.00067958	-0.00055414	-0.00001343	-0.00097182	-0.00001001	0.00055019	-0.00036785	0.00057406	0.00060940	0.00037013	-0.00060889	0.00071501	-0.00002712	-0.00068809	-0.00020940	0.00013825	0.00019791	-0.00070958	-0.00086835	0.00035110	-0.00034887	-0.00024181	-0.00097174	0.00036088	-0.00136574	0.00009525	0.00036561	-0.00007312	-0.00090040	-0.00140079	-0.00123027	-0.00008327	-0.00040061	-0.00066230	-0.00014924	-0.00051672	-0.00097845	0.00020677	-0.00068862	-0.00098827	-0.00083299	-0.00026576	-0.00026159	-0.00062199	-0.00128602	-0.00021208	-0.00011973	-0.00182262	-0.00057168	0.00012706	-0.00106279	-0.00070442	-0.00088487	0.00035891	-0.00001557	-0.00064580	-0.00061318	-0.00090256	-0.00170897	0.00042879	-0.00040217	-0.00031341	-0.00048149	-0.00019662	-0.00016274	-0.00026835	-0.00050964	0.00019266	-0.00015832	-0.00064580	-0.00011500	0.00004079	-0.00026855	-0.00002017	-0.00035359	-0.00039005	-0.00020349	-0.00040474	0.00012342	-0.00001609	-0.00072334	-0.00025836	-0.00001028	-0.00006925	-0.00027058	0.00000670	-0.49182378
-2.7997	0.04989514	-0.30365355	0.38442688	0.50501986	0.59404822	-1.62486899	1.08794117	-0.31610247	-0.15351158	-0.10568432	-0.64688957	0.10051502	1.37333107	0.99029337	-21.47483647	-21.47483647	0.46541995	-21.47483647	0.10495850	-21.47483647	-21.47483647	-21.47483647	-21.47483647	-21.47483647	0.26565132	-0.49479452	-21.47483647	0.80369967	-1.73269892	-0.44262496	-0.69812626	0.17171083	-0.53825581	-21.47483647	0.47441255	-0.35123745	0.02232849	0.25268869	0.10654095	-0.02213192	-0.02184383	0.06847515	0.00881271	0.00677736	0.02084153	-0.01697324	-0.01927309	0.00593030	-0.01019422	-0.00098898	-0.00439246	-0.00308948	-0.00431592	0.00817581	-0.00598909	-0.00768593	-0.00578289	-0.00354981	-0.00037410	-0.00145897	-0.00503560	0.00511342	0.00094763	-0.00456619	0.00220450	0.00193882	0.00085653	-0.00347346	0.00030725	-0.00070331	-0.00068733	-0.00104343	0.00334822	0.00255097	-0.00152606	-0.00031019	-0.00102394	-0.00350086	0.00122486	-0.00245983	-0.00101763	-0.00629461	-0.00192063	0.00947079	-0.00574610	-0.00979259	0.00498070	0.00017187	-0.00976938	-0.00035559	0.00592957	-0.00098097	-0.00724819	-0.00164498	0.00536089	-0.00008289	-0.00215550	0.00083329	0.00175187	0.00380074	0.00062762	0.00989409	0.00228756	0.00303406	0.01931698	0.05498005	0.07555371	0.08031937	0.06712913	0.08766438	0.09909114	0.11981383	0.11895554	0.11149314	0.08807231	0.07801571	0.08323679	0.10143207	0.10314692	0.11672403	0.15745780	0.16141530	0.11871282	0.06674369	0.02847959	0.00604598	-0.00530049	-0.00096573	0.00119369	-0.00098745	-0.00054958	0.00051899	0.00106290	-0.00113096	-0.00013785	-0.00063317	0.00115128	-0.00110034	0.00124734	-0.00036365	0.00147848	-0.00211021	0.00048987	-0.00065910	-0.00000503	0.00090885	0.00188919	-0.00029984	-0.00071977	0.00042329	-0.00001133	-0.00148766	-0.00028201	0.00018742	0.00098620	-0.00084636	0.00078369	0.00007951	-0.00028848	-0.00176500	0.00090660	0.00132422	-0.00071624	-0.00180953	-0.00019040	0.00078551	0.00046828	-0.00104174	-0.00052653	-0.00005129	-0.00062303	-0.00136815	-0.00050922	-0.00011205	-0.00035919	0.00092848	0.00002512	0.00017083	-0.00078770	-0.00080338	-0.00037216	-0.00004646	0.00157579	-0.00030316	-0.00056786	0.00008479	0.00062128	-0.00093932	-0.00053698	-0.00028606	0.00063193	-0.00099515	-0.00131006	-0.00024718	-0.00085650	-0.00095390	0.00003425	0.00046268	0.00023704	-0.00218597	0.00044648	0.00051315	-0.00118895	-0.00054746	-0.00027061	0.00033084	0.00005619	0.00003690	0.00067088	-0.00070863	0.00015239	-0.00091245	0.00011259	-0.00007256	-0.00058157	-0.00005637	0.00113524	0.00028160	-0.00057953	-0.00084158	-0.00054560	0.00002153	-0.00054236	0.00006010	-0.00063001	-0.00087405	-0.00061120	0.00019795	-0.00096821	-0.00052593	0.00017423	-0.00014071	-0.00117243	-0.00035929	0.00008888	0.00001394	-0.00082325	0.00048290	0.00027786	-0.00013172	0.00052615	0.00033988	0.00002091	-0.00038401	0.00028115	-0.00009041	-0.00004236	-0.00052116	-0.00081957	0.00050657	0.00074345	-0.00128901	-0.00036739	0.00054661	0.00005563	-0.00109439	-0.00000181	-0.00014192	-0.00030911	-0.00040347	0.00023679	-0.00086218	-0.00018969	-0.00016386	0.00017845	-0.00055896	-0.00025185	-0.00063580	-0.00000500	0.00004072	0.00004626	0.00021145	-0.00012303	-0.00057075	0.00049553	0.00051572	-0.00014685	-0.00042098	-0.00025233	-0.00040853	0.00021755	-0.00007760	0.00036682	-0.00069826	-0.00058692	-0.00008741	-0.00037466	0.00050485	-0.00017442	0.00000073	-0.00058759	-0.00006461	-0.00052828	-0.00051979	-0.00046543	-0.00078236	-0.00051321	0.00033014	-0.00049524	-0.00028997	-0.00031072	0.00050509	0.00044129	-0.00114572	-0.00042643	-0.00004793	-0.00017530	-0.00005931	-0.00002003	-0.00022736	-0.00014347	-0.00066122	-0.00000819	0.00063031	-0.00005792	0.00033043	-0.00056518	-0.00108784	-0.00044791	-0.00047013	-0.00124050	-0.00167357	0.00004353	-0.00205273	0.00049254	-0.00106171	-0.00029986	-0.00085948	-0.00200068	-0.00003710	0.00010693	-0.00044950	-0.00169674	-0.00234662	-0.00018202	-0.00362655	-0.00153297	-0.00036462	0.00179488	0.00146899	-0.00086873	-0.00112679	-0.00177132	-0.00212868	0.00076773	-0.00200119	-0.00103458	-0.00030992	-0.00255237	-0.00151042	0.00035480	0.00054697	-0.00242870	-0.00110462	-0.00301677	-0.00063697	-0.00141133	-0.00193741	-0.00189504	-0.00214711	-0.00082831	-0.00155667	0.00034519	-0.00019410	-0.00001136	-0.00127437	-0.00035361	-0.00314470	-0.00163159	-0.00296934	-0.00104502	-0.00161755	-0.00168273	-0.00161226	-0.00043934	-0.00272949	-0.00296792	-0.00010625	-0.00122994	-0.00280850	-0.00081960	-0.00046935	-0.00029979	-0.00149886	0.00142865	0.00016055	0.00039530	0.00065609	0.00002878	-0.00219505	-0.00050668	-0.00247550	-0.00127794	-0.00208353	-0.00144340	-0.00264463	0.00049721	-0.00099904	-0.00044057	-0.00292696	-0.00080384	-0.00044005	0.00033827	-0.00120070	-0.00056486	-0.00076167	0.00005398	-0.00157215	-0.00034126	-0.00167338	-0.00132084	0.00019595	-0.00024780	-0.00140577	0.00068834	-0.00168217	-0.00025965	-0.00081155	-0.00147365	-0.00217353	-0.00256157	-0.00062024	0.00013999	-0.00180786	-0.00200639	-0.00194790	-0.00088013	-0.00048021	-0.00078277	0.00027572	0.00039166	0.00009442	0.00035987	-0.00074095	-0.00010445	-0.00030390	-0.00024790	-0.00018074	-0.00113445	-0.00076155	0.00086109	-0.00061542	-0.00151622	-0.00048498	-0.00010806	-0.00055607	-0.00116454	-0.00092482	0.00041442	-0.00050953	-0.00174127	-0.00067347	-0.00044300	-0.00153037	-0.00054945	-0.00044838	-0.00022942	-0.00124449	-0.00027818	-0.00012703	-0.00088853	-0.00086904	-0.00066538	-0.00047265	-0.00093833	-0.00001109	-0.00011068	-0.00093758	0.00020563	-0.00038990	0.00046617	-0.00103616	-0.00066075	0.00016434	0.00027933	-0.00082677	-0.00025406	-0.00016556	0.00003897	0.00028935	-0.00006286	-0.00045360	-0.00039626	-0.00065360	-0.00032250	-0.00031278	-0.00002645	-0.00040093	-0.00028723	-0.00035166	0.00070821	0.00012157	0.00030052	-0.00056845	-0.00016142	-0.00044772	0.00028067	-0.00032419	-0.00046647	0.00019492	-0.00053136	-0.00035740	0.00007968	-0.00045229	-0.00013700	-0.00034235	-0.00025589	-0.00050691	0.00001282	-0.00052944	-0.00029850	0.15314839
-2.6997	-0.30613089	0.06571138	-0.57254320	0.22161737	-0.18792865	-21.47483647	-0.07511108	-1.96330297	-0.35327457	-0.28264586	-0.03549201	-0.31595057	-0.34139656	-0.83337885	0.89850163	2.49121356	0.02022383	-0.33956065	0.79675138	-21.47483647	0.27395228	2.14758968	-21.47483647	-21.47483647	0.15480420	-21.47483647	-21.47483647	-21.47483647	0.72539467	-21.47483647	-0.04333688	-21.47483647	-0.78015763	-0.69961029	-0.55573845	0.80778952	-0.08596494	-0.29129325	-0.04409119	-0.03567220	0.01886324	-0.07708315	0.02436388	0.04713880	-0.01937276	-0.01561167	0.01773276	-0.00719182	-0.00137821	0.00095393	0.00301986	-0.00827372	-0.01189740	0.00440671	-0.00055425	0.00180175	-0.00322256	0.00441510	0.00357540	-0.00417765	-0.00188014	0.01044137	-0.00206865	0.00099662	0.00406292	0.00303689	-0.00515268	-0.00391951	0.00297095	-0.00365269	-0.00375751	0.00083075	0.00417703	-0.00131118	-0.00434400	0.00270370	0.00226967	-0.00171713	-0.00300032	0.00404084	-0.00059660	-0.00833192	0.00517572	0.01138969	0.00003157	-0.01040171	0.00567538	0.00599663	-0.01250950	0.00256643	0.01008068	-0.00425677	-0.01696956	0.00400848	0.00604741	0.00070373	-0.00547180	0.00135705	0.00668389	-0.00098670	0.00108022	0.01196409	0.00784124	0.00725966	0.02275811	0.05764306	0.07723182	0.08484296	0.08151429	0.09775821	0.09402861	0.11880568	0.13082633	0.13729497	0.11050221	0.09551131	0.09010754	0.11247393	0.10752272	0.12463862	0.15694002	0.16081020	0.12625425	0.08596989	0.04370938	0.01323639	0.00117047	0.00148660	0.00296499	-0.00018553	0.00062581	0.00292641	-0.00151103	0.00178499	0.00029639	0.00064791	0.00034323	-0.00045660	0.00157187	0.00051455	0.00101634	-0.00185671	0.00173279	0.00028585	-0.00055634	0.00175520	0.00012068	-0.00023420	0.00047223	0.00019494	0.00073490	-0.00040491	-0.00041806	0.00181128	0.00050691	-0.00046225	0.00167137	0.00125486	-0.00038848	0.00054893	0.00139208	0.00090338	-0.00092420	-0.00021448	0.00004673	-0.00042456	-0.00109736	0.00081692	-0.00010411	-0.00182281	-0.00004276	0.00148431	-0.00007205	-0.00064553	-0.00029908	0.00067263	-0.00039528	-0.00018647	0.00058917	0.00124904	-0.00070966	0.00037770	0.00072968	0.00133138	-0.00102689	0.00040284	0.00163064	-0.00062820	-0.00096737	0.00024306	0.00098763	-0.00094240	-0.00111162	0.00068752	0.00066257	0.00044118	0.00126390	0.00080340	-0.00028440	-0.00055200	0.00037531	0.00118472	-0.00092110	0.00060068	0.00111125	-0.00058600	-0.00014406	-0.00048636	0.00155126	0.00029322	-0.00024781	-0.00030599	0.00033051	0.00046305	0.00009054	0.00086776	0.00064791	0.00001324	-0.00076986	0.00005392	0.00059839	-0.00011099	0.00011772	0.00074113	-0.00069426	-0.00071756	-0.00026373	0.00042670	-0.00018862	-0.00025743	0.00072192	-0.00030435	-0.00068880	-0.00045283	0.00065664	-0.00060222	0.00025866	0.00128721	-0.00032570	-0.00023128	-0.00065538	0.00013734	0.00050931	-0.00153560	-0.00067517	0.00058483	0.00034909	-0.00084702	0.00066139	0.00105478	0.00042882	-0.00033257	0.00047193	0.00094657	0.00036613	-0.00039451	0.00031136	0.00049805	-0.00041768	0.00001611	0.00070643	0.00000559	0.00062839	0.00074065	0.00130606	-0.00011914	-0.00007348	0.00062662	0.00075443	-0.00039461	0.00030075	0.00054602	-0.00081477	-0.00004223	0.00070160	0.00016706	0.00028279	-0.00009327	-0.00018007	-0.00069805	-0.00031852	-0.00040968	0.00073775	-0.00080035	0.00054773	-0.00051698	-0.00004931	-0.00051043	-0.00014117	0.00073635	0.00060746	-0.00029059	0.00033671	0.00081826	-0.00009260	-0.00074003	-0.00020923	0.00045658	-0.00075019	-0.00011408	0.00054261	0.00055994	0.00053855	0.00008379	0.00073682	0.00072036	-0.00116266	0.00051947	0.00012997	-0.00026783	-0.00021436	0.00040804	0.00042299	-0.00056004	-0.00070272	0.00019959	0.00043439	-0.00105741	0.00064584	0.00066626	0.00066357	0.00005907	0.00076138	-0.00034208	-0.00012687	-0.00037938	0.00056072	0.00051139	-0.00081032	0.00042279	0.00070085	0.00007613	-0.00085169	-0.00040389	0.00100845	-0.00164684	-0.00062020	0.00071520	0.00005178	-0.00025874	0.00009516	-0.00032406	-0.00171769	-0.00136882	0.00155176	0.00035560	-0.00229672	-0.00080612	-0.00064365	-0.00111394	-0.00101029	-0.00198654	0.00039257	-0.00204321	-0.00088914	0.00099955	-0.00041223	-0.00166533	0.00041219	-0.00107791	-0.00388617	0.00076532	0.00324134	0.00238908	0.00022251	0.00168637	0.00216300	0.00021149	0.00086813	-0.00414781	-0.00124638	-0.00247680	0.00152763	-0.00107041	0.00043025	-0.00107045	-0.00188305	0.00339022	0.00139970	-0.00072818	-0.00080828	0.00098758	-0.00309747	-0.00210524	-0.00119343	0.00180462	0.00063696	0.00139295	-0.00127015	0.00041003	-0.00087850	-0.00135721	-0.00013152	0.00014314	-0.00321513	-0.00211120	0.00350623	-0.00041053	-0.00302613	-0.00338579	0.00053770	-0.00014162	-0.00051151	-0.00020086	-0.00073083	-0.00368225	-0.00154673	0.00204574	-0.00269182	-0.00274735	-0.00029064	0.00246424	-0.00044523	-0.00135598	0.00084860	-0.00101071	-0.00145739	-0.00171381	0.00091531	-0.00089612	-0.00241867	0.00142659	0.00097021	-0.00075615	-0.00073110	0.00038208	-0.00036128	-0.00200984	0.00071159	0.00112493	0.00073366	-0.00149982	0.00024012	0.00132369	0.00043408	-0.00088660	-0.00018825	-0.00032620	-0.00019480	0.00006245	0.00111808	0.00004817	-0.00077906	-0.00026576	0.00056516	-0.00035918	-0.00107569	0.00095250	0.00071214	-0.00169379	-0.00051468	0.00019935	0.00009543	-0.00086813	-0.00042358	-0.00035775	-0.00004766	-0.00021314	-0.00041395	0.00046559	-0.00090200	-0.00069027	-0.00101372	-0.00028852	-0.00157811	-0.00067269	0.00067775	-0.00060584	-0.00093771	0.00004277	0.00002011	-0.00138479	-0.00022147	0.00125633	0.00121132	-0.00013856	-0.00070619	0.00039071	0.00068159	-0.00029879	0.00064643	-0.00086381	-0.00024441	-0.00076279	-0.00018506	-0.00020639	0.00002658	0.00002843	0.00033154	-0.00007677	0.00004683	-0.00015284	0.00000589	-0.00009426	-0.00052910	0.00018790	0.00031099	-0.00014689	-0.00022404	0.00001102	0.00033149	-0.00006147	-0.00016074	-0.00019197	0.00012164	-0.00067040	0.00041290	0.00024905	0.00022865	-0.00032748	0.00034909	-0.15582616
-2.5997	-0.03777188	-0.49757602	0.47787595	-1.20776870	0.16577065	1.91851068	0.39557712	0.16145820	0.33723947	-0.75801179	0.04915192	-0.16038210	-0.87661487	-0.02560122	-0.47820285	0.16502666	-0.14698564	-21.47483647	-0.55835871	1.96617138	0.45422149	-21.47483647	-21.47483647	-21.47483647	0.05316094	-21.47483647	-21.47483647	-21.47483647	-21.47483647	-21.47483647	1.04580712	-21.47483647	-0.42981821	-0.65054109	0.13994671	-0.21701779	-0.06784551	0.03315250	-0.06584499	-0.00657216	-0.09116133	0.00099090	0.03816267	0.00830900	0.00069624	-0.01858845	-0.01189040	-0.02158765	0.01027475	0.00234532	-0.02307383	-0.01301460	0.00069032	0.00153119	-0.01253658	0.00005062	0.00644496	-0.00223620	-0.00203964	-0.00189628	-0.00185342	-0.00368025	-0.00407155	0.00018907	0.00126904	-0.00495507	0.00188704	0.00030790	-0.00175654	-0.00336603	0.00005297	0.00353521	-0.00081186	0.00159993	-0.00175442	0.00150641	-0.00318954	-0.00225699	0.00277993	-0.00160380	-0.00314179	-0.00184097	-0.00185988	0.00252283	-0.00826135	-0.00328521	0.00845236	-0.00448989	-0.00501415	0.00700196	-0.00422932	-0.00478736	-0.00758012	0.00303163	0.00398472	-0.00713069	0.00012920	0.00051912	-0.00331635	-0.00010106	0.00793263	0.00824181	-0.00021078	0.00470603	0.02293785	0.04086630	0.06368035	0.07916152	0.07343268	0.08188444	0.08098131	0.10179212	0.11200794	0.11727634	0.09912863	0.08058324	0.06781750	0.09315400	0.11089410	0.12903139	0.14716129	0.15148820	0.12919320	0.08865657	0.04721745	0.02171899	0.00553842	-0.00027048	-0.00076550	-0.00251170	0.00254640	-0.00000020	-0.00086782	0.00093828	0.00058973	-0.00319512	0.00163973	0.00243572	0.00036433	-0.00200744	0.00045089	-0.00066994	-0.00021747	-0.00180618	0.00077902	-0.00009254	-0.00111149	0.00007261	0.00082747	0.00030600	-0.00092164	0.00070519	-0.00045153	0.00026609	0.00060271	0.00141965	0.00006630	-0.00127405	-0.00079350	-0.00022613	-0.00019409	0.00001160	0.00064631	0.00030007	-0.00100582	-0.00104259	0.00066698	0.00150529	-0.00099745	-0.00090998	0.00066144	-0.00016553	-0.00091177	0.00040033	-0.00020962	-0.00024545	-0.00005503	0.00041540	0.00034881	-0.00099903	-0.00104189	0.00040055	0.00083824	-0.00131025	0.00025329	-0.00019269	0.00055440	-0.00057728	-0.00035568	0.00000703	-0.00023774	-0.00134866	0.00105636	-0.00040590	-0.00116230	-0.00036644	0.00084735	0.00010368	-0.00004393	-0.00002639	0.00030376	-0.00006428	-0.00192105	0.00095070	0.00094193	-0.00033993	-0.00004494	-0.00037573	-0.00021130	0.00013557	-0.00001709	0.00091604	-0.00035495	0.00014552	0.00002602	-0.00005105	0.00069959	0.00057830	0.00064790	0.00019826	-0.00047581	0.00090207	0.00114697	-0.00061330	-0.00032159	0.00050195	0.00099814	-0.00079600	-0.00004017	0.00096407	0.00010913	-0.00098910	-0.00003198	0.00008682	-0.00025252	-0.00111831	0.00170313	0.00135129	-0.00019447	-0.00038423	0.00011484	-0.00033893	0.00019193	-0.00050458	0.00144210	-0.00044062	0.00067048	0.00028364	0.00063027	-0.00018318	0.00028633	0.00005815	0.00000015	-0.00102208	0.00058308	-0.00018961	0.00058076	-0.00054540	0.00020987	0.00133342	0.00024001	-0.00101534	0.00113083	0.00024515	0.00042480	-0.00002154	0.00051023	-0.00049236	-0.00036638	0.00032784	0.00073126	-0.00063929	-0.00012860	-0.00039528	0.00057245	-0.00003722	-0.00031534	0.00025171	-0.00021212	-0.00073047	0.00043759	-0.00014138	0.00103360	-0.00023352	0.00082360	0.00045695	-0.00063624	0.00015880	0.00029902	0.00037846	0.00005520	0.00005426	0.00077497	0.00006190	-0.00000637	0.00027869	0.00091149	-0.00048985	0.00006562	0.00010193	0.00018352	-0.00003524	-0.00014743	0.00047252	0.00081976	-0.00059172	0.00094980	-0.00026550	-0.00065494	-0.00031814	0.00086753	0.00057801	0.00050972	-0.00059676	0.00047384	-0.00058482	-0.00011324	-0.00007815	0.00097254	-0.00124632	0.00044206	0.00100424	-0.00045486	-0.00160632	0.00019786	0.00202966	-0.00044421	-0.00078275	0.00096222	0.00130750	-0.00080709	-0.00142165	-0.00027565	0.00051212	0.00011620	-0.00152619	-0.00027519	0.00081824	-0.00164259	0.00076276	0.00170336	-0.00029598	-0.00191882	0.00015088	0.00246035	-0.00034714	-0.00001299	-0.00034577	0.00134383	-0.00140056	0.00154334	0.00062050	-0.00090081	-0.00276105	-0.00053433	0.00106467	-0.00417603	-0.00018101	0.00223828	-0.00007390	-0.00444452	0.00278315	0.00153764	-0.00002394	0.00097422	0.00016391	0.00056733	-0.00033227	0.00243601	-0.00152956	-0.00161181	-0.00291200	0.00277420	0.00076185	0.00173050	-0.00086725	0.00062848	-0.00124041	-0.00110616	0.00104511	0.00389084	0.00021431	-0.00197031	-0.00009599	0.00218420	-0.00107003	0.00048766	0.00348013	0.00198741	-0.00015743	-0.00032527	0.00077753	0.00025130	0.00029743	-0.00063868	-0.00002769	0.00113298	-0.00064917	0.00026647	0.00116773	-0.00158153	0.00026817	0.00175959	-0.00015108	-0.00104845	-0.00103369	-0.00057050	-0.00024655	-0.00211178	-0.00033393	0.00196451	0.00026934	-0.00136338	0.00030336	0.00107978	-0.00173200	-0.00069218	0.00039617	-0.00089344	-0.00128870	0.00016736	-0.00043722	0.00071887	0.00002406	0.00072951	0.00093213	-0.00051832	0.00039602	-0.00014922	0.00057464	-0.00003244	0.00039428	0.00087155	0.00022270	0.00022738	0.00162965	0.00071939	-0.00095383	0.00024338	0.00125912	0.00036437	-0.00030773	0.00016413	0.00079067	0.00019686	-0.00006906	0.00072707	0.00020381	-0.00031025	-0.00023264	0.00050384	0.00033553	-0.00002876	-0.00051027	-0.00000171	0.00019194	0.00086240	0.00023044	0.00070690	0.00013760	0.00005803	0.00070875	0.00006363	0.00017924	-0.00002159	0.00060939	0.00060677	-0.00089599	-0.00004322	0.00065465	-0.00042591	0.00035398	0.00034858	0.00100914	-0.00019973	0.00121900	0.00126455	0.00024029	0.00014045	0.00051419	0.00064594	0.00049995	0.00027361	0.00005885	0.00110177	0.00054504	0.00058953	-0.00017423	0.00069220	-0.00031283	0.00025712	0.00032663	0.00021786	0.00005515	0.00025666	0.00033216	0.00016434	-0.00001022	0.00007663	0.00035286	-0.00052004	0.00087924	-0.00012567	-0.00025346	0.00035291	0.00039619	0.00032375	0.00027317	-0.00000260	0.00051699	0.00056630	-0.92275625
-2.4997	-0.33732721	0.13289997	-0.29954022	-0.06026459	0.08561117	0.49639459	-1.40263629	0.16990239	-0.58656935	-0.10614008	-0.09991500	0.89824018	0.61306418	0.76362727	0.17523560	-0.55673242	0.23436956	0.16116581	-1.09414739	-21.47483647	-21.47483647	-21.47483647	-21.47483647	-2.23098707	0.30937544	-21.47483647	-0.48394328	-21.47483647	-0.71841785	-21.47483647	-21.47483647	0.84089941	0.35178700	0.37193320	0.71302773	-0.01566227	0.03229802	-0.07226015	0.02890961	0.04741663	0.00377450	0.05567843	0.00802442	-0.01417739	0.03198512	-0.02512438	-0.02115605	0.02770298	0.01195782	-0.01452954	0.00413518	0.01387433	0.01079496	-0.00350520	-0.00436689	0.00719573	-0.00333070	-0.00834052	0.00410361	0.00119216	-0.00986138	0.00279009	0.00228989	-0.00037067	0.00113559	-0.00115685	0.00034012	-0.00539038	-0.00227386	0.00121374	0.00203500	-0.00237301	0.00087540	0.00256957	0.00012340	-0.00399187	-0.00069581	0.00349578	0.00270435	-0.00306844	0.00105804	-0.00531496	0.00331304	0.00428458	0.00153573	0.00150529	-0.00163422	0.00069341	-0.00707359	-0.00187966	-0.00886093	0.00475187	-0.00491606	-0.00056094	-0.00023704	-0.00038958	-0.00105491	-0.01068115	-0.00155243	0.00691475	0.00201098	0.00849598	0.00142564	0.00748026	0.01257308	0.03239124	0.05644187	0.08154566	0.07412100	0.09422484	0.09417154	0.10328822	0.10425611	0.11133035	0.09348649	0.07369112	0.07112341	0.09747776	0.11424206	0.12624155	0.15361469	0.15886840	0.13274359	0.09501429	0.05464976	0.02638304	0.00397030	-0.00016574	0.00195262	0.00150718	-0.00207899	-0.00144523	0.00276162	0.00213296	-0.00229722	0.00076423	0.00199965	-0.00112789	-0.00104087	-0.00051767	0.00266138	-0.00264862	-0.00003043	-0.00042913	0.00053617	0.00041296	-0.00021397	0.00153213	0.00021870	-0.00133268	0.00204013	-0.00038814	-0.00113601	0.00017991	0.00220288	-0.00023462	-0.00017599	0.00000059	0.00072090	-0.00116485	-0.00057349	0.00035209	0.00079574	-0.00155279	-0.00153768	-0.00016632	0.00071758	-0.00059608	-0.00102919	-0.00033201	-0.00028045	-0.00079563	0.00040248	0.00073493	0.00035436	-0.00116558	0.00068270	-0.00013536	-0.00100143	-0.00048015	-0.00053120	-0.00036443	-0.00018440	0.00038000	0.00067497	-0.00011179	0.00088549	0.00106386	0.00085786	-0.00105854	-0.00061064	0.00019303	-0.00047634	-0.00179669	0.00035373	0.00002028	-0.00006314	-0.00088407	-0.00026880	-0.00001819	0.00034328	-0.00045233	-0.00103753	0.00058021	-0.00059831	-0.00020015	0.00088659	-0.00152747	-0.00081912	0.00061006	0.00025688	-0.00150033	0.00000803	0.00083595	0.00103054	-0.00027962	0.00070397	0.00136140	-0.00067446	-0.00111204	0.00056314	0.00076726	-0.00028091	-0.00051655	0.00013113	0.00011103	-0.00054463	-0.00027277	0.00035518	0.00033646	-0.00066562	0.00006045	-0.00062396	-0.00035830	-0.00092651	0.00075420	0.00134918	-0.00041500	-0.00049861	0.00077069	-0.00009694	-0.00029562	-0.00012401	-0.00026772	-0.00019421	-0.00007017	0.00087617	0.00040040	0.00011947	0.00014547	0.00020356	0.00015516	-0.00105531	-0.00016731	0.00078039	-0.00034940	-0.00033661	-0.00005578	0.00090335	0.00025157	0.00059008	-0.00061341	0.00029639	-0.00051087	0.00018422	-0.00010824	0.00025779	-0.00043604	0.00079807	0.00042641	-0.00009687	0.00073426	0.00063089	-0.00002165	-0.00033752	0.00081886	0.00091678	-0.00025464	-0.00004669	-0.00020670	0.00040216	-0.00100492	0.00054079	0.00060652	0.00066323	-0.00105902	-0.00001172	0.00029290	0.00015500	-0.00049041	0.00089501	0.00089037	0.00054734	-0.00023204	0.00047183	0.00084394	-0.00037423	0.00055264	0.00064115	0.00059555	-0.00059204	0.00018049	0.00158662	-0.00003140	-0.00034684	0.00138410	-0.00014173	-0.00025075	-0.00075510	-0.00019099	0.00056163	-0.00085351	0.00087526	0.00007073	-0.00089261	0.00023767	0.00113619	0.00005284	-0.00015478	-0.00075323	0.00093508	0.00083043	0.00008527	-0.00000341	0.00072525	-0.00000501	-0.00111894	0.00011583	0.00079874	0.00068391	0.00106924	0.00149992	0.00056910	-0.00003061	0.00150908	0.00023680	-0.00106026	-0.00363800	0.00020244	0.00146464	0.00030994	0.00003778	0.00031381	0.00137752	0.00068135	-0.00015565	0.00018075	0.00030710	-0.00104430	-0.00032326	0.00053551	-0.00098802	-0.00045571	0.00257447	0.00028709	0.00065350	0.00118291	0.00145895	0.00171504	-0.00076584	0.00005433	-0.00035458	0.00044957	0.00071120	0.00167850	0.00397415	0.00029147	0.00156112	0.00273191	-0.00015566	-0.00051838	0.00084327	0.00455358	-0.00305410	-0.00024084	0.00050929	-0.00082435	-0.00109649	0.00041853	0.00141303	0.00186733	0.00000213	-0.00073741	0.00073677	0.00119576	0.00216645	0.00115009	0.00126346	0.00268157	0.00056784	0.00056095	-0.00076682	-0.00207589	-0.00030324	-0.00055398	0.00203419	0.00146806	0.00011092	0.00108787	0.00008195	0.00158282	0.00187550	0.00143846	-0.00270077	0.00145638	0.00066110	0.00048475	0.00071004	0.00089498	0.00129961	0.00011497	0.00145389	0.00159185	0.00040225	-0.00056247	0.00024810	0.00096725	-0.00090958	-0.00057918	0.00022760	-0.00053090	-0.00097421	0.00103155	0.00093247	0.00043086	-0.00120775	-0.00004660	0.00073493	-0.00026188	0.00087012	0.00134877	0.00106577	-0.00097634	-0.00116395	0.00071680	0.00091832	-0.00049171	0.00054055	0.00028537	0.00199595	0.00075751	0.00007203	-0.00029070	-0.00000533	0.00000763	0.00056460	0.00016740	0.00054360	0.00147006	0.00114832	0.00085280	0.00069568	0.00148768	-0.00046889	-0.00032922	-0.00046911	0.00076507	-0.00018213	-0.00062711	0.00111772	0.00160103	-0.00008352	-0.00011912	0.00041570	0.00076217	-0.00017815	-0.00059473	-0.00004280	0.00101948	-0.00092850	0.00031133	0.00110621	0.00084943	0.00007062	0.00070420	0.00125059	0.00006080	0.00035830	0.00076963	0.00036866	-0.00033695	-0.00019209	-0.00002079	0.00044785	0.00047150	0.00049009	0.00012782	0.00038654	0.00013434	0.00042555	0.00061227	0.00008881	0.00012429	0.00069614	0.00063066	0.00033038	0.00022725	0.00053333	-0.00000097	0.00043414	0.00016989	-0.00000072	-0.00006659	-0.00014522	0.00074949	0.00044052	-0.00003793	0.00065540	0.00068536	0.00008224	0.00025625	-0.31890937
-2.3997	0.36691686	0.04942456	-0.15988857	1.08289546	-0.35797172	-1.69202125	-21.47483647	1.27574205	-0.12618335	-21.47483647	-21.47483647	1.26105988	-0.11937279	-21.47483647	-21.47483647	0.21393285	-0.24415139	1.23506288	-0.31982163	-0.77840996	0.24148904	-21.47483647	-21.47483647	-21.47483647	0.41028360	1.04122138	-21.47483647	-21.47483647	-0.35118341	-0.61666572	0.27124628	0.33924249	0.34522918	-0.69948579	0.00950485	0.46062726	-0.43244799	-0.18528401	0.13755209	0.00907974	0.00399154	0.02789716	0.09758559	0.00835525	0.00134695	-0.00345743	0.03840369	-0.01039040	0.02128571	0.02589056	0.01100838	-0.00129527	0.00852338	0.00651052	-0.00611539	0.00088671	0.00548723	0.00506991	0.00056746	-0.00326061	-0.00067567	0.00266282	-0.00495659	-0.00160323	0.00223448	-0.00252765	-0.00505802	-0.00092489	-0.00192276	-0.00310303	-0.00310539	0.00105750	0.00269741	-0.00375717	-0.00205397	0.00391340	-0.00022939	-0.00715825	0.00068196	0.00284099	-0.00252703	-0.00789461	0.00318629	0.01513688	-0.01471603	-0.00588032	0.01213023	0.00383092	-0.00784060	0.00330371	0.01335762	-0.00471713	-0.01133312	0.00069234	-0.00183981	-0.01026954	-0.00135282	0.00433339	-0.00322254	-0.00454714	0.00224949	0.01186615	-0.00158047	0.00138665	0.02136228	0.04447123	0.06157366	0.07471507	0.08175633	0.09692691	0.09674213	0.11738201	0.12590392	0.12395335	0.09815049	0.09000900	0.09058452	0.11416315	0.13120835	0.14655402	0.16529653	0.15225597	0.12190896	0.08418676	0.04440377	0.01811621	0.00665910	0.00296223	0.00206398	-0.00327614	0.00343109	-0.00055045	-0.00300594	-0.00099904	0.00149960	-0.00188137	-0.00112902	0.00030062	0.00262169	-0.00307350	0.00081623	-0.00067657	-0.00017052	-0.00198201	-0.00027738	0.00114891	0.00088794	-0.00124173	0.00094138	0.00152781	-0.00012491	-0.00110071	0.00031263	0.00148742	0.00009062	0.00006538	0.00092435	-0.00077981	-0.00073581	0.00009479	0.00118148	0.00038329	-0.00130659	-0.00025523	0.00112612	-0.00083090	0.00042829	0.00105821	-0.00053470	-0.00198810	0.00024535	0.00037319	-0.00030638	-0.00203837	0.00179964	0.00066092	0.00001382	-0.00034851	0.00075101	-0.00026033	-0.00149116	-0.00010814	0.00145206	0.00041838	-0.00008275	0.00105656	0.00072514	-0.00062504	-0.00036322	0.00073675	0.00008189	-0.00172244	0.00064151	-0.00003980	-0.00086455	-0.00114472	0.00136605	0.00064213	-0.00004115	-0.00178814	0.00159017	0.00078117	-0.00148978	-0.00080145	0.00208292	-0.00045031	-0.00104943	0.00003103	0.00140653	-0.00084888	-0.00028536	0.00012345	-0.00024511	-0.00111295	0.00021990	0.00064108	0.00032307	0.00013912	-0.00024815	0.00028206	-0.00002073	0.00006662	0.00093751	0.00094377	-0.00155934	-0.00072787	0.00095249	-0.00027189	-0.00075843	-0.00069659	0.00062999	-0.00098878	-0.00082034	-0.00002336	0.00139115	-0.00058875	-0.00008729	0.00065195	0.00031799	-0.00042053	0.00068405	0.00111604	0.00113785	-0.00157225	0.00158811	0.00052130	0.00077005	-0.00088001	0.00096354	0.00013006	-0.00021271	-0.00024416	0.00082250	-0.00091235	0.00025768	-0.00003523	0.00095663	-0.00012303	-0.00057411	0.00077164	0.00070373	-0.00146687	0.00083145	0.00041119	0.00034771	-0.00065539	0.00076385	-0.00004043	0.00046974	-0.00042607	0.00106910	0.00076519	-0.00011381	-0.00023500	0.00130392	0.00003328	0.00027380	0.00005694	0.00046583	-0.00069603	0.00004879	-0.00008822	0.00085636	-0.00050575	0.00058493	0.00060419	-0.00078575	0.00072632	0.00118623	0.00061523	0.00108038	0.00032740	0.00132270	0.00026976	0.00040027	0.00075767	0.00091374	0.00063288	0.00037958	0.00095396	0.00194316	-0.00029026	0.00086282	0.00128151	0.00144029	-0.00014407	0.00079167	0.00004918	-0.00017058	-0.00061633	0.00146091	0.00094700	0.00052339	-0.00127790	0.00065391	0.00121704	0.00006944	0.00013293	0.00255921	0.00111393	-0.00008373	0.00003235	0.00089619	0.00002774	0.00074734	0.00056080	0.00071233	0.00077864	0.00068679	0.00172009	0.00124429	0.00048213	0.00026723	0.00067973	0.00162465	-0.00169062	0.00125429	0.00062046	-0.00002946	0.00210927	0.00371339	-0.00038230	-0.00113629	0.00100493	0.00346176	0.00033599	0.00033890	0.00187353	0.00110374	0.00181282	0.00015710	0.00411914	0.00203884	-0.00190208	0.00069000	0.00307245	0.00134424	-0.00109705	0.00108729	0.00184023	-0.00107428	0.00030052	0.00282375	0.00317374	0.00150489	0.00295464	0.00324582	0.00388924	0.00269355	-0.00145157	0.00206794	-0.00059920	0.00199126	0.00364781	0.00361312	0.00072444	0.00311970	0.00201959	0.00271008	0.00222957	0.00408782	0.00309960	-0.00101156	-0.00033642	0.00497087	0.00496041	0.00072997	0.00254039	0.00258960	0.00236072	-0.00062908	0.00031953	0.00167462	0.00042683	-0.00029139	0.00108825	0.00210138	-0.00049143	0.00095867	0.00205208	0.00234649	0.00218752	0.00175035	0.00238410	0.00198254	0.00140559	0.00073328	0.00282045	0.00120438	-0.00037873	0.00178586	0.00371789	0.00075139	0.00014899	0.00182636	0.00051770	0.00120174	0.00156805	0.00138780	0.00135415	-0.00050506	0.00057270	0.00170714	0.00145209	0.00056781	0.00172004	0.00064402	0.00097558	0.00073801	0.00039815	0.00074921	0.00078627	0.00247735	0.00253994	0.00114983	0.00060430	0.00167954	0.00068473	0.00019656	0.00161078	0.00238683	0.00061317	-0.00028132	0.00119425	0.00113968	0.00032215	-0.00008252	0.00120511	0.00166988	-0.00046734	0.00127787	0.00180857	0.00087213	-0.00079415	0.00086477	0.00082911	0.00040036	0.00039803	0.00071879	0.00185022	0.00070001	0.00056443	0.00189752	0.00135506	-0.00036895	0.00071448	0.00013845	0.00039181	0.00127942	0.00109414	-0.00006574	0.00112763	0.00077129	0.00149712	0.00033774	0.00064490	0.00118840	0.00169565	0.00018055	0.00068239	0.00125841	0.00039346	0.00019184	0.00050776	0.00099995	0.00008084	-0.00010737	0.00059153	0.00115460	0.00020002	0.00001973	0.00085722	0.00064091	0.00051359	0.00010277	0.00072472	0.00039645	0.00015410	0.00043258	0.00052388	0.00025478	0.00001992	0.00037208	-0.00005671	0.00066165	0.00023400	0.00068898	0.00099416	0.00043284	0.00080480	0.00040869	0.09877275
-2.2997	0.73862283	-0.07724985	0.20570887	-1.34561418	0.00243586	0.36974754	-1.20595825	-21.47483647	-0.03334392	0.53701160	-0.14201341	0.44838499	-0.51477610	-21.47483647	1.22777963	-21.47483647	-21.47483647	-21.47483647	2.32562983	-21.47483647	-21.47483647	-21.47483647	-21.47483647	0.20220248	-0.68591273	1.00855732	1.47975516	0.55795294	-0.58481914	-21.47483647	-0.54682118	-21.47483647	1.26338887	0.26620616	-0.73589965	0.22983282	-0.11929300	-0.04043595	0.08017748	0.01429698	0.08220875	0.03658831	0.02927568	0.00931686	0.02945019	-0.01765411	0.02572329	0.01534410	0.02580724	0.01478365	0.01789692	0.02375662	0.01739775	0.01862032	0.01638355	0.01172095	0.01114062	0.00421692	0.00586610	0.00570749	0.00387361	0.00827806	0.00160645	-0.00135199	0.00336250	-0.00029421	0.00252865	-0.00406110	0.00082554	-0.00015768	-0.00194029	-0.00633237	0.00368401	-0.00147939	-0.00152561	-0.00068555	-0.00095963	0.00046453	-0.00219510	-0.00160330	-0.00114992	-0.00630210	0.00284127	-0.00015365	-0.00452455	-0.00558416	0.00228439	0.00142260	0.00123653	0.01393364	0.00197667	0.00171344	-0.00784467	-0.00146601	0.00353607	-0.00155825	-0.00065715	-0.00150726	0.00031213	-0.00020328	0.00356860	0.00822224	0.00224976	0.00268373	0.01723556	0.03647355	0.06314786	0.07944904	0.09492121	0.11104721	0.10931075	0.12422666	0.12831668	0.13454014	0.11684639	0.10643889	0.09702346	0.11736812	0.12894182	0.14647279	0.16502822	0.15874651	0.12762524	0.08732201	0.04704747	0.01463701	-0.00020412	-0.00153180	0.00144286	-0.00229805	0.00019890	0.00036557	0.00140819	0.00109927	-0.00023277	0.00083649	-0.00039218	0.00010668	0.00140256	0.00091702	0.00215558	-0.00100443	0.00043597	0.00029934	0.00061183	-0.00082928	0.00079025	-0.00015541	0.00019065	-0.00117051	0.00099391	-0.00028025	0.00033745	0.00048412	0.00027376	0.00064589	0.00131105	0.00040214	-0.00022502	-0.00001427	0.00096308	0.00047390	0.00007845	-0.00089962	-0.00058259	-0.00054707	-0.00033439	-0.00025208	-0.00124204	-0.00214101	-0.00093310	-0.00058157	0.00068608	-0.00011247	-0.00061561	-0.00095905	0.00136971	-0.00062523	0.00091504	-0.00081925	-0.00065973	0.00030050	0.00152828	-0.00028062	0.00026439	-0.00039665	0.00031342	0.00009489	0.00003264	0.00026761	-0.00018763	-0.00106803	-0.00115738	-0.00011107	-0.00041095	-0.00023846	0.00116045	-0.00085852	-0.00073569	-0.00147628	-0.00022027	-0.00009144	-0.00055018	-0.00059154	-0.00022548	0.00043862	-0.00021564	-0.00050230	0.00047366	-0.00045880	0.00002511	-0.00104631	-0.00027073	0.00001677	-0.00026834	-0.00119710	0.00080489	0.00067102	-0.00023738	0.00004619	0.00013503	0.00005992	-0.00027880	0.00050371	-0.00053004	-0.00052499	0.00020542	-0.00004485	-0.00041902	0.00067085	-0.00010497	-0.00091233	-0.00060223	-0.00034376	0.00006880	-0.00067228	0.00119144	0.00123016	0.00024453	-0.00043350	-0.00007058	-0.00084535	0.00013411	-0.00118255	0.00090039	0.00086416	0.00084950	-0.00045520	-0.00030909	-0.00018392	0.00002575	-0.00018807	0.00066046	-0.00002343	0.00046162	-0.00054895	0.00099238	-0.00039092	-0.00006898	0.00033964	0.00047506	-0.00007770	-0.00002771	0.00019407	0.00097949	-0.00064122	0.00029781	-0.00079684	0.00053166	0.00007105	0.00008511	0.00082088	-0.00023310	-0.00040212	0.00049637	0.00070613	0.00032532	0.00023474	0.00019220	-0.00021658	0.00055480	-0.00068755	0.00094877	-0.00053356	0.00021489	-0.00041241	-0.00064950	0.00015831	-0.00004903	0.00002156	0.00108821	0.00050169	0.00015165	0.00053780	0.00077824	-0.00011847	0.00100356	0.00051727	0.00062280	0.00017357	0.00015447	-0.00002809	0.00096419	0.00073774	0.00061957	-0.00057210	-0.00130378	-0.00018995	0.00017455	0.00072247	0.00100362	0.00131978	0.00040233	0.00085365	-0.00041583	0.00128735	0.00124259	0.00091968	-0.00043257	-0.00010620	0.00090456	-0.00033532	0.00029702	-0.00061320	0.00137659	0.00026114	0.00050006	0.00032613	0.00050294	0.00020654	0.00104292	0.00039716	0.00147197	0.00010463	0.00139855	0.00020716	0.00045607	-0.00132026	0.00133201	0.00012919	0.00081027	0.00069043	-0.00120083	-0.00033104	0.00166475	0.00004715	-0.00007395	-0.00250201	0.00094090	0.00042082	0.00062972	-0.00068829	0.00076623	-0.00103192	-0.00183568	-0.00001271	0.00116208	-0.00078847	0.00016756	0.00173428	-0.00144720	0.00088795	0.00164780	0.00280009	0.00231863	-0.00012938	0.00194133	-0.00066616	-0.00065139	-0.00074282	0.00188224	0.00078388	0.00143374	0.00228899	0.00046862	0.00041284	0.00266889	-0.00004804	0.00152719	0.00007085	0.00268824	0.00097796	-0.00101488	-0.00038666	0.00377624	0.00275095	0.00123576	0.00303767	0.00267783	-0.00054380	-0.00073028	0.00175342	0.00024259	0.00029297	-0.00031950	-0.00049554	0.00275506	0.00083701	0.00159799	-0.00071837	0.00164243	0.00240593	0.00224701	0.00016536	0.00126556	0.00008475	-0.00006100	0.00188371	0.00021789	-0.00030728	0.00053145	0.00185198	0.00215681	-0.00036492	0.00157692	0.00100003	0.00118190	-0.00135332	-0.00030465	0.00013975	-0.00062183	0.00007801	0.00066574	-0.00067131	0.00252037	0.00055074	0.00101951	-0.00001573	0.00167350	0.00112314	0.00089993	0.00048511	0.00157638	0.00058233	0.00107009	-0.00063669	0.00188691	-0.00002162	0.00015311	0.00149431	0.00097110	0.00048018	0.00045933	0.00084820	0.00130311	0.00028837	-0.00005569	0.00093777	0.00139869	-0.00061487	0.00063819	0.00004303	0.00094498	0.00001325	-0.00026603	-0.00010105	0.00120951	-0.00032798	-0.00078998	0.00119611	0.00122864	0.00025956	0.00066594	0.00068524	0.00012191	0.00030032	-0.00022895	0.00061450	0.00067932	0.00042966	0.00074556	0.00079465	0.00089215	0.00081723	0.00036510	0.00032984	0.00051110	0.00037885	0.00043011	0.00041047	0.00050586	0.00022029	-0.00039956	-0.00000110	0.00025160	0.00015837	0.00045937	0.00017824	0.00043201	0.00014697	0.00023985	0.00011487	0.00059849	-0.00010747	0.00031825	0.00012754	0.00013016	0.00081203	0.00035190	0.00052066	0.00046528	-0.00001560	-0.00010570	0.00008374	0.00071951	0.00003824	0.00024933	0.00079328	0.00030534	0.00046696	-0.00003030	-0.35189623
-2.1997	-0.37448877	-0.36519540	-21.47483647	-0.93334704	1.11299092	-21.47483647	-0.46056366	-0.93966919	0.69106285	0.71331760	-21.47483647	0.07773600	0.07482283	0.45284611	-21.47483647	-0.50108683	0.22313467	-0.42791842	0.25755462	-21.47483647	0.26112872	-21.47483647	-21.47483647	-21.47483647	0.23731849	-1.27818060	-21.47483647	0.06877624	-0.04826356	-21.47483647	-21.47483647	-21.47483647	0.16533623	0.67748851	0.19518903	0.33424023	-0.06880568	-0.05240587	0.07805552	0.12576024	-0.03368504	0.03564223	0.03387213	-0.03609224	0.05801047	-0.00737932	0.00517398	0.02991169	0.02783563	0.01551290	0.01062106	0.02610648	0.02860544	0.02337605	0.01566086	0.03220142	0.03086517	0.02095627	0.02240709	0.02631918	0.01230175	0.02142641	0.01736982	0.01379670	0.01311053	0.00428769	0.01028875	0.00677752	0.00232801	0.00165043	0.00404289	0.00061371	0.00109983	-0.00388556	-0.00002928	0.00058186	-0.00507242	-0.00270789	0.00399677	-0.00047664	0.00021389	-0.00119010	0.00239626	0.00355257	0.00709513	-0.00433097	0.00231486	0.00238265	0.00165175	0.00174985	0.00464906	-0.00455611	-0.00878692	0.00258700	0.00044189	0.00120066	-0.00231883	-0.00247143	-0.00296694	0.00314519	0.00610578	0.00551615	-0.00096257	0.00232685	0.02326703	0.04596275	0.06781882	0.08676717	0.09158125	0.11314804	0.10842266	0.12595452	0.12174377	0.12134083	0.11266362	0.09790378	0.09794028	0.12189806	0.14010350	0.14424397	0.15888036	0.15016413	0.12642497	0.08182311	0.03971557	0.01079724	-0.00105646	0.00002948	0.00180269	0.00208979	0.00050466	-0.00088685	0.00161497	0.00185860	-0.00140793	-0.00151937	0.00129575	0.00073916	0.00009047	-0.00078999	0.00203157	0.00040999	0.00016785	-0.00024329	0.00064913	-0.00002617	0.00064045	0.00013112	0.00144592	-0.00045588	-0.00032914	0.00104656	-0.00056520	0.00088851	0.00172371	0.00067637	0.00153896	-0.00098060	0.00048439	-0.00016819	0.00019571	-0.00014287	0.00098606	-0.00061492	-0.00078978	0.00020240	0.00129523	0.00112507	-0.00101234	-0.00001410	0.00105654	-0.00019007	0.00063560	0.00151072	0.00115879	0.00042254	0.00069172	0.00064291	0.00093880	0.00078362	-0.00053102	0.00037241	0.00154710	-0.00028467	0.00109419	0.00144901	0.00089384	-0.00093282	0.00012980	0.00010731	-0.00065547	-0.00035492	0.00040581	0.00009664	-0.00020823	-0.00007177	0.00084609	-0.00024867	-0.00062812	0.00030458	-0.00018047	0.00008242	-0.00011903	0.00142003	0.00090677	-0.00031309	0.00181896	-0.00020276	0.00041387	0.00002738	0.00206997	-0.00092863	-0.00059672	-0.00012513	0.00062836	0.00007090	0.00004533	0.00069994	0.00107191	0.00130076	0.00012273	0.00110167	0.00024595	-0.00009859	-0.00011783	0.00024108	0.00026709	-0.00040340	0.00091716	0.00053351	0.00048630	0.00026887	0.00024031	0.00025151	0.00019173	0.00046861	0.00197914	0.00027116	0.00015845	0.00027816	0.00101687	-0.00043029	0.00078183	0.00060386	0.00126893	0.00037797	0.00062628	0.00072190	0.00145279	0.00039302	0.00068403	0.00036542	0.00037075	-0.00037133	0.00119794	0.00044400	0.00088768	0.00014879	0.00078206	0.00101945	0.00067356	-0.00014990	0.00143661	0.00045023	0.00067859	0.00061284	0.00089050	-0.00035399	0.00038116	0.00128193	0.00081637	0.00024079	0.00079556	0.00000566	0.00016514	0.00028879	0.00048342	0.00075037	0.00011047	-0.00012510	0.00128909	0.00007818	0.00088113	-0.00002687	0.00106487	-0.00008736	0.00002122	0.00118940	0.00116130	0.00064363	0.00098643	0.00115295	0.00112534	0.00011573	0.00019889	0.00037306	0.00081441	0.00024498	0.00060575	0.00056246	0.00015479	-0.00059522	0.00111328	0.00089226	0.00058501	0.00098731	0.00148086	0.00079430	-0.00003153	0.00043974	0.00208055	-0.00023160	0.00059254	0.00064852	0.00015519	0.00009979	0.00064880	0.00079690	0.00131822	0.00033298	0.00013497	0.00131349	0.00059400	0.00050549	0.00176631	0.00065278	0.00001221	0.00112841	0.00257894	0.00161572	0.00147650	0.00074426	0.00165370	0.00063844	0.00155349	0.00056404	0.00135274	0.00011535	0.00207292	0.00397613	0.00265397	-0.00130080	-0.00041026	0.00229043	0.00272764	-0.00215625	0.00187853	0.00122018	0.00136572	-0.00007741	0.00178890	0.00303837	0.00138623	-0.00031044	0.00154458	0.00167533	0.00156857	0.00082378	0.00294933	0.00159455	0.00102773	0.00174351	0.00252108	0.00328985	0.00283343	0.00389753	0.00315101	0.00198217	0.00528926	0.00066659	0.00147128	-0.00005865	0.00293260	0.00113598	0.00182893	0.00039524	0.00364674	0.00539094	0.00065733	0.00233437	0.00580204	0.00259090	0.00158431	0.00074702	0.00411289	0.00178261	0.00186997	0.00419731	0.00283427	0.00072131	0.00154150	0.00239293	0.00156239	0.00010360	-0.00013451	0.00074417	0.00344002	0.00223487	0.00142802	0.00098020	0.00151629	0.00212674	0.00347187	0.00115737	0.00205875	0.00044788	0.00081918	0.00157220	-0.00048717	0.00108409	0.00196813	0.00125678	0.00165982	0.00231568	0.00003914	0.00095761	0.00279020	0.00191506	0.00022511	0.00263089	0.00136972	0.00003433	0.00080966	0.00122123	0.00102326	0.00015599	0.00040242	0.00253474	0.00114953	0.00114283	0.00096707	0.00159140	0.00165095	0.00041014	0.00106445	0.00147022	0.00140806	0.00005878	0.00065881	0.00141560	0.00034522	0.00114473	0.00046948	0.00119912	0.00094212	0.00095082	0.00218312	0.00165100	0.00146849	0.00096247	0.00092173	0.00090292	0.00170777	0.00016611	0.00063689	-0.00031584	0.00102591	0.00133230	0.00063336	0.00146412	0.00100671	0.00111177	0.00049472	0.00119834	0.00057419	0.00130796	0.00134729	0.00050739	0.00146088	0.00005591	0.00071175	0.00099194	0.00164408	0.00159822	0.00165377	0.00139343	0.00135758	0.00047285	0.00072706	0.00170993	0.00070727	0.00027211	0.00094010	0.00073458	0.00100996	-0.00002601	0.00080697	0.00100735	0.00059340	0.00059532	0.00039836	0.00105048	0.00042870	0.00055076	0.00029760	0.00034293	0.00003759	0.00004647	0.00056820	0.00079170	-0.00006533	0.00065459	0.00008627	0.00057814	0.00076787	0.00019165	0.00042469	0.00101162	0.00056055	0.00072079	0.00034308	-0.87133611
-2.0997	-0.08117685	-21.47483647	-0.52729207	-0.26215383	0.28549789	-21.47483647	-0.28239775	-21.47483647	-0.02252200	0.32256778	0.20296863	-2.22643447	-1.23071308	0.93442255	-0.56120172	0.93046802	0.36507367	0.00023135	-21.47483647	0.91630298	-21.47483647	-21.47483647	-0.22954576	-21.47483647	-0.40496352	-21.47483647	-21.47483647	-21.47483647	-0.75748393	0.65351367	-21.47483647	0.09821458	0.57066652	0.17552589	-1.65311950	0.22517283	-0.25824286	-0.40750125	0.13382867	0.03214402	-0.08304650	-0.01425910	0.02854679	-0.01040520	0.03996708	-0.00985263	0.02042450	0.00856216	0.04066011	0.02096675	0.01751553	0.02080118	0.01919780	0.02461610	0.01835762	0.02820314	0.03203347	0.03084468	0.03889998	0.03635339	0.03233167	0.04422747	0.03810646	0.03683029	0.04204418	0.03078546	0.03113157	0.02291492	0.02319611	0.01457978	0.01264676	0.01148000	0.00891406	0.00500049	0.00293871	0.00036381	0.00130515	-0.00406222	0.00146296	-0.00414151	-0.00395026	-0.00343631	0.00640073	-0.00252814	-0.00875804	-0.00730367	0.00043677	-0.00143367	-0.00345824	0.00568047	-0.00212960	-0.00064940	-0.00631515	-0.00333512	0.00167730	-0.00049375	0.00160743	-0.00313320	-0.00328643	0.00050375	0.00243647	0.00957915	0.00244113	0.00273454	0.01398653	0.03748289	0.06413524	0.07324573	0.06809772	0.08559688	0.08902084	0.11521159	0.12676662	0.12078661	0.09370855	0.07524510	0.07739337	0.10850719	0.13245224	0.13390872	0.14236604	0.13382838	0.11651675	0.07799814	0.04124908	0.01499932	-0.00001466	-0.00118748	0.00195233	-0.00205332	-0.00005139	-0.00090096	0.00082272	0.00045099	-0.00046501	-0.00012866	0.00079323	-0.00101361	-0.00032483	-0.00167213	-0.00000180	-0.00191982	0.00069380	-0.00016221	-0.00076251	-0.00003189	0.00013898	-0.00018929	0.00081502	-0.00047190	-0.00012175	-0.00129881	0.00031466	-0.00016013	0.00078709	-0.00103429	0.00055655	-0.00124419	0.00012021	-0.00091554	0.00049897	-0.00014443	-0.00116307	0.00000295	-0.00080880	-0.00064511	0.00074333	0.00019527	-0.00084824	-0.00013496	-0.00024102	-0.00212311	0.00003932	-0.00061953	0.00049743	-0.00010027	0.00043063	-0.00061617	0.00031297	-0.00007871	-0.00059571	0.00030684	0.00048635	-0.00041703	0.00057072	-0.00089241	0.00064190	-0.00071593	0.00061712	0.00009592	0.00027652	0.00006208	-0.00094558	-0.00063229	-0.00078177	-0.00012878	0.00057986	-0.00093121	0.00071247	-0.00073784	0.00092962	-0.00054011	-0.00158007	0.00003063	-0.00019778	-0.00012865	0.00134577	-0.00034487	0.00041289	-0.00105193	0.00069408	-0.00064626	-0.00079482	-0.00017129	-0.00000661	-0.00084557	0.00069751	0.00057502	-0.00031057	-0.00091912	-0.00055125	0.00087121	-0.00019958	-0.00044688	-0.00070170	-0.00031450	-0.00017632	-0.00029863	-0.00049076	0.00015348	0.00100790	-0.00027519	-0.00041756	-0.00092005	-0.00013171	-0.00000715	0.00171809	0.00117228	0.00025555	0.00035510	0.00024234	0.00047094	0.00011089	0.00036290	0.00107293	-0.00023498	0.00000180	-0.00024554	-0.00035050	0.00053811	0.00013333	0.00036092	0.00012116	-0.00060295	0.00022149	0.00003113	0.00076843	-0.00116423	-0.00011462	0.00026445	0.00050893	-0.00099478	0.00037456	0.00008247	0.00093145	-0.00120936	0.00058203	-0.00057222	0.00017046	-0.00005592	0.00068225	0.00036426	-0.00028589	0.00013125	0.00051923	0.00022649	0.00073152	-0.00015281	-0.00004495	0.00002067	0.00037085	-0.00028875	0.00043939	-0.00019604	0.00053493	-0.00076927	-0.00048746	0.00018191	0.00040210	-0.00051972	0.00088993	0.00088820	0.00104299	0.00022351	0.00031381	0.00028394	0.00044753	0.00002306	-0.00031672	0.00113315	-0.00025786	0.00029218	0.00097420	0.00012491	0.00066886	0.00020954	0.00057989	-0.00013214	-0.00007989	-0.00081075	0.00051877	0.00041298	0.00011382	-0.00040331	0.00014735	-0.00129138	0.00055266	-0.00004166	0.00043355	-0.00047227	0.00106912	0.00020336	0.00137274	-0.00035110	0.00084555	0.00089475	0.00047050	0.00124421	0.00162736	-0.00067304	0.00142221	-0.00164025	0.00111049	0.00047536	0.00163849	0.00041285	0.00162951	0.00070388	0.00295452	0.00126870	0.00063223	-0.00110699	0.00012110	-0.00025008	0.00125359	-0.00038157	-0.00045284	0.00219832	0.00161696	0.00127373	-0.00009176	0.00406017	0.00043750	-0.00236300	0.00133571	-0.00004750	0.00252790	0.00150690	0.00123048	0.00151020	0.00075139	0.00030306	0.00374313	0.00246884	0.00209216	0.00047094	0.00215506	0.00106384	0.00055924	0.00126364	0.00251985	0.00010900	0.00530472	0.00184278	0.00241875	0.00110041	0.00193628	0.00255428	0.00011166	0.00174659	0.00360023	0.00124200	-0.00242483	-0.00024165	0.00367961	0.00138848	0.00312797	0.00355895	0.00327376	0.00054681	0.00227801	0.00049483	0.00155954	0.00066155	0.00185390	0.00197774	0.00374671	-0.00050364	0.00027432	0.00220557	0.00226506	0.00317168	0.00222111	0.00138122	0.00236958	0.00170762	0.00124688	0.00195225	0.00110728	-0.00028400	0.00208396	0.00227099	0.00245461	0.00017717	0.00018115	0.00033031	-0.00059974	0.00167042	-0.00036917	0.00241560	0.00093804	0.00150325	0.00095383	0.00147464	0.00254451	0.00101969	0.00014423	0.00124340	0.00067613	0.00255408	0.00112674	0.00164783	0.00180663	0.00077842	0.00064261	0.00034774	0.00267471	0.00142628	0.00122362	0.00108873	0.00091834	0.00109228	-0.00037043	0.00244866	0.00105061	0.00020716	0.00107313	0.00051210	0.00202263	0.00065987	0.00097067	0.00128153	0.00078603	0.00088551	-0.00000419	0.00051239	0.00098061	0.00066942	0.00057593	0.00145459	0.00153682	0.00032037	0.00122952	0.00135332	0.00029756	0.00018988	0.00105781	0.00076967	0.00102679	0.00041300	0.00122480	0.00033714	0.00112116	0.00204339	0.00125780	0.00092258	0.00080018	0.00085223	0.00123004	0.00085339	0.00097442	0.00020799	0.00033327	0.00073027	0.00076915	0.00041932	0.00088287	0.00042261	0.00073241	0.00039236	0.00027095	0.00083721	0.00074624	0.00077314	0.00065258	0.00064710	0.00064420	0.00059975	0.00026563	0.00020473	0.00053046	-0.00000038	0.00056027	0.00065033	0.00067456	0.00032973	0.00091107	0.00105292	0.00091968	0.00056860	0.00060424	-0.05280788
-1.9997	-0.20996855	0.90757334	-21.47483647	-0.53343250	-0.06928301	-21.47483647	-21.47483647	-21.47483647	-0.01196903	0.22786334	-21.47483647	0.74801725	-0.07818647	-21.47483647	1.44580758	0.19974524	0.59385101	-21.47483647	1.23463508	-21.47483647	-1.12703645	-21.47483647	-21.47483647	-0.63593340	-0.99461514	-0.99410480	-21.47483647	-0.60101545	-0.18194734	-21.47483647	-0.85640281	-0.32659599	-0.57851897	-1.89504313	-0.11479991	-0.02217822	-0.07631778	0.24283688	-0.01435154	-0.01560996	0.01290800	0.04201204	0.05769943	-0.02561859	0.06254582	0.00056152	0.03153256	0.01560355	0.07040027	0.02726995	0.01835263	0.01993084	0.02359283	0.02415388	0.01876814	0.02275906	0.02540549	0.02056932	0.01844891	0.02206808	0.01924366	0.02685064	0.02477242	0.02292439	0.03320420	0.02442281	0.02504927	0.02305956	0.02770228	0.01992631	0.02031895	0.01831692	0.02030331	0.01021686	0.00257256	0.00276639	0.00128999	-0.00112989	-0.00231547	-0.00451544	-0.00642328	-0.01027525	-0.00262019	-0.00349863	-0.01162965	-0.00233431	0.00226793	0.00299111	-0.01117655	-0.00112031	-0.00227310	-0.00625732	-0.00495471	-0.00362204	-0.00292852	-0.00915398	0.00219848	-0.00153302	0.00109341	-0.00234763	0.00307498	0.00606964	0.00186558	0.00215253	0.02109042	0.04586650	0.07063060	0.08158019	0.08434275	0.09192928	0.09357754	0.11368296	0.12725328	0.13175802	0.11196828	0.08947336	0.09070962	0.12018915	0.13752940	0.14538779	0.16582899	0.14596420	0.11451994	0.07815111	0.04196453	0.01548378	-0.00140779	-0.00149629	0.00044280	-0.00457335	-0.00202655	-0.00165292	0.00174371	0.00011519	-0.00101770	-0.00189837	0.00024575	-0.00043219	0.00043921	-0.00147162	0.00001538	-0.00178266	-0.00030013	-0.00083870	-0.00087209	-0.00063399	0.00100860	-0.00155974	-0.00011475	-0.00067169	0.00021316	-0.00131428	-0.00054161	-0.00022602	-0.00104105	-0.00182233	0.00032319	-0.00133944	-0.00071192	-0.00254767	-0.00090699	-0.00004778	-0.00025373	-0.00107637	-0.00097761	-0.00123148	-0.00024977	-0.00190085	-0.00193740	-0.00130238	-0.00141197	-0.00223619	-0.00061169	-0.00132818	-0.00034962	-0.00026762	-0.00045214	-0.00060632	-0.00056451	-0.00100892	-0.00135914	-0.00085186	0.00080377	-0.00084029	-0.00079735	-0.00102687	0.00036768	-0.00139980	-0.00142687	-0.00087384	0.00027393	-0.00102995	-0.00189334	-0.00116467	-0.00018912	-0.00120922	-0.00022705	-0.00008835	-0.00120611	-0.00181131	-0.00007344	-0.00041256	-0.00165178	-0.00106912	-0.00000527	-0.00062439	-0.00080701	-0.00148482	-0.00113168	-0.00210379	-0.00032417	-0.00170433	-0.00135079	-0.00042069	-0.00069593	-0.00150536	0.00040717	-0.00044877	-0.00087601	-0.00055741	-0.00086481	-0.00058730	-0.00042628	-0.00062628	-0.00070637	-0.00104943	-0.00073959	-0.00065209	-0.00121023	0.00009933	-0.00073012	-0.00148340	-0.00121518	-0.00074042	-0.00063062	-0.00090964	-0.00037096	-0.00040695	-0.00051236	-0.00066760	0.00014088	-0.00059987	0.00021129	-0.00151311	-0.00011440	-0.00055790	-0.00020548	-0.00080359	-0.00049471	-0.00090215	-0.00033038	-0.00079028	-0.00040880	-0.00043976	0.00019264	-0.00071753	-0.00045020	-0.00103407	-0.00080608	-0.00034125	-0.00032138	-0.00150527	0.00015150	-0.00044736	-0.00015858	-0.00178381	0.00013885	-0.00096598	-0.00012856	-0.00091257	-0.00042231	-0.00052066	-0.00150573	-0.00095321	-0.00021838	-0.00067627	-0.00017234	-0.00086368	0.00004600	-0.00109955	-0.00032470	-0.00043915	0.00050144	-0.00139267	-0.00028194	-0.00092958	-0.00119916	-0.00115303	-0.00075573	-0.00060896	0.00008184	-0.00033370	0.00046318	-0.00058902	-0.00102899	-0.00079952	-0.00074299	-0.00055918	-0.00044015	-0.00080252	-0.00104024	-0.00127042	-0.00026823	-0.00101195	-0.00054969	0.00025144	0.00010476	-0.00028012	-0.00165059	-0.00183166	-0.00051695	-0.00063384	-0.00009831	-0.00025801	-0.00034285	-0.00006746	-0.00051875	-0.00107256	-0.00045094	-0.00048815	-0.00148177	-0.00153490	-0.00065834	-0.00076024	-0.00065671	-0.00085965	-0.00168737	-0.00196364	-0.00054469	-0.00185760	0.00006145	-0.00107675	0.00012450	-0.00012854	0.00105209	-0.00352502	-0.00123921	-0.00209841	0.00012972	-0.00084187	-0.00107587	-0.00187972	-0.00199383	-0.00082676	0.00031839	-0.00131377	-0.00074204	-0.00072775	-0.00231485	-0.00245740	-0.00058805	-0.00157778	0.00040156	-0.00322731	-0.00121629	-0.00064614	-0.00284197	-0.00315278	-0.00009937	-0.00008041	-0.00087995	-0.00092800	-0.00099282	0.00146126	-0.00327318	-0.00098946	-0.00038264	-0.00048413	-0.00061348	-0.00260655	-0.00132907	0.00072303	0.00170388	-0.00085953	-0.00014305	-0.00317310	-0.00031827	-0.00030960	-0.00130912	-0.00133232	0.00185878	-0.00040622	-0.00092617	-0.00288696	0.00187422	0.00022845	-0.00123238	0.00047186	-0.00048971	0.00040608	-0.00144659	-0.00218432	0.00144905	-0.00346408	-0.00036861	-0.00272222	0.00042659	-0.00353492	-0.00168468	-0.00077501	-0.00081996	-0.00035085	0.00067807	0.00071951	0.00031800	-0.00036156	-0.00115319	0.00009965	-0.00019243	-0.00149823	-0.00219681	0.00036016	0.00092119	0.00104491	-0.00068508	0.00007712	0.00100898	-0.00089413	0.00081487	-0.00083765	-0.00079541	-0.00200874	-0.00058038	-0.00087639	0.00052499	-0.00034471	-0.00008675	0.00010322	-0.00130368	-0.00001843	0.00030357	-0.00070636	0.00071179	0.00035679	-0.00056398	0.00070989	0.00016809	-0.00018463	0.00084371	0.00105897	0.00047179	0.00031213	0.00010466	-0.00011910	0.00033091	-0.00101109	0.00095795	0.00064492	0.00059242	-0.00089157	-0.00021156	0.00113709	0.00086885	-0.00109326	-0.00003148	0.00067076	0.00058826	0.00068871	-0.00042302	0.00152849	0.00047397	-0.00012798	0.00032806	0.00034134	0.00013672	-0.00009579	-0.00029902	-0.00025729	0.00056957	0.00073460	-0.00006142	0.00002447	-0.00055550	0.00007613	0.00068801	0.00073636	0.00107536	0.00023569	0.00115223	0.00076632	0.00012684	-0.00001891	-0.00012435	-0.00014733	0.00067482	0.00021764	-0.00013825	0.00054913	0.00053575	-0.00005920	0.00026869	0.00003447	0.00071397	-0.00026900	0.00016100	0.00055691	0.00079252	-0.00007813	-0.00001763	-0.00001842	0.00006643	-0.00004129	-0.00037870	0.00015110	0.00076060	0.00006717	0.00034426	0.00077932	0.00062577	0.00037705	0.00045891	-0.32561250
-1.8997	-0.43546897	0.68531805	0.16106410	-0.15568778	1.26601443	0.16025360	-0.07037729	0.83111316	-0.18675950	-0.67919165	0.96731240	0.91156260	-0.01396283	-0.06851402	0.30926940	-21.47483647	-0.09697383	-0.27952243	-21.47483647	-21.47483647	-0.44966939	-21.47483647	-21.47483647	1.12918627	-21.47483647	-21.47483647	-21.47483647	-21.47483647	1.06874239	-21.47483647	2.08074641	-0.44486448	0.12578584	-21.47483647	-0.88843537	0.56479408	-0.40768641	0.26411018	0.02566859	-0.05721484	-0.01480725	0.04099173	-0.00683529	-0.00456267	0.05584353	-0.02007251	0.00253199	0.03085237	0.04297312	0.00504830	0.00726974	0.03593704	0.02502505	0.01849403	0.02041858	0.03655100	0.03291713	0.02147040	0.02525354	0.02557280	0.01262471	0.02232608	0.01976562	0.01596998	0.01680126	0.01540791	0.01772640	0.01823086	0.01342905	0.01790865	0.02037310	0.02109247	0.01920830	0.01834904	0.01407310	0.01073553	0.00860832	0.00816923	0.00646440	-0.00359359	-0.00139467	0.00014926	-0.00353086	-0.00142038	-0.00603651	0.00831107	-0.00612437	-0.00467923	-0.00155129	0.00517835	-0.00664812	0.00355818	-0.00498754	0.00209507	-0.00592133	0.00263212	0.00020826	-0.00260944	-0.00236256	0.00385830	0.00458479	0.00669521	-0.00141126	0.00745836	0.01976514	0.03793261	0.06624768	0.09129565	0.08949438	0.10718016	0.10996810	0.12899332	0.12946831	0.13677580	0.11059230	0.09706843	0.09135956	0.12025058	0.12621082	0.14103761	0.16004329	0.16069259	0.11459758	0.06332969	0.03346684	0.01703042	0.00243798	-0.00302493	0.00011341	0.00226910	-0.00067642	-0.00126917	0.00187768	0.00291094	-0.00246612	-0.00418661	0.00280606	0.00046933	-0.00053664	-0.00215391	0.00104035	-0.00221515	-0.00090075	0.00058890	0.00073667	-0.00136521	-0.00100764	0.00022553	0.00198704	-0.00130112	-0.00015829	-0.00038726	-0.00085167	0.00004301	-0.00010774	-0.00044007	0.00037431	-0.00100977	0.00045934	0.00057886	-0.00133162	-0.00142886	0.00038377	-0.00073374	-0.00106275	0.00041097	0.00130348	-0.00088058	-0.00229527	-0.00022476	-0.00016526	-0.00161576	-0.00115679	0.00082482	-0.00006118	-0.00109019	0.00074485	0.00099176	-0.00097578	-0.00211483	-0.00070727	0.00068739	-0.00083724	-0.00080354	0.00021164	-0.00072504	-0.00075839	-0.00058912	-0.00017055	0.00020849	-0.00098178	-0.00120648	-0.00069030	-0.00080682	-0.00184287	-0.00072032	-0.00012271	-0.00036561	-0.00082065	-0.00083146	-0.00087386	-0.00082652	-0.00206705	-0.00004165	0.00047611	-0.00041000	0.00072110	-0.00107358	-0.00158946	-0.00047653	0.00010629	-0.00187533	-0.00207013	0.00114084	-0.00051785	-0.00127806	-0.00042551	0.00022882	-0.00020593	-0.00127075	-0.00056440	0.00019858	-0.00048598	-0.00180321	-0.00083590	0.00061328	-0.00113384	-0.00193651	-0.00060365	0.00019255	-0.00125268	-0.00084063	0.00006640	-0.00031593	-0.00097280	-0.00072185	0.00050686	0.00021601	-0.00097938	0.00026092	0.00016511	-0.00079074	-0.00108017	-0.00073752	-0.00010897	-0.00049127	-0.00085118	-0.00111317	-0.00063019	0.00013125	0.00070730	-0.00114792	-0.00103294	-0.00057530	0.00012171	-0.00128383	-0.00115079	-0.00057146	0.00049290	-0.00013314	-0.00051463	-0.00012350	0.00029796	-0.00073403	-0.00054101	-0.00027600	-0.00085188	-0.00125364	-0.00094606	0.00116138	-0.00024994	-0.00141970	-0.00021055	-0.00002667	-0.00102646	-0.00083865	-0.00035187	0.00033194	-0.00062785	-0.00160283	-0.00024558	-0.00035700	-0.00068561	-0.00069036	-0.00009555	-0.00169021	-0.00110565	-0.00014549	-0.00028237	-0.00008701	-0.00018304	-0.00050599	-0.00082504	-0.00063719	-0.00080455	-0.00041462	-0.00123840	-0.00050435	-0.00024632	-0.00006183	-0.00206715	-0.00177637	0.00032340	-0.00053883	-0.00138039	-0.00026754	-0.00038333	-0.00088144	-0.00222774	-0.00096538	-0.00005556	-0.00204942	-0.00117099	0.00001688	-0.00108673	-0.00207468	-0.00140213	0.00022220	-0.00016402	-0.00259868	-0.00040641	-0.00057342	-0.00154962	-0.00391000	-0.00069253	-0.00160293	-0.00097897	-0.00202993	-0.00211503	-0.00044387	-0.00170358	-0.00087238	-0.00130244	-0.00151220	-0.00164502	-0.00362924	-0.00129566	-0.00361911	-0.00242244	-0.00037282	-0.00307756	-0.00326974	-0.00122099	-0.00169153	-0.00207786	-0.00280859	-0.00078133	-0.00279754	-0.00482171	-0.00146324	-0.00102352	-0.00459691	-0.00462478	-0.00293197	-0.00077882	-0.00462511	-0.00328908	-0.00217556	-0.00138696	-0.00421346	-0.00660216	-0.00086963	-0.00145035	-0.00570678	-0.00359882	0.00106314	-0.00230935	-0.00437235	-0.00258187	-0.00337772	-0.00374927	-0.00553951	-0.00225289	-0.00190425	-0.00184107	-0.00500179	-0.00399737	-0.00176166	-0.00356299	-0.00319638	-0.00299526	-0.00307903	-0.00443678	-0.00338652	-0.00190459	-0.00346599	-0.00267857	-0.00035088	-0.00372291	-0.00604482	-0.00176396	-0.00395001	-0.00566525	-0.00454963	-0.00246507	-0.00556317	-0.00418619	-0.00333106	-0.00205955	-0.00379646	-0.00627455	-0.00050357	-0.00251937	-0.00478492	-0.00631092	-0.00190413	0.00004692	-0.00407888	-0.00482172	-0.00240366	-0.00289143	-0.00216440	-0.00183432	-0.00133083	-0.00246117	-0.00582244	-0.00028571	-0.00357523	-0.00174131	-0.00275948	-0.00358683	-0.00368061	-0.00340729	-0.00261810	-0.00030397	-0.00168853	-0.00108857	-0.00179557	-0.00195965	-0.00291910	-0.00048849	-0.00097772	-0.00176275	-0.00108624	-0.00112939	-0.00193217	-0.00081711	-0.00237093	-0.00064713	-0.00046228	-0.00077489	-0.00098309	-0.00054881	-0.00189800	-0.00108139	-0.00108382	0.00013643	-0.00186735	-0.00150951	-0.00111512	-0.00079253	-0.00129900	-0.00219093	-0.00128366	-0.00182856	-0.00293810	-0.00240796	-0.00139797	-0.00144470	-0.00176521	-0.00197040	-0.00094762	-0.00227777	-0.00246523	-0.00190781	-0.00134540	-0.00199359	-0.00245098	-0.00057908	-0.00166078	-0.00158917	-0.00198773	-0.00104524	-0.00134925	-0.00159455	-0.00084503	-0.00037067	-0.00175909	-0.00040558	-0.00060248	-0.00181197	-0.00180080	-0.00078099	-0.00115586	-0.00102206	-0.00123126	-0.00038229	-0.00098572	-0.00082854	-0.00068669	-0.00016641	-0.00093305	-0.00095472	-0.00082691	-0.00086137	-0.00081719	-0.00041807	-0.00052631	-0.00008056	-0.00089659	-0.00127047	-0.00058407	-0.00040392	-0.00102009	-0.00065748	-0.00064980	-0.00032533	-0.00093051	-0.00075883	-0.00137576	-0.00085857	0.23666359
-1.7997	0.62191474	0.21160332	-0.00781833	-0.10087652	-21.47483647	0.55051694	0.80255091	0.70960099	0.65933713	1.65232253	-0.74226016	0.70565248	-0.54051001	0.39642376	-0.46704856	-0.28093911	-0.49841120	0.03218598	-0.10179535	-21.47483647	-21.47483647	-21.47483647	-0.12973042	-21.47483647	3.41116428	-21.47483647	-21.47483647	0.02051719	0.30911946	-21.47483647	-21.47483647	-21.47483647	0.77427753	-1.10533535	0.50313769	0.12980195	0.17139712	-0.00979893	0.10153008	0.02508020	0.00142789	0.01425619	0.04958655	0.12476800	0.03724406	-0.00579019	0.02855911	0.05471282	0.01402530	0.02836102	0.03020519	0.04104462	0.01678978	0.01964952	0.02928660	0.03678687	0.02745783	0.02545926	0.03302660	0.03062341	0.01667798	0.03295174	0.02723538	0.02584498	0.01955303	0.01954424	0.02224937	0.01535841	0.01346140	0.01597348	0.01489514	0.01464211	0.01852835	0.01695587	0.01588586	0.02037155	0.01828938	0.01756775	0.02153267	0.01916938	0.01552600	0.01231370	0.01175142	0.01617128	0.01398374	-0.00448386	0.00234139	0.01365493	-0.00032734	-0.00165291	-0.00537595	0.01009916	-0.00422751	-0.01074316	-0.00435398	0.00643792	0.00024188	-0.00424218	0.00413076	0.00928629	-0.00214222	0.00865965	0.00486688	0.00820446	0.01537529	0.04555455	0.06968411	0.09476726	0.09425928	0.11509710	0.12226616	0.14701616	0.14617685	0.15964565	0.13087439	0.09788224	0.08434250	0.12528318	0.13456871	0.14647699	0.16967981	0.17144239	0.11901020	0.06995500	0.02984833	0.01064260	-0.00092445	0.00031767	0.00328765	-0.00035844	0.00010431	0.00208625	0.00002518	0.00095670	-0.00122231	0.00157341	0.00092693	-0.00157174	0.00103023	0.00184101	-0.00101975	-0.00269642	0.00133129	0.00349848	-0.00107815	-0.00065533	0.00112439	0.00119392	-0.00178645	-0.00116745	0.00124238	0.00147512	-0.00113006	0.00153704	0.00127674	0.00181687	0.00005786	0.00130153	0.00103931	0.00048162	-0.00030643	0.00190919	0.00136057	0.00010566	-0.00004844	0.00110437	0.00082085	0.00124800	-0.00092664	0.00032400	-0.00017890	-0.00005905	0.00074133	0.00063430	0.00021485	0.00157813	0.00157295	0.00173394	0.00008759	0.00176905	0.00073560	0.00085015	0.00092814	0.00139357	0.00245257	-0.00008793	0.00177433	0.00173504	0.00038334	0.00050077	0.00083726	0.00154654	0.00070053	-0.00054074	0.00031060	0.00240229	0.00165248	0.00085509	0.00193568	0.00064936	0.00028435	0.00134488	0.00043675	0.00203720	0.00171451	0.00098820	0.00170757	0.00122795	-0.00002368	0.00195916	0.00108977	-0.00025124	-0.00010466	0.00171475	0.00070049	0.00120441	0.00220419	0.00137218	0.00033138	0.00105171	0.00133680	0.00132682	-0.00001392	0.00148117	0.00130054	0.00052835	-0.00070106	0.00122404	0.00109813	0.00130070	0.00034480	0.00113758	0.00134949	0.00042107	0.00100825	0.00197107	0.00238029	0.00159879	0.00035969	0.00147231	0.00134638	0.00074711	0.00167111	0.00150536	0.00114800	0.00061680	0.00208174	0.00097620	0.00031483	0.00143848	0.00090937	0.00148219	0.00098998	0.00109003	0.00147619	0.00090344	0.00120631	0.00076631	0.00136721	0.00131125	0.00119660	0.00122456	0.00064368	0.00089574	0.00121498	0.00052939	0.00051634	0.00064239	0.00160570	0.00183063	0.00064359	0.00134692	0.00124946	0.00064563	0.00096363	0.00147105	0.00152964	0.00059955	0.00044775	0.00092255	0.00112207	0.00060653	0.00121252	0.00118678	0.00072791	0.00093759	0.00029636	0.00200078	0.00040020	0.00064451	0.00196942	0.00150568	0.00118317	0.00087971	0.00139558	0.00077681	0.00118766	0.00117903	0.00194941	0.00122741	0.00030955	0.00138972	0.00202980	0.00092711	0.00040718	0.00178624	0.00127977	0.00132343	0.00112858	0.00120832	0.00190133	0.00165567	0.00180166	0.00151159	0.00116068	0.00114532	0.00145236	0.00291286	0.00159809	0.00148739	0.00305059	0.00168979	0.00059555	0.00174095	0.00278557	0.00201345	0.00070015	0.00302301	0.00213747	0.00229746	0.00299434	0.00345640	0.00139897	0.00170649	0.00212795	0.00146228	0.00109794	0.00204018	0.00342525	0.00413375	0.00235136	0.00181076	0.00192878	0.00403595	0.00294212	0.00175164	0.00231802	0.00303948	0.00177412	0.00435980	0.00380023	0.00571408	0.00318395	0.00268910	0.00191160	0.00301039	0.00232536	0.00235646	0.00321336	0.00407028	0.00071458	0.00719861	0.00210437	0.00219830	0.00437120	0.00608910	0.00381547	0.00292353	0.00500022	0.00123476	0.00233701	0.00190357	0.00668165	0.00382939	0.00195945	0.00376869	0.00264922	0.00352910	0.00315394	0.00305889	0.00565470	0.00353617	0.00225919	0.00403187	0.00251465	0.00656312	0.00269620	0.00644348	0.00217504	0.00378002	0.00525422	0.00068893	0.00429476	0.00301610	0.00206003	0.00341821	0.00486297	0.00324496	0.00392934	0.00171417	0.00309267	0.00519446	0.00046670	0.00184816	0.00291174	0.00559159	0.00152364	0.00154908	0.00206589	0.00294896	0.00048287	0.00386684	0.00250368	0.00477836	0.00020961	0.00178521	0.00438245	0.00220425	0.00189631	0.00324332	0.00182278	0.00117294	0.00322289	0.00229058	0.00123399	0.00238639	0.00181694	0.00245034	0.00083169	0.00279807	0.00207500	0.00210625	0.00098924	0.00144375	0.00219868	0.00164185	0.00099250	0.00254534	0.00086619	0.00234715	0.00150440	0.00180419	0.00108415	0.00118691	0.00197944	0.00265081	0.00100520	0.00101983	0.00156113	0.00241883	0.00135353	0.00095668	0.00159955	0.00154973	0.00080420	0.00133600	0.00076470	0.00131194	0.00093852	0.00232240	0.00208000	0.00166510	0.00016543	0.00214277	0.00145200	0.00202978	0.00057740	0.00128105	0.00225723	0.00052785	0.00184254	0.00124198	0.00024056	0.00131104	0.00092491	0.00244009	0.00095768	0.00121308	0.00109213	0.00185820	0.00056573	0.00071335	0.00088400	0.00053671	0.00015410	0.00114579	0.00118765	0.00043875	0.00027428	0.00076016	0.00110369	0.00047726	0.00025739	0.00132273	0.00025771	0.00071376	0.00057201	0.00150395	0.00065048	0.00041134	0.00044593	0.00050228	0.00059248	0.00065273	0.00107802	0.00063222	0.00033413	0.00083602	0.00084499	0.00109918	0.00028574	-0.14799778
-1.6997	-0.17296125	-0.72666906	-0.83787066	0.31507634	-0.64396580	-0.31939089	0.46466523	-0.41493049	0.89233518	-0.19547684	0.25830956	-1.48865175	0.51985985	0.26185167	0.27471235	-1.55183399	0.25848256	-0.67570467	1.23266357	-21.47483647	-0.11482139	-21.47483647	-0.76366347	-21.47483647	-21.47483647	-21.47483647	-21.47483647	-21.47483647	-21.47483647	-0.27613537	-21.47483647	-21.47483647	0.67202029	0.65806129	-0.68660997	-0.47626004	0.02607502	-0.03067627	0.11792543	0.09236231	-0.08585397	0.03227829	0.04628444	0.01046667	0.02695749	-0.01147829	0.03417305	0.01552637	0.00584266	0.03067149	0.03629330	0.01768920	0.02206241	0.03271415	0.02354829	0.02589055	0.02823266	0.03336139	0.02769189	0.02423148	0.02271188	0.03028189	0.02296591	0.02745681	0.03061871	0.02293186	0.02356560	0.02183538	0.02066232	0.01783726	0.01756092	0.01639860	0.01973844	0.01083078	0.00888904	0.01410998	0.01059480	0.00658097	0.02101087	0.01190943	0.01085733	0.01124304	0.02284561	0.03292839	0.01279603	0.00381053	0.02662660	0.00843877	-0.00148313	0.01105942	0.00536090	-0.00637797	-0.01544637	-0.00158352	0.00314048	-0.00359987	-0.00870494	-0.00316966	-0.00138893	-0.00157680	0.00143995	0.01140369	0.00339858	0.00852080	0.02865828	0.06001921	0.08434459	0.10241919	0.10963179	0.12225181	0.11366455	0.12263855	0.12969960	0.13465037	0.11239397	0.10393592	0.09950054	0.11480084	0.12899889	0.14696793	0.16961805	0.15694011	0.11648962	0.07347330	0.02625454	0.00376582	-0.00243040	0.00211139	-0.00043008	-0.00160537	0.00187725	0.00239139	-0.00133399	0.00032386	0.00205514	0.00170487	0.00046796	0.00016873	0.00220796	-0.00103185	0.00159650	0.00010012	0.00076450	0.00094265	-0.00079433	0.00080114	0.00156565	-0.00015397	0.00044037	0.00136998	0.00002679	-0.00024758	0.00047933	0.00106520	0.00097864	0.00065725	0.00189824	-0.00040702	0.00000839	0.00025883	0.00129072	-0.00005872	0.00046442	0.00042827	0.00137698	-0.00047248	0.00149543	0.00068982	0.00006251	-0.00121349	0.00061197	0.00123115	-0.00024992	-0.00073236	0.00154503	0.00090693	0.00112466	-0.00020206	0.00078046	-0.00007058	-0.00010662	0.00024643	0.00157137	0.00053225	0.00061789	0.00108269	0.00236722	-0.00079894	0.00003977	0.00094794	0.00067932	-0.00168229	0.00042770	-0.00041978	-0.00050616	0.00030441	0.00081830	0.00028303	0.00058449	0.00059509	0.00084958	0.00075550	-0.00147253	0.00021512	0.00226085	0.00018412	-0.00014433	0.00035177	0.00106674	-0.00042930	0.00107593	-0.00016978	0.00079352	-0.00077772	0.00092550	0.00112167	0.00158383	0.00008416	0.00098794	0.00109163	0.00032407	0.00151423	0.00100945	0.00182659	-0.00090163	0.00062876	0.00122939	0.00081232	0.00067843	-0.00025976	0.00109062	0.00039586	0.00032101	0.00028310	0.00178647	0.00060024	0.00142876	0.00137285	0.00102308	0.00049654	0.00089164	0.00082135	0.00101797	0.00046736	0.00126960	0.00067224	0.00201992	0.00050395	0.00139940	0.00075377	0.00034076	0.00087736	0.00063459	0.00002777	0.00056242	0.00054967	0.00110474	0.00009837	-0.00006319	0.00116053	0.00188322	-0.00018820	0.00113638	0.00166675	0.00064530	-0.00097452	0.00075252	0.00094684	0.00106148	0.00066170	0.00099319	0.00128840	0.00091476	0.00033838	0.00111760	0.00108214	0.00052597	0.00091887	0.00130287	0.00046273	0.00080937	0.00061115	0.00131888	0.00037230	0.00129342	0.00014693	0.00036423	0.00129927	0.00113688	0.00106696	0.00099315	0.00072127	0.00105809	0.00107963	0.00071199	0.00033523	0.00139370	0.00054590	0.00062331	0.00142413	0.00214762	-0.00010341	0.00032486	0.00117449	0.00167403	0.00141559	-0.00016440	0.00156685	0.00117609	0.00086610	0.00165286	0.00242654	0.00188514	0.00011779	0.00231214	0.00191606	0.00188177	0.00148803	0.00260348	0.00258591	0.00190513	0.00050570	0.00169827	-0.00006603	0.00254185	0.00146138	0.00124093	0.00168136	0.00330896	0.00239181	0.00274404	0.00234095	0.00216935	0.00124727	0.00220620	-0.00024956	0.00208123	0.00220002	0.00126030	0.00337837	0.00328414	-0.00026376	0.00053472	0.00248826	0.00459828	0.00107506	0.00221989	0.00318899	0.00391655	0.00246099	0.00363681	0.00599375	0.00460065	0.00086979	0.00180028	0.00515088	0.00234846	0.00286496	0.00347431	0.00527246	0.00035843	0.00479918	0.00448018	0.00754311	0.00270801	0.00289796	0.00473197	0.00441066	0.00377617	0.00139460	0.00377393	0.00336010	0.00398399	0.00235166	0.00315011	0.00143297	0.00241551	0.00533301	0.00228616	0.00362861	0.00486831	0.00320835	0.00333070	0.00188185	0.00625863	0.00531343	0.00247186	0.00429581	0.00512184	0.00221878	0.00156071	0.00304309	0.00432864	0.00329270	0.00164336	0.00057797	0.00668508	0.00066661	0.00076407	0.00363783	0.00473350	0.00122695	0.00235288	0.00450099	0.00449707	0.00264910	0.00179128	0.00466236	0.00199632	0.00179943	0.00292514	0.00464855	0.00265956	0.00174851	0.00245391	0.00352984	0.00245379	0.00162727	0.00295364	0.00300485	0.00264167	0.00267998	0.00367662	0.00092386	0.00211904	0.00378046	0.00192650	0.00229654	0.00224648	0.00361486	0.00188444	0.00119012	0.00182087	0.00216477	0.00208337	0.00124481	0.00342222	0.00202135	0.00129132	0.00289900	0.00311573	0.00247200	0.00078069	0.00229058	0.00256929	0.00170434	0.00140125	0.00256650	0.00186823	0.00170261	0.00182421	0.00297266	0.00209006	0.00102716	0.00157603	0.00143303	0.00177818	0.00109985	0.00099048	0.00252223	0.00119487	0.00223889	0.00218013	0.00151512	0.00153316	0.00256838	0.00150290	0.00145277	0.00122332	0.00288239	0.00140368	0.00100578	0.00143221	0.00221582	0.00124860	0.00160802	0.00213997	0.00127297	0.00096855	0.00196539	0.00176184	0.00050136	0.00042482	0.00121631	0.00146867	0.00114005	0.00092185	0.00128648	0.00114364	0.00088858	0.00063853	0.00125965	0.00056790	0.00024557	0.00013032	0.00120381	0.00099781	0.00154449	0.00110754	0.00069276	0.00016003	0.00044258	0.00080140	0.00074794	0.00089167	0.00057399	0.00097076	0.00157614	0.00043477	0.00086187	0.00127434	0.61849956
-1.5997	-0.79712945	-21.47483647	0.56556682	1.33333659	-0.47839014	-0.49358094	-0.04915394	-0.60609436	0.33023552	-0.12580554	-21.47483647	-0.07677006	0.88410029	1.94387078	-0.28299898	0.90392852	-0.49934761	0.42421776	1.43114152	0.50673944	-0.18061232	-21.47483647	-21.47483647	-21.47483647	0.17066946	-0.03103745	-21.47483647	-21.47483647	-0.69973016	-21.47483647	1.00582647	-21.47483647	0.38893619	-21.47483647	0.12192301	0.39063784	-0.04101517	0.11121886	0.07122455	-0.03909784	0.01120558	0.00434530	0.06892850	0.03517595	-0.00324439	-0.02102779	0.02330294	0.01478305	0.03766111	0.02703762	0.03233193	0.03371047	0.00959803	0.03400485	0.01811005	0.02614260	0.03616256	0.03556251	0.02885577	0.02423244	0.02878119	0.03418350	0.02900402	0.02410333	0.03081109	0.02091508	0.02293360	0.01691323	0.02667222	0.01843281	0.01889504	0.02095597	0.02456970	0.01490997	0.01215657	0.01535170	0.01199235	0.00815692	0.01038313	0.00359478	0.00693587	0.00431512	0.01738732	0.01691925	0.01172247	0.00469931	0.02389603	0.01765420	0.00223648	0.01663879	0.01611249	0.00163950	-0.01125064	-0.00446693	-0.00152681	-0.00175654	-0.00467854	-0.00531200	-0.00500336	-0.00877248	0.00068666	0.00111619	0.00110006	0.00164710	0.02480632	0.05129276	0.07604749	0.08408632	0.09165658	0.09641921	0.09120013	0.10609483	0.11330032	0.12570243	0.11225946	0.10508432	0.11455455	0.14409422	0.16342355	0.17975334	0.19507866	0.16799809	0.11852437	0.07153629	0.03188671	0.00665641	-0.00042990	-0.00201622	0.00084519	-0.00316126	-0.00067174	-0.00099314	-0.00015135	-0.00088120	0.00012795	-0.00140116	0.00110442	-0.00134777	0.00168679	-0.00093426	-0.00016368	-0.00080970	0.00023142	-0.00073691	-0.00087142	-0.00056180	0.00144144	-0.00019492	-0.00048282	-0.00133395	0.00062078	-0.00257073	-0.00081653	0.00046420	0.00080117	-0.00193440	-0.00070460	-0.00049538	-0.00024131	-0.00073423	0.00034830	0.00103140	-0.00095144	-0.00189197	-0.00141535	-0.00063197	-0.00000627	0.00033703	-0.00164559	-0.00219434	-0.00126755	-0.00073419	-0.00157297	-0.00027330	0.00018168	-0.00022688	0.00009343	-0.00170823	-0.00028673	-0.00091236	-0.00125923	-0.00148993	0.00145089	-0.00012938	-0.00072592	-0.00099581	0.00023803	-0.00052670	-0.00113598	-0.00036274	0.00039126	-0.00094214	-0.00090537	-0.00125831	-0.00050528	-0.00090606	-0.00056854	-0.00077671	0.00003075	-0.00169920	0.00010848	-0.00135335	-0.00184762	-0.00133569	0.00057332	-0.00090046	-0.00017126	-0.00105267	-0.00030417	-0.00188388	-0.00091813	-0.00161888	-0.00082230	0.00007061	-0.00003041	0.00032196	0.00110778	-0.00025047	-0.00057003	0.00014188	0.00012783	-0.00078830	0.00025586	0.00004913	-0.00069886	-0.00114512	-0.00015493	-0.00024658	-0.00112499	-0.00009653	0.00024303	-0.00100154	-0.00037244	-0.00046004	0.00051711	-0.00039569	-0.00012265	-0.00013220	-0.00003928	-0.00026050	0.00002767	-0.00100313	0.00088982	-0.00110538	0.00038997	-0.00045864	0.00062361	-0.00085027	0.00007035	-0.00098243	-0.00005886	-0.00057249	-0.00033558	-0.00028488	-0.00020648	-0.00069880	0.00005403	-0.00053900	-0.00055680	0.00023921	0.00027378	-0.00139078	0.00033136	0.00059413	0.00039086	-0.00147271	0.00052538	-0.00053131	0.00051992	-0.00031199	0.00027243	0.00064648	-0.00038186	-0.00096526	0.00023013	0.00007512	0.00022220	-0.00023105	0.00007097	-0.00052319	0.00047735	-0.00047311	0.00061420	-0.00056124	-0.00032367	-0.00043365	-0.00067153	-0.00092699	0.00009952	-0.00029213	0.00021719	-0.00063875	0.00052846	-0.00028030	0.00080305	-0.00084018	-0.00034441	-0.00030261	-0.00012362	-0.00033814	0.00002686	-0.00020974	-0.00028053	-0.00025901	-0.00002358	0.00003566	-0.00012525	0.00040711	-0.00006047	-0.00016679	0.00061557	-0.00043798	0.00045060	-0.00066442	-0.00055823	-0.00018007	-0.00034430	-0.00207277	-0.00026241	-0.00099251	0.00042838	-0.00108413	-0.00018841	-0.00108044	0.00005665	-0.00013423	-0.00082086	0.00028432	-0.00025260	-0.00069219	0.00169732	0.00047640	0.00092152	-0.00053886	0.00150732	-0.00217103	-0.00037948	-0.00061746	0.00032787	-0.00075845	-0.00047714	-0.00213825	0.00053979	-0.00039800	0.00261130	-0.00003883	0.00084561	-0.00074835	-0.00045187	-0.00207583	0.00120761	-0.00211436	0.00305192	-0.00285569	-0.00035166	0.00025898	0.00076824	-0.00010912	-0.00079043	-0.00118849	-0.00108711	-0.00070653	0.00266158	0.00367743	0.00153387	0.00185841	0.00240283	0.00222153	0.00144122	-0.00191482	0.00118385	-0.00161696	0.00252822	-0.00067603	0.00074409	-0.00072471	0.00199024	0.00263085	-0.00093653	0.00030824	0.00333568	0.00207689	-0.00171078	-0.00036098	0.00150994	-0.00048236	-0.00018530	0.00299735	0.00433425	-0.00025903	-0.00121751	-0.00030952	0.00120617	-0.00070347	0.00038263	-0.00031463	0.00413862	-0.00160987	0.00158463	0.00042827	0.00170208	0.00068716	0.00029408	0.00073809	-0.00016773	-0.00112756	-0.00004627	0.00236760	0.00038675	-0.00218251	0.00055758	0.00234317	0.00065390	-0.00132307	-0.00016048	0.00084285	0.00113234	0.00048289	0.00069076	0.00208080	0.00060841	0.00124113	0.00314472	0.00128062	0.00208975	-0.00029114	0.00065918	-0.00013969	0.00097524	0.00020863	0.00139535	0.00030719	0.00163049	0.00062646	-0.00013435	0.00008670	0.00105940	0.00073249	0.00028143	0.00133292	0.00186019	0.00066834	-0.00046061	0.00094075	0.00114114	-0.00000761	0.00004595	0.00033216	0.00120527	-0.00080718	0.00112025	0.00141574	0.00106773	-0.00040672	0.00041976	0.00012623	0.00116778	0.00067846	0.00003920	0.00100751	0.00071103	-0.00011875	0.00117130	0.00038130	0.00029059	0.00056720	0.00040933	0.00051760	0.00031087	0.00044034	0.00139027	0.00080857	0.00117608	0.00129865	0.00056224	0.00151125	0.00164194	0.00017121	0.00066190	0.00090801	0.00015912	0.00040930	-0.00032597	0.00064153	0.00083275	0.00018064	0.00025686	0.00012403	0.00051150	0.00050963	0.00014148	0.00069067	0.00037296	0.00038545	-0.00010230	0.00077543	0.00076648	0.00020896	0.00030791	0.00057399	0.00059641	-0.00013779	-0.00005441	0.00034851	0.00105594	0.00028334	0.00079870	0.00129749	0.00066362	0.00071809	0.00066223	-0.05137267
-1.4997	0.32101238	-0.29338378	0.42995253	-0.39358993	0.62022262	0.00421740	-0.46664169	0.43975035	-0.54319768	-0.03431774	0.58117709	-21.47483647	-0.79283512	-0.28533802	-21.47483647	1.05650586	-0.22821788	0.36408854	0.79542381	-21.47483647	0.16898754	-21.47483647	-21.47483647	-0.47052228	-0.23072682	-0.21012680	-21.47483647	0.17820913	0.79882973	-21.47483647	-21.47483647	0.93083059	-21.47483647	0.12837084	-0.14080287	-0.81300543	-0.26296908	0.17616540	0.15253046	0.02091634	-0.08844060	0.07290571	-0.00308526	0.05019953	0.02813347	-0.02870452	0.04894996	0.02834736	0.02678948	0.03296591	0.02167609	0.03551006	0.02208722	0.02998453	0.03619941	0.02923390	0.03167672	0.03497801	0.03467052	0.02661314	0.02413453	0.03955899	0.02857720	0.02155927	0.03163998	0.02655238	0.02566205	0.02367926	0.02572266	0.02055069	0.01740312	0.02241293	0.02644887	0.02069273	0.01687421	0.01670364	0.01720914	0.01362259	0.01840085	0.01318697	0.01283074	0.00510566	0.00843245	0.01754712	0.00800201	0.00635530	0.01358575	0.01257315	-0.00379219	0.01313252	0.01055114	0.01487287	0.00276658	0.01254250	0.01801399	0.01176746	0.00089146	-0.00101630	0.00388006	-0.00278007	-0.00181995	0.00323443	0.00148928	-0.00066281	0.01562021	0.04380202	0.06630952	0.08717402	0.10131166	0.12132264	0.12278889	0.13866675	0.14377588	0.15595235	0.13428140	0.11109525	0.10925554	0.13581133	0.14526726	0.16348430	0.17968316	0.15808437	0.11604089	0.07550479	0.03828089	0.01004969	0.00054066	0.00244284	0.00359802	-0.00314924	-0.00198853	-0.00048208	0.00099612	-0.00121152	-0.00071744	-0.00171509	0.00056312	-0.00109283	0.00065565	-0.00127159	0.00022823	-0.00095551	-0.00050142	-0.00037919	-0.00054540	-0.00045114	0.00005945	0.00012173	-0.00049264	0.00028412	0.00013546	-0.00170006	-0.00052902	0.00052498	0.00018931	-0.00223104	-0.00088065	-0.00095829	-0.00065441	-0.00290946	0.00012100	-0.00004121	-0.00162474	-0.00194544	0.00018778	-0.00077429	-0.00023579	-0.00151649	-0.00092631	-0.00008621	-0.00161197	-0.00052078	-0.00039773	-0.00054611	-0.00076403	-0.00097513	0.00029697	-0.00052373	-0.00136746	-0.00112174	-0.00242723	-0.00145467	0.00053772	-0.00123438	-0.00060318	-0.00187400	-0.00083230	-0.00162016	-0.00138557	-0.00090823	-0.00014858	-0.00114338	-0.00188269	-0.00114666	-0.00068416	-0.00169773	-0.00116658	0.00025881	-0.00094535	-0.00162530	-0.00152177	-0.00022610	-0.00207297	-0.00179963	-0.00046595	0.00034948	-0.00080380	-0.00138409	-0.00181817	-0.00041858	-0.00094044	-0.00229578	-0.00140037	-0.00019586	-0.00151576	-0.00037994	-0.00038944	-0.00111785	-0.00204362	-0.00122705	-0.00050774	-0.00042250	-0.00135826	-0.00107544	-0.00128853	-0.00096734	-0.00132538	-0.00130616	-0.00078918	-0.00060405	-0.00002667	-0.00117436	-0.00127973	-0.00094828	0.00011827	-0.00129952	-0.00128362	-0.00079847	-0.00111127	-0.00117849	-0.00109427	0.00001846	0.00026133	-0.00214800	-0.00134476	-0.00085376	0.00015352	-0.00179285	-0.00071489	0.00033066	-0.00040797	-0.00080598	-0.00122053	-0.00029559	-0.00111911	-0.00191586	-0.00024170	-0.00073067	-0.00111056	-0.00098543	0.00008891	-0.00097110	-0.00061864	-0.00123529	0.00032223	-0.00154646	-0.00097763	-0.00113582	-0.00060473	-0.00032263	-0.00107953	-0.00128619	-0.00109324	-0.00107066	-0.00094830	-0.00061536	-0.00056817	-0.00074742	-0.00068929	-0.00095422	-0.00110701	-0.00106551	-0.00047201	-0.00127800	-0.00030880	-0.00092548	-0.00072091	-0.00060415	-0.00163371	-0.00044817	-0.00068542	-0.00083292	-0.00100333	-0.00020877	-0.00032018	-0.00085591	-0.00157450	-0.00059653	-0.00110782	-0.00172780	-0.00179052	-0.00141388	-0.00079377	-0.00086348	-0.00089117	0.00003152	-0.00192935	-0.00162418	-0.00086163	-0.00045208	-0.00089525	-0.00169879	-0.00144405	-0.00152436	-0.00089701	-0.00146878	-0.00073128	-0.00192253	-0.00103470	-0.00170473	-0.00220471	-0.00237498	-0.00174988	-0.00161839	-0.00162281	-0.00192007	-0.00276365	-0.00198190	-0.00313457	-0.00160539	-0.00080415	-0.00374416	-0.00193940	-0.00200928	-0.00104509	-0.00384035	-0.00330855	-0.00133767	0.00006225	-0.00393416	-0.00301033	-0.00252819	-0.00177845	-0.00241620	-0.00154733	-0.00251191	-0.00207327	-0.00430179	-0.00408190	-0.00406933	-0.00275035	-0.00386939	-0.00300699	-0.00429862	-0.00292038	-0.00453219	-0.00334039	-0.00501390	-0.00239069	-0.00219622	-0.00372219	-0.00140242	-0.00202156	-0.00358037	-0.00282595	-0.00194242	-0.00219792	-0.00319238	-0.00509964	-0.00483008	-0.00360916	-0.00255705	-0.00139950	-0.00447235	-0.00159961	-0.00250470	-0.00426823	-0.00425434	-0.00171649	-0.00329342	-0.00157665	-0.00234458	-0.00210914	-0.00432308	-0.00324084	-0.00186785	-0.00307304	-0.00266122	-0.00351419	-0.00305005	-0.00233654	-0.00411834	-0.00309592	-0.00344726	-0.00313740	-0.00762295	-0.00269503	-0.00297072	-0.00372851	-0.00586651	-0.00199397	-0.00493804	-0.00323186	-0.00521382	-0.00292449	-0.00164852	-0.00282167	-0.00142445	-0.00202424	-0.00439551	-0.00144155	-0.00115513	-0.00360035	-0.00446847	-0.00306889	-0.00269450	-0.00193844	-0.00535116	0.00004858	-0.00199003	-0.00369200	-0.00402236	-0.00227882	-0.00120476	-0.00166116	-0.00149337	-0.00256633	-0.00270527	-0.00252675	-0.00237980	-0.00038629	-0.00228726	-0.00270702	-0.00109269	-0.00122708	-0.00230787	-0.00128228	-0.00216264	-0.00158505	-0.00132162	-0.00099051	-0.00177083	-0.00147925	-0.00143017	-0.00111572	-0.00141913	-0.00065037	-0.00129177	0.00016484	-0.00173381	-0.00193627	-0.00274945	-0.00043206	-0.00195403	-0.00146168	-0.00169572	-0.00105909	-0.00255423	-0.00115055	-0.00169361	-0.00086853	-0.00232435	-0.00135431	-0.00134402	-0.00102854	-0.00225310	-0.00076537	-0.00157278	-0.00129379	-0.00160779	-0.00101871	-0.00210555	-0.00253266	-0.00123810	-0.00032847	-0.00163017	-0.00057840	-0.00109091	-0.00072189	-0.00113843	-0.00163933	-0.00126923	-0.00093976	-0.00162461	-0.00049075	-0.00036309	-0.00073855	-0.00108020	-0.00013547	-0.00091502	-0.00043994	-0.00079582	-0.00057934	-0.00111898	-0.00061336	-0.00083113	-0.00019592	-0.00060107	-0.00077625	-0.00075622	-0.00047902	-0.00092714	-0.00048626	-0.00081758	-0.00036595	-0.00129191	-0.00056555	-0.00029769	-0.00036357	-0.00106637	-0.00036678	0.03095600
-1.3997	-0.12240003	-1.04036307	0.32323176	-0.01122201	0.54315753	-1.19069636	-0.34171964	-0.12594248	-0.75395584	-0.10163915	0.58231543	0.69640690	1.23205047	0.28123094	-0.28534469	-1.13190740	0.34414021	0.91467822	0.42746707	-21.47483647	-0.51313698	-21.47483647	-21.47483647	-21.47483647	-21.47483647	0.60422099	0.22796933	-0.32153268	-0.35476297	-21.47483647	-21.47483647	-21.47483647	0.63622324	-21.47483647	-1.13775666	-0.78171000	0.05360276	0.07856102	0.00073604	0.07907302	0.00217193	0.06344827	0.02106574	0.05450841	-0.03226099	0.03680525	0.04248487	0.04259139	0.00706839	0.02885297	0.02247137	0.03979888	0.01146825	0.03337052	0.02626156	0.03539601	0.02693997	0.02965971	0.03270868	0.03744885	0.02243034	0.03501887	0.03042431	0.03240020	0.02712342	0.02234560	0.02702678	0.02441580	0.02116181	0.02152264	0.02303223	0.02425142	0.02409463	0.02245712	0.01913157	0.02306301	0.01824012	0.01308286	0.02365420	0.01702596	0.01112717	0.01570844	0.01639332	0.02654945	0.02179975	0.00747485	0.01193004	0.01628968	0.01776869	0.00973848	0.01647617	0.01606977	0.00906501	0.01660825	0.01458986	0.02570832	0.02012255	0.02364724	0.02864991	0.03077734	0.02201464	0.02534589	0.01135274	0.01568514	0.02188538	0.05043265	0.07100595	0.09334540	0.09081719	0.10756901	0.10587514	0.12923810	0.13265773	0.15419841	0.14137692	0.12386769	0.11063572	0.14568845	0.15720258	0.16792844	0.17400524	0.16881377	0.12612777	0.07654841	0.02574447	0.00761351	-0.00073722	0.00130548	-0.00096923	0.00185362	0.00066977	0.00257999	-0.00120554	0.00445511	0.00220287	0.00147078	-0.00013930	0.00251968	-0.00020307	0.00060857	0.00141772	0.00240387	0.00091112	0.00028851	0.00022003	0.00185597	0.00159331	0.00156462	0.00043383	0.00087398	0.00015584	0.00129034	0.00046709	0.00163094	0.00075429	0.00172852	0.00072832	0.00007949	0.00083425	0.00145154	0.00110931	0.00124924	0.00004779	0.00132943	0.00019978	-0.00019941	0.00251489	0.00213489	-0.00118150	0.00204912	0.00133315	0.00068092	0.00077149	0.00094810	0.00189283	0.00221467	0.00068840	0.00234550	0.00041493	0.00113982	-0.00014127	0.00120397	0.00109842	0.00208689	0.00197564	0.00107342	0.00134020	0.00102236	0.00130069	0.00149159	0.00090399	0.00116484	0.00076402	0.00139181	0.00099628	0.00107925	0.00158750	0.00251906	0.00096214	0.00108313	0.00203980	0.00114135	-0.00049993	0.00330800	0.00119219	0.00163295	0.00184216	0.00201189	0.00069275	0.00010978	0.00159704	0.00152248	0.00116121	0.00143499	0.00103330	0.00122334	0.00217265	0.00166723	0.00079557	0.00195418	0.00128171	0.00202899	0.00121834	0.00193613	0.00122186	0.00128433	0.00093318	0.00119163	0.00175413	0.00152324	0.00102697	0.00130123	0.00109025	0.00101888	0.00038804	0.00127528	0.00253339	0.00242695	0.00028342	0.00192234	0.00187536	0.00194772	0.00118551	0.00182638	0.00227770	0.00072114	0.00107564	0.00129876	0.00127572	0.00128550	0.00018427	0.00156537	0.00060652	0.00070223	0.00139277	0.00169993	0.00175157	0.00108140	0.00050724	0.00157996	0.00065646	0.00107964	0.00102751	0.00197743	0.00189966	0.00063135	0.00137151	0.00122852	0.00110965	0.00177721	0.00123721	0.00086270	0.00024521	0.00159320	0.00060221	0.00229696	0.00134873	0.00152034	0.00043663	0.00095419	0.00165760	0.00186990	0.00110815	0.00104796	0.00195245	0.00100242	-0.00039203	0.00100907	0.00146182	0.00124447	0.00102336	0.00144976	0.00088934	0.00160572	0.00078197	0.00179807	0.00182696	0.00125596	0.00068146	0.00142681	0.00124072	0.00262519	0.00117738	0.00182837	0.00161113	0.00198804	0.00125958	0.00153488	0.00100897	0.00206225	0.00265397	0.00125142	0.00130450	0.00128248	0.00097943	0.00152092	0.00204463	0.00136491	0.00284420	0.00169544	0.00137715	0.00231209	0.00152614	0.00193385	0.00345633	0.00283111	0.00186577	0.00317184	0.00251604	0.00413327	0.00232673	0.00344573	0.00320590	0.00332192	0.00241799	0.00216029	0.00063024	0.00298377	0.00114040	0.00365097	0.00355649	0.00300652	0.00053288	0.00433018	0.00359978	0.00246755	0.00230771	0.00441251	0.00099874	0.00347042	0.00198027	0.00619853	0.00373345	0.00245067	0.00219601	0.00505830	0.00247832	0.00381081	0.00325231	0.00395986	-0.00040283	0.00437301	0.00472710	0.00710741	0.00483987	0.00742266	0.00456306	0.00443697	0.00307821	0.00259746	0.00237792	0.00277998	0.00334003	0.00515951	0.00361379	0.00233416	0.00323300	0.00661577	0.00014956	0.00446625	0.00495500	0.00442356	-0.00072926	0.00254864	0.00493436	0.00582954	0.00155226	0.00564711	0.00438399	0.00458188	0.00147002	0.00252147	0.00358340	0.00247324	0.00173731	0.00235155	0.00242620	0.00121406	0.00378871	0.00342744	0.00217410	0.00395717	0.00177247	0.00292335	0.00008228	0.00305300	0.00124247	0.00297518	0.00063604	0.00312836	0.00104424	0.00185404	0.00000076	0.00229721	0.00289686	0.00108589	0.00090172	0.00149836	0.00097922	0.00322067	0.00162707	0.00308903	0.00037974	0.00215640	0.00244057	0.00229683	0.00159555	-0.00000863	0.00221209	0.00292437	0.00185183	0.00164933	0.00244981	0.00140055	0.00074858	0.00143912	0.00081350	0.00154618	0.00055074	0.00198686	0.00094809	0.00225925	0.00067521	0.00174336	0.00151229	0.00197881	0.00135025	0.00184696	0.00127870	0.00119795	0.00199100	0.00188668	0.00159345	0.00226097	0.00155592	0.00064717	-0.00041691	0.00094906	0.00077438	0.00078927	0.00063969	0.00140810	0.00063487	0.00067382	0.00069350	0.00218962	0.00156940	-0.00052821	0.00141852	0.00136337	0.00084780	0.00087049	0.00067958	0.00229574	0.00138161	0.00056541	0.00062479	0.00140567	0.00159168	0.00060844	0.00072867	0.00132291	0.00027645	0.00076451	0.00079431	0.00082759	0.00015915	0.00054213	0.00071969	0.00074909	0.00034720	0.00031376	0.00020200	0.00050051	0.00019354	0.00033879	0.00032184	0.00077839	0.00044272	0.00060957	-0.00044307	0.00071195	0.00012917	0.00035740	0.00025266	0.00069314	0.00055757	0.00003660	0.00038810	0.00078238	0.00047096	0.47487490
-1.2997	0.55684098	-0.58540869	-0.69144195	0.08372158	-21.47483647	0.02416836	-0.00210159	1.23091674	-0.38449422	-0.15339106	0.58793110	-0.62768573	-0.15184763	0.13765092	-0.55353567	-21.47483647	-0.46604867	-0.13353439	0.57509172	-21.47483647	1.07584748	0.46284571	-0.66179252	-21.47483647	-21.47483647	-21.47483647	-0.84600383	-21.47483647	-2.22713614	-21.47483647	-0.30313393	0.40237960	0.38555272	-21.47483647	-21.47483647	0.24227808	0.14582894	0.06802615	0.07416111	-0.06361401	0.03289103	0.00879302	0.01565432	0.00879015	0.08575613	-0.03326565	0.02688681	0.03713205	0.05918490	0.01223948	0.01928732	0.01489088	0.03867959	0.02748439	0.03958461	0.03040173	0.03428372	0.02388858	0.03382303	0.02965615	0.03075597	0.03464574	0.02802012	0.02332016	0.03084990	0.02273668	0.02566709	0.02239640	0.02784052	0.01873318	0.02400900	0.02066198	0.02352110	0.01645408	0.01653852	0.01813962	0.01924291	0.01444915	0.01910698	0.01427731	0.01322448	0.00856924	0.01374540	0.01419135	0.00343041	0.00752986	0.00933068	0.00598238	0.00051486	0.01506656	0.01276338	0.00431807	-0.00398731	0.00538329	0.01360403	0.00658213	0.00476498	0.01046795	0.01523979	0.01180870	0.02777812	0.02753075	0.03325748	0.02962357	0.04776623	0.06737735	0.08754309	0.10009256	0.10695598	0.10468015	0.10487769	0.11388466	0.12631416	0.12933612	0.10886923	0.09175263	0.09103134	0.10988888	0.12857488	0.14627302	0.16355414	0.15165182	0.11564333	0.06844199	0.03195839	0.00812098	0.00029964	-0.00258125	0.00247608	-0.00181481	-0.00219998	0.00058028	0.00200192	-0.00238824	-0.00075580	-0.00245744	0.00128430	-0.00118173	0.00098733	-0.00014114	0.00006549	-0.00188164	-0.00004400	-0.00101690	-0.00080020	-0.00055457	-0.00065738	-0.00107288	0.00047943	-0.00076023	-0.00032518	-0.00118145	-0.00043576	-0.00001017	0.00055188	-0.00131490	-0.00005326	-0.00079753	-0.00005912	-0.00220763	-0.00012105	-0.00078027	0.00051743	-0.00262914	-0.00124825	-0.00018831	0.00092332	-0.00114158	-0.00083038	-0.00120113	-0.00012604	-0.00183568	0.00021285	-0.00100568	-0.00055683	0.00038582	-0.00020374	-0.00002210	-0.00015914	-0.00114885	-0.00120096	-0.00135582	0.00070139	0.00029186	-0.00059739	-0.00088154	0.00165370	-0.00053865	-0.00085516	-0.00101619	-0.00004617	-0.00110451	-0.00167920	-0.00143071	-0.00044506	-0.00075250	-0.00087276	-0.00142542	-0.00024423	-0.00083060	-0.00070093	-0.00080072	-0.00094743	-0.00068085	0.00013225	-0.00135955	0.00103167	-0.00064323	0.00034563	-0.00093488	0.00008631	-0.00156912	-0.00086383	-0.00097449	0.00007173	-0.00054422	0.00021765	0.00042910	-0.00115719	-0.00080385	-0.00100153	-0.00050404	-0.00014718	-0.00065821	-0.00039567	-0.00098617	-0.00044434	-0.00058071	0.00001083	-0.00094236	0.00056233	-0.00019475	-0.00043122	-0.00155151	0.00051787	-0.00077179	0.00109618	-0.00004733	-0.00082233	-0.00056968	-0.00012597	-0.00109019	0.00109835	-0.00061746	0.00028314	-0.00078321	0.00094172	-0.00039553	0.00010017	0.00027942	0.00092070	-0.00042268	-0.00000356	-0.00125325	0.00077553	0.00020554	-0.00008934	-0.00134121	-0.00071540	0.00017024	0.00037249	-0.00103155	0.00028716	-0.00035897	0.00092498	-0.00192486	-0.00036885	-0.00054357	-0.00012113	-0.00055371	-0.00009967	0.00036083	0.00030148	-0.00084840	-0.00019170	0.00062629	0.00041679	-0.00025514	-0.00007601	-0.00041784	0.00005932	-0.00076384	0.00003468	0.00031314	0.00063632	-0.00089526	-0.00047886	0.00005909	0.00004145	-0.00059638	0.00031123	0.00026166	-0.00004665	-0.00014435	-0.00037432	-0.00041029	0.00035542	-0.00019342	-0.00003635	-0.00025910	0.00018793	-0.00016314	0.00063323	0.00003569	0.00003022	0.00000296	0.00047223	0.00074102	-0.00120953	-0.00085868	0.00076916	0.00027774	-0.00002567	-0.00082605	-0.00029128	0.00089803	0.00101656	-0.00196788	0.00012958	-0.00032105	0.00089530	-0.00090420	0.00094479	-0.00069742	0.00042643	-0.00106068	-0.00073697	-0.00003067	0.00028084	-0.00001413	0.00160177	0.00052987	0.00151022	-0.00062782	0.00121393	-0.00122421	0.00047472	-0.00196977	-0.00028977	-0.00026515	0.00108940	-0.00121660	0.00041703	0.00042519	0.00049612	-0.00144314	-0.00015469	0.00127096	0.00009012	-0.00198246	0.00222532	-0.00019178	-0.00088386	-0.00340518	0.00091339	0.00079902	0.00043462	0.00032245	0.00191551	0.00298215	-0.00215770	0.00046666	0.00175499	0.00124016	0.00175189	0.00049858	0.00084807	0.00181581	0.00385521	-0.00166171	0.00409179	0.00094257	0.00313315	0.00104023	0.00031996	0.00026590	-0.00074014	-0.00169291	0.00028939	0.00105503	0.00360513	0.00123336	-0.00030781	0.00270157	0.00315037	0.00232704	0.00159175	0.00155718	0.00205672	0.00046121	0.00020136	0.00200994	0.00136642	-0.00108110	-0.00110098	0.00078516	0.00393225	-0.00186037	0.00031153	0.00124674	0.00041250	-0.00082297	0.00180041	0.00145843	0.00080219	0.00065743	0.00029539	0.00314044	0.00113650	-0.00191159	0.00101790	0.00277227	0.00229347	0.00146761	-0.00004206	0.00114995	0.00086682	-0.00029868	0.00131575	0.00240289	-0.00011044	0.00040878	0.00171975	0.00223544	0.00242115	-0.00004634	0.00139498	0.00185849	0.00262536	0.00052131	0.00138557	0.00062982	0.00238770	0.00040943	0.00189202	0.00140240	0.00097590	0.00049748	0.00134189	0.00122654	0.00138071	0.00045404	0.00088718	0.00181459	0.00076111	-0.00002203	0.00092247	0.00099879	0.00246835	0.00061558	0.00015432	0.00173395	0.00182648	0.00090380	0.00133262	0.00093682	0.00203392	0.00024904	0.00147538	0.00244263	0.00159829	0.00056787	0.00109296	0.00133778	0.00162950	0.00113676	0.00125883	0.00192846	0.00161330	-0.00018385	0.00115822	0.00174059	0.00143433	0.00063567	0.00161606	0.00139752	0.00164065	0.00065794	0.00101270	0.00225796	0.00128249	0.00008561	0.00060837	0.00008516	0.00088127	0.00086867	0.00066075	0.00129550	0.00095955	0.00055297	0.00100242	0.00112451	0.00117378	0.00086307	0.00032569	0.00119822	0.00088350	0.00089378	0.00070972	0.00030158	0.00090963	0.00018650	0.00048021	0.00058203	0.00094397	0.00039145	0.00068970	0.00106708	0.00127097	0.00111689	0.00104224	1.00422668
-1.1997	-1.65545483	0.48300775	0.07151327	0.23151934	-0.19317362	0.18974492	0.15402369	-21.47483647	-0.75583003	0.21228445	0.09234971	-0.10828066	-0.78252304	0.26246017	-0.89208032	0.29982680	0.52441646	-0.30936152	-0.16228481	-0.10188961	0.59109038	-0.20113875	0.03085138	-21.47483647	1.01579773	-21.47483647	-21.47483647	-21.47483647	-1.20503102	-21.47483647	1.09064162	-0.90494323	0.14788931	-0.28892417	-0.41250010	-0.03657600	-0.57206758	0.22102192	0.15946074	0.02373530	-0.00806436	0.04904127	0.05192524	0.01794391	0.02027103	0.01905800	0.02636421	0.02013948	0.03649542	0.03769301	0.02756889	0.02906039	0.02972898	0.04368207	0.02553566	0.03405538	0.02999107	0.03313404	0.02999153	0.03338095	0.02398449	0.03755440	0.02781323	0.02848694	0.03122176	0.02421007	0.02468734	0.02482007	0.02437768	0.02181194	0.02223853	0.02051166	0.02305204	0.02028242	0.01563834	0.01878108	0.01633006	0.01528898	0.01739291	0.01333387	0.00496844	0.00484622	0.01271122	0.02825318	0.01559479	0.00957483	0.01623406	0.02129201	0.00442789	0.01430430	0.01202812	0.01315121	0.00162772	0.01598757	0.01281166	0.01439781	0.00747782	0.01064722	0.01077917	0.00926057	0.01615228	0.01972823	0.01509312	0.01883757	0.04210915	0.07566834	0.10447053	0.12170888	0.13406038	0.14252622	0.13875761	0.15631556	0.16688553	0.18074826	0.14652370	0.10885046	0.09077561	0.10956870	0.12392485	0.14160840	0.14858510	0.13461201	0.10526372	0.06675650	0.03043976	0.00738818	-0.00053216	0.00017268	-0.00005218	-0.00162902	0.00065458	-0.00022990	0.00024814	0.00123148	0.00174243	0.00032385	0.00178217	0.00086129	0.00004971	-0.00169691	0.00023349	-0.00028069	0.00034270	-0.00089333	-0.00071428	0.00134103	-0.00001404	0.00041220	0.00168854	0.00092193	-0.00052175	-0.00030209	0.00063827	0.00259850	-0.00124892	0.00055542	0.00093048	0.00042568	-0.00097934	-0.00024694	0.00059215	0.00031945	-0.00138893	-0.00016049	-0.00023310	-0.00044781	-0.00012001	0.00067941	-0.00120973	-0.00073851	-0.00021780	0.00073764	-0.00019566	-0.00016294	-0.00015059	0.00011705	-0.00025373	0.00006251	0.00109504	-0.00073950	-0.00094259	0.00048451	0.00048636	0.00018277	-0.00025753	0.00055807	0.00078654	-0.00071361	-0.00078843	0.00074428	-0.00045224	-0.00148399	-0.00056694	0.00029993	-0.00074965	-0.00033940	0.00003109	0.00028915	-0.00141192	-0.00198539	-0.00035071	-0.00084082	-0.00257700	0.00058688	0.00059150	0.00063716	0.00035388	-0.00030828	-0.00048024	-0.00025867	-0.00041974	-0.00052631	-0.00145296	0.00005340	-0.00116322	-0.00014177	-0.00030243	0.00089280	0.00003725	-0.00042090	-0.00113443	0.00108266	0.00002070	-0.00050788	-0.00109702	0.00050162	-0.00099484	-0.00011005	-0.00065485	-0.00006501	-0.00013773	-0.00120915	-0.00091397	-0.00000324	-0.00018444	-0.00066057	0.00009817	0.00103266	-0.00029295	-0.00047476	0.00018961	0.00014489	-0.00050395	-0.00158285	0.00095271	-0.00047534	-0.00008283	-0.00128906	-0.00015999	0.00032223	-0.00060769	0.00051272	-0.00036236	-0.00046881	0.00008936	-0.00060544	-0.00041230	-0.00059619	-0.00072328	0.00023450	-0.00056607	-0.00087398	-0.00051423	0.00000026	0.00005501	-0.00006061	-0.00051200	-0.00122564	-0.00050437	-0.00010961	-0.00011312	-0.00018225	-0.00110148	-0.00047735	0.00032548	-0.00003153	-0.00094943	-0.00031943	-0.00089059	-0.00046241	-0.00017865	0.00040369	-0.00017324	-0.00064400	-0.00006025	0.00018841	-0.00135594	-0.00051496	-0.00040972	0.00021943	-0.00029828	-0.00020804	-0.00111077	0.00031237	-0.00107566	-0.00097552	-0.00064612	-0.00036231	-0.00050201	-0.00017706	-0.00086190	-0.00023345	-0.00085090	-0.00095696	-0.00094464	0.00011878	-0.00140424	-0.00067044	-0.00170348	0.00025833	0.00000139	-0.00063658	-0.00080933	0.00061490	0.00019998	-0.00095864	-0.00006063	-0.00011358	0.00051071	-0.00198533	-0.00174125	-0.00027128	-0.00068110	-0.00221322	-0.00070509	0.00064852	-0.00117729	-0.00222134	-0.00077339	0.00098258	-0.00035418	-0.00227274	-0.00219447	-0.00059411	-0.00055703	-0.00392951	-0.00215284	-0.00064628	-0.00192099	-0.00081940	-0.00250669	-0.00084256	-0.00291414	-0.00307656	-0.00116308	-0.00134257	-0.00209462	-0.00109104	-0.00223833	-0.00051264	-0.00345083	-0.00102279	-0.00250458	-0.00381735	-0.00110771	-0.00151798	-0.00188110	-0.00282608	-0.00213909	0.00051337	-0.00692304	0.00031890	-0.00024189	-0.00269123	-0.00273330	0.00012660	0.00109666	-0.00285117	-0.00435600	-0.00372842	-0.00399849	-0.00592121	-0.00032618	-0.00263252	-0.00152605	-0.00513802	-0.00372542	0.00125148	-0.00277107	-0.00297442	-0.00060008	-0.00077176	-0.00506998	-0.00467524	-0.00130711	-0.00077201	-0.00276602	-0.00099389	-0.00266239	-0.00094030	-0.00391337	-0.00364357	-0.00234318	-0.00301791	-0.00437441	-0.00432420	-0.00473305	-0.00287497	-0.00491569	-0.00383255	-0.00442779	-0.00306033	-0.00136471	-0.00399299	-0.00285827	-0.00248769	-0.00315143	-0.00233871	-0.00448860	-0.00277991	-0.00185225	-0.00204048	-0.00232674	-0.00258290	-0.00227046	-0.00438897	-0.00349297	-0.00270978	-0.00334782	-0.00315339	-0.00395620	-0.00215341	-0.00181533	-0.00152514	-0.00107472	-0.00258130	-0.00161934	-0.00258966	-0.00288610	-0.00064123	-0.00155261	-0.00220716	-0.00190180	-0.00134647	-0.00078352	-0.00285268	-0.00098783	-0.00140773	-0.00184140	-0.00136232	-0.00098440	-0.00120962	-0.00201821	-0.00193025	-0.00081672	-0.00157081	-0.00138277	-0.00184334	-0.00135009	-0.00164775	-0.00050960	-0.00088379	-0.00145811	-0.00243930	-0.00124378	-0.00249491	-0.00195743	-0.00080747	-0.00126047	-0.00160062	-0.00169557	-0.00067280	-0.00132385	-0.00256609	-0.00177214	-0.00135662	-0.00172190	-0.00306088	-0.00212717	-0.00227948	-0.00149645	-0.00111685	-0.00211734	0.00044421	-0.00028465	-0.00160553	-0.00058207	-0.00036316	-0.00014355	-0.00097335	-0.00122179	-0.00120564	-0.00123382	-0.00135575	-0.00039215	-0.00068490	-0.00080565	-0.00127673	-0.00097812	-0.00075558	-0.00002662	-0.00113110	-0.00088322	-0.00061946	-0.00089113	-0.00103827	-0.00096447	-0.00048573	-0.00074526	-0.00034559	-0.00115619	-0.00045437	-0.00082037	-0.00110858	-0.00064141	-0.00104224	-0.00063563	-0.00114881	-0.00094762	-0.00086860	-0.00062003	0.12452574
-1.0997	0.56909668	0.53619659	0.70552677	-21.47483647	0.15040928	-21.47483647	0.18160565	0.39452885	-0.75637662	1.25568642	1.44781995	-0.25794733	0.66787268	0.49421893	0.94575319	-21.47483647	-0.96859917	-0.75249008	0.23162135	-21.47483647	-0.60379571	2.94128275	-21.47483647	0.01159252	1.18612793	-21.47483647	-1.13504362	-21.47483647	-0.08746982	-21.47483647	-21.47483647	-21.47483647	0.80582578	-21.47483647	-0.58483071	-0.14238855	0.17161651	0.03997568	0.08881028	0.09923120	0.02677916	0.05573456	0.05178566	0.08882847	-0.05449143	-0.01665792	0.06164634	0.05231925	0.00461030	0.04788868	0.03928163	0.03890504	0.01158376	0.03576720	0.03029189	0.04317537	0.01822586	0.03503296	0.03632545	0.02979038	0.01829328	0.03630245	0.03267164	0.02731628	0.02671526	0.02880627	0.02837244	0.02239114	0.02486316	0.02327210	0.02081617	0.02342056	0.02471094	0.02093842	0.01627833	0.02253259	0.01784683	0.01809416	0.01744275	0.01970011	0.01495238	0.01218838	0.01029008	0.02959352	0.02496438	0.00621809	0.02161948	0.02823879	0.01804774	0.00930660	0.02018575	0.02402577	0.01088425	0.01591527	0.02199414	0.02099492	0.00953480	0.01610695	0.01809707	0.02306406	0.01517171	0.02589981	0.02084711	0.02147261	0.02706633	0.06418460	0.08785152	0.09531631	0.09614754	0.11423379	0.11426853	0.13781225	0.14193843	0.16866751	0.14846699	0.12940571	0.12204777	0.14887496	0.15041818	0.14923516	0.15711492	0.13917114	0.09722698	0.06598794	0.02611725	0.00141267	-0.01150063	-0.00769243	-0.00715828	-0.00856666	-0.00647200	0.00046466	-0.00348476	-0.00080530	-0.00002985	0.00316214	0.00116450	0.00268605	0.00235480	0.00190845	-0.00072331	0.00114567	0.00108014	0.00249297	-0.00136475	0.00121393	0.00242628	0.00169906	0.00142288	0.00129797	0.00157421	0.00072025	-0.00021017	0.00347640	0.00263728	0.00096334	0.00032652	0.00263769	0.00141904	0.00002496	0.00117602	0.00238041	0.00084232	0.00027931	0.00039975	0.00217017	0.00047107	0.00069499	0.00143722	-0.00009883	0.00063563	0.00152116	0.00101482	0.00055631	0.00030866	0.00349410	0.00225132	0.00109772	0.00101599	0.00255264	0.00107834	0.00084822	0.00054326	0.00279775	0.00084320	0.00099392	0.00187939	0.00166902	0.00046821	0.00133770	0.00177823	0.00173232	0.00074667	0.00124714	0.00145383	0.00016837	0.00124458	0.00231352	0.00122817	0.00085322	0.00192592	0.00223906	0.00026822	0.00162105	0.00184347	0.00214166	0.00152477	0.00127936	0.00271318	0.00127155	-0.00082429	0.00094879	0.00171025	0.00163487	0.00066206	0.00152022	0.00260113	0.00161870	0.00026478	0.00227889	0.00239283	0.00193535	0.00085309	0.00219982	0.00157847	0.00058054	0.00065710	0.00158979	0.00129082	0.00174834	0.00115866	0.00238476	0.00070572	0.00094364	0.00088154	0.00157936	0.00175576	0.00187994	0.00121531	0.00203253	0.00055607	0.00120630	0.00142733	-0.00011768	0.00172970	0.00148077	0.00223588	0.00125811	0.00106533	0.00206021	0.00111485	0.00113169	0.00053923	0.00181699	0.00067545	0.00028462	0.00188734	0.00134889	0.00020123	0.00198810	0.00164346	0.00016081	0.00065633	0.00163560	0.00243885	0.00040680	0.00006078	0.00123578	0.00190139	0.00164139	0.00071189	0.00198085	0.00090253	0.00076045	0.00093952	0.00140756	0.00122041	0.00061089	0.00045775	0.00108449	0.00089086	0.00085690	0.00099026	0.00207717	0.00078971	0.00055652	0.00081897	0.00134165	0.00032228	0.00150709	0.00104100	0.00093726	0.00166207	0.00167956	0.00055674	0.00065703	0.00061506	0.00151016	0.00035099	0.00071002	0.00027021	0.00182513	0.00167365	0.00158064	0.00169914	0.00220685	0.00081486	0.00165262	0.00118032	0.00217532	0.00103139	0.00193003	0.00222763	0.00210622	0.00089376	0.00335819	0.00295928	0.00165136	0.00135297	0.00215233	0.00189575	0.00243067	0.00142476	0.00206319	0.00156755	0.00288476	0.00098756	0.00289452	0.00301564	0.00204586	0.00324136	0.00316990	0.00070280	0.00265599	0.00261718	0.00019657	0.00074273	0.00408921	0.00157420	0.00260373	0.00208950	0.00389071	0.00016589	0.00363487	0.00355173	0.00210097	0.00152651	0.00163529	0.00221796	0.00252157	0.00178213	0.00381677	0.00380497	0.00274891	0.00220543	0.00417546	0.00241358	0.00503317	-0.00031657	0.00585785	0.00104161	0.00587299	0.00297163	0.00667082	0.00388572	0.00519041	0.00540166	0.00635075	0.00213405	0.00171250	0.00185971	0.00492476	0.00325191	0.00347469	0.00489717	0.00452077	0.00282028	0.00638271	0.00278846	0.00208495	0.00438647	0.00586888	0.00325224	-0.00064436	0.00329040	0.00522198	0.00503660	0.00412011	0.00576439	0.00408226	0.00184933	0.00254724	0.00337696	0.00389427	0.00037430	0.00034446	0.00557453	0.00665932	0.00039324	0.00213598	0.00308197	0.00578627	0.00188897	-0.00085212	0.00184954	0.00307863	0.00029237	0.00353304	0.00373378	0.00252399	0.00295074	0.00422841	0.00370918	0.00309677	0.00197702	0.00312265	0.00200562	0.00159960	0.00124057	0.00434897	0.00004773	0.00184056	0.00236290	0.00345494	0.00193528	0.00225016	0.00108727	0.00162228	0.00129408	0.00246075	0.00301745	0.00087367	0.00151352	0.00227318	0.00205493	0.00070319	0.00119720	0.00195524	0.00121628	0.00052740	0.00159420	0.00265218	0.00090914	0.00035412	0.00137443	0.00215912	0.00071104	0.00044770	0.00205562	0.00161986	0.00083838	0.00142179	0.00082467	0.00105159	0.00008009	0.00027360	0.00139260	0.00107782	-0.00033835	0.00146863	0.00123507	0.00094669	0.00095764	0.00011031	-0.00036421	0.00110378	0.00057557	0.00037880	0.00065290	0.00090043	0.00089753	0.00070268	0.00021969	0.00229505	0.00125378	0.00056150	0.00025193	0.00109047	0.00094664	0.00061176	0.00036024	0.00085089	-0.00004949	0.00003797	-0.00015324	0.00119753	0.00035481	0.00005496	0.00045897	0.00083234	0.00014610	0.00016340	0.00015653	0.00064881	0.00018823	0.00066180	0.00044308	0.00077098	-0.00001136	0.00031664	0.00015328	0.00073165	0.00040938	0.00024635	0.00041340	-0.00023461	0.00032233	0.00053879	0.00056131	0.00007825	0.00060796	-0.96830239
-0.9997	-0.05096173	0.90399646	-0.53145647	1.04963744	-1.64932764	-21.47483647	-0.38016570	-0.61286153	0.00069131	-0.03714466	-0.22773480	0.05794120	0.96861702	-1.40870476	-0.47153512	0.07002313	-0.70909759	0.01692199	-0.19221517	0.75524446	0.24645036	-0.23658723	-21.47483647	-21.47483647	-0.54129922	-21.47483647	-21.47483647	-0.04942451	0.02250540	-21.47483647	-21.47483647	-0.67276978	-0.01953662	-21.47483647	0.34388477	-0.27106414	-0.17383699	0.05206702	0.13485337	-0.18427504	0.07507083	0.03993677	0.03027447	-0.03446102	0.03990583	-0.00120248	0.02785545	0.01532918	0.03543269	0.03438203	0.01059024	0.02994396	0.04443281	0.03924292	0.02690225	0.03174253	0.04253141	0.02609765	0.02606432	0.03419547	0.03350866	0.03497619	0.02912046	0.02877139	0.03156527	0.02043998	0.02887537	0.02329353	0.02662857	0.01681021	0.02432228	0.02268113	0.02270551	0.01401713	0.01915834	0.01808610	0.01297133	0.01154284	0.01723687	0.01153151	0.00741572	0.01058358	0.01263938	0.00972970	-0.00287433	0.00759443	0.01324736	0.00085777	0.00211296	0.01093962	0.01627711	-0.00245336	0.00415025	0.00666916	0.01166551	0.00896092	0.00974627	0.01357824	0.01317886	0.01267699	0.01791604	0.02332046	0.01346197	0.01790043	0.03828987	0.06645206	0.09424869	0.11295689	0.11280347	0.10794462	0.11408072	0.14314633	0.14766622	0.13190823	0.09835541	0.08325299	0.08322670	0.10653444	0.12652597	0.14367319	0.15179588	0.13081315	0.09982912	0.06590616	0.03562329	0.00953157	0.00144960	-0.00181425	-0.00399389	-0.00669580	-0.00764121	-0.01145766	-0.01369135	-0.01330601	-0.01167288	-0.01265446	-0.00718943	-0.00475875	-0.00358023	-0.00293724	-0.00034481	-0.00234081	-0.00079270	-0.00106974	0.00090278	-0.00045096	-0.00136977	0.00019418	0.00036483	-0.00132085	-0.00122813	-0.00035823	-0.00043325	0.00067138	0.00038383	-0.00025974	0.00088969	-0.00125736	-0.00028349	-0.00111071	0.00019544	-0.00060183	-0.00048308	-0.00079996	-0.00089426	-0.00151983	0.00051266	-0.00007186	-0.00257926	-0.00137319	0.00151652	0.00025502	-0.00031888	-0.00096879	0.00017367	0.00010142	0.00028553	-0.00056524	-0.00021759	-0.00100402	-0.00133405	0.00053819	0.00135257	-0.00155734	0.00026954	0.00014186	0.00149762	-0.00143700	-0.00111996	0.00024383	-0.00047754	-0.00096457	-0.00020754	-0.00157682	-0.00064427	-0.00151635	0.00066904	-0.00052309	-0.00086054	-0.00054895	0.00142450	-0.00159166	-0.00255541	-0.00054998	0.00071288	-0.00100845	0.00007085	-0.00087527	0.00053663	-0.00202072	0.00031755	-0.00117590	-0.00074135	-0.00036612	0.00029596	-0.00051498	0.00020181	-0.00020857	0.00081056	-0.00063123	-0.00026980	-0.00060129	0.00112407	-0.00083879	-0.00022820	-0.00057301	0.00043938	-0.00059679	-0.00066350	-0.00041550	0.00006692	-0.00107135	-0.00035369	-0.00149204	0.00047389	-0.00147109	0.00076265	0.00047607	-0.00032564	-0.00052562	0.00059099	-0.00042623	0.00024620	-0.00065281	0.00041266	-0.00080924	0.00023204	-0.00092362	0.00013973	-0.00075919	0.00049433	-0.00006127	0.00014470	-0.00114847	0.00023351	0.00017212	0.00072325	-0.00149077	0.00013679	0.00012241	0.00024460	-0.00154733	0.00022533	0.00051280	-0.00001488	-0.00122078	0.00069236	-0.00033878	-0.00049066	0.00017049	0.00031609	-0.00006860	0.00013715	-0.00073988	0.00049729	0.00010394	0.00038667	-0.00050070	-0.00018906	-0.00108513	0.00047807	0.00013576	0.00034258	-0.00075975	0.00041527	-0.00030614	-0.00062006	0.00038225	0.00058218	-0.00072861	0.00021363	0.00041564	0.00095721	-0.00034624	0.00066496	0.00022315	0.00037317	-0.00063331	-0.00045682	0.00008311	0.00000065	-0.00200148	0.00051328	0.00179266	0.00029585	-0.00066085	-0.00103479	0.00005360	0.00117402	-0.00051931	0.00178288	0.00047248	0.00019464	-0.00118862	0.00008889	0.00081768	0.00096525	-0.00182253	0.00180384	-0.00123668	-0.00029532	-0.00155633	0.00029811	-0.00081364	-0.00025791	0.00101092	0.00057847	-0.00134601	0.00144176	0.00044269	-0.00023434	0.00187545	0.00099943	-0.00036705	0.00169370	-0.00219193	0.00079580	0.00057623	0.00171025	-0.00047032	0.00152350	-0.00052185	-0.00110982	0.00144196	0.00246813	-0.00202440	0.00088986	0.00178239	0.00026495	-0.00065975	-0.00062736	0.00232284	0.00164048	-0.00352127	0.00052572	0.00081390	0.00064959	-0.00096837	0.00169777	0.00138274	-0.00260440	0.00023061	0.00179637	0.00159664	-0.00170903	0.00262456	0.00336156	0.00155906	0.00256589	0.00055990	0.00139248	-0.00179417	0.00184786	0.00157655	0.00275304	-0.00012294	0.00075607	0.00276763	0.00032625	0.00251395	0.00309603	0.00423643	-0.00109823	0.00202039	0.00440663	-0.00014834	-0.00011324	0.00237992	0.00212663	-0.00049807	0.00152381	0.00228643	0.00262944	-0.00246162	-0.00074487	0.00360002	0.00440365	0.00082544	0.00091205	0.00403430	0.00222781	0.00032218	0.00184611	0.00282101	0.00162808	0.00007456	0.00123290	0.00297016	0.00058796	0.00061621	0.00339064	0.00263343	0.00097420	0.00039152	0.00161830	0.00234076	0.00052641	0.00207010	0.00232670	0.00168760	-0.00003873	0.00205696	0.00103645	0.00228583	0.00210861	0.00133736	0.00222220	0.00379417	0.00279200	0.00089266	0.00108734	0.00097609	0.00166306	0.00074659	0.00101746	0.00123231	0.00097857	-0.00024627	0.00081737	0.00242202	0.00237969	0.00012413	0.00142764	0.00248794	0.00196090	-0.00075333	0.00076485	0.00269973	0.00248305	0.00097013	0.00140418	0.00207625	0.00247924	0.00032042	0.00153470	0.00106895	0.00158154	0.00075752	0.00097515	0.00235148	0.00044128	0.00133946	0.00178721	0.00181707	0.00137401	0.00166983	0.00052201	0.00102877	0.00192971	0.00175316	0.00127469	0.00000605	0.00167994	0.00151777	0.00100896	0.00112311	0.00203962	0.00147520	0.00137242	0.00183547	0.00125122	0.00013320	0.00056890	0.00074245	0.00120821	0.00057639	0.00038628	0.00076583	0.00103427	0.00034870	0.00029146	0.00127272	0.00060507	0.00005470	0.00025541	0.00059941	0.00041713	0.00028540	0.00053497	0.00042615	0.00016755	0.00049728	0.00041226	0.00043168	0.00087745	0.00051000	0.00054911	0.00123760	0.00085348	0.00075517	0.00082091	-0.56701823
-0.9497	0.26932873	0.69623292	-0.35780767	-0.24129201	1.12564584	0.22782775	0.42015782	-0.50110627	0.89534279	0.12772399	-21.47483647	0.51664247	0.19958594	0.27980793	-0.32226758	-21.47483647	-0.66521958	0.47604308	-21.47483647	0.17199710	0.75951536	-21.47483647	-21.47483647	-21.47483647	0.36626574	-21.47483647	-21.47483647	-1.49727070	-0.16414686	-21.47483647	-21.47483647	-21.47483647	-0.45961351	-0.27665812	-0.60504451	0.30340729	0.08124868	-0.09162643	0.03536816	-0.01400602	0.00855209	0.05200904	-0.01343828	0.04603045	0.05706230	-0.03037720	0.01865813	0.03671501	0.04981140	0.02534992	0.02948607	0.02266255	0.02509375	0.02289106	0.03266557	0.03774330	0.03193884	0.03444127	0.03486010	0.02958379	0.02151513	0.03410517	0.02862364	0.02677141	0.02952072	0.02727058	0.02466372	0.02115249	0.02313395	0.02048265	0.02422600	0.02001000	0.02578723	0.01698055	0.01629830	0.01456504	0.01587249	0.01318055	0.01570026	0.01081410	0.00671254	0.00808331	0.00987710	0.02015425	0.01359479	0.00961714	0.00666662	0.00884697	0.00700662	0.00785666	0.01359683	0.01160917	0.00724803	0.00104350	0.01178450	0.01227530	0.00886556	0.00479604	0.01583038	0.01076346	0.01493450	0.02048687	0.01599357	0.01823422	0.03726186	0.07006855	0.09955066	0.11481392	0.12133039	0.13976629	0.15086092	0.16774411	0.17331764	0.16435821	0.12560495	0.09021071	0.08116132	0.10311658	0.11878258	0.13825639	0.15720588	0.13527840	0.09504595	0.05674545	0.02516719	0.00126160	-0.00081011	0.00780437	0.01154880	0.00668523	0.00292154	-0.00039647	-0.00300170	-0.01029984	-0.01300119	-0.01480210	-0.01268932	-0.01361025	-0.01124334	-0.01028092	-0.00763026	-0.00860901	-0.00324397	-0.00322211	-0.00146806	-0.00265956	-0.00020737	-0.00042317	0.00026621	-0.00078647	0.00031038	-0.00039556	-0.00081829	0.00027806	0.00082207	-0.00066333	-0.00071884	-0.00069478	0.00052134	-0.00174961	-0.00037603	0.00029316	0.00026580	-0.00155291	-0.00135392	0.00072083	0.00132913	-0.00120208	-0.00075429	-0.00166638	-0.00061275	-0.00221208	0.00046154	-0.00099142	-0.00017860	-0.00024707	0.00066215	-0.00048000	0.00073369	-0.00116366	0.00082397	-0.00101882	-0.00033197	0.00067606	0.00088061	-0.00140385	0.00091250	0.00065410	-0.00077371	-0.00056685	0.00020334	-0.00097750	-0.00187134	-0.00054799	0.00007313	-0.00084720	0.00022553	-0.00074871	-0.00048958	-0.00240440	-0.00092983	-0.00046370	-0.00160434	-0.00029309	-0.00003254	0.00045964	0.00095564	-0.00093689	-0.00069342	-0.00055288	0.00081220	-0.00151484	-0.00089391	-0.00044043	-0.00117791	-0.00057486	0.00030771	0.00053047	-0.00094113	-0.00065489	0.00005598	0.00073256	-0.00011767	-0.00084897	0.00016466	-0.00123268	-0.00019980	-0.00051356	0.00014269	-0.00032359	0.00041285	-0.00035769	-0.00089074	-0.00102970	-0.00016078	-0.00041995	-0.00007088	-0.00028241	0.00009603	-0.00001680	0.00007806	-0.00058745	0.00042287	-0.00145037	-0.00028067	-0.00055531	0.00114815	-0.00019328	-0.00008631	0.00018676	0.00006527	-0.00064506	-0.00065933	-0.00013752	0.00048461	-0.00127571	0.00007231	-0.00019161	-0.00045778	0.00000615	-0.00008901	-0.00090728	-0.00003222	0.00001006	0.00071152	-0.00087037	-0.00001178	-0.00136211	0.00007707	0.00047311	0.00045045	-0.00001763	0.00026870	-0.00048587	0.00018997	0.00043284	0.00009654	-0.00019505	-0.00026404	-0.00089368	-0.00020831	-0.00089041	0.00049266	0.00011949	-0.00030652	-0.00129081	-0.00077294	-0.00022651	0.00006895	-0.00015002	0.00060185	0.00049131	0.00054388	0.00028136	0.00022573	-0.00022965	0.00048673	-0.00092300	0.00085890	-0.00024240	-0.00083009	0.00000704	-0.00015212	-0.00042741	-0.00026890	0.00002532	-0.00099484	-0.00073280	0.00013456	-0.00006097	0.00066285	-0.00100137	0.00100198	-0.00034297	0.00047604	0.00042901	0.00139336	-0.00056070	-0.00040632	0.00004914	0.00103786	-0.00161757	0.00074261	-0.00141401	-0.00014991	-0.00046114	-0.00005966	0.00133412	0.00193761	0.00009551	0.00067866	0.00217506	-0.00018856	-0.00050925	0.00088537	-0.00173290	0.00093432	0.00084255	0.00083144	-0.00013811	0.00105401	-0.00263784	0.00084658	-0.00161176	0.00135469	-0.00065228	0.00046126	0.00032956	0.00082676	0.00047818	0.00120887	-0.00058499	0.00021259	-0.00202784	0.00012414	0.00051457	0.00195171	0.00236410	0.00063009	-0.00035606	0.00096563	-0.00112650	0.00326141	-0.00020632	0.00311500	0.00006072	0.00258130	-0.00040723	0.00412109	-0.00090336	-0.00245141	0.00098348	0.00157301	-0.00055481	0.00201655	0.00105034	0.00002691	-0.00013201	0.00056855	0.00136814	0.00319654	0.00164440	-0.00121692	-0.00077215	0.00118533	0.00074476	0.00100595	0.00225857	0.00037113	0.00131642	0.00396548	-0.00053034	-0.00029322	-0.00005130	0.00152402	-0.00146351	0.00217339	-0.00086063	-0.00018611	0.00154454	0.00379868	0.00034466	-0.00030292	-0.00027532	0.00187319	0.00074139	-0.00085817	0.00205706	0.00128227	-0.00052659	0.00039074	0.00203365	0.00214293	-0.00102566	-0.00098270	0.00106965	0.00145377	-0.00034200	0.00159966	0.00193293	-0.00031137	0.00042214	0.00150052	0.00125421	0.00100227	-0.00046553	0.00137381	0.00104106	0.00208736	-0.00008398	0.00156200	0.00173621	0.00183049	0.00132399	0.00125140	0.00006481	0.00072186	0.00045607	-0.00001006	0.00178908	0.00157141	0.00201592	0.00053000	0.00047732	0.00068966	0.00080914	0.00043381	0.00066949	0.00095078	0.00069923	0.00055546	0.00056673	-0.00011877	-0.00007571	-0.00069617	-0.00007945	0.00111489	0.00009940	0.00048311	0.00142027	0.00097972	-0.00057103	0.00025992	0.00076587	0.00097992	-0.00007515	0.00007941	0.00114098	0.00087750	-0.00015770	0.00038903	-0.00018231	0.00036910	0.00122361	0.00115089	0.00114702	0.00046830	0.00073402	0.00134835	0.00126493	0.00027718	0.00051857	0.00012212	0.00050637	0.00086468	0.00036436	0.00029180	-0.00011321	0.00090872	0.00039189	0.00035613	0.00038692	0.00072525	0.00051483	0.00018553	0.00062714	0.00080075	0.00080098	0.00042317	0.00063410	0.00032175	0.00053049	0.00007806	0.00036952	0.00067501	-0.00009691	0.00044734	0.00099562	0.00103204	0.00036366	0.00044004	-0.48259831
-0.8997	1.13372430	-0.05341816	-21.47483647	-0.21674548	-0.56717294	0.13183935	0.08046390	0.15505255	0.60562062	0.23953880	-0.74536361	-0.28838015	-0.29074882	-1.18680382	0.58512434	0.88714588	0.58787179	0.94036984	-0.14119023	-21.47483647	0.71615982	-21.47483647	-21.47483647	-21.47483647	0.02844101	-21.47483647	0.42450982	-21.47483647	0.56643168	-21.47483647	-21.47483647	-1.19654791	1.56714236	-21.47483647	-0.07719770	0.30892111	-0.20102839	-0.27398697	0.05016960	0.00696807	-0.06415324	-0.00875956	0.00271698	0.02208172	0.01731865	-0.00151535	0.02635164	0.03423068	0.03714853	0.02040549	0.03039760	0.02894650	0.02709027	0.03024373	0.03804625	0.03663511	0.03231873	0.03003932	0.03345722	0.03341539	0.02483051	0.03414263	0.03120693	0.02507257	0.02904356	0.02268867	0.02820652	0.02084695	0.02594600	0.02309796	0.02180258	0.01830945	0.02390593	0.01710070	0.01334039	0.01685798	0.01524838	0.01327245	0.01337627	0.00972474	0.01300336	0.00431228	0.00733299	0.01529934	0.00742999	-0.00635397	0.00747790	0.01175504	-0.00337105	0.00493665	0.00978749	0.01537384	-0.00189484	0.01356794	0.01570433	0.01083474	0.00679212	0.00941819	0.01619547	0.01046855	0.01632090	0.02072274	0.01883444	0.01727363	0.03502681	0.06437224	0.08275894	0.10004767	0.10987253	0.12820290	0.12999695	0.14756181	0.16259002	0.16868965	0.13306821	0.09500259	0.07927386	0.10463114	0.12419199	0.13878521	0.15398900	0.12508808	0.07902798	0.04850849	0.01836977	-0.00763090	-0.01183836	-0.00169118	0.00479143	0.00544870	0.00845515	0.01172641	0.01352528	0.00745486	0.00313047	-0.00014565	-0.00460976	-0.00904404	-0.01016598	-0.01337801	-0.01362070	-0.01347168	-0.01014643	-0.01021481	-0.00665679	-0.00560076	-0.00219133	-0.00200210	-0.00116658	-0.00203535	0.00117974	-0.00085891	-0.00062549	0.00014310	0.00039010	-0.00122490	-0.00024937	-0.00044838	0.00013527	-0.00113148	-0.00071630	0.00029408	-0.00050457	-0.00190338	-0.00066345	0.00002807	-0.00050768	-0.00066412	-0.00022755	-0.00222888	-0.00060665	-0.00079843	-0.00000834	-0.00094683	-0.00030818	-0.00030184	0.00027534	-0.00158408	-0.00094784	-0.00041967	-0.00042805	-0.00070136	-0.00007667	0.00077670	-0.00030910	-0.00094116	0.00094524	-0.00047574	-0.00057913	-0.00099417	0.00032305	-0.00028901	-0.00061404	-0.00132002	0.00065074	-0.00034505	0.00003538	0.00024071	0.00125071	-0.00137928	-0.00052819	0.00045047	-0.00010079	0.00064317	0.00020002	0.00050657	0.00019826	-0.00030354	0.00033371	-0.00043214	-0.00061119	-0.00129823	-0.00122694	0.00016862	0.00030929	-0.00023980	0.00046922	0.00008110	-0.00042720	0.00044465	-0.00062529	-0.00054311	-0.00031751	-0.00002528	-0.00010849	-0.00088106	-0.00022203	-0.00023057	-0.00058931	-0.00113572	-0.00034105	0.00017281	-0.00046292	-0.00172517	0.00086831	-0.00063008	0.00140411	-0.00021930	-0.00014977	0.00015702	0.00019079	-0.00040574	0.00009988	-0.00094800	0.00021102	-0.00025581	0.00061000	-0.00097348	0.00025399	-0.00058147	0.00048904	-0.00061430	-0.00061672	-0.00022060	-0.00011784	-0.00055405	-0.00026166	-0.00029049	-0.00095641	0.00001776	0.00106028	-0.00066548	0.00071944	0.00022432	0.00049327	-0.00099151	-0.00056964	-0.00005544	0.00064894	-0.00033257	0.00047300	0.00010964	0.00019972	-0.00043961	0.00019267	0.00066176	0.00064352	-0.00078214	-0.00021367	-0.00026333	0.00017209	-0.00054557	0.00114067	0.00011031	-0.00065722	-0.00075723	0.00009094	0.00037026	0.00010425	-0.00036409	0.00117421	0.00029844	0.00040454	0.00052243	0.00012933	-0.00011536	0.00017232	-0.00029054	0.00002339	0.00044403	-0.00022948	-0.00066050	0.00043283	0.00002332	0.00062670	0.00002333	0.00012206	-0.00027965	0.00033125	-0.00002235	0.00000669	-0.00036716	-0.00017748	-0.00030705	0.00044489	0.00103409	0.00108559	0.00033379	0.00083609	-0.00054163	0.00008276	-0.00059967	0.00012443	-0.00007873	0.00082448	-0.00103011	-0.00012697	0.00079507	0.00116644	-0.00062469	0.00205344	0.00095779	0.00017792	0.00053818	0.00201439	-0.00223055	0.00091859	-0.00174859	0.00170277	0.00192747	0.00104943	0.00035662	-0.00013180	-0.00164943	0.00149895	-0.00025549	0.00014306	0.00108455	0.00095079	0.00015724	-0.00068809	0.00195671	0.00227542	-0.00147369	-0.00161930	0.00252346	0.00293099	0.00067851	0.00030339	-0.00035425	-0.00229221	0.00198254	0.00105546	0.00125721	0.00084242	0.00086303	0.00429588	0.00260864	0.00203222	-0.00291501	-0.00029277	0.00170635	0.00242342	0.00099756	0.00019041	0.00113506	-0.00014244	0.00185990	0.00146918	0.00111008	0.00205623	0.00283154	-0.00028756	0.00078892	0.00429895	0.00310334	0.00071285	0.00121946	0.00261000	0.00208042	0.00360764	0.00260069	0.00281916	-0.00090949	-0.00098560	-0.00160245	0.00383930	0.00020338	0.00064207	0.00055076	0.00203128	0.00072335	0.00020115	0.00090489	0.00132997	0.00168211	-0.00000069	0.00315039	0.00191057	0.00040780	0.00007176	0.00391707	0.00117216	0.00021191	0.00066044	0.00230108	0.00025198	-0.00015389	0.00228386	0.00171300	0.00065124	-0.00044945	0.00239027	0.00266024	0.00148296	-0.00005852	0.00043423	0.00089064	-0.00014105	0.00055955	0.00193320	0.00138722	0.00113531	0.00142170	0.00181320	0.00115804	0.00046406	0.00009190	0.00012438	0.00116327	0.00199954	0.00108331	-0.00021041	0.00183183	0.00237886	0.00158912	0.00085304	0.00113390	0.00131085	0.00031648	0.00121212	0.00144697	0.00156566	0.00053617	0.00025457	0.00072868	0.00069582	0.00062201	-0.00024399	0.00061267	0.00100322	0.00103973	0.00063117	0.00144122	0.00021064	0.00112688	-0.00025259	0.00057629	0.00096965	0.00016727	0.00167701	0.00086266	-0.00004771	0.00143187	0.00126862	0.00103508	0.00091756	0.00022158	0.00086523	0.00071362	0.00110577	0.00036057	0.00017017	0.00026885	0.00087463	0.00034063	0.00025209	0.00021129	0.00102208	0.00021935	0.00026791	0.00056427	0.00059873	0.00058535	0.00007590	0.00077656	0.00089937	0.00062790	0.00041287	0.00078500	0.00069374	0.00003983	0.00002176	0.00032767	0.00092673	0.00026038	0.00024300	0.00112764	0.00075785	0.00045390	0.00035840	0.36411603
-0.8497	0.45940080	-21.47483647	-21.47483647	0.15270302	-0.38790762	-0.07533031	0.09180781	-0.18808115	0.10123724	0.48468804	-0.58213584	0.11830916	0.54371566	0.04842008	0.23859592	-0.13465986	0.02035266	0.22184574	0.40529328	1.20173657	-21.47483647	-21.47483647	-0.74805897	-0.32522993	-21.47483647	-21.47483647	-21.47483647	0.47351995	-21.47483647	-21.47483647	-0.71604365	0.38744271	-0.21381485	0.16245159	0.10694952	0.13908821	-0.11592075	0.13922991	0.00753364	0.00689696	0.02567577	0.01621681	0.01513676	0.02158749	0.05401046	-0.01872954	0.04269042	0.01952007	0.04086712	0.01618316	0.02235194	0.02701136	0.03268693	0.03263596	0.02616619	0.03667543	0.03563956	0.02929758	0.03103389	0.02905224	0.02507262	0.02854101	0.02728840	0.03026456	0.03029946	0.02152819	0.02764540	0.02354035	0.02384247	0.01745500	0.02259986	0.02014911	0.02328638	0.01604786	0.01587633	0.01742411	0.01388765	0.01283200	0.01771748	0.00249174	0.00653149	0.00287498	0.01915282	0.01190476	0.00564389	0.00344241	0.01912889	0.00161304	-0.00451418	0.00627134	0.00479525	0.00000577	0.00223647	0.00343860	0.00513957	0.01214690	0.00384743	0.00965997	0.01414778	0.00988693	0.01793930	0.01922755	0.01401977	0.01790608	0.04027926	0.06241162	0.08817687	0.10612506	0.10995208	0.11777316	0.12071612	0.13320277	0.13820224	0.14671991	0.12192913	0.09737896	0.08900417	0.11356372	0.13179914	0.13911679	0.15191488	0.13890074	0.09632265	0.05435985	0.01514022	-0.01567194	-0.02783967	-0.02591348	-0.02107465	-0.01406594	-0.00849566	-0.00322818	0.00556284	0.01041552	0.01066973	0.00998738	0.01251576	0.00659201	0.00317738	-0.00524824	-0.00411097	-0.01135688	-0.01258858	-0.01393836	-0.01277510	-0.01358161	-0.01175290	-0.00975250	-0.00588935	-0.00613850	-0.00429203	-0.00227981	-0.00221982	-0.00191287	0.00013925	-0.00002784	-0.00030082	-0.00159417	-0.00082239	-0.00158867	-0.00088445	0.00047998	-0.00028711	-0.00102163	-0.00098755	-0.00242700	0.00117732	-0.00053371	-0.00208690	-0.00102405	-0.00010970	-0.00143469	-0.00081097	-0.00026994	0.00050324	-0.00033292	-0.00111957	-0.00060219	0.00018770	-0.00246744	-0.00056772	-0.00078212	0.00075440	-0.00123140	-0.00002659	-0.00027511	-0.00013675	-0.00128930	-0.00011919	-0.00039677	-0.00051458	-0.00143012	-0.00059107	-0.00093427	-0.00108037	-0.00081298	0.00087348	-0.00093180	0.00051824	-0.00142664	-0.00157091	-0.00113986	-0.00176852	0.00034998	0.00014048	-0.00055467	0.00066943	-0.00114622	-0.00147497	-0.00107843	0.00054171	-0.00098419	-0.00111072	-0.00060511	0.00044197	0.00013686	-0.00061360	0.00074946	-0.00052937	-0.00103244	-0.00030301	-0.00005190	0.00035886	-0.00076894	-0.00081328	-0.00039452	-0.00089775	-0.00109227	-0.00067250	0.00003948	0.00035868	-0.00098525	-0.00004511	-0.00109296	-0.00028742	0.00025036	0.00138629	0.00029722	-0.00040570	0.00011809	0.00041719	-0.00061416	0.00005162	-0.00030743	0.00087769	-0.00094588	0.00020284	-0.00010308	-0.00015023	-0.00098402	0.00045454	0.00015187	0.00018472	-0.00051966	0.00033016	-0.00042237	0.00048791	-0.00167191	-0.00038243	0.00001278	-0.00003286	-0.00102891	0.00015454	0.00001137	0.00056117	-0.00051601	0.00060123	-0.00087957	-0.00014569	0.00082311	0.00033863	-0.00027875	0.00035905	-0.00007451	0.00010882	-0.00028688	0.00032835	0.00016016	-0.00018118	-0.00046702	0.00026406	-0.00089794	0.00030278	-0.00023087	0.00107530	-0.00077155	-0.00017696	0.00068118	0.00035047	-0.00097191	0.00084150	0.00048487	-0.00004160	-0.00012561	-0.00053358	0.00023488	0.00008675	-0.00044976	0.00024717	-0.00002080	-0.00028397	-0.00132961	0.00030394	-0.00010611	-0.00029216	-0.00039302	0.00003536	-0.00085735	-0.00064572	0.00034519	0.00022188	-0.00064430	-0.00040397	-0.00067333	-0.00035398	-0.00008764	-0.00018706	0.00015783	-0.00009388	-0.00053139	0.00043532	0.00006894	0.00086364	-0.00078667	0.00123376	-0.00040660	-0.00077062	0.00116210	-0.00018123	-0.00035050	0.00036931	0.00037876	0.00119720	-0.00055103	0.00161260	-0.00122215	0.00190161	-0.00072049	0.00076964	0.00089317	0.00283767	-0.00011926	0.00056203	0.00071810	0.00324118	-0.00053826	-0.00003221	0.00110584	0.00092892	0.00073226	0.00014406	0.00322469	0.00156102	-0.00197511	0.00052971	0.00264316	0.00118065	-0.00028098	0.00310976	0.00075123	-0.00054946	0.00222315	0.00107330	-0.00016102	0.00198423	0.00305994	0.00130144	0.00124894	0.00133420	-0.00199861	0.00019127	-0.00110996	0.00336899	0.00215783	0.00123316	-0.00113041	0.00104914	0.00055901	0.00070445	0.00074080	0.00532495	-0.00099585	-0.00173541	0.00271909	0.00323298	-0.00054757	0.00187271	0.00279933	0.00332502	0.00109195	0.00075635	0.00104635	0.00114176	-0.00069073	0.00218133	0.00124181	0.00321101	-0.00093501	-0.00009885	0.00273079	0.00331621	0.00040153	0.00089434	0.00039185	0.00314731	0.00051953	0.00210336	-0.00123593	0.00070482	-0.00114242	0.00001124	0.00072461	0.00136085	0.00168404	0.00133342	0.00120306	0.00071074	0.00039844	0.00019790	0.00169265	-0.00018709	-0.00094498	0.00102721	0.00059665	0.00315634	0.00072831	0.00104953	0.00237861	0.00177187	0.00031920	0.00019218	0.00215274	0.00167954	-0.00077458	0.00155679	0.00132733	0.00252833	0.00018220	0.00066037	0.00170460	0.00162992	0.00079243	0.00041862	0.00090115	0.00126898	0.00083654	0.00007064	0.00132163	0.00106277	-0.00002355	0.00156869	0.00138347	0.00185400	0.00011538	0.00018010	-0.00006764	0.00053085	0.00098270	0.00006177	0.00188370	0.00150342	0.00063745	0.00127169	0.00128302	0.00136484	0.00090191	-0.00013080	0.00034015	0.00111915	0.00045384	0.00028466	0.00092947	0.00136803	0.00132145	0.00145179	0.00105165	0.00179423	0.00184393	0.00093207	0.00094840	0.00080977	-0.00053740	0.00010201	0.00071191	0.00043635	0.00036714	0.00067546	0.00100306	0.00085618	0.00034491	0.00073962	0.00093945	0.00057889	0.00020493	0.00060567	0.00065172	0.00030288	0.00090761	0.00053301	0.00061298	0.00020556	0.00075489	0.00060060	0.00012743	0.00076491	0.00071518	0.00039175	0.00073004	0.00085843	0.00088906	0.00058887	-0.10035483
-0.7997	-1.67154443	-0.32568534	1.27601886	0.17785542	-1.00965524	-0.24222258	-0.10748564	-0.39461909	-0.58441475	-1.86433113	0.16320348	-21.47483647	0.60974877	0.37543144	-21.47483647	0.36416656	-0.28206733	0.77043241	0.66568802	-0.52062279	-21.47483647	-21.47483647	-21.47483647	-0.94303882	0.24367629	-21.47483647	-21.47483647	-21.47483647	-1.03265670	-0.35002485	-0.95374793	-21.47483647	0.52480836	-1.74509454	-0.72745583	0.88269508	-0.04702799	0.25097319	0.02522017	0.04406785	-0.01295304	0.02778398	0.04923890	0.00128313	0.04600274	-0.01733323	0.02207276	0.02820783	0.04907131	0.03057792	0.03512749	0.02781782	0.03691344	0.03549103	0.03058195	0.02897048	0.03275417	0.03357688	0.03687227	0.03184004	0.02616297	0.03798568	0.03093536	0.02485393	0.02929979	0.02377198	0.02423014	0.02195328	0.02590449	0.02118050	0.01898904	0.01893161	0.02411117	0.01781918	0.01270879	0.01404665	0.01692387	0.01268115	0.01345459	0.01017909	0.00589310	0.00686459	0.01095118	0.01817474	0.01317631	0.00524451	0.00601434	0.00606043	-0.00658373	0.00307559	0.00947316	0.00932296	0.00281402	0.00396825	0.00914626	0.00839256	0.01023985	0.00946704	0.01531568	0.00992884	0.01872488	0.02035031	0.01539723	0.01318994	0.03647721	0.07184443	0.09519756	0.11398591	0.11830041	0.12199915	0.11987358	0.13384281	0.14897683	0.15130970	0.12589796	0.09413584	0.08515789	0.10653040	0.11827648	0.12755716	0.15227668	0.14117027	0.10837693	0.06792607	0.02029875	-0.00779233	-0.02624850	-0.02558342	-0.02380681	-0.03088074	-0.02943634	-0.02768640	-0.02338637	-0.01968750	-0.01089669	-0.00483615	0.00274490	0.00695055	0.01045706	0.01183639	0.01252457	0.00661870	0.00439538	-0.00205825	-0.00671548	-0.01098247	-0.01055777	-0.01176779	-0.01364758	-0.01381790	-0.01069128	-0.01014511	-0.00857558	-0.00482084	-0.00392751	-0.00314283	-0.00132075	-0.00154643	-0.00089803	-0.00177357	0.00010429	-0.00015257	-0.00095257	-0.00149050	0.00004036	0.00064530	-0.00015049	-0.00095386	-0.00073560	-0.00138491	-0.00118978	-0.00158410	-0.00052805	-0.00088379	-0.00036858	0.00066932	0.00036533	-0.00195908	-0.00054891	-0.00075729	-0.00036747	-0.00053067	0.00047982	-0.00163171	-0.00029094	-0.00052883	0.00132201	-0.00071732	-0.00053821	-0.00108253	0.00046638	-0.00030787	-0.00142338	-0.00156935	-0.00004042	-0.00154498	-0.00030571	-0.00045269	0.00022750	-0.00216885	-0.00062393	-0.00088526	-0.00088929	-0.00038175	-0.00122683	-0.00096275	-0.00020311	-0.00121755	-0.00117123	-0.00065396	-0.00079273	-0.00270437	0.00014232	-0.00085830	-0.00020267	-0.00093675	0.00054537	0.00081486	-0.00009419	-0.00184970	-0.00095632	-0.00091447	0.00039838	-0.00042017	-0.00055380	-0.00204597	-0.00086002	-0.00118026	-0.00007204	-0.00107307	-0.00016334	-0.00155187	-0.00118700	-0.00062911	0.00004533	-0.00136869	0.00021276	-0.00004047	-0.00020060	0.00018311	-0.00068967	-0.00034129	0.00023630	-0.00094763	-0.00077612	-0.00024665	0.00079832	-0.00129319	0.00012841	0.00042295	-0.00077979	-0.00130097	-0.00011010	-0.00075002	-0.00001849	-0.00140140	0.00028665	-0.00040586	-0.00114206	-0.00070397	-0.00057420	-0.00157114	-0.00050652	-0.00022107	0.00077577	-0.00137769	0.00007697	-0.00107454	-0.00054100	-0.00070284	-0.00010926	-0.00047906	0.00025718	-0.00113426	-0.00018659	-0.00020570	-0.00092128	-0.00075832	-0.00065556	-0.00090704	0.00022070	-0.00103725	-0.00023317	-0.00112029	-0.00093744	-0.00105765	-0.00027744	-0.00052035	-0.00029547	-0.00021761	0.00021157	-0.00105719	-0.00037801	-0.00088092	0.00009478	-0.00027270	-0.00079340	-0.00092573	0.00033095	-0.00066773	-0.00075016	-0.00100825	0.00019429	-0.00046745	0.00023753	-0.00029807	-0.00079949	-0.00078521	0.00080871	0.00069035	-0.00007113	-0.00025547	0.00051459	-0.00042549	-0.00109306	-0.00071096	-0.00074987	-0.00037191	-0.00068130	-0.00135215	-0.00029252	-0.00175818	-0.00113521	-0.00107264	0.00064271	-0.00111518	0.00039095	-0.00005331	0.00024880	0.00132421	-0.00062101	-0.00021232	0.00015910	-0.00214123	0.00128751	-0.00196916	-0.00113588	-0.00041387	0.00158475	0.00066701	-0.00079542	-0.00083184	0.00006320	-0.00005926	0.00140731	-0.00207893	-0.00130187	-0.00238159	0.00017714	-0.00094508	0.00034136	-0.00108752	-0.00041197	-0.00232968	-0.00161624	-0.00195635	0.00131480	-0.00200937	-0.00144045	-0.00173751	-0.00047958	-0.00094502	-0.00017104	-0.00208914	-0.00132548	-0.00128598	0.00170643	0.00009598	0.00173111	-0.00349868	-0.00218780	-0.00204308	0.00045509	-0.00072664	-0.00014153	-0.00216099	-0.00157570	-0.00340949	-0.00041166	-0.00011023	-0.00086000	-0.00057054	0.00030649	0.00035939	0.00172951	-0.00029673	0.00007781	0.00143400	-0.00123546	-0.00067881	-0.00022633	-0.00263198	0.00012681	-0.00007242	-0.00098671	-0.00162948	-0.00017330	-0.00188540	-0.00008471	-0.00081561	-0.00029623	0.00074927	0.00020485	-0.00151793	-0.00034491	0.00073431	-0.00036855	0.00102084	-0.00046996	-0.00197384	0.00084506	0.00212189	0.00108251	-0.00047663	-0.00114925	-0.00096362	-0.00014552	-0.00029309	0.00075513	0.00108012	-0.00031071	-0.00057380	0.00110416	0.00206697	0.00069088	-0.00160910	0.00069026	0.00119697	0.00006341	0.00068192	0.00039096	0.00105434	0.00081684	0.00058851	0.00122157	0.00052758	0.00043319	0.00024984	-0.00040072	0.00212991	0.00148338	0.00005238	-0.00059522	0.00090786	0.00062971	-0.00032605	-0.00001535	0.00032323	0.00237587	0.00037988	0.00028686	0.00100862	0.00106820	-0.00114378	0.00004167	-0.00086598	0.00166049	0.00007903	-0.00033056	0.00143971	0.00049687	-0.00014012	0.00034981	0.00070750	0.00019823	-0.00032007	0.00093854	0.00010841	0.00050234	-0.00079454	0.00016909	0.00095413	0.00066792	0.00125575	0.00148964	0.00041282	0.00129094	0.00056282	0.00076968	0.00132863	-0.00006631	0.00006312	-0.00031213	0.00004849	0.00039621	0.00043885	0.00101188	0.00024906	0.00049924	0.00075147	0.00029474	0.00059309	0.00008239	0.00008970	-0.00008618	0.00034724	0.00032556	0.00082029	0.00056736	0.00035841	0.00046486	0.00045664	0.00004864	0.00017771	0.00050358	-0.00014033	0.00031437	0.00097982	0.00049805	0.00041069	0.00038579	0.02845910
-0.7497	0.53543253	-0.60803319	-21.47483647	-21.47483647	0.26171734	-0.94420111	-0.51279922	0.38227260	-0.44026348	-1.16651018	-0.69059535	-0.07945018	-0.16012970	0.87845770	-0.13373940	0.65427612	0.55928311	-0.30945140	-2.04186678	0.18852922	-0.59946460	0.91657233	-21.47483647	-21.47483647	0.84846687	-0.85343647	-21.47483647	-21.47483647	-0.60431457	-1.67014289	1.27885213	-21.47483647	-0.82350623	0.29861077	-0.48205958	0.01928626	-0.21558062	0.03667671	0.11525286	0.08907769	-0.00664289	0.00044069	0.09010166	0.05167609	0.05769255	-0.00494302	0.02041463	0.00644177	0.02488808	0.02367931	0.02562441	0.02841079	0.03102349	0.03284506	0.02850709	0.03895817	0.03770977	0.03329422	0.03218844	0.03441977	0.02430747	0.03488197	0.03116688	0.02625732	0.02545958	0.01990810	0.02906306	0.02357889	0.02238110	0.02013048	0.02123962	0.02004827	0.02192319	0.01589005	0.01702696	0.01647349	0.01520681	0.01298476	0.01860707	0.00588124	0.00901619	0.00710134	0.00739717	0.01524008	0.00592871	-0.00350285	0.01124625	0.01167748	0.00074757	0.00941898	0.00489761	-0.00159528	0.00336289	0.00878470	0.01276860	0.01119473	0.00557487	0.00907961	0.00934657	0.01759593	0.01633537	0.01621403	0.01551053	0.01920099	0.03488353	0.05999448	0.08811894	0.09526656	0.09600934	0.10630506	0.10998724	0.12873376	0.13688194	0.14541411	0.11639300	0.08797513	0.07192695	0.08347484	0.09846555	0.12207590	0.14854290	0.14909914	0.12315621	0.08019632	0.02815722	-0.00361024	-0.01760060	-0.02144590	-0.01804223	-0.02395402	-0.02655030	-0.03173606	-0.03398430	-0.03553824	-0.03591033	-0.03339626	-0.02763303	-0.02449481	-0.01447643	-0.00821491	0.00101377	0.00258680	0.00899161	0.01104669	0.00949494	0.00771563	0.00506334	0.00107699	-0.00489593	-0.00863055	-0.01063945	-0.01143874	-0.01245710	-0.01041082	-0.01082138	-0.01000150	-0.00780601	-0.00714832	-0.00486895	-0.00422026	-0.00312500	-0.00113585	-0.00081646	-0.00169531	-0.00114355	0.00015366	0.00122498	-0.00007139	-0.00172337	-0.00148811	0.00060383	-0.00046023	0.00075280	-0.00025961	-0.00041397	0.00035079	0.00134991	0.00025434	0.00053592	-0.00063707	-0.00070630	-0.00015132	0.00007141	0.00005427	0.00068305	-0.00050556	0.00025853	-0.00008546	-0.00035502	-0.00047177	0.00045732	-0.00044553	0.00021801	-0.00005538	-0.00116876	-0.00041035	0.00099252	0.00002688	0.00103404	-0.00186363	0.00008646	-0.00025860	-0.00058975	-0.00026675	-0.00060217	0.00032384	0.00064261	-0.00037235	0.00032625	-0.00036124	-0.00003977	-0.00137916	-0.00052435	0.00007011	0.00117134	-0.00047818	-0.00003653	0.00079577	-0.00031959	0.00056955	-0.00007889	0.00028703	0.00063247	0.00004697	-0.00005031	-0.00024067	0.00020605	0.00015770	0.00082829	0.00060205	-0.00003127	-0.00015619	0.00007959	-0.00048222	0.00113157	-0.00006123	0.00091598	0.00057135	0.00037184	-0.00000691	0.00016463	0.00021236	0.00077557	-0.00060062	0.00045302	-0.00033196	0.00001084	-0.00047285	0.00131385	0.00017818	0.00080059	0.00054935	0.00077969	-0.00009224	0.00087017	-0.00020368	0.00066851	-0.00044894	0.00035270	0.00050329	0.00085935	-0.00025970	0.00034680	-0.00025698	0.00042363	-0.00023503	0.00115180	0.00044249	0.00092109	0.00121541	0.00035923	-0.00008220	0.00064305	-0.00007958	0.00072727	0.00024995	0.00040108	0.00043686	-0.00000265	-0.00020260	0.00151217	0.00011332	-0.00002027	0.00000560	0.00088750	-0.00032811	0.00041161	0.00015472	0.00047506	0.00017460	0.00084580	0.00106804	0.00065129	0.00000040	0.00064875	-0.00041854	0.00055550	0.00050771	0.00055282	0.00018447	0.00076165	-0.00030428	0.00116262	0.00023874	0.00081300	0.00054735	0.00038727	-0.00012282	0.00053248	0.00055425	0.00143207	-0.00011810	0.00106610	0.00090425	0.00010492	0.00065527	0.00014057	0.00051744	0.00049754	-0.00014670	0.00121978	0.00135971	0.00038476	0.00015912	0.00137786	-0.00048444	-0.00022188	0.00002812	0.00158212	0.00066086	0.00285452	0.00034528	0.00180699	0.00020309	0.00160032	0.00021485	0.00008755	0.00075494	0.00099700	0.00189939	0.00143798	0.00143457	-0.00037465	0.00119204	0.00228204	-0.00076496	0.00068068	0.00094479	0.00064056	0.00123162	0.00106186	0.00090871	0.00304236	-0.00032431	0.00211186	0.00131960	0.00193381	0.00081462	0.00035635	-0.00012744	0.00013976	0.00395141	0.00377216	0.00197267	0.00125983	0.00293845	0.00231595	0.00261602	0.00243240	-0.00229069	0.00210604	0.00031800	0.00212373	0.00248718	0.00058699	0.00080171	0.00073077	0.00308974	0.00279148	0.00138549	0.00400073	0.00153695	-0.00247164	0.00138377	0.00168983	0.00217082	0.00172753	0.00538266	0.00338674	0.00069295	0.00053394	0.00001037	-0.00088397	0.00298891	-0.00062413	0.00124697	0.00436306	0.00119481	0.00185132	0.00214508	0.00247222	0.00076900	0.00222447	0.00208299	0.00039622	-0.00073514	0.00080444	0.00345807	0.00031202	-0.00032228	0.00154877	0.00240014	0.00343307	0.00052921	0.00109778	-0.00051538	0.00083107	0.00045215	0.00139328	0.00141776	0.00165034	0.00111226	0.00011665	0.00107057	0.00223262	0.00104925	0.00005911	0.00132975	0.00134957	0.00073491	0.00029725	0.00102206	0.00094939	0.00174114	0.00029272	0.00141676	0.00111470	0.00016264	0.00100969	0.00149876	0.00185796	0.00068435	0.00028639	0.00165658	0.00088393	0.00033908	0.00019179	0.00017854	0.00207986	-0.00008562	0.00168708	0.00063009	0.00217246	0.00054250	-0.00017936	0.00103352	0.00114718	0.00093578	0.00067318	0.00147417	0.00145136	0.00118856	0.00071521	0.00178187	0.00125717	0.00066314	0.00093602	0.00064630	0.00139068	0.00084691	0.00041297	0.00001977	0.00080858	0.00206017	0.00167820	0.00137086	0.00103758	0.00040387	0.00057324	0.00098247	0.00090929	-0.00012440	0.00051919	0.00080731	0.00076952	0.00035703	0.00076272	0.00035127	0.00083067	0.00088086	0.00059032	0.00101884	0.00095822	0.00076776	0.00032718	0.00063011	0.00007064	0.00038724	0.00089268	0.00049396	0.00045461	0.00076082	0.00007767	0.00071389	0.00088326	0.00031836	0.00009725	0.00076417	0.00079053	0.00039346	0.00051002	0.12198089
-0.6997	-0.07330425	-0.23289687	-1.42466617	0.34521972	-1.29690198	-0.38211510	0.36922037	-0.68123891	-1.42393672	-21.47483647	-0.34143468	-1.24364769	0.90342593	1.07582116	1.08202103	0.76078412	-0.26679021	-0.40020212	0.18296574	-0.23877755	-0.57200827	-0.69435453	-21.47483647	-21.47483647	0.61882845	-21.47483647	-21.47483647	-21.47483647	1.18518868	-21.47483647	0.33388591	-21.47483647	0.25237286	0.10418200	0.00174101	0.59714924	-0.24019782	0.00828136	0.09105984	0.06600962	-0.01198079	0.01751695	0.09656395	0.06304266	0.02315284	0.00853232	0.04071918	0.04919499	0.01207715	0.03116285	0.03691353	0.03387531	0.01717143	0.03539238	0.03466875	0.03355663	0.02161781	0.03426939	0.03577280	0.02803709	0.02236517	0.03753141	0.02880786	0.02520454	0.02897559	0.02613416	0.02382292	0.02103265	0.02148352	0.01871486	0.02084525	0.02094660	0.02264074	0.01659247	0.01633940	0.01705884	0.01495458	0.01084475	0.01374791	0.00878663	0.01406457	0.00316971	0.00931305	0.01620677	0.00842928	0.00036572	0.01331811	0.01689912	0.00449313	0.00164029	0.00519429	0.01263114	0.00887591	0.00243625	0.01279592	0.01476978	0.00043249	0.00802413	0.01430281	0.01537386	0.01598348	0.02257222	0.01923718	0.01640094	0.02888855	0.05933123	0.08025535	0.08902075	0.08381116	0.10001332	0.10778465	0.13653133	0.14488363	0.13861277	0.10702518	0.08302684	0.06225876	0.07058883	0.07788796	0.10530781	0.13876907	0.15335383	0.13150047	0.08422539	0.02933707	-0.00222146	-0.01653833	-0.01583611	-0.01522824	-0.02051266	-0.02210377	-0.02208297	-0.02468123	-0.02827355	-0.03337125	-0.03603832	-0.03828398	-0.04078428	-0.03734127	-0.03509225	-0.03184115	-0.02611356	-0.01669678	-0.00843944	-0.00168152	0.00632351	0.01058355	0.01215670	0.01063664	0.00923784	0.00631251	0.00110010	-0.00301644	-0.00444512	-0.00763573	-0.01058410	-0.01155479	-0.01343918	-0.01108987	-0.01027542	-0.00897514	-0.00619657	-0.00551765	-0.00476554	-0.00336877	-0.00236938	-0.00132914	-0.00096372	-0.00101122	-0.00046089	-0.00044652	0.00064791	0.00038183	-0.00029082	-0.00096181	0.00143880	0.00019216	0.00031303	-0.00004447	0.00060951	-0.00028006	0.00044800	0.00122771	0.00112823	-0.00053189	-0.00103148	0.00105519	0.00016846	-0.00031679	0.00011873	0.00128125	-0.00034400	-0.00043789	-0.00059767	-0.00111463	-0.00024659	0.00053581	0.00040026	0.00067894	-0.00107432	0.00022821	0.00002937	-0.00093269	0.00024723	0.00053391	0.00051445	0.00061528	-0.00008231	0.00013366	-0.00049978	-0.00002131	-0.00124952	0.00038304	0.00046199	0.00028420	0.00066754	0.00083789	0.00038998	0.00022237	0.00107221	0.00042890	-0.00032654	0.00075858	0.00070909	-0.00034541	0.00023124	0.00010313	0.00036711	0.00044853	0.00023433	0.00015370	-0.00049067	-0.00017406	-0.00057094	0.00072924	0.00050638	0.00073492	0.00015337	0.00009949	0.00124460	-0.00001743	0.00025584	0.00049652	0.00017501	0.00007772	0.00093487	0.00114947	-0.00010732	-0.00027086	0.00050271	-0.00011645	0.00144206	0.00064859	0.00112651	-0.00025757	0.00080121	0.00056765	-0.00052013	-0.00021368	0.00074756	0.00025841	0.00015980	0.00039452	0.00091958	0.00102988	-0.00060424	0.00057828	-0.00016849	0.00088610	0.00032626	0.00006759	0.00032807	0.00026550	0.00056914	0.00082798	0.00101168	0.00060281	-0.00032257	0.00075590	0.00034938	-0.00006369	0.00023146	0.00082079	0.00002129	0.00038013	-0.00053112	-0.00003695	0.00044012	0.00044670	0.00026896	0.00097772	0.00100952	-0.00002659	0.00047419	0.00044825	-0.00009897	0.00029186	0.00024470	0.00020923	0.00120191	0.00049441	0.00007887	0.00083020	0.00021812	0.00038443	0.00184596	0.00026952	0.00028962	0.00072043	0.00048130	0.00119177	0.00100684	0.00090340	0.00059180	0.00041047	0.00128391	-0.00012170	-0.00035567	0.00086464	0.00118127	0.00085953	0.00118758	-0.00045125	-0.00052756	0.00192144	0.00090238	0.00062987	0.00182331	-0.00010953	0.00058419	0.00250070	0.00066506	0.00149130	0.00004016	0.00303173	-0.00046032	-0.00139586	0.00097019	0.00196944	-0.00026301	-0.00074835	-0.00080548	-0.00011792	0.00003780	0.00070545	0.00054691	0.00122790	0.00027896	0.00182825	0.00108576	0.00120054	0.00053746	0.00081878	-0.00006227	-0.00231806	0.00088109	0.00188795	0.00082195	0.00173692	0.00339704	0.00030666	0.00492794	0.00367025	0.00399458	0.00208613	0.00182981	0.00138915	0.00272476	0.00146180	-0.00113813	0.00088692	0.00268458	0.00291331	0.00115068	0.00202573	0.00201831	-0.00147272	0.00322914	0.00099622	-0.00071415	0.00115255	0.00211671	-0.00031090	0.00221965	0.00247621	0.00091761	0.00167942	0.00176994	0.00074581	0.00224544	-0.00016282	0.00017051	0.00129061	-0.00012585	0.00250154	0.00161117	0.00236299	0.00085909	0.00069252	0.00130404	0.00203751	-0.00014024	0.00100811	-0.00088709	0.00145594	0.00043299	-0.00052909	0.00238738	-0.00009935	-0.00085359	0.00042860	0.00254547	0.00203804	0.00171678	-0.00032574	0.00067199	-0.00040668	-0.00052270	-0.00038796	0.00224907	0.00016857	0.00101394	0.00120411	0.00208997	0.00111416	0.00038751	0.00166538	0.00120548	0.00021524	0.00143917	0.00086477	0.00110164	0.00048579	0.00024609	0.00098032	0.00033647	-0.00001305	0.00104104	0.00007930	0.00180762	0.00227547	0.00159912	-0.00048191	0.00063060	0.00207164	0.00083028	0.00005967	-0.00003305	0.00198164	0.00013736	0.00003561	0.00043198	0.00135887	-0.00035820	0.00040932	-0.00008190	0.00102613	-0.00011006	0.00025404	0.00156209	0.00091504	0.00012185	0.00093574	0.00077689	0.00084937	0.00052759	0.00055709	0.00015996	0.00051168	0.00039460	0.00058071	0.00021047	-0.00004335	0.00126234	0.00059870	0.00117934	0.00063486	0.00091857	0.00126669	0.00111292	0.00005846	0.00067183	0.00027748	0.00042197	0.00096375	0.00074395	0.00021478	0.00015345	0.00069469	0.00042388	0.00058111	0.00044429	0.00020161	0.00045584	-0.00009864	0.00025964	0.00049917	0.00073871	0.00016472	0.00029574	0.00035451	0.00072855	0.00013056	0.00013318	0.00044177	0.00038189	0.00033956	0.00060933	0.00021993	0.00019555	0.00043983	0.17757163
-0.6497	-0.66016646	-0.08054605	0.70950764	-0.83155268	-21.47483647	-0.01639202	-0.61949316	-1.12119552	-0.24780440	0.04507476	0.10769997	-0.08935129	-0.16962073	-0.16657038	-0.06494644	1.01559591	-0.57461248	-21.47483647	1.21908617	-0.11952496	-1.13656640	0.72788572	-21.47483647	-21.47483647	-0.19856530	-21.47483647	-0.41324401	-21.47483647	-21.47483647	-21.47483647	-21.47483647	-21.47483647	0.41224310	-0.88731897	-1.33424117	-0.27986275	-0.30427413	-0.00091724	0.10053210	0.05254214	0.00064380	-0.02507161	-0.04015833	0.01766095	0.05342089	-0.00236832	0.02922893	0.02675548	0.06140959	0.01989930	0.02498946	0.03008357	0.04136067	0.03665547	0.02434232	0.03763028	0.03495631	0.02753763	0.03129278	0.03066902	0.02599206	0.03010701	0.02671218	0.02812887	0.03170239	0.02207546	0.02525626	0.02467850	0.02356614	0.01601982	0.02117734	0.02207774	0.02196395	0.01580168	0.01517485	0.01980158	0.01086309	0.00865749	0.01859697	0.00596999	0.00543445	0.00781081	0.01235772	0.01287780	-0.00144298	-0.00036709	0.00563836	0.00714745	-0.00780047	0.01588408	0.01531845	0.00007359	-0.00622940	0.00654536	0.00928922	0.00950759	0.00678202	0.01053427	0.01228599	0.01286767	0.01548039	0.02035590	0.01339811	0.01441843	0.03456193	0.05791903	0.07220567	0.08838308	0.09345635	0.10977388	0.11139463	0.12943793	0.13230813	0.12453329	0.10692350	0.10073192	0.09364353	0.09981380	0.10327691	0.11095963	0.13226835	0.14735275	0.12675340	0.08466595	0.03126083	-0.00243646	-0.01824009	-0.01956351	-0.01887465	-0.02095465	-0.02058236	-0.02449972	-0.02666918	-0.02510558	-0.02746443	-0.02868197	-0.03302640	-0.03566606	-0.03697206	-0.04010060	-0.03989728	-0.04085622	-0.04154251	-0.04033478	-0.03464913	-0.02887409	-0.02073022	-0.01394122	-0.00400512	-0.00062226	0.00658658	0.01105632	0.01158676	0.01024487	0.00775568	0.00571938	0.00056958	-0.00648832	-0.00807237	-0.01025554	-0.01135854	-0.01308750	-0.01199601	-0.01234073	-0.01137982	-0.00907192	-0.00601827	-0.00562655	-0.00642019	-0.00506146	-0.00154526	-0.00268842	-0.00147062	-0.00257467	-0.00034806	0.00047328	-0.00019448	-0.00052817	0.00031710	-0.00106144	-0.00066988	-0.00016008	0.00095876	-0.00019878	0.00027531	0.00019726	0.00090197	-0.00065779	-0.00007384	0.00080912	-0.00015177	-0.00147732	-0.00016056	-0.00062795	-0.00069461	-0.00040344	0.00133833	-0.00061200	0.00046692	-0.00118821	0.00055327	0.00049824	-0.00117267	-0.00032955	0.00046249	-0.00037450	0.00018425	0.00041437	-0.00010339	-0.00094241	0.00081038	-0.00039270	0.00004318	-0.00048745	-0.00001698	0.00030260	0.00130575	0.00037865	0.00013053	0.00062707	-0.00045603	0.00012044	0.00089066	0.00042016	-0.00077908	0.00001734	0.00115424	0.00033793	0.00025576	0.00081716	0.00114136	-0.00051330	-0.00013895	-0.00018630	-0.00045721	-0.00033728	0.00081188	0.00061580	-0.00040289	0.00031864	0.00064771	0.00001689	0.00124081	-0.00029581	0.00086794	-0.00017910	0.00036509	-0.00012033	0.00109540	-0.00037660	0.00027729	-0.00020738	0.00014175	-0.00028896	0.00049402	0.00080564	0.00067025	-0.00175433	-0.00039945	0.00037700	0.00043610	-0.00098698	0.00072681	0.00052268	0.00023747	-0.00159211	0.00027406	-0.00011942	0.00015270	0.00018581	0.00112792	-0.00015435	0.00026313	-0.00019578	0.00095058	0.00043069	-0.00014111	0.00021774	0.00000445	-0.00040420	0.00089989	0.00023721	0.00049927	0.00030267	0.00098405	0.00014274	-0.00079382	-0.00026765	0.00092653	-0.00009078	0.00021392	0.00053653	0.00051158	0.00017087	-0.00012168	0.00018590	0.00086346	-0.00008846	0.00067243	0.00092924	0.00071311	-0.00014269	0.00105120	0.00066068	0.00012593	-0.00062617	0.00079694	0.00051243	0.00062689	-0.00052625	0.00056051	0.00026471	0.00032069	0.00047526	0.00096191	0.00009648	-0.00019386	0.00015921	0.00147509	-0.00022861	0.00043423	-0.00103296	0.00019742	-0.00006730	0.00045880	-0.00030767	0.00015366	0.00019718	0.00214292	0.00048069	0.00143923	0.00095247	0.00323845	0.00053112	0.00222853	-0.00138267	0.00015446	-0.00081426	0.00147042	0.00170321	0.00102833	-0.00017182	-0.00053347	0.00273658	0.00288418	-0.00004819	0.00035172	0.00059383	0.00079143	0.00114296	-0.00024348	0.00205517	0.00012003	-0.00293473	-0.00008022	0.00220912	0.00121531	0.00137181	0.00236863	0.00085192	-0.00198597	0.00159407	0.00205855	0.00364375	-0.00194712	0.00246585	0.00242399	0.00160108	0.00177988	0.00018001	0.00116051	-0.00016236	0.00144927	0.00171176	0.00209287	-0.00146301	0.00250517	0.00327425	0.00175330	0.00068547	0.00428281	0.00480310	0.00048371	0.00088720	0.00404370	0.00196341	0.00077021	0.00418811	0.00285158	0.00021309	-0.00054843	0.00233189	0.00205653	0.00122688	-0.00066513	0.00152592	0.00486519	0.00153180	-0.00093518	0.00187615	0.00168829	0.00124075	0.00086647	0.00045993	0.00155233	0.00114678	0.00274655	0.00305997	0.00067135	-0.00041787	0.00011489	0.00279375	0.00166264	0.00184236	-0.00024401	-0.00024979	0.00189382	-0.00016330	0.00208803	0.00104634	-0.00032728	0.00310526	-0.00066532	0.00214023	0.00165593	0.00116520	0.00087243	0.00039425	0.00260230	0.00117046	0.00084716	0.00097098	0.00189998	-0.00032618	0.00105049	0.00082074	0.00274222	-0.00000022	0.00057817	0.00204322	0.00162376	0.00113397	-0.00055260	0.00103019	0.00142516	0.00010226	0.00132180	0.00186510	0.00173320	0.00031426	0.00109488	0.00210774	0.00042027	0.00029578	0.00116153	-0.00014982	0.00181211	0.00024113	0.00088670	0.00168715	0.00110606	0.00141833	0.00098379	0.00156521	0.00079829	0.00020879	0.00125004	0.00059841	0.00180578	0.00088957	-0.00005535	0.00092588	0.00128816	0.00167288	0.00078770	0.00117548	0.00171693	0.00117403	0.00116134	0.00107874	0.00129105	0.00042959	0.00061197	0.00090602	0.00117040	0.00060660	0.00092350	0.00110652	0.00102945	0.00067765	0.00103644	0.00081452	0.00050235	0.00072220	0.00097678	0.00031500	0.00083320	0.00070678	0.00072224	0.00061483	0.00060670	0.00062810	0.00023145	0.00028210	0.00039426	0.00014428	0.00056621	0.00121843	0.00082671	0.00086434	0.00067075	0.63122454
-0.5997	-0.09362670	-0.35587257	-1.30411708	0.78017175	-0.32561195	-21.47483647	-0.69662757	1.78092062	0.58111918	-21.47483647	0.13663175	-21.47483647	-0.63423800	-21.47483647	1.65432261	-0.06825798	0.11454629	-0.44147922	0.59880734	-21.47483647	0.13503953	-21.47483647	0.87892646	-21.47483647	-21.47483647	-21.47483647	1.03521037	-21.47483647	0.18912179	-21.47483647	-21.47483647	1.13959491	-0.30530307	-0.96107912	-0.35012941	-0.37249529	-0.15780301	0.13310108	0.08250948	-0.16401204	0.09661068	0.03656957	0.01448606	0.02093870	0.04941728	-0.01738899	0.01274735	0.03322663	0.03690310	0.01914974	0.02508316	0.03811166	0.04191361	0.02832557	0.02804305	0.04053026	0.03079854	0.03027671	0.03228207	0.03694641	0.02437874	0.03256492	0.02940674	0.02936223	0.02902651	0.02017463	0.03260625	0.02272092	0.02101389	0.02188253	0.02297643	0.02095482	0.01791478	0.01752785	0.01825012	0.01525469	0.00916798	0.01258369	0.01601053	0.00661216	0.00818395	0.01204840	0.01138385	0.01226223	0.00905502	0.00568874	0.01083086	-0.00140833	0.00826000	0.01745326	0.00719073	0.01048966	0.01002614	0.00729983	0.00770610	0.01187691	0.00926252	0.00564848	0.01092501	0.01360831	0.02018655	0.02218115	0.01325932	0.02478883	0.03899000	0.06235141	0.09078961	0.11726049	0.11876691	0.12834264	0.12603962	0.13338393	0.13130790	0.14045356	0.12172492	0.09678818	0.07325993	0.08116292	0.09580107	0.11463171	0.15051745	0.16304197	0.13133949	0.07673699	0.02585666	-0.00370134	-0.01840591	-0.02502153	-0.01619034	-0.01914841	-0.01877926	-0.02339502	-0.02153537	-0.02536098	-0.02802787	-0.02758603	-0.02659518	-0.02967785	-0.03187931	-0.03364405	-0.03165132	-0.03741025	-0.04083328	-0.04246611	-0.04433601	-0.04610802	-0.04370642	-0.03962284	-0.03621392	-0.03223833	-0.02410599	-0.01542747	-0.00948037	-0.00206315	0.00466919	0.00735481	0.00884962	0.00881442	0.00998951	0.00502710	0.00024814	-0.00232026	-0.00454720	-0.00910750	-0.01195565	-0.01197868	-0.01062174	-0.01131770	-0.01105513	-0.00913409	-0.00705569	-0.00701996	-0.00517053	-0.00432081	-0.00230758	-0.00239864	0.00051291	-0.00061298	-0.00057537	-0.00061400	-0.00100853	0.00058097	0.00000261	0.00046645	0.00139479	0.00070915	0.00043186	-0.00061097	0.00054401	0.00016885	0.00029331	0.00028384	0.00037859	-0.00139630	-0.00033499	0.00031892	0.00061296	-0.00156769	0.00013840	0.00039571	0.00039386	-0.00094486	-0.00037232	0.00159685	0.00092004	0.00055713	0.00194176	0.00074578	-0.00062593	-0.00028319	0.00069527	-0.00089750	-0.00151876	0.00077997	0.00149274	-0.00002830	0.00043400	0.00068565	0.00046776	-0.00043127	0.00049658	0.00154160	0.00057028	-0.00062553	0.00032912	0.00018099	-0.00022080	0.00049111	0.00145961	0.00075260	0.00063994	-0.00083167	0.00094542	0.00043986	0.00060170	0.00041889	0.00190517	0.00092118	-0.00036472	0.00105981	0.00234138	-0.00002083	0.00045116	0.00001091	0.00021953	-0.00077456	0.00079056	0.00013558	0.00038870	0.00003231	0.00079384	0.00043720	-0.00000556	-0.00066281	0.00101174	0.00074565	-0.00012263	-0.00047311	0.00037517	0.00044116	0.00035971	-0.00079689	0.00117757	-0.00013313	0.00047703	-0.00007815	0.00012922	-0.00023350	0.00116838	0.00034304	0.00116608	0.00000729	0.00014343	-0.00046477	0.00048071	0.00035971	0.00123142	0.00096562	-0.00075176	-0.00038906	0.00109850	-0.00007815	-0.00005744	0.00064565	0.00098751	-0.00074597	-0.00049268	0.00107343	0.00081916	-0.00073209	0.00004855	0.00085440	0.00093164	-0.00029175	0.00022594	0.00039611	0.00048857	-0.00004440	0.00078128	0.00043790	-0.00044053	0.00017180	0.00157865	0.00073179	0.00038938	0.00087795	0.00014830	0.00081318	-0.00014081	0.00083586	0.00156175	-0.00001833	0.00088875	0.00084519	0.00022011	0.00008727	0.00120482	0.00091853	0.00081245	0.00006944	0.00095012	0.00101405	-0.00066799	0.00005127	0.00252072	0.00121675	-0.00022374	0.00224270	0.00096738	0.00054729	0.00139000	0.00251865	0.00250770	-0.00087538	0.00219849	0.00060288	-0.00043142	0.00022809	0.00193053	0.00270900	0.00282630	-0.00256155	0.00109226	0.00205205	0.00164594	0.00146008	0.00144165	0.00114489	-0.00140588	-0.00041998	0.00386953	0.00266236	-0.00114315	-0.00055242	0.00223957	0.00181677	-0.00080929	0.00035832	0.00042105	0.00198385	-0.00134391	0.00064964	0.00179817	-0.00010478	0.00221842	0.00263970	-0.00037175	0.00402779	0.00260576	-0.00114773	0.00013946	-0.00022340	0.00402249	0.00174404	0.00211634	0.00308625	0.00298575	0.00366901	-0.00034604	0.00212952	0.00487072	0.00215332	0.00318757	-0.00024291	0.00211302	0.00010572	0.00033548	0.00479620	0.00273543	0.00067788	0.00249628	0.00242110	0.00192476	0.00049656	0.00134330	0.00102498	0.00222353	0.00097696	0.00070018	-0.00007577	0.00253322	0.00148916	0.00162345	0.00036958	0.00208956	0.00085558	0.00018578	0.00103124	-0.00065246	0.00172303	0.00203962	0.00096252	0.00149264	-0.00016899	-0.00082071	0.00133609	0.00249626	0.00010552	-0.00052769	0.00092958	0.00141225	0.00011154	0.00208138	0.00149911	0.00203291	0.00038005	0.00083227	0.00238804	0.00117923	0.00002438	0.00053116	0.00152036	0.00091675	0.00023570	0.00172469	0.00212471	0.00047382	-0.00035754	0.00039594	0.00187419	0.00141723	0.00148145	0.00143986	0.00097812	0.00089263	0.00067022	0.00089001	0.00073420	0.00016440	0.00074207	0.00101439	0.00023436	0.00108412	0.00019424	0.00107385	-0.00002172	0.00078929	0.00106192	-0.00032169	0.00042550	0.00189115	0.00138555	0.00023976	0.00013590	0.00086305	0.00114690	-0.00037532	0.00143113	0.00206571	0.00084556	-0.00000677	0.00135413	0.00214229	0.00105766	0.00121926	0.00180126	0.00100846	0.00103733	0.00046192	0.00157188	0.00042185	0.00036758	0.00037892	0.00025022	0.00093451	0.00016146	0.00081486	0.00042221	0.00017687	0.00033791	0.00100793	0.00040609	0.00003493	0.00017732	0.00026958	0.00034768	0.00033076	0.00093040	0.00050086	0.00019243	-0.00004248	0.00033440	0.00060496	-0.00006939	0.00104263	0.00010898	0.00024730	0.00100343	0.00078705	0.00088111	0.00025607	-0.32736066
-0.5497	-0.28049865	-0.88812044	-0.55631383	-0.93905669	0.49621326	-0.45338351	-0.48187325	2.63620353	-1.04741011	-21.47483647	-0.30710310	-1.54480553	-1.11020271	0.10787524	-0.44653517	-21.47483647	-0.33545786	0.04130750	-0.04656642	1.57005537	-0.18492934	-0.64766502	-21.47483647	-21.47483647	-1.09555037	0.37875703	-21.47483647	-21.47483647	-0.61642997	-0.50938839	-21.47483647	-0.11415301	0.38689340	0.01505298	0.36476478	0.11099728	0.06554658	0.08321710	0.11847621	-0.00006435	0.02908080	0.04118793	-0.00821448	0.05652840	0.06970236	0.02299493	0.01983188	0.03287915	0.04424178	0.02610651	0.02945451	0.03511856	0.02361736	0.03208891	0.02152178	0.03731891	0.03474464	0.03363603	0.03492179	0.03221611	0.02478543	0.03734143	0.02938113	0.02971264	0.02887575	0.02156338	0.02845075	0.02188352	0.02260883	0.01913119	0.02278058	0.01963768	0.02250096	0.01758882	0.01544085	0.01722161	0.01061693	0.01081834	0.01849434	0.00934489	0.00528150	0.00795118	0.00871392	0.01544266	0.00464483	0.00486597	0.01262068	0.00941607	-0.00052045	0.01160688	-0.00066379	0.00677246	-0.00058128	0.00721180	0.00814626	0.01385895	0.00797266	0.00984848	0.00804579	0.01496755	0.01418627	0.02131906	0.01420559	0.02038953	0.03863135	0.06777467	0.09714638	0.11983607	0.12777685	0.14074013	0.14092116	0.15514573	0.15233918	0.14023250	0.10463731	0.07607396	0.06083868	0.08749198	0.10812884	0.12371195	0.14351755	0.14384228	0.11232355	0.06862679	0.02860051	-0.00227126	-0.01577946	-0.01945507	-0.01674430	-0.01989223	-0.02049675	-0.02356918	-0.02367026	-0.02497156	-0.02755575	-0.02633770	-0.02638141	-0.03025595	-0.02986837	-0.03163169	-0.02828362	-0.03286441	-0.03444362	-0.03399252	-0.03576914	-0.03798923	-0.04025760	-0.04052082	-0.04352125	-0.04620446	-0.04584596	-0.04312894	-0.03953779	-0.03464531	-0.02943483	-0.02210541	-0.01557026	-0.00996825	-0.00136692	0.00214445	0.00567161	0.00802509	0.00922071	0.00630075	0.00232952	-0.00022702	-0.00161748	-0.00507245	-0.00777259	-0.00891788	-0.00808322	-0.01099178	-0.01096681	-0.00950038	-0.00905749	-0.00874397	-0.00600099	-0.00556995	-0.00510848	-0.00494313	-0.00364310	-0.00256952	-0.00078369	-0.00155178	0.00003146	-0.00071150	0.00011828	0.00044449	0.00043733	0.00024478	-0.00030860	0.00018238	0.00019430	-0.00040228	-0.00037074	0.00034216	0.00097546	0.00009804	-0.00036611	-0.00011759	0.00043546	-0.00012593	-0.00084030	0.00092292	0.00042068	-0.00005290	0.00119878	-0.00028670	-0.00073743	-0.00071602	0.00129436	-0.00023756	-0.00088723	0.00043275	0.00082781	-0.00025356	0.00008040	0.00165071	0.00027647	0.00052786	0.00026593	0.00162069	0.00076382	-0.00055906	-0.00041108	-0.00058900	0.00000174	-0.00018340	0.00014016	0.00045806	0.00028839	-0.00007772	0.00085714	-0.00021501	0.00081503	0.00054506	0.00076729	0.00146861	0.00002204	0.00024875	0.00033020	0.00028135	0.00082457	0.00054928	0.00020443	-0.00029956	0.00077025	0.00025679	-0.00007582	0.00031796	0.00030173	0.00078790	-0.00047960	-0.00054750	0.00074573	0.00077681	0.00073393	0.00015152	0.00059169	0.00152984	0.00067591	-0.00023782	0.00109920	-0.00017079	0.00068619	0.00012413	0.00038028	0.00012389	0.00054297	0.00045963	-0.00000404	0.00010838	0.00053537	0.00009921	0.00005414	0.00076205	0.00068557	-0.00017714	-0.00053030	-0.00092398	0.00086555	0.00034322	0.00045418	0.00007375	0.00088102	-0.00016217	-0.00102900	0.00099487	0.00064175	0.00008638	0.00099610	0.00077538	0.00055429	0.00022805	0.00016122	0.00027977	0.00034278	-0.00032704	0.00130765	0.00048757	0.00062518	-0.00034501	0.00214637	0.00033317	0.00124663	0.00106121	0.00088412	0.00065308	-0.00033596	0.00004728	0.00133041	0.00030222	0.00029121	0.00094966	0.00170700	0.00056124	0.00150574	0.00102399	0.00070335	0.00058079	0.00142249	0.00094761	-0.00027652	-0.00128172	0.00135782	0.00149602	-0.00010336	0.00055517	0.00141305	0.00053019	0.00250185	0.00184414	0.00105326	-0.00091261	0.00069479	-0.00005745	0.00100633	-0.00008249	0.00233983	0.00180461	0.00026212	-0.00139736	0.00019440	0.00126181	0.00325169	-0.00054361	-0.00051904	-0.00005785	-0.00061601	-0.00085629	0.00109116	0.00195510	0.00027327	0.00006202	0.00199601	0.00079767	0.00305906	0.00122582	0.00275101	0.00010160	-0.00083032	0.00102537	0.00232356	0.00088954	0.00236962	0.00428637	0.00270407	0.00150375	0.00258706	-0.00022675	0.00153484	-0.00008978	0.00300050	0.00289098	-0.00083994	0.00364148	0.00287393	0.00110480	-0.00130393	0.00373218	0.00380839	0.00048760	0.00032924	0.00082494	0.00428557	0.00272327	-0.00089822	0.00297000	0.00119418	0.00036848	0.00114730	0.00267152	0.00013847	-0.00000438	-0.00096563	-0.00017853	0.00404409	0.00119178	0.00059877	0.00152611	0.00252802	0.00185702	0.00149438	0.00113136	0.00076993	0.00089090	-0.00103298	0.00191784	-0.00184961	0.00046870	0.00008356	0.00217560	0.00285285	0.00153529	0.00006000	0.00155401	0.00198431	0.00272558	-0.00028449	-0.00048487	0.00038190	0.00034701	0.00089287	0.00113033	0.00275469	0.00055565	-0.00026791	0.00202119	0.00109409	0.00146626	0.00194499	0.00077879	0.00098390	0.00074004	0.00114404	0.00103568	0.00114846	0.00086164	0.00036737	0.00195965	0.00168425	0.00103394	0.00075408	0.00131982	0.00145831	0.00118350	0.00069925	0.00137868	0.00166443	0.00019431	0.00073546	0.00091414	0.00113063	0.00058865	0.00112711	-0.00020215	0.00143172	0.00157084	0.00037451	0.00148065	0.00140573	0.00056405	0.00009735	-0.00009219	0.00087933	0.00086009	-0.00025254	0.00053835	0.00187448	0.00063089	0.00096456	0.00036348	0.00161576	0.00079226	0.00109873	0.00159810	0.00080004	-0.00034261	0.00090855	0.00097661	0.00016829	0.00017855	0.00054383	0.00044291	0.00055581	0.00077089	0.00029474	0.00063048	0.00033521	0.00021703	0.00041049	0.00078653	0.00056392	0.00057938	0.00017086	0.00035296	0.00037314	0.00063340	0.00051897	0.00020439	0.00072158	0.00051252	0.00039132	-0.00003060	0.00047254	0.00011028	0.00052597	0.00075988	0.00075163	0.00028200	0.00040362	-0.16331105
-0.4997	-0.66527607	-0.49608969	0.49376261	-0.52906984	0.34734712	-0.13506600	0.27033577	0.19024188	0.29833761	-0.30477933	-0.06446391	-0.25099675	0.49803169	0.21911709	-21.47483647	-0.79402723	0.12981663	0.45385854	0.26104767	-21.47483647	-21.47483647	-21.47483647	-21.47483647	-21.47483647	0.05473308	-0.77917105	1.72814775	-21.47483647	-21.47483647	-21.47483647	-0.09094940	0.96249133	0.12336434	0.18829602	0.86714041	-0.21236839	-0.07443226	-0.11773669	0.13579739	0.02473058	0.00301375	0.04769814	0.01812960	0.01076296	0.07932921	0.01537027	0.01541357	0.03029523	0.05105612	0.02217705	0.02698783	0.01822182	0.04555917	0.03741128	0.03600466	0.03443861	0.03901278	0.03444370	0.02998255	0.03382136	0.03073724	0.03365620	0.02978595	0.02914099	0.03284559	0.02092052	0.02696057	0.02336875	0.02131038	0.01657629	0.01950007	0.01970415	0.02146328	0.01576665	0.01496705	0.01736657	0.01195459	0.01468946	0.01472392	0.00515188	0.00648622	0.00754814	0.01091408	0.01137215	0.00529955	0.00218463	0.01625548	0.01055834	0.00726912	0.01872877	0.01274967	0.00541986	-0.00142425	0.00813109	0.00867764	0.00981583	0.00834894	0.01411794	0.01194172	0.01485888	0.01496844	0.02262501	0.01181241	0.01910821	0.04116450	0.06976987	0.09475389	0.11129005	0.11034638	0.12270429	0.12440491	0.12998360	0.12803229	0.12361872	0.09906043	0.07618048	0.06632093	0.09152582	0.11105494	0.13119725	0.15396862	0.14693547	0.11568315	0.07119432	0.02857247	-0.00195876	-0.01367823	-0.01743606	-0.01534906	-0.01938599	-0.02015319	-0.02334562	-0.02436963	-0.02629910	-0.02547853	-0.02758954	-0.02794513	-0.02869656	-0.02872799	-0.03400199	-0.02806273	-0.03026497	-0.03327090	-0.03389856	-0.03396794	-0.03532412	-0.03509479	-0.03525253	-0.03746516	-0.04034106	-0.04156563	-0.04352035	-0.04348641	-0.04434578	-0.04604109	-0.04310153	-0.04109732	-0.03843298	-0.03321794	-0.02661928	-0.02086761	-0.01441160	-0.00733052	-0.00216150	0.00134040	0.00465810	0.00686040	0.00569967	0.00419546	0.00291955	0.00158996	-0.00226600	-0.00331195	-0.00555283	-0.00792957	-0.00947231	-0.01145272	-0.01169111	-0.01046095	-0.01135697	-0.00934628	-0.00742557	-0.00617923	-0.00561523	-0.00414855	-0.00269603	-0.00153565	-0.00191815	-0.00028599	-0.00018404	-0.00027042	-0.00199582	-0.00030635	-0.00152274	-0.00075613	-0.00034584	0.00076472	0.00057892	-0.00049950	-0.00111492	0.00018387	-0.00047920	-0.00042893	0.00018699	0.00085806	-0.00042622	0.00059842	-0.00057019	-0.00073853	-0.00092680	-0.00033870	-0.00035279	-0.00067602	-0.00106274	0.00035929	0.00052313	0.00060863	0.00050696	0.00012369	0.00032989	0.00018745	-0.00001633	0.00023698	-0.00003274	-0.00062657	-0.00048483	0.00052637	0.00021737	-0.00035484	-0.00023649	0.00046061	-0.00153405	-0.00066212	0.00002098	0.00029366	-0.00080772	0.00111250	0.00074479	-0.00038020	-0.00023109	0.00029029	-0.00022155	0.00052348	-0.00002070	0.00012102	-0.00024128	0.00072427	-0.00128150	0.00084334	0.00014728	0.00037884	0.00047137	0.00045337	-0.00002522	0.00106067	-0.00025831	0.00010009	-0.00074436	0.00041971	-0.00002495	0.00011537	-0.00119724	0.00097463	0.00097119	0.00072897	-0.00066593	0.00060965	-0.00011398	0.00001813	0.00061918	0.00066284	-0.00020669	-0.00022719	0.00043294	0.00078206	0.00048607	0.00051726	-0.00039715	0.00013152	-0.00028936	0.00070935	-0.00062687	0.00025300	0.00042864	0.00076393	-0.00042644	-0.00044486	-0.00012616	0.00091021	-0.00003409	-0.00008438	0.00104712	0.00103998	-0.00016721	0.00024830	0.00000320	-0.00033167	0.00003022	-0.00000488	-0.00006320	0.00033150	0.00019538	0.00174781	0.00030985	0.00030086	0.00104106	0.00012005	-0.00047239	0.00033568	0.00064744	0.00144269	-0.00061212	0.00114323	0.00038357	0.00034382	-0.00005959	0.00010174	0.00177866	0.00069188	-0.00049595	0.00072723	0.00090736	0.00084109	-0.00015619	0.00029433	0.00163131	0.00036926	-0.00033215	0.00118624	0.00040196	0.00133790	0.00041920	0.00126320	0.00005610	0.00068217	-0.00038306	0.00100120	0.00158172	0.00040969	0.00057543	0.00282080	-0.00176654	-0.00004114	0.00141715	0.00127902	0.00066240	0.00057003	0.00351624	-0.00035795	-0.00211254	0.00039464	0.00135560	0.00074633	-0.00122704	-0.00123121	0.00009482	0.00059825	0.00004283	0.00026759	-0.00047907	-0.00213617	0.00094752	0.00255480	0.00092023	0.00126604	0.00282731	0.00232114	0.00019801	-0.00094470	-0.00163757	0.00197879	0.00098956	0.00254099	0.00169121	0.00184414	0.00124336	0.00222502	0.00034915	0.00137828	0.00116024	0.00361289	0.00100453	0.00080478	0.00068969	0.00437396	0.00188297	0.00177463	0.00323491	0.00372849	0.00155811	0.00144217	0.00194473	0.00227717	-0.00229406	0.00001507	0.00044093	0.00399550	0.00047403	0.00208259	0.00276926	0.00308844	0.00102602	0.00082041	0.00189735	0.00266971	0.00148646	0.00054484	0.00159481	0.00024005	-0.00263529	0.00118553	0.00197860	0.00239598	0.00180100	-0.00047830	0.00064060	0.00102027	0.00161452	0.00043350	0.00029444	0.00119503	0.00127781	0.00097922	0.00105085	0.00253526	-0.00025736	0.00119459	0.00162814	0.00109274	0.00085894	0.00150661	0.00101442	0.00163278	-0.00061592	0.00027686	0.00185540	0.00168845	0.00022086	0.00105639	0.00247202	0.00197880	0.00098180	0.00040479	0.00157087	0.00204269	0.00020785	0.00076120	0.00079459	0.00123001	0.00032866	0.00088160	0.00138692	0.00099183	0.00090136	0.00053683	0.00106796	0.00140906	0.00088069	0.00121535	0.00102570	0.00174962	0.00164576	0.00080726	0.00182901	0.00089888	0.00112260	-0.00003838	0.00034481	0.00108338	0.00004486	0.00118980	0.00120086	0.00149332	0.00076275	0.00059582	0.00155581	0.00106994	0.00068765	0.00133819	0.00081092	0.00170884	0.00015933	0.00005834	0.00034885	0.00073212	0.00056753	0.00031005	0.00021045	0.00095901	0.00020680	0.00064522	0.00087836	0.00040687	0.00064713	0.00013053	0.00041864	0.00060221	0.00047406	0.00043680	0.00077460	0.00031997	0.00048491	0.00073388	0.00025688	0.00101915	0.00051219	0.00046711	0.00113226	0.00079781	0.00085981	0.00033222	0.01893883
-0.4497	0.43210074	0.21146621	-21.47483647	0.51464421	0.26816872	-21.47483647	1.01091903	-0.17912566	0.53662615	0.26689117	-21.47483647	-21.47483647	-0.49360424	-0.13527216	-0.18313587	-0.66807771	0.58141667	0.68948513	0.16086935	-21.47483647	-0.30592561	0.82492626	-21.47483647	-21.47483647	-0.23944698	0.46461087	2.09777069	-21.47483647	0.15705464	-0.74373472	-21.47483647	-21.47483647	0.41751480	-0.62824428	-0.57320814	-0.10229337	-0.01554327	0.06022785	-0.03862635	-0.00367608	-0.03203283	0.06354341	0.00072692	-0.03233990	0.03754346	-0.00188871	0.00841588	0.02903353	0.04254322	0.03161597	0.01210548	0.03387049	0.03944729	0.02964190	0.02463450	0.03894197	0.03094038	0.02691154	0.03123579	0.03415543	0.02787533	0.03583846	0.02622189	0.02865372	0.03152143	0.02131664	0.02664299	0.02345420	0.02034864	0.01659031	0.01891408	0.02024806	0.01869431	0.01472552	0.01289394	0.01587895	0.01137504	0.01238070	0.01783239	0.00834203	0.01158794	0.00567987	0.00516416	0.00774492	0.00394176	0.00748480	0.00542653	0.00306153	0.00099525	0.01611561	0.00297152	0.00397229	-0.00261640	0.00733407	0.00663367	0.00731680	0.00690975	0.00597671	0.00846585	0.01426385	0.01846822	0.02071539	0.01620967	0.02423064	0.03779788	0.07003719	0.09549161	0.11682458	0.11724362	0.12487441	0.12040997	0.12804267	0.12185915	0.12210174	0.10055236	0.08195891	0.06887739	0.09083956	0.11162338	0.13159301	0.15248567	0.15002867	0.11872357	0.07193464	0.02680447	0.00050398	-0.01684413	-0.02078542	-0.01645367	-0.01880795	-0.02010170	-0.02340694	-0.02341250	-0.02450567	-0.02880191	-0.02880732	-0.02740394	-0.03047483	-0.03048178	-0.03237034	-0.02914924	-0.03233777	-0.03360601	-0.03376204	-0.03361108	-0.03418653	-0.03542018	-0.03555935	-0.03551386	-0.03763067	-0.03781467	-0.03782583	-0.03858513	-0.04071738	-0.04113937	-0.04328019	-0.04378866	-0.04696837	-0.04646646	-0.04591337	-0.04405419	-0.04187070	-0.03700259	-0.03281112	-0.02762631	-0.02088443	-0.01357302	-0.00937796	-0.00602187	-0.00253267	0.00112015	0.00147196	0.00122683	0.00108681	-0.00005628	-0.00311443	-0.00517362	-0.00789877	-0.01089933	-0.01334967	-0.01222110	-0.01088128	-0.01249678	-0.01224722	-0.00970354	-0.00995196	-0.00876551	-0.00852985	-0.00599228	-0.00575076	-0.00462522	-0.00426562	-0.00256961	-0.00316306	-0.00286293	-0.00120434	0.00008466	-0.00138075	-0.00055045	-0.00175192	0.00057988	-0.00122245	-0.00130140	-0.00027881	0.00013767	-0.00096794	-0.00003452	-0.00106249	-0.00075945	-0.00141006	0.00009039	-0.00129875	-0.00112125	0.00013037	-0.00032045	-0.00102938	-0.00042222	0.00042212	-0.00050725	-0.00055951	-0.00105048	0.00016976	0.00061297	-0.00119081	-0.00092734	-0.00052706	-0.00045214	-0.00065441	-0.00017929	-0.00019661	-0.00067125	-0.00067649	-0.00070753	-0.00040372	-0.00053889	-0.00106633	0.00036333	0.00015621	-0.00128517	-0.00005903	-0.00028878	-0.00053799	-0.00049514	-0.00135552	-0.00022677	-0.00107293	0.00043094	-0.00049966	-0.00031866	-0.00073548	0.00012090	-0.00021764	-0.00035818	-0.00083311	0.00000924	-0.00096578	-0.00100752	-0.00086401	0.00024145	0.00044658	0.00038648	-0.00085419	-0.00018150	-0.00017277	-0.00025987	-0.00076899	-0.00072806	-0.00106311	0.00004425	0.00021804	-0.00077772	-0.00126241	-0.00009851	-0.00050861	-0.00006041	0.00055883	-0.00001715	-0.00033546	-0.00045435	-0.00113007	-0.00007576	0.00030911	-0.00016068	-0.00055337	0.00014862	-0.00095351	-0.00116145	0.00004026	-0.00055052	-0.00063465	-0.00039686	-0.00011515	-0.00049316	-0.00016688	-0.00025969	-0.00000591	0.00021394	-0.00087650	-0.00060593	-0.00029994	-0.00064880	-0.00104592	0.00039172	-0.00010506	-0.00069196	-0.00000514	-0.00040662	-0.00163374	-0.00098361	-0.00061062	-0.00034160	-0.00089720	-0.00089899	-0.00105868	-0.00087892	0.00034128	-0.00026225	-0.00091399	-0.00023493	-0.00101459	0.00006690	0.00017473	-0.00111326	-0.00131693	-0.00032826	-0.00080985	0.00010738	-0.00012618	-0.00114305	-0.00011298	-0.00051515	0.00028079	0.00013322	-0.00111378	-0.00082582	-0.00119793	-0.00172165	-0.00074916	-0.00034940	-0.00030064	-0.00074107	-0.00209838	-0.00200565	-0.00076038	0.00122766	-0.00237320	-0.00102260	-0.00111924	-0.00197212	-0.00343856	-0.00164319	-0.00189065	-0.00238099	-0.00375182	-0.00023129	-0.00095369	-0.00283733	-0.00163297	0.00032993	-0.00093498	-0.00208111	0.00153435	-0.00093919	-0.00349393	0.00090221	0.00066974	-0.00120313	-0.00142409	0.00183836	-0.00284250	-0.00233538	-0.00199889	0.00429776	0.00173818	-0.00222663	-0.00154810	-0.00223309	0.00090742	-0.00125240	-0.00146804	0.00283926	0.00199185	-0.00310843	0.00095110	0.00018490	-0.00126023	-0.00016987	0.00283157	-0.00058764	-0.00330170	0.00123271	-0.00005218	-0.00031944	-0.00194951	-0.00113634	-0.00024964	0.00163095	-0.00288284	0.00027746	-0.00090036	-0.00278016	0.00026261	-0.00182720	-0.00241287	-0.00008589	-0.00287812	-0.00008028	-0.00143553	-0.00189618	-0.00213343	-0.00080198	-0.00120383	-0.00217833	-0.00021022	-0.00101023	-0.00144322	-0.00110924	-0.00216141	0.00060741	-0.00125876	-0.00061120	-0.00093328	0.00004204	0.00114016	0.00195910	0.00073889	-0.00108249	0.00003706	0.00127488	-0.00088569	0.00054055	0.00000184	-0.00026091	0.00000100	-0.00061482	-0.00041457	-0.00001567	-0.00188410	-0.00002723	0.00026090	-0.00022754	-0.00029327	-0.00077063	-0.00046233	-0.00084253	-0.00053141	0.00065886	-0.00068325	0.00038424	-0.00129296	0.00006282	-0.00070281	-0.00005265	-0.00085610	-0.00051271	-0.00114573	-0.00020108	-0.00048774	-0.00043969	-0.00069814	0.00077815	0.00010547	-0.00052214	0.00027351	-0.00062819	-0.00060601	0.00022282	-0.00032987	-0.00002440	-0.00143747	0.00029057	-0.00013991	-0.00024518	0.00032087	-0.00009094	-0.00028394	0.00014266	-0.00029417	0.00026254	0.00029359	0.00068262	-0.00000411	-0.00021595	0.00023145	0.00009422	-0.00056126	0.00011086	-0.00064328	0.00008563	-0.00060016	0.00005829	0.00020823	-0.00004463	0.00010268	0.00024657	0.00013022	0.00002143	0.00020456	0.00018091	-0.00040652	-0.00055688	-0.00025603	-0.00008605	-0.00031881	0.00035143	0.00010275	0.00011999	0.00028474	0.00051564	-0.00000161	0.00011748	0.12255188
-0.3997	0.07129355	0.74166711	0.83696788	-0.31196848	-21.47483647	-0.42399198	-0.54256189	-0.41647267	0.18632779	0.98055786	2.19933796	1.36707234	0.37875579	0.21386339	-21.47483647	1.10696170	0.64796668	-0.26594081	1.07732691	-21.47483647	0.45575893	-21.47483647	-21.47483647	-0.46745515	0.36470953	0.70334578	-21.47483647	-21.47483647	-1.00543212	-21.47483647	0.40267822	-0.03864852	0.65175378	-1.11284205	-0.61040010	-0.03178390	-0.08547340	0.05036648	0.07829713	-0.05642442	0.03973851	0.04757483	0.02509506	-0.02258622	0.04620762	0.01862565	0.00853225	0.00353280	0.04236742	0.04476791	0.01563395	0.02281930	0.03340417	0.02872622	0.02079358	0.04302810	0.04052675	0.02550647	0.03085637	0.03244309	0.02516613	0.02982704	0.02868604	0.03156140	0.03066841	0.01716680	0.02743326	0.02457496	0.02120697	0.01652151	0.01905539	0.01929360	0.01727596	0.01710345	0.01568458	0.01424201	0.00800284	0.01247467	0.01593729	0.01226640	-0.00009941	0.01057346	0.01578856	0.01037467	-0.00176447	0.01125845	0.01618565	0.00164079	0.00074579	0.02113816	0.00706657	0.00757042	0.00213115	0.00855757	0.00304601	0.01055248	0.00818203	0.00976285	0.00555633	0.01160929	0.01731663	0.02136696	0.00844855	0.01861311	0.04207814	0.06888534	0.08867150	0.11427368	0.11281508	0.12469281	0.13007699	0.15034541	0.14608820	0.13958322	0.11670469	0.09433553	0.07623210	0.08829320	0.10722379	0.11964443	0.14161846	0.13937100	0.11582739	0.07226271	0.01886466	-0.00571111	-0.01841581	-0.01878983	-0.01883693	-0.01831798	-0.02106589	-0.02456904	-0.02457504	-0.02172975	-0.02743562	-0.03120073	-0.02917943	-0.02929072	-0.03056395	-0.03278301	-0.02902788	-0.03266410	-0.03352648	-0.03378073	-0.03143401	-0.03235012	-0.03565728	-0.03588145	-0.03267582	-0.03681190	-0.03820978	-0.03462299	-0.03508861	-0.03827289	-0.03780522	-0.03812375	-0.03882308	-0.04035424	-0.04125185	-0.04235702	-0.04422325	-0.04478822	-0.04490924	-0.04581541	-0.04641758	-0.04442930	-0.03995915	-0.03861486	-0.03598628	-0.03174361	-0.02562922	-0.02452970	-0.02104775	-0.01789374	-0.01392922	-0.01593140	-0.01495121	-0.01534627	-0.01569779	-0.01803141	-0.01647111	-0.01411429	-0.01313924	-0.01410855	-0.01118199	-0.00941836	-0.00937083	-0.01002475	-0.00855826	-0.00831613	-0.00924409	-0.00798130	-0.00798333	-0.00793806	-0.00729215	-0.00619158	-0.00311237	-0.00350201	-0.00371859	-0.00164338	-0.00045103	-0.00229904	-0.00310323	0.00061789	0.00090635	-0.00083840	0.00076491	0.00068112	0.00027495	-0.00047430	-0.00078113	-0.00079766	-0.00057965	-0.00008746	0.00010051	0.00003549	-0.00115983	0.00006730	0.00061852	0.00076602	-0.00126545	0.00066911	0.00076744	-0.00133851	-0.00130196	0.00081448	-0.00007994	-0.00101541	0.00008511	0.00043511	0.00033347	-0.00085617	-0.00046876	0.00078141	-0.00005827	-0.00131908	0.00103257	0.00026379	-0.00056680	-0.00013804	0.00100041	0.00009349	-0.00040717	-0.00060606	0.00102270	-0.00048868	0.00002890	0.00022274	0.00105551	0.00008929	0.00028977	0.00086727	-0.00053896	-0.00054404	0.00088554	0.00017773	-0.00019472	-0.00144343	0.00046498	0.00077577	-0.00023613	-0.00096431	0.00079836	0.00044339	-0.00015983	-0.00033074	0.00056139	-0.00103493	-0.00014725	0.00075160	0.00079838	-0.00030323	-0.00019679	0.00054901	0.00064067	-0.00015402	0.00008684	0.00023776	0.00025722	-0.00104139	0.00104851	0.00028910	0.00023304	-0.00072124	0.00090201	0.00026692	-0.00099166	-0.00014498	0.00103910	-0.00051204	-0.00020617	0.00109781	0.00077402	0.00027300	-0.00056052	0.00118514	0.00053616	-0.00041946	-0.00024732	0.00046767	-0.00000138	-0.00120502	0.00064594	0.00081726	-0.00035496	0.00020187	-0.00007721	0.00040748	-0.00168442	-0.00072081	0.00107387	-0.00123915	-0.00065979	0.00004872	0.00054179	0.00007524	0.00006668	0.00158547	0.00058924	-0.00023269	0.00055636	0.00060608	-0.00021712	-0.00258359	0.00020728	0.00072076	-0.00047390	-0.00049052	0.00083247	0.00087947	-0.00006204	0.00036713	0.00189912	0.00016358	0.00095100	-0.00152395	0.00130758	-0.00169940	-0.00100995	0.00000962	0.00071965	-0.00312380	-0.00183434	0.00202972	0.00168775	-0.00042949	-0.00003792	0.00296329	-0.00127889	-0.00160020	0.00025434	0.00100109	-0.00140780	-0.00143872	0.00253347	0.00154339	0.00049717	0.00033599	-0.00068978	-0.00143072	-0.00450557	0.00128172	0.00347919	-0.00064674	0.00002788	0.00307903	0.00182459	-0.00062386	0.00157822	0.00053660	0.00013401	-0.00169297	0.00093647	0.00173053	0.00083406	-0.00024794	0.00289968	0.00281354	-0.00284909	0.00263556	0.00522955	0.00026582	-0.00220412	-0.00077400	0.00400727	0.00005014	-0.00086300	0.00457458	0.00191084	0.00031341	0.00156708	-0.00058389	0.00233684	-0.00164311	0.00032987	0.00205760	0.00192322	-0.00134070	0.00058511	-0.00106584	-0.00045198	0.00115876	0.00154288	0.00026371	-0.00195236	0.00060057	-0.00059847	0.00266174	-0.00156879	0.00014047	0.00311464	-0.00071142	0.00063887	0.00236404	-0.00028631	-0.00114193	0.00065188	0.00149206	0.00041744	0.00048107	0.00007991	-0.00032721	0.00094747	0.00092206	0.00154753	0.00056045	-0.00099366	0.00041258	0.00233406	-0.00031400	0.00005734	0.00035251	0.00177091	-0.00013381	-0.00118743	0.00123580	0.00146133	-0.00044481	0.00045781	0.00127331	0.00037169	-0.00032975	-0.00024185	0.00056152	0.00041329	-0.00083995	0.00068491	0.00036648	-0.00028046	0.00034574	0.00120773	0.00015753	0.00038650	-0.00104641	0.00029421	-0.00034069	-0.00020196	0.00130269	-0.00025816	0.00023499	0.00013452	-0.00049665	0.00080540	-0.00066145	0.00092139	0.00055440	-0.00023615	-0.00003324	0.00060546	0.00043130	-0.00090970	-0.00029446	0.00077411	0.00132553	0.00034372	0.00093250	0.00064504	0.00032302	-0.00009418	0.00137921	0.00052432	-0.00050593	-0.00007889	-0.00023402	0.00063351	0.00037367	0.00051415	0.00027818	0.00017114	0.00001933	0.00049365	0.00018173	-0.00007182	-0.00021445	-0.00008779	0.00024209	-0.00032496	0.00061956	0.00049507	-0.00029847	-0.00037512	0.00033694	0.00058445	-0.00016496	0.00011449	0.00008057	0.00048627	0.00051291	0.00015894	0.00078183	0.00029928	0.40568029
-0.3497	0.37859787	-21.47483647	-21.47483647	0.12424742	-1.25812814	0.23289943	-0.51789957	-0.04667590	-21.47483647	0.16051877	-0.25068106	-1.80070186	-0.49538469	-21.47483647	-0.20599045	0.04824082	-0.38829378	0.05789194	1.30989733	0.39526525	0.74265534	-21.47483647	-21.47483647	-21.47483647	0.05340316	0.23063329	1.10336018	0.48370549	-0.29788370	-21.47483647	-21.47483647	-21.47483647	0.03961525	-0.54578429	0.20362406	0.26587395	0.19355288	0.16581165	0.05688874	0.00702492	-0.01321498	0.06883382	0.03658832	0.02169972	0.04229266	-0.02293705	0.04678221	0.02575375	0.05072978	0.03379559	0.02190999	0.02655282	0.01998838	0.03698120	0.03200313	0.03721763	0.03158748	0.03366486	0.03637929	0.02996788	0.02617829	0.03912465	0.02653403	0.02895980	0.03051834	0.02277052	0.02573198	0.02144678	0.02307745	0.01950374	0.01969154	0.01694005	0.02347783	0.01576509	0.01389756	0.01613334	0.01599659	0.01073715	0.01122570	0.01061773	0.00659300	0.00719974	0.01062764	0.01526520	0.00678480	-0.00622762	0.00715919	0.01942348	-0.00213607	0.01218893	0.01434815	0.01672409	-0.00090994	0.00271144	0.01205741	0.01495703	0.00939316	0.00683946	0.01093382	0.01439284	0.01637963	0.02775025	0.01447027	0.01622261	0.03210768	0.06412201	0.08925467	0.10524442	0.10617223	0.12666382	0.12330723	0.12876567	0.13573403	0.14231681	0.11152059	0.09432856	0.08461500	0.11037652	0.12361634	0.13841116	0.15655678	0.14351847	0.10687539	0.06612344	0.02025258	-0.00556420	-0.01978991	-0.01700460	-0.01708335	-0.01980710	-0.02088307	-0.02278174	-0.02175868	-0.02381875	-0.02674559	-0.02605236	-0.02890000	-0.02955103	-0.02831381	-0.02911761	-0.02962533	-0.03466841	-0.03036212	-0.03056690	-0.03436057	-0.03197589	-0.03241734	-0.03602938	-0.03571228	-0.03567069	-0.03573581	-0.03531505	-0.03652325	-0.03649439	-0.03540336	-0.03697418	-0.03656151	-0.03698579	-0.03755923	-0.03893973	-0.03800486	-0.03847606	-0.03964262	-0.04293664	-0.04256233	-0.04283558	-0.04297162	-0.04700537	-0.04636295	-0.04628102	-0.04708369	-0.04912086	-0.04769098	-0.04631073	-0.04610900	-0.04412004	-0.04363665	-0.04243351	-0.04040994	-0.03863669	-0.03307116	-0.02932242	-0.02595078	-0.02065730	-0.01649603	-0.01165256	-0.00649921	-0.00533551	-0.00274292	-0.00185829	-0.00160384	-0.00327846	-0.00325605	-0.00480329	-0.00658940	-0.00669726	-0.00684460	-0.00581396	-0.00677903	-0.00784259	-0.00671128	-0.00470342	-0.00596424	-0.00513344	-0.00243627	-0.00174817	-0.00137273	-0.00097043	-0.00099804	-0.00076311	-0.00031944	-0.00061061	0.00039518	0.00017327	0.00109853	-0.00057842	0.00145109	0.00061167	-0.00013263	-0.00004937	0.00045107	0.00041613	0.00084388	0.00039841	-0.00000631	-0.00024356	0.00054546	0.00036504	-0.00057757	-0.00006649	0.00040521	-0.00020554	-0.00029579	-0.00012343	0.00020402	0.00005862	0.00113914	0.00060727	0.00026260	0.00052028	-0.00035794	0.00060404	0.00074334	-0.00027472	0.00040702	0.00121010	0.00159323	-0.00053702	0.00004150	0.00121561	0.00081402	-0.00115519	0.00105120	0.00047477	-0.00008318	0.00023100	0.00082336	-0.00024836	0.00008047	0.00075968	0.00154260	-0.00079810	0.00115337	0.00014084	0.00108625	0.00027002	0.00034981	0.00029695	0.00131771	0.00006128	0.00009703	0.00032505	-0.00027557	-0.00000972	0.00044813	0.00066824	0.00066418	-0.00003497	-0.00018570	-0.00026091	0.00093119	0.00014495	0.00065008	-0.00011958	0.00036339	-0.00006474	-0.00071950	0.00039022	0.00024205	0.00008839	0.00049721	0.00017171	0.00024460	-0.00040141	0.00028644	0.00029711	0.00026928	0.00044261	-0.00022583	0.00053350	-0.00015293	0.00064516	0.00066857	0.00009230	0.00139562	0.00058472	0.00022220	-0.00063314	0.00111832	0.00025002	0.00069159	0.00039569	0.00075353	0.00068918	-0.00031197	0.00012766	0.00121425	-0.00073663	0.00128830	0.00030882	0.00104380	0.00016230	-0.00144832	0.00034423	0.00141578	0.00020717	0.00108281	0.00002417	0.00217482	0.00100784	0.00292169	0.00190414	0.00058989	0.00168876	0.00279403	-0.00071219	-0.00056490	-0.00065490	0.00055469	0.00136665	0.00191676	0.00131716	0.00064527	0.00352509	0.00148666	0.00116364	0.00053452	0.00097650	-0.00021305	0.00208245	-0.00049455	0.00007433	0.00108753	-0.00023557	-0.00029673	0.00032378	-0.00002021	-0.00024783	0.00368696	0.00292074	-0.00070441	0.00268597	0.00136773	0.00501499	0.00111162	0.00194417	0.00294526	0.00362498	0.00187204	-0.00195004	0.00250869	0.00177382	0.00194553	0.00057654	0.00230035	0.00190304	0.00110262	0.00094557	0.00201338	0.00148656	0.00530945	0.00257253	-0.00080203	0.00084094	0.00187948	0.00264305	0.00201144	0.00241083	0.00063616	0.00301306	0.00172188	0.00114284	0.00159303	0.00216239	0.00017404	-0.00065271	0.00118904	0.00301429	0.00239166	-0.00137674	0.00108609	0.00072808	-0.00071799	0.00150419	0.00235035	-0.00007323	0.00122433	-0.00017815	-0.00035421	0.00009875	0.00100036	0.00198977	0.00091418	0.00186428	-0.00109706	-0.00039664	-0.00016075	0.00045323	0.00116500	0.00080868	0.00004639	0.00062920	0.00087553	0.00046727	0.00190875	0.00144606	0.00198999	0.00105579	0.00092551	0.00033748	-0.00024574	0.00047732	-0.00051244	-0.00023777	0.00076844	0.00077278	0.00162731	0.00031786	0.00028553	0.00125982	0.00102836	0.00083948	-0.00021761	0.00080001	0.00079620	0.00006396	0.00098498	0.00006541	0.00123704	0.00013053	0.00068215	0.00070205	0.00069354	-0.00032864	0.00035411	0.00037853	0.00084129	-0.00023461	0.00056332	0.00117250	0.00050890	0.00047024	0.00080719	0.00060934	0.00028586	0.00038782	0.00102220	-0.00042979	0.00121490	-0.00029082	0.00041309	0.00119149	0.00002238	0.00140591	0.00163630	0.00050687	0.00085670	-0.00013989	0.00110663	0.00039070	0.00022203	0.00039171	0.00013305	0.00043238	0.00082367	0.00051827	0.00044320	0.00008505	0.00042670	0.00007261	0.00010179	0.00001359	0.00038062	0.00051946	-0.00007468	-0.00005947	0.00088720	0.00074627	0.00052859	0.00065966	0.00069380	0.00035982	0.00009594	0.00024652	0.00027354	-0.00011595	0.00035381	0.00065231	0.00074493	0.00041048	0.00040589	-0.57329221
-0.2997	0.47280395	-21.47483647	-0.17504793	1.71620226	-0.24719892	-21.47483647	-0.96200693	-21.47483647	0.45450155	0.48130387	0.15731944	0.16100612	-21.47483647	-0.21585872	-0.91739881	-21.47483647	-0.54614665	0.55854366	0.22853784	-21.47483647	-21.47483647	-21.47483647	0.66628456	1.57230258	-1.05927849	-21.47483647	-21.47483647	0.20481420	-21.47483647	0.51052573	-21.47483647	0.45119641	-0.08688678	-0.08611803	-0.79862568	-0.06085386	0.01941528	-0.21000572	0.03539474	-0.04832471	-0.04759327	0.04861428	0.04527914	0.07218251	0.04779505	0.00808576	0.02224661	0.02604416	0.05840357	0.03030222	0.02587663	0.03164744	0.02360517	0.03460167	0.02720581	0.03044237	0.03930382	0.03098670	0.03293301	0.03059880	0.02607195	0.03530414	0.02555016	0.02275953	0.03504729	0.02464588	0.02473570	0.02317349	0.02387052	0.01768880	0.02095924	0.01913333	0.02224339	0.01655736	0.01309662	0.01715710	0.01125343	0.00973585	0.01486876	0.00678472	0.00798947	0.00478977	0.00803664	0.01635597	0.00316707	0.00066963	0.01283440	0.00232900	0.00184745	0.00734073	0.00468927	-0.00321750	0.00059714	0.00078811	0.00711402	0.00718907	0.00582498	0.00812708	0.01272177	0.01127184	0.01843136	0.02318977	0.01346394	0.01167398	0.03617996	0.06413530	0.08563744	0.10592830	0.10947227	0.11934217	0.11209387	0.12058091	0.12512731	0.13091658	0.10983538	0.08871916	0.08223672	0.10318251	0.11978924	0.13837200	0.16222038	0.14983875	0.11856907	0.08001029	0.03861691	0.00435625	-0.01613753	-0.01979365	-0.01707435	-0.02203051	-0.02122459	-0.02466904	-0.02272146	-0.02331449	-0.02779773	-0.02767177	-0.02890510	-0.03128595	-0.02935032	-0.03035522	-0.03094397	-0.03427840	-0.03160355	-0.03291717	-0.03238136	-0.03220603	-0.03339162	-0.03722648	-0.03462370	-0.03546439	-0.03580833	-0.03617598	-0.03613861	-0.03662552	-0.03736278	-0.03925551	-0.03626406	-0.03766107	-0.03930493	-0.03870608	-0.03865539	-0.03870389	-0.03776668	-0.04032678	-0.04025903	-0.03899694	-0.03792713	-0.04075102	-0.04060459	-0.04224719	-0.04205280	-0.04396009	-0.04627128	-0.04831007	-0.04871320	-0.04937395	-0.04997856	-0.05056140	-0.04955018	-0.04857711	-0.04632096	-0.04121548	-0.03724467	-0.03290192	-0.02820154	-0.02114168	-0.01459077	-0.01027239	-0.00426343	0.00133875	0.00418558	0.00511477	0.00535488	0.00505152	0.00302657	0.00135397	0.00084067	-0.00002633	-0.00369315	-0.00511184	-0.00557792	-0.00708370	-0.00863502	-0.00758573	-0.00670241	-0.00694721	-0.00650172	-0.00674147	-0.00595214	-0.00618823	-0.00425369	-0.00631164	-0.00290503	-0.00274552	-0.00230554	-0.00195211	-0.00089919	-0.00136866	-0.00094565	-0.00062852	-0.00071243	-0.00016922	0.00007773	-0.00010334	-0.00133495	-0.00157970	-0.00020085	-0.00108197	-0.00067240	-0.00027412	-0.00004709	-0.00052941	-0.00101064	-0.00044215	0.00045071	-0.00050438	0.00007867	0.00042342	0.00005794	-0.00043103	-0.00045514	-0.00019212	-0.00003975	-0.00132111	0.00007329	-0.00039410	0.00048912	-0.00071544	0.00031660	-0.00026978	-0.00063151	-0.00018557	0.00021381	-0.00059341	0.00027678	-0.00090224	0.00030278	-0.00059394	0.00039301	0.00044664	-0.00053463	-0.00051917	-0.00026889	-0.00010048	0.00079333	-0.00109095	0.00029958	-0.00063799	-0.00006908	-0.00035274	0.00034537	-0.00034072	-0.00053898	-0.00072473	-0.00005670	-0.00038259	-0.00008838	-0.00101776	-0.00036707	-0.00103698	-0.00045420	0.00001544	0.00073681	-0.00106842	-0.00045647	0.00028750	-0.00064017	-0.00030477	0.00002794	-0.00070790	0.00020420	0.00000049	0.00017296	-0.00046212	0.00022475	-0.00086901	0.00001097	-0.00046077	0.00017025	-0.00025260	-0.00006890	-0.00031155	0.00005106	-0.00042076	-0.00022525	-0.00014408	-0.00085538	-0.00031926	-0.00095728	-0.00083241	0.00057056	-0.00084026	-0.00013008	-0.00123440	-0.00045477	-0.00075558	0.00000622	-0.00015024	0.00095286	-0.00100533	-0.00037484	-0.00143338	0.00029422	-0.00000154	0.00013150	-0.00159916	-0.00049176	-0.00015188	-0.00040135	0.00064302	0.00043306	-0.00076269	-0.00054226	-0.00023915	-0.00071855	-0.00216110	0.00036579	-0.00155603	-0.00105238	-0.00089721	0.00035191	-0.00098242	-0.00182640	0.00023608	-0.00157072	-0.00015473	-0.00010461	-0.00150348	-0.00067505	-0.00318297	0.00023215	0.00230890	0.00210417	-0.00186210	-0.00014161	-0.00038469	-0.00162246	-0.00362062	0.00090981	0.00109823	-0.00295095	-0.00129020	0.00227353	0.00226300	-0.00066830	0.00043390	-0.00080772	-0.00028229	0.00092722	-0.00198901	-0.00217169	-0.00306647	0.00027617	-0.00051323	0.00000930	-0.00118862	-0.00041361	-0.00066106	-0.00057733	-0.00156361	0.00163140	0.00128851	-0.00135842	-0.00111015	0.00079648	0.00053523	0.00115804	0.00039711	0.00179028	0.00001687	0.00025100	-0.00092445	0.00065706	0.00013493	-0.00143482	-0.00117241	0.00194212	-0.00089447	0.00248068	-0.00066973	0.00083836	-0.00096331	-0.00001672	-0.00029413	0.00003293	-0.00021624	0.00125672	0.00065197	-0.00037185	-0.00208158	-0.00059260	-0.00006321	0.00101751	-0.00025685	-0.00084047	-0.00021872	-0.00108419	0.00031330	0.00152102	0.00109973	-0.00222092	-0.00097987	0.00116083	0.00035958	-0.00001177	-0.00026660	-0.00004303	-0.00060896	0.00000223	-0.00011983	0.00044456	0.00038230	0.00028378	0.00011281	-0.00050571	-0.00013701	0.00058179	-0.00048732	-0.00012615	0.00060267	0.00148736	0.00127920	0.00006767	-0.00009043	0.00078809	-0.00060407	0.00025180	0.00028303	0.00054852	-0.00069438	-0.00012668	0.00052477	0.00140488	-0.00050072	-0.00034803	-0.00030969	0.00023625	-0.00112940	-0.00014198	0.00039503	0.00027670	0.00002714	0.00050942	0.00036879	0.00026895	-0.00066119	-0.00034781	-0.00070666	0.00000337	-0.00070979	-0.00047353	-0.00028302	0.00006862	0.00011026	-0.00002193	-0.00021167	-0.00006526	-0.00011189	0.00044605	-0.00032315	-0.00022965	-0.00029275	-0.00012583	-0.00026571	0.00019386	0.00016139	0.00015156	-0.00028666	0.00017992	-0.00011339	-0.00029439	0.00036856	-0.00064300	-0.00024059	-0.00031004	0.00002576	0.00008164	-0.00021580	0.00005174	0.00014407	-0.00019320	0.00003833	-0.00022252	0.00000875	0.00031556	-0.00020282	0.00021439	0.00023304	0.00015394	0.00000043	0.00020742	-0.00813828
-0.2497	-0.58660074	0.44744286	0.20638150	-0.72042349	-0.70931438	-0.60943022	-0.63498660	-0.48952667	0.58315484	-0.22182009	-0.50537361	0.10116015	0.65173750	0.52236208	1.74050736	-0.54621100	-0.97380471	-0.95707545	-0.71049585	-21.47483647	0.68468201	-21.47483647	-0.23727744	-21.47483647	-21.47483647	-21.47483647	-21.47483647	-21.47483647	-1.08494201	-21.47483647	0.65519285	-21.47483647	-1.40675431	1.95353368	-0.13898042	0.51448995	-0.08242074	0.06279817	-0.10739525	0.08820938	-0.01056793	-0.09211327	0.04524923	0.06896251	0.02091940	-0.03661596	0.02575120	0.04566929	0.02641849	0.01257458	0.03857783	0.02874392	0.01893464	0.03432124	0.03939134	0.04009418	0.02789777	0.03282898	0.03548044	0.02929643	0.02471128	0.03657799	0.03165981	0.02219399	0.03042729	0.02325884	0.02435020	0.01693146	0.02744627	0.02027629	0.01697997	0.01836823	0.01906141	0.01587758	0.01058782	0.01197888	0.01350913	0.01194461	0.00836536	0.00478168	0.00839169	0.00276355	0.00944367	0.01159847	0.00310376	-0.00053432	0.00001225	0.00918819	-0.00691037	0.00307020	0.00227936	0.00916483	-0.00382020	-0.00372920	0.01665970	0.01146328	0.00557009	0.00630718	0.01137300	0.00686842	0.01132322	0.02230491	0.01805928	0.00994436	0.03623412	0.06846912	0.09683885	0.11067624	0.11906376	0.13346589	0.12198529	0.12349672	0.12928546	0.13571173	0.10876989	0.08827271	0.08747250	0.11566725	0.12729820	0.13774807	0.15264135	0.13997263	0.09905342	0.06329355	0.02517781	-0.00218077	-0.02039965	-0.01972091	-0.01233657	-0.02176684	-0.02167356	-0.02124363	-0.02281755	-0.02678677	-0.02719233	-0.02564554	-0.03022833	-0.03379365	-0.03002952	-0.02969969	-0.03025717	-0.03342754	-0.03157671	-0.03292343	-0.03407102	-0.03234709	-0.03198033	-0.03613077	-0.03748437	-0.03752973	-0.03482184	-0.03673330	-0.03684910	-0.03467935	-0.03565498	-0.03855344	-0.03746228	-0.03917460	-0.03839967	-0.03940827	-0.03854380	-0.03655559	-0.03837793	-0.03978981	-0.03747324	-0.03778225	-0.03718647	-0.03845998	-0.03573533	-0.03689187	-0.03610837	-0.03841304	-0.03604361	-0.03737998	-0.03917774	-0.03871156	-0.03824271	-0.03954694	-0.03883423	-0.03811726	-0.03735653	-0.03484709	-0.03341661	-0.02993805	-0.02854078	-0.02570214	-0.02058518	-0.01836316	-0.01505780	-0.01037380	-0.00523457	-0.00318255	-0.00013586	0.00382490	0.00613476	0.00661738	0.00777219	0.00821268	0.00801002	0.00629319	0.00494049	0.00404073	0.00098712	-0.00039569	-0.00067346	-0.00209133	-0.00432667	-0.00655348	-0.00695215	-0.00673136	-0.00712677	-0.00979896	-0.00780299	-0.00723750	-0.00617999	-0.00596266	-0.00324470	-0.00325408	-0.00531575	-0.00479861	-0.00185051	-0.00126837	-0.00238324	-0.00169985	-0.00013292	-0.00161393	-0.00162413	-0.00030919	-0.00063202	-0.00056828	0.00042677	-0.00087273	0.00017903	-0.00081354	-0.00006490	-0.00004976	0.00041327	-0.00022198	0.00018569	0.00011295	-0.00072605	0.00014322	0.00002922	-0.00017810	-0.00042134	0.00016096	0.00113827	-0.00093779	-0.00072522	0.00029909	-0.00009478	-0.00145653	-0.00046983	-0.00016284	-0.00018705	-0.00168545	-0.00025487	-0.00029563	-0.00065111	-0.00074751	-0.00018935	-0.00150447	-0.00044577	-0.00090221	-0.00020113	-0.00138232	-0.00081080	-0.00098421	-0.00006917	-0.00038749	-0.00020513	0.00027187	-0.00029760	-0.00106113	-0.00062211	0.00048956	-0.00006823	-0.00074223	-0.00075058	-0.00024832	-0.00017879	-0.00081327	0.00057995	-0.00041064	-0.00081225	-0.00037526	-0.00076290	0.00006128	-0.00040783	-0.00028288	0.00031248	-0.00018373	-0.00100783	-0.00051391	0.00011574	-0.00134326	-0.00046114	0.00000202	-0.00017831	-0.00068894	-0.00088715	0.00014606	0.00015146	-0.00144259	-0.00129061	0.00092125	-0.00023866	-0.00104780	-0.00044927	-0.00073748	0.00056528	-0.00066267	0.00012928	-0.00055320	-0.00164414	0.00022038	0.00006267	-0.00167541	-0.00008568	-0.00119477	-0.00071089	-0.00166344	-0.00012550	-0.00002520	-0.00091741	-0.00087630	-0.00041752	-0.00028314	0.00008795	0.00005209	-0.00012944	-0.00087901	-0.00090067	-0.00003813	0.00026455	-0.00271477	-0.00178671	-0.00106418	0.00026816	0.00018234	-0.00012628	-0.00044696	-0.00162341	-0.00221173	0.00036386	-0.00114309	-0.00080165	-0.00246870	-0.00056031	-0.00197561	-0.00276160	-0.00333217	-0.00023074	-0.00248696	-0.00161080	0.00046887	0.00193020	-0.00228886	-0.00055899	-0.00074126	-0.00207031	0.00084989	-0.00108558	0.00235342	0.00023541	-0.00160023	-0.00193931	-0.00060012	0.00044568	-0.00444631	-0.00108076	-0.00189218	-0.00008003	-0.00074179	-0.00028776	0.00080512	0.00049556	-0.00268302	0.00018414	-0.00051924	0.00141165	0.00089983	-0.00197965	-0.00366500	-0.00275259	-0.00223030	0.00065232	0.00059706	-0.00068286	-0.00011507	-0.00171078	-0.00247459	-0.00266466	-0.00009611	-0.00137291	-0.00284890	0.00154998	-0.00185271	-0.00178897	-0.00356666	0.00065062	0.00164719	-0.00256980	-0.00141879	-0.00025770	-0.00182062	-0.00086487	0.00021766	-0.00135060	-0.00154904	-0.00132676	0.00117731	0.00086864	-0.00271224	-0.00246017	-0.00094153	0.00042530	-0.00156461	-0.00089961	-0.00010471	-0.00301825	-0.00122126	-0.00090920	-0.00006971	-0.00123246	-0.00134346	0.00035909	-0.00027164	0.00006957	0.00059526	0.00016051	0.00014288	-0.00055565	-0.00019241	0.00066083	-0.00167729	-0.00043308	-0.00083877	-0.00013467	-0.00069304	0.00013927	0.00085008	-0.00110381	-0.00010864	0.00101464	0.00027201	-0.00064157	-0.00102511	0.00046956	-0.00082340	0.00010077	0.00036580	0.00030966	-0.00175911	-0.00080778	-0.00036887	0.00026698	-0.00073706	-0.00031655	0.00035452	0.00051673	-0.00067995	0.00029067	0.00064775	-0.00040748	-0.00068150	0.00038144	-0.00119764	0.00043648	-0.00001679	-0.00030186	0.00065395	-0.00002033	0.00047482	0.00048497	0.00011311	0.00005177	0.00026596	0.00059555	-0.00006025	-0.00003004	-0.00003773	-0.00000504	-0.00014435	0.00003165	-0.00010080	0.00014665	-0.00010929	0.00035342	-0.00001662	-0.00008509	0.00029825	0.00031904	0.00015764	-0.00006681	0.00004523	0.00043988	0.00051273	-0.00001011	0.00023712	0.00007491	-0.00002463	-0.00044383	0.00017038	0.00059519	-0.00050468	0.00019261	0.00025750	0.00028375	-0.00010883	0.00001481	0.78713942
-0.1997	0.12597489	-0.34141976	-0.14386225	-1.92774475	0.18263869	-0.33363361	0.15937629	0.12981762	-0.20978468	-0.69163879	-0.81156167	-0.98260947	-0.64001195	-21.47483647	0.01205887	-1.56933161	1.02269042	-0.06460223	-0.57946028	-0.22366101	-0.12829866	-21.47483647	-21.47483647	0.79853475	1.13778448	-21.47483647	-0.49635905	-1.99909067	0.06541643	-1.24795246	-0.61851485	-0.19754136	0.44016412	0.11044478	0.84395196	0.04469448	-0.01532481	0.12463876	0.04797244	-0.06985905	-0.00573040	0.01721966	0.06501574	0.04954602	0.05904379	0.01728435	0.04097257	0.00748370	0.04308011	0.02522806	0.02447659	0.01659300	0.03341301	0.04334700	0.02998442	0.03360861	0.03933968	0.03713624	0.02811778	0.03404464	0.03012907	0.03729064	0.02636443	0.02832607	0.03482574	0.01976025	0.02117494	0.01901978	0.02500232	0.01777133	0.01832384	0.01906575	0.02482850	0.01166038	0.01286612	0.01634454	0.00967473	0.00766689	0.00828289	0.01133848	0.00760729	0.00185049	0.01098011	0.01073735	-0.00062640	0.00295405	0.00976602	0.00415318	0.00105916	0.00483229	0.00595509	-0.00117428	-0.00773288	0.00513059	0.01005847	0.00214193	0.00613341	0.00834808	0.01013269	0.00800520	0.01502911	0.02267306	0.01658229	0.01017687	0.03977899	0.06743646	0.08416431	0.10784780	0.12384470	0.14489246	0.13347633	0.13696817	0.13295632	0.12843926	0.11087084	0.10267569	0.10663544	0.12551100	0.13969917	0.15263293	0.16454556	0.13716128	0.09758547	0.05694236	0.01072009	-0.01153402	-0.01797582	-0.02184629	-0.01814368	-0.02242106	-0.01925849	-0.02172893	-0.02468152	-0.02433868	-0.02539853	-0.02897534	-0.03087134	-0.03010685	-0.03023045	-0.03224439	-0.02980931	-0.03085087	-0.03148901	-0.03506231	-0.03337888	-0.02961768	-0.03274039	-0.03645680	-0.03496444	-0.03633958	-0.03710893	-0.03707306	-0.03612831	-0.03637784	-0.03828436	-0.03795520	-0.03578235	-0.03768425	-0.03931685	-0.03843395	-0.03768363	-0.03775891	-0.03866947	-0.03851094	-0.03850775	-0.03923991	-0.03694267	-0.03681826	-0.03631993	-0.03755838	-0.03454241	-0.03525451	-0.03550047	-0.03501413	-0.03426140	-0.03333408	-0.03495625	-0.03568556	-0.03309575	-0.03422483	-0.03363767	-0.03216387	-0.03062725	-0.03084491	-0.03121345	-0.02776384	-0.02518328	-0.02575155	-0.02352421	-0.02152327	-0.01838032	-0.01717924	-0.01392054	-0.01034799	-0.00956012	-0.00646109	-0.00156533	0.00093236	0.00272053	0.00187531	0.00764282	0.00804840	0.00598582	0.00772674	0.00937318	0.00746045	0.00622571	0.00410784	0.00504486	0.00192128	0.00075770	-0.00213262	-0.00298598	-0.00407110	-0.00512128	-0.00510709	-0.00567777	-0.00694439	-0.00678849	-0.00713910	-0.00750824	-0.00622161	-0.00555789	-0.00686159	-0.00614741	-0.00411993	-0.00335721	-0.00253171	-0.00299506	-0.00243439	-0.00090843	-0.00215761	-0.00239905	-0.00132455	-0.00014704	-0.00118628	0.00001944	0.00082916	-0.00082980	-0.00117503	0.00020296	0.00062927	-0.00068165	-0.00058279	0.00011472	-0.00045400	0.00029489	-0.00099584	-0.00001126	0.00021466	-0.00085844	-0.00027970	-0.00036175	-0.00077587	-0.00022295	-0.00031526	-0.00033647	-0.00130652	-0.00061899	0.00009098	0.00029341	-0.00134991	0.00051650	0.00024432	-0.00035659	-0.00182297	0.00028225	-0.00076612	-0.00093164	-0.00043643	-0.00021990	-0.00099828	-0.00093572	-0.00054707	0.00052720	-0.00040271	-0.00060466	-0.00089942	0.00032452	-0.00118131	-0.00079222	0.00023586	0.00062095	-0.00077128	-0.00002671	-0.00023685	-0.00057943	-0.00108407	-0.00015402	-0.00055181	-0.00029649	-0.00032965	0.00051401	0.00049894	-0.00087335	-0.00120477	0.00021923	-0.00038324	-0.00015636	-0.00074895	0.00011720	-0.00045708	-0.00063196	-0.00001942	-0.00026378	-0.00034301	-0.00000951	-0.00108961	-0.00038995	-0.00105041	-0.00015005	-0.00056384	0.00017836	-0.00096455	-0.00090979	0.00003702	-0.00049876	-0.00055630	0.00052330	-0.00027486	0.00032132	-0.00181544	-0.00085143	-0.00189696	-0.00062490	-0.00143790	-0.00082945	-0.00128418	0.00138033	-0.00080068	-0.00015977	-0.00087455	-0.00057812	0.00055659	0.00126774	-0.00323561	-0.00130862	-0.00093250	-0.00185055	0.00157356	0.00074665	0.00033433	-0.00201830	-0.00380490	0.00028444	-0.00402564	0.00014187	-0.00223555	-0.00051744	-0.00375825	-0.00121784	0.00100987	-0.00111875	-0.00275319	-0.00096427	0.00070670	0.00205214	-0.00305053	-0.00131251	-0.00037621	-0.00339201	0.00051105	0.00100472	-0.00147514	-0.00135284	-0.00140731	0.00151751	-0.00111754	0.00047761	-0.00116457	-0.00160270	-0.00216069	-0.00021646	0.00064969	-0.00019909	-0.00531670	0.00150105	0.00114610	-0.00032252	-0.00049020	0.00010755	0.00056293	-0.00353434	-0.00185071	0.00069413	0.00005941	0.00020058	-0.00165537	0.00218692	-0.00184401	-0.00273241	0.00010417	0.00163492	-0.00301593	-0.00191805	-0.00266529	0.00158246	-0.00425210	-0.00277780	-0.00046928	-0.00060178	-0.00028037	-0.00121812	0.00176981	-0.00158605	-0.00323987	-0.00023532	-0.00057665	-0.00099704	-0.00159099	-0.00052600	0.00107039	-0.00237785	-0.00093353	-0.00090268	-0.00040754	-0.00273158	0.00013664	-0.00021374	-0.00029871	-0.00327387	-0.00183636	-0.00057446	-0.00192615	-0.00068217	-0.00192003	0.00013956	-0.00152606	-0.00128217	0.00128459	-0.00123291	-0.00075979	0.00012851	-0.00034018	-0.00054798	-0.00134450	-0.00067834	-0.00075514	-0.00061296	0.00025930	0.00157359	0.00059532	-0.00184156	0.00099450	0.00036992	-0.00146499	0.00050970	-0.00062752	0.00039368	-0.00135116	-0.00029062	0.00123908	0.00024973	-0.00178843	-0.00066681	-0.00041914	0.00022285	-0.00119961	-0.00006622	-0.00028066	-0.00053024	-0.00005243	-0.00031860	-0.00022668	-0.00031279	-0.00043078	0.00045401	-0.00065546	0.00075384	0.00011941	-0.00044320	-0.00034451	-0.00039877	0.00062514	0.00016371	-0.00073411	0.00084721	0.00049971	-0.00020988	-0.00000517	-0.00009123	-0.00000070	-0.00068564	-0.00021578	0.00063691	-0.00029695	-0.00000957	-0.00035684	0.00034292	-0.00009626	-0.00025121	0.00047072	-0.00007090	-0.00000199	-0.00046619	0.00028001	-0.00007130	-0.00024401	-0.00003711	0.00052022	-0.00012377	-0.00036784	0.00024300	-0.00014664	0.00001941	-0.00037515	0.00048128	0.00053768	-0.00000205	0.00009577	0.00035444	0.26040572
-0.1497	0.12831263	-0.47641283	-0.45112063	1.09428038	0.64050405	-0.08940719	-0.18453221	0.01098352	0.92787521	-1.06913018	-1.37399912	-21.47483647	0.46351328	-0.09085009	0.20221668	-2.98901558	0.94034690	0.22743842	0.06065355	-21.47483647	0.67762452	-21.47483647	-0.50585091	-0.73827094	-0.34682822	-21.47483647	-0.46212012	0.24612300	0.73743641	-21.47483647	-1.70590019	0.73378760	0.53902823	1.31516438	-0.57848409	-0.03881396	-0.07036320	-0.06562425	0.10181963	0.00169406	0.06201789	-0.03008554	0.05833325	0.04438587	0.05109531	-0.02529682	0.04486657	0.02162864	0.03881530	0.02105975	0.02886682	0.02905422	0.03597219	0.03241671	0.03543446	0.03453405	0.03833519	0.02898206	0.03280740	0.02859209	0.02660960	0.03367614	0.02622905	0.02655813	0.02876127	0.02282337	0.02587443	0.01989929	0.02289375	0.02075261	0.01854839	0.01560286	0.02063819	0.01616559	0.01247814	0.01399886	0.01274212	0.01198552	0.00909753	0.00835943	0.00501807	0.00059629	0.00653693	0.01189151	0.00435061	-0.00172017	-0.00250948	0.01026156	-0.00817821	0.00384949	0.00484365	0.00374414	-0.00348093	-0.00487552	0.01514264	0.00608613	0.00445535	0.00460281	0.01247561	0.01474190	0.01161998	0.02054539	0.01945609	0.01416859	0.02915868	0.05311464	0.06850910	0.08057682	0.08153671	0.09669589	0.10659406	0.11490584	0.12502511	0.13087959	0.10094433	0.08059244	0.08313689	0.11866863	0.13194574	0.14534575	0.15669403	0.14294999	0.11365612	0.07559602	0.03520025	0.00928465	-0.01201178	-0.01452254	-0.01423956	-0.01935596	-0.02181302	-0.02420839	-0.02099836	-0.02506421	-0.02846069	-0.02830941	-0.02884475	-0.03158889	-0.03034497	-0.03089552	-0.03093835	-0.03351091	-0.03264984	-0.03402934	-0.03308408	-0.03264426	-0.03322475	-0.03684296	-0.03603275	-0.03660443	-0.03637809	-0.03638081	-0.03738522	-0.03635292	-0.03739101	-0.03866201	-0.03749005	-0.03881932	-0.03973165	-0.04003410	-0.03859882	-0.03757599	-0.03862755	-0.04015204	-0.03877348	-0.03866855	-0.03693084	-0.03841287	-0.03665560	-0.03701272	-0.03470281	-0.03644574	-0.03404357	-0.03380951	-0.03435061	-0.03280526	-0.03219872	-0.03315769	-0.03281751	-0.03233076	-0.03245198	-0.03147646	-0.03182940	-0.03083833	-0.03121241	-0.03239016	-0.02925397	-0.02925053	-0.02865463	-0.02757925	-0.02434028	-0.02438669	-0.02147096	-0.01987596	-0.01899189	-0.01672297	-0.01439744	-0.01146152	-0.00960100	-0.00814766	-0.00561258	-0.00329725	-0.00233620	0.00103780	0.00336752	0.00525914	0.00769491	0.00603918	0.00737927	0.00718839	0.00853850	0.00610061	0.00629334	0.00643985	0.00444176	0.00306981	0.00245027	0.00131685	-0.00040394	-0.00261914	-0.00252059	-0.00356812	-0.00431386	-0.00588627	-0.00584252	-0.00609120	-0.00621640	-0.00582857	-0.00608988	-0.00599865	-0.00537366	-0.00508396	-0.00394722	-0.00455007	-0.00316823	-0.00293079	-0.00179369	-0.00144175	-0.00180077	-0.00127895	-0.00174473	-0.00084782	0.00013637	-0.00094032	-0.00064277	-0.00086808	0.00080633	-0.00099081	0.00012109	-0.00001112	0.00029461	-0.00048705	-0.00092742	0.00002147	0.00018101	-0.00156486	-0.00000820	-0.00101564	-0.00022828	-0.00047613	0.00017418	-0.00109366	-0.00000944	-0.00056335	0.00031238	-0.00063742	-0.00050897	-0.00127198	0.00069136	-0.00005376	0.00027781	-0.00037510	-0.00061244	-0.00065222	0.00032684	-0.00039301	0.00013129	-0.00057307	0.00010679	-0.00053042	-0.00023966	-0.00084652	-0.00045671	-0.00048774	-0.00004968	-0.00035311	-0.00075185	-0.00004228	0.00014458	-0.00053833	-0.00002280	0.00025408	-0.00016039	-0.00042371	-0.00055204	-0.00096591	-0.00062734	-0.00061072	0.00027336	-0.00104159	0.00044357	-0.00015899	0.00032170	-0.00046365	0.00045140	-0.00090651	-0.00117268	-0.00057514	-0.00084587	-0.00050323	0.00066621	-0.00047325	0.00067058	0.00033466	-0.00027048	0.00032958	0.00025797	-0.00058023	-0.00085328	-0.00115260	-0.00025580	-0.00025463	-0.00094327	-0.00120922	0.00055126	-0.00104906	-0.00052816	-0.00103357	0.00025284	-0.00073069	0.00035066	-0.00105280	0.00153650	-0.00088565	0.00073312	-0.00308870	-0.00086264	-0.00005670	0.00071350	-0.00063378	0.00022422	-0.00144417	-0.00131856	-0.00043037	-0.00107516	-0.00116602	-0.00080774	-0.00230190	-0.00191401	-0.00342905	-0.00017468	-0.00084303	-0.00096635	-0.00284593	-0.00149378	-0.00010002	-0.00137326	-0.00314264	0.00082424	-0.00237963	-0.00340980	-0.00241676	-0.00190576	-0.00166371	-0.00071542	-0.00070635	0.00022840	0.00275695	0.00082878	-0.00319897	0.00087010	-0.00066475	0.00033108	-0.00326114	-0.00106795	-0.00168070	-0.00180424	-0.00267967	-0.00077428	-0.00239951	-0.00027395	0.00116254	-0.00074872	-0.00218333	0.00027604	-0.00192541	-0.00119303	-0.00016733	-0.00053084	-0.00073959	-0.00095115	-0.00268076	-0.00190259	-0.00130575	-0.00197174	-0.00227345	0.00131160	-0.00153265	-0.00135921	-0.00296522	0.00053647	0.00073335	-0.00109814	-0.00124426	-0.00134897	-0.00061672	-0.00203343	-0.00089525	-0.00096816	-0.00234729	-0.00226477	0.00014139	-0.00050177	0.00045779	-0.00227140	-0.00126755	-0.00042995	-0.00169085	-0.00043522	-0.00115331	-0.00046497	-0.00107554	-0.00139214	-0.00051209	-0.00011463	-0.00217585	0.00040780	-0.00058813	-0.00058797	-0.00021149	0.00064367	-0.00049888	-0.00061746	-0.00068549	0.00080353	-0.00024677	-0.00031390	-0.00065099	0.00030944	-0.00030082	0.00021622	0.00068626	-0.00107730	-0.00107083	0.00070359	-0.00015645	-0.00015931	-0.00095009	0.00065552	-0.00123599	-0.00048935	-0.00034647	-0.00013262	-0.00050178	-0.00117463	-0.00120641	-0.00019577	-0.00095933	-0.00107983	-0.00027080	0.00005981	-0.00041401	0.00063138	-0.00000652	0.00038351	-0.00052553	-0.00001020	-0.00013233	0.00049172	-0.00124168	-0.00033103	-0.00047619	-0.00008886	0.00002854	0.00110518	0.00063044	0.00031017	-0.00032683	0.00032248	-0.00008555	0.00060582	-0.00020774	0.00023363	-0.00019405	-0.00054304	0.00010756	0.00038813	0.00007049	0.00033370	-0.00040192	0.00012683	0.00019286	0.00013318	-0.00023928	-0.00032119	-0.00029499	-0.00014661	-0.00026409	0.00006449	-0.00011192	-0.00071938	-0.00040963	-0.00019327	-0.00014983	0.00010828	-0.00019109	-0.00001531	0.00005782	0.00004363	-0.00020081	0.00013091	-0.41330025
-0.0997	0.45490876	0.04813372	0.89246923	-1.00465059	0.50591552	-0.02091090	0.25611433	-0.41012509	0.25641996	0.51981264	-0.54371089	0.13735621	-21.47483647	0.20392437	0.09079058	0.81106502	0.30178490	0.15204567	-21.47483647	0.09410763	-21.47483647	0.29170330	-21.47483647	-21.47483647	-0.64573872	-0.39836529	-21.47483647	-21.47483647	-21.47483647	-0.09292075	-21.47483647	0.80409074	0.51432702	-0.99416322	0.20719432	0.46385638	0.05769565	-0.17900616	0.07755533	0.01545280	-0.07031670	-0.03409742	0.01522040	0.05711810	0.05514976	-0.01238543	0.01940342	0.03934254	0.03648298	0.02399562	0.02150046	0.03385859	0.02739977	0.03558168	0.02411602	0.03548062	0.03272991	0.03313992	0.02889373	0.03174971	0.02702906	0.03308751	0.02907326	0.03047764	0.03045725	0.02139405	0.02388402	0.02118210	0.02409444	0.01838267	0.01957002	0.01719797	0.01929663	0.01856169	0.01285963	0.01495287	0.00874474	0.01060274	0.01166861	0.00600023	0.00951232	0.00506215	0.01165190	0.01222318	0.00721236	0.00165575	0.00470885	0.00626611	-0.01007215	0.00968537	0.00526714	0.00541317	0.00236295	0.00983457	0.00696171	0.01460959	0.00944214	0.00880340	0.01401164	0.01746511	0.01868599	0.02280612	0.01432899	0.01743002	0.03561331	0.06235268	0.09208743	0.10669279	0.10235782	0.11868528	0.11941899	0.13055708	0.13232319	0.12789442	0.09934883	0.08322809	0.08271760	0.11242087	0.13024961	0.14345323	0.15965407	0.14902348	0.10764490	0.06789143	0.02971898	0.00555017	-0.01436633	-0.01893214	-0.01717900	-0.01984534	-0.02180544	-0.02526111	-0.02522384	-0.02554851	-0.02932810	-0.02913417	-0.02869112	-0.03192408	-0.03136908	-0.03134079	-0.03021373	-0.03284355	-0.03271800	-0.03500544	-0.03370759	-0.03338842	-0.03565858	-0.03659774	-0.03727811	-0.03848349	-0.03752311	-0.03697776	-0.03663859	-0.03557498	-0.03732881	-0.03827931	-0.03848837	-0.04164452	-0.03899517	-0.03925168	-0.03803549	-0.03725736	-0.03930993	-0.03950633	-0.04013298	-0.03910417	-0.03801311	-0.04014540	-0.03721205	-0.03616320	-0.03349735	-0.03655860	-0.03474393	-0.03522836	-0.03326433	-0.03296208	-0.03342912	-0.03133000	-0.03303191	-0.03247628	-0.03090514	-0.02988390	-0.02947327	-0.02858494	-0.02957295	-0.02950845	-0.02842221	-0.03005472	-0.02874028	-0.02975341	-0.02747254	-0.02841973	-0.02500523	-0.02603700	-0.02304933	-0.02229731	-0.01988004	-0.01703566	-0.01829004	-0.01629941	-0.01514387	-0.01315285	-0.01246215	-0.00898620	-0.00655118	-0.00488406	-0.00316180	-0.00148699	0.00026078	0.00150491	0.00416127	0.00352966	0.00756231	0.00845037	0.00710052	0.00871413	0.00866696	0.00790343	0.00733808	0.00692034	0.00571099	0.00488611	0.00352455	0.00262161	0.00090528	-0.00091877	-0.00144724	-0.00153418	-0.00294969	-0.00398595	-0.00431456	-0.00578514	-0.00503033	-0.00527443	-0.00654919	-0.00610361	-0.00493858	-0.00590976	-0.00548720	-0.00494328	-0.00408352	-0.00292056	-0.00356370	-0.00358091	-0.00251135	-0.00236310	-0.00144527	-0.00192479	-0.00154902	-0.00117534	-0.00094151	-0.00007173	-0.00038784	-0.00055815	0.00029559	-0.00092840	-0.00001427	-0.00069855	-0.00015187	-0.00057765	-0.00042656	-0.00037757	-0.00014276	0.00071981	0.00013133	-0.00095709	-0.00072100	-0.00083423	-0.00044253	0.00006598	-0.00004063	0.00007446	-0.00008432	0.00007350	-0.00025583	-0.00010362	-0.00010504	-0.00046916	-0.00045200	-0.00040966	-0.00006789	-0.00024212	-0.00042123	-0.00025169	0.00026810	-0.00064617	-0.00106744	-0.00037437	-0.00007799	-0.00036642	-0.00013493	-0.00018247	-0.00007620	-0.00005856	-0.00062811	-0.00143001	0.00014390	-0.00061731	0.00033960	-0.00041486	-0.00030360	-0.00062775	-0.00048588	-0.00037182	-0.00058433	0.00048006	-0.00003594	-0.00098615	-0.00044926	-0.00013411	-0.00070240	-0.00036512	-0.00070859	-0.00018860	-0.00013802	-0.00077249	-0.00009850	-0.00056820	-0.00078039	-0.00135290	-0.00068749	0.00011795	0.00002967	-0.00078682	-0.00000693	-0.00126167	-0.00106587	-0.00107407	-0.00082089	0.00069898	-0.00058371	-0.00114923	0.00055142	-0.00042882	0.00138908	-0.00266782	-0.00136054	-0.00295033	-0.00078092	0.00089994	0.00037065	-0.00043910	-0.00244690	0.00019212	0.00119863	-0.00168116	-0.00117144	-0.00259099	-0.00148830	-0.00303972	-0.00097478	0.00111082	-0.00038021	-0.00165458	-0.00069448	-0.00202858	-0.00189917	-0.00237670	-0.00017375	-0.00004392	-0.00254110	0.00165369	0.00053926	-0.00195491	-0.00020043	-0.00079181	-0.00022143	-0.00083991	0.00138895	-0.00298006	-0.00098164	-0.00184925	-0.00116356	-0.00125515	-0.00251245	-0.00412555	-0.00164879	0.00080206	-0.00098419	-0.00301321	0.00108119	0.00052616	-0.00199145	-0.00212954	0.00003179	-0.00219655	0.00097316	-0.00059287	-0.00042729	-0.00021666	-0.00175344	-0.00279160	-0.00287999	-0.00194545	0.00021170	-0.00344187	0.00111982	-0.00160313	0.00083278	-0.00181568	0.00036158	-0.00064108	-0.00162446	-0.00294881	-0.00018904	-0.00245772	-0.00193979	-0.00002617	-0.00292846	-0.00192654	-0.00030374	0.00110430	-0.00073795	-0.00116074	-0.00135597	-0.00164843	-0.00107111	-0.00186401	0.00002829	-0.00159112	-0.00324110	-0.00126215	-0.00063672	-0.00115140	-0.00041862	-0.00007967	-0.00082534	-0.00079068	0.00085917	-0.00058284	-0.00072068	-0.00010598	-0.00102306	-0.00080647	-0.00077628	-0.00068523	0.00086054	-0.00086913	-0.00007386	-0.00048083	0.00013940	-0.00091429	-0.00040292	-0.00008244	-0.00013879	-0.00081445	-0.00103751	-0.00052909	-0.00057039	-0.00123287	0.00036519	0.00006292	-0.00068599	-0.00120555	-0.00096177	-0.00120053	-0.00080279	-0.00098448	-0.00008230	-0.00021296	-0.00089343	-0.00067759	-0.00013365	-0.00055242	-0.00029551	-0.00077920	0.00042007	-0.00200835	-0.00011967	-0.00169366	-0.00062014	-0.00119723	-0.00103082	-0.00045004	0.00047311	-0.00052782	-0.00017432	-0.00042123	-0.00005105	-0.00087097	-0.00083254	-0.00009890	-0.00073588	-0.00055597	-0.00015192	-0.00043630	0.00006124	-0.00053327	-0.00011404	-0.00024279	0.00026659	-0.00013200	-0.00037356	-0.00014814	0.00006213	0.00003607	-0.00011898	-0.00015851	0.00006648	-0.00022706	-0.00039032	-0.00000331	-0.00045337	-0.00045244	0.00017141	-0.00040648	-0.00022569	-0.00001961	0.00015015	-0.00059678	-0.00014267	-0.40110245
-0.0497	-21.47483647	0.56700532	-0.49907279	0.36671932	0.48267356	0.09782247	0.21435720	-21.47483647	-1.07536521	-21.47483647	0.34125054	-21.47483647	0.20927900	-0.37291197	-0.78487550	0.16315229	0.17275194	0.36361735	-21.47483647	-21.47483647	-21.47483647	-21.47483647	-21.47483647	-21.47483647	-0.92340857	-21.47483647	-21.47483647	-0.86838883	-0.18884778	-21.47483647	-21.47483647	-0.07811799	0.36854732	-0.71535447	0.27178581	0.47489960	0.16750187	0.32249449	0.02918478	-0.13950611	0.02392856	0.05811549	-0.03969769	0.03969624	0.02169480	0.03197254	0.02914788	0.02396535	0.02922892	0.02163696	0.03073263	0.03030202	0.02391139	0.03584514	0.03494619	0.04050610	0.03117580	0.02869295	0.03384489	0.03755980	0.01978352	0.03334167	0.03202881	0.02904057	0.02831733	0.02140106	0.02678268	0.02077852	0.01928280	0.01507269	0.02094858	0.01978467	0.01993137	0.01404394	0.01352739	0.01368069	0.01266648	0.00887341	0.01417871	0.00859770	0.01010978	0.00329381	0.01063421	0.02089096	0.00599972	0.00411351	0.00622379	0.01386066	-0.00183848	0.00380541	0.00778916	0.01115150	-0.00216662	0.00689806	0.00394537	0.01078345	0.00174694	0.01424687	0.01138392	0.01234677	0.01558934	0.02101231	0.01747433	0.01820935	0.03427662	0.06218410	0.08872907	0.10585075	0.10020879	0.11950733	0.12046964	0.13131910	0.13308267	0.13924831	0.11144708	0.09681127	0.08901647	0.12461141	0.13980347	0.15320960	0.16032747	0.15324394	0.11320470	0.07533670	0.03535112	0.00705566	-0.00963825	-0.01835455	-0.01797156	-0.02000888	-0.02101032	-0.02200683	-0.02656304	-0.02594945	-0.02644454	-0.02674106	-0.02882136	-0.03112060	-0.02973920	-0.03159186	-0.02996156	-0.03158209	-0.03320281	-0.03402781	-0.03556237	-0.03352265	-0.03336463	-0.03332145	-0.03630045	-0.03825636	-0.03669789	-0.03625828	-0.03662333	-0.03520778	-0.03655105	-0.03772001	-0.03731511	-0.04003746	-0.03790791	-0.03927615	-0.03754561	-0.03652191	-0.03728904	-0.03731815	-0.03889833	-0.03720050	-0.03594528	-0.03808157	-0.03682829	-0.03552128	-0.03362115	-0.03483759	-0.03296783	-0.03428319	-0.03311436	-0.03165746	-0.03117818	-0.03117824	-0.03096737	-0.03088052	-0.02986967	-0.03006959	-0.02753155	-0.02811558	-0.02634442	-0.02597782	-0.02572331	-0.02585223	-0.02563372	-0.02559942	-0.02561269	-0.02504347	-0.02531285	-0.02648969	-0.02432575	-0.02461744	-0.02205138	-0.02141327	-0.02131202	-0.01922318	-0.01792648	-0.01726156	-0.01586149	-0.01451621	-0.01319482	-0.01125317	-0.00920465	-0.00884752	-0.00736966	-0.00685596	-0.00387850	-0.00343880	-0.00157518	0.00062371	0.00135713	0.00308065	0.00448252	0.00664828	0.00675411	0.00705308	0.00855373	0.00972621	0.00841195	0.00799190	0.00892825	0.00807449	0.00697257	0.00631380	0.00529636	0.00467596	0.00389643	0.00204949	0.00197520	0.00034231	-0.00028929	-0.00142277	-0.00198017	-0.00221887	-0.00350235	-0.00371000	-0.00319498	-0.00417111	-0.00419771	-0.00459045	-0.00404980	-0.00448332	-0.00330999	-0.00383341	-0.00351431	-0.00333389	-0.00338922	-0.00242197	-0.00284333	-0.00198913	-0.00154348	-0.00148812	-0.00068261	-0.00067440	-0.00078260	-0.00030761	-0.00008508	-0.00091076	0.00063728	0.00019184	0.00063224	-0.00125261	0.00092014	0.00007691	0.00109155	0.00072767	0.00057149	0.00109520	-0.00021053	0.00051698	0.00042267	0.00096792	0.00077137	0.00044439	-0.00021546	0.00004183	0.00098680	0.00019459	0.00016731	0.00027357	0.00089002	-0.00042905	-0.00058736	0.00079951	0.00055586	-0.00024628	0.00040277	0.00124116	0.00024029	0.00057528	0.00084896	-0.00027032	0.00061925	0.00045504	0.00052024	0.00055777	-0.00003230	-0.00071858	0.00129294	0.00156578	0.00110970	0.00095031	0.00085094	0.00080587	-0.00042837	-0.00017652	0.00126104	0.00045355	0.00090749	0.00184840	0.00152294	0.00096951	0.00090736	0.00062595	0.00039820	0.00106966	0.00080504	0.00108767	0.00110718	0.00022504	0.00192465	0.00065239	-0.00062301	0.00153094	0.00127833	0.00183927	0.00178675	0.00049270	0.00154984	0.00055600	0.00148575	0.00072300	-0.00093872	0.00087357	0.00074784	0.00150334	0.00178447	0.00034848	0.00007523	0.00160160	0.00257292	0.00033440	0.00046998	0.00067245	-0.00012062	-0.00058636	0.00067455	0.00163816	0.00156426	-0.00002721	0.00298622	0.00265012	0.00075230	0.00216776	0.00123272	0.00304158	0.00063893	0.00272830	0.00271616	0.00064612	0.00057809	0.00434498	0.00029534	0.00236108	0.00028459	-0.00136835	0.00183841	0.00110410	0.00441608	0.00104080	0.00090830	-0.00080749	-0.00039570	0.00544917	0.00117759	0.00231405	0.00417472	0.00098315	-0.00023542	-0.00036403	0.00364884	0.00095324	-0.00025831	0.00465941	0.00125235	0.00076422	0.00170604	0.00061678	0.00138684	0.00002613	-0.00073613	0.00031100	0.00321866	0.00290991	-0.00031921	0.00197164	0.00007135	0.00172952	0.00034535	0.00003961	0.00214007	0.00195433	-0.00016642	0.00178185	0.00113364	-0.00002383	0.00171405	0.00275891	0.00280725	0.00155724	-0.00059673	0.00249588	0.00008587	0.00116012	-0.00026929	0.00071756	0.00081536	0.00096656	0.00335445	0.00106047	0.00204717	0.00144858	-0.00016282	0.00112321	0.00144106	0.00101830	0.00246982	0.00141350	0.00121838	0.00041178	0.00108430	0.00042285	0.00089702	0.00119887	0.00081253	0.00244839	0.00143619	-0.00007216	0.00186452	-0.00011457	0.00076952	0.00121744	0.00019862	0.00084439	0.00079409	0.00082746	0.00103530	0.00095606	0.00120448	-0.00011504	0.00058892	0.00075819	0.00097371	0.00147888	0.00041814	0.00109645	0.00060951	0.00078828	0.00139116	-0.00051461	-0.00006484	0.00134164	0.00072404	0.00031252	0.00025564	0.00106670	0.00077848	-0.00017571	0.00026810	0.00144451	0.00094013	0.00089835	0.00148440	0.00140577	0.00114544	0.00139948	0.00003894	0.00008730	0.00074630	0.00014360	0.00055216	0.00055826	0.00049275	0.00097939	0.00035616	0.00039232	0.00064135	0.00035266	0.00046409	0.00033187	0.00033972	0.00070317	0.00096635	0.00081102	0.00040338	0.00019873	0.00040799	0.00053256	0.00033892	0.00004512	0.00048031	0.00022704	0.00031995	0.00073736	0.00042482	0.00082282	0.00035064	-0.11117683
0.0003	-1.21357568	1.10892018	0.12213970	-21.47483647	0.04275457	0.34894156	-1.20202426	-0.60832870	0.17638032	-21.47483647	-0.00537276	-21.47483647	-0.07283509	0.34967109	0.79297411	-21.47483647	0.28419523	-0.32684505	-0.84983584	-21.47483647	-0.07222867	-21.47483647	-21.47483647	0.15391979	-21.47483647	0.56608582	-21.47483647	-21.47483647	-0.26324743	-21.47483647	-21.47483647	-0.27150301	0.53832933	0.73865743	-0.41255220	0.61495040	-0.27722188	-0.00624140	-0.00479656	-0.02448071	-0.07660175	0.01167940	0.02182194	0.05359105	0.03509989	0.01517591	0.04417977	0.05065710	0.01396674	0.02125449	0.02370194	0.03965401	0.02637201	0.03233231	0.03026569	0.03754360	0.03171388	0.03593093	0.04166055	0.03349617	0.02407041	0.03622288	0.02890889	0.02911920	0.03123346	0.02386559	0.02374616	0.02559087	0.02079577	0.02076915	0.01961132	0.01909542	0.02031810	0.01335512	0.01283665	0.01760831	0.00964361	0.01100472	0.00929467	0.00911247	0.00702503	0.00520981	0.00803668	0.01587110	0.01023697	-0.00409842	0.00894199	0.01742865	0.00718648	0.00827577	0.00581207	0.00589333	-0.00023181	0.00772616	0.01747880	0.01255969	0.00731400	0.00964874	0.01325895	0.01393032	0.01908068	0.01720563	0.01617657	0.02121069	0.03675950	0.07386371	0.10178780	0.12201870	0.11639807	0.12737356	0.12829270	0.15379206	0.15988742	0.15351277	0.12575695	0.11182920	0.10576571	0.14062395	0.14996171	0.16705953	0.17192143	0.15837106	0.11875898	0.08025735	0.03108481	0.00059067	-0.01796651	-0.01906844	-0.01711244	-0.01963101	-0.02160228	-0.02226456	-0.02582904	-0.02549497	-0.02874426	-0.02580102	-0.02852194	-0.02982813	-0.02990656	-0.02988176	-0.03077632	-0.03136421	-0.03101857	-0.03279979	-0.03409273	-0.03358944	-0.03416852	-0.03429016	-0.03661409	-0.03707156	-0.03616454	-0.03588559	-0.03599993	-0.03504919	-0.03641624	-0.03752256	-0.03707728	-0.03903127	-0.03785669	-0.03846062	-0.03757143	-0.03786552	-0.03836967	-0.03773144	-0.03817661	-0.03678658	-0.03591014	-0.03748142	-0.03715087	-0.03635435	-0.03345664	-0.03560330	-0.03335043	-0.03379982	-0.03168478	-0.03211506	-0.03220579	-0.03068061	-0.02958329	-0.03021755	-0.02954391	-0.02849251	-0.02795714	-0.02742351	-0.02717638	-0.02651451	-0.02594061	-0.02544835	-0.02547994	-0.02456155	-0.02370305	-0.02386962	-0.02279714	-0.02310004	-0.02193747	-0.02268260	-0.02046190	-0.02027333	-0.02111599	-0.02087903	-0.01915564	-0.01935301	-0.01918381	-0.01712090	-0.01549873	-0.01608501	-0.01350255	-0.01184049	-0.01165989	-0.01059697	-0.00923916	-0.00835447	-0.00824411	-0.00634808	-0.00591409	-0.00332504	-0.00202678	-0.00095371	-0.00057476	0.00080904	0.00230132	0.00369274	0.00466517	0.00473965	0.00625981	0.00631499	0.00769979	0.00770954	0.00776888	0.00823563	0.00745637	0.00662038	0.00647905	0.00709502	0.00711409	0.00610299	0.00577621	0.00469192	0.00368872	0.00415579	0.00273694	0.00198320	0.00084478	-0.00120946	-0.00138639	-0.00180227	-0.00164483	-0.00221353	-0.00392507	-0.00377781	-0.00376246	-0.00354025	-0.00409105	-0.00412034	-0.00321169	-0.00457402	-0.00322607	-0.00425678	-0.00354043	-0.00238173	-0.00192599	-0.00317831	-0.00151112	-0.00161591	-0.00028808	-0.00157970	-0.00077601	-0.00045061	0.00048409	0.00001195	0.00099207	0.00007349	0.00016433	-0.00000705	0.00102765	0.00106823	0.00059835	0.00093507	0.00047941	-0.00014745	0.00046688	0.00064812	0.00126560	0.00077930	0.00127013	0.00035688	0.00008107	0.00063938	0.00117685	0.00009706	0.00114114	0.00037589	0.00130769	0.00075173	0.00025737	0.00013951	0.00132784	0.00048042	0.00093057	0.00101244	0.00087861	0.00007804	0.00134060	0.00078725	0.00121473	0.00109787	0.00068022	0.00023376	0.00018707	0.00164243	0.00128047	-0.00042743	0.00142160	0.00014153	0.00084484	0.00124490	0.00214934	0.00186223	0.00125159	0.00091847	0.00180989	0.00203167	0.00047306	-0.00000367	0.00159778	0.00111869	0.00079829	0.00234871	0.00219483	0.00060836	0.00204925	0.00172760	0.00119213	0.00030320	0.00289497	-0.00028239	0.00103282	0.00108240	-0.00023274	0.00219166	0.00217552	0.00060415	-0.00009235	0.00129706	0.00344070	0.00062358	0.00102597	0.00165882	0.00111839	0.00140121	0.00133446	0.00346273	0.00221548	-0.00041565	0.00228750	0.00356837	0.00345903	0.00100556	0.00052472	0.00348220	-0.00121295	0.00170199	0.00361984	0.00309059	0.00362449	0.00492338	0.00073471	0.00326855	0.00302743	0.00193649	0.00337157	0.00246808	0.00310321	0.00275876	0.00364532	0.00048234	0.00122787	0.00368469	0.00038965	0.00252693	0.00302568	0.00434827	0.00069096	-0.00117356	0.00400756	0.00447757	0.00186090	0.00435443	0.00169509	0.00319605	0.00102813	0.00195299	0.00107703	0.00054688	0.00143869	0.00035643	0.00471301	0.00126425	-0.00117135	0.00291586	0.00295244	0.00038125	0.00064114	0.00160030	0.00183321	0.00190488	0.00065136	0.00255589	0.00238254	0.00229928	0.00187928	0.00263441	0.00053080	0.00158194	0.00104252	0.00093107	0.00090650	0.00017927	0.00224757	0.00184260	0.00048682	0.00205085	0.00187538	0.00214319	0.00279504	0.00118483	-0.00003580	0.00154387	0.00157122	0.00183328	0.00041710	0.00128754	0.00168204	0.00125831	0.00133554	0.00081234	0.00208790	0.00185703	0.00012619	0.00191502	0.00162452	0.00124057	0.00025887	0.00110678	0.00138829	0.00171268	0.00083696	0.00115924	0.00179897	0.00092166	-0.00002099	0.00037559	0.00088403	0.00070919	0.00108312	0.00022599	0.00035807	0.00083118	0.00095763	0.00064201	0.00026481	0.00082566	0.00165941	0.00163847	0.00147991	0.00165631	0.00165412	0.00023882	0.00081535	0.00122209	0.00014176	0.00066338	0.00108574	0.00194959	0.00119314	0.00109282	0.00063094	0.00157089	0.00060893	0.00177294	0.00050916	0.00006572	0.00013637	0.00053501	0.00036412	0.00009506	-0.00002414	0.00057328	0.00070634	0.00066370	0.00044126	0.00089977	0.00049360	0.00009252	0.00048530	0.00040214	0.00072166	0.00054823	0.00041509	0.00075833	0.00057074	0.00052737	0.00036334	0.00027959	0.00050363	0.00022776	0.00039111	0.00094998	0.00095330	0.00017538	0.00067339	-0.16515151
0.0503	0.51498270	-0.42990407	-0.84113769	-0.34018968	-0.33950717	-0.93714553	-21.47483647	0.05430052	-0.30764081	-21.47483647	-0.27759401	-21.47483647	0.15507211	-21.47483647	-0.24996631	-1.09360888	0.12677142	-0.04771135	-21.47483647	-21.47483647	0.22898513	-21.47483647	0.41305694	-21.47483647	-21.47483647	-21.47483647	-21.47483647	-21.47483647	-0.36568562	0.04723251	-0.29577217	0.18182385	0.33912388	1.32878482	0.05836745	0.31479504	-0.22029154	-0.01283175	0.02350196	-0.03908952	0.00424074	-0.03049696	0.04822912	0.04653543	0.05060905	0.00080727	0.03499193	0.04539517	0.05343094	0.02317282	0.03019504	0.03149460	0.03399121	0.04155562	0.02943717	0.04019837	0.03386718	0.03483048	0.03304984	0.03407393	0.02849945	0.03723762	0.02956084	0.02928400	0.03019235	0.02506246	0.02386358	0.02166923	0.02352382	0.01554827	0.01886928	0.02055081	0.01844200	0.01368840	0.01421379	0.01593178	0.00933666	0.01148423	0.01296282	0.00660946	0.00528462	-0.00146211	0.00714729	0.00622303	-0.00751533	-0.00414495	0.01050297	0.00086609	0.00001134	0.00982030	0.00821021	0.00290775	0.00255432	0.00339783	0.00563528	0.00657769	0.00588241	0.01226997	0.01592435	0.01265221	0.01949830	0.02017971	0.01420760	0.01983299	0.03987658	0.06526106	0.09351684	0.10971103	0.11136427	0.12225574	0.12718983	0.14237188	0.14932787	0.15621534	0.14059304	0.11365070	0.09839629	0.11662224	0.13698282	0.15651367	0.16831051	0.14816106	0.11088137	0.06360008	0.02128971	-0.00159373	-0.01601055	-0.01913502	-0.01768501	-0.01928943	-0.02040006	-0.02172051	-0.02573586	-0.02470753	-0.02679121	-0.02734099	-0.03099291	-0.02955943	-0.03014449	-0.03307520	-0.02910309	-0.03200931	-0.03286061	-0.03524391	-0.03367648	-0.03272386	-0.03441666	-0.03490080	-0.03486977	-0.03752546	-0.03691432	-0.03657653	-0.03598144	-0.03484422	-0.03702992	-0.03757473	-0.03656405	-0.03987826	-0.03751296	-0.03900573	-0.03735856	-0.03706205	-0.03872149	-0.03724453	-0.03880843	-0.03895477	-0.03543931	-0.03716541	-0.03699606	-0.03526337	-0.03346787	-0.03508664	-0.03366853	-0.03425000	-0.03242842	-0.03268015	-0.03176891	-0.03037638	-0.03184858	-0.03093925	-0.02995336	-0.02988740	-0.02910246	-0.02819503	-0.02712872	-0.02553681	-0.02529229	-0.02580704	-0.02547038	-0.02501846	-0.02481522	-0.02403502	-0.02191175	-0.02442484	-0.02191324	-0.02133686	-0.01841465	-0.01836457	-0.01852016	-0.01807998	-0.01838951	-0.01943928	-0.01817180	-0.01720921	-0.01578024	-0.01556694	-0.01621586	-0.01550740	-0.01466887	-0.01296880	-0.01244041	-0.01203488	-0.01251901	-0.00987696	-0.00832802	-0.00720555	-0.00595409	-0.00454700	-0.00552472	-0.00333546	-0.00407476	-0.00173263	-0.00169036	-0.00120065	0.00064688	0.00177742	0.00232857	0.00335402	0.00380810	0.00383019	0.00683881	0.00490398	0.00591851	0.00728638	0.00682671	0.00649344	0.00724530	0.00751404	0.00760365	0.00758666	0.00764660	0.00670261	0.00647979	0.00502307	0.00538467	0.00388947	0.00466786	0.00410375	0.00315792	0.00321754	0.00261596	0.00133224	0.00035765	-0.00073040	-0.00080553	-0.00173654	-0.00112395	-0.00258386	-0.00235342	-0.00128482	-0.00233902	-0.00433491	-0.00302913	-0.00357685	-0.00361149	-0.00424293	-0.00287164	-0.00382497	-0.00271213	-0.00271803	-0.00219021	-0.00192100	-0.00207354	-0.00229688	-0.00143959	-0.00105806	-0.00100638	-0.00075077	-0.00095076	-0.00142552	0.00072558	0.00000705	0.00037917	0.00010508	0.00146386	-0.00013141	0.00005083	0.00042022	0.00094564	0.00005011	0.00033601	0.00095384	0.00107537	0.00030713	-0.00030039	0.00117893	0.00043627	-0.00029678	0.00048246	0.00105408	0.00026774	0.00020862	0.00130513	0.00122037	0.00031374	0.00068775	0.00038325	0.00054694	-0.00015907	0.00073636	0.00198203	0.00176179	0.00095657	0.00112962	0.00075015	0.00022646	-0.00004796	0.00016048	0.00151922	0.00053816	0.00032863	0.00183150	0.00094616	0.00094068	0.00149223	0.00164654	0.00122143	0.00079103	0.00114235	0.00131508	0.00139867	0.00004251	0.00061750	0.00134705	0.00100554	0.00005023	0.00189696	-0.00016326	0.00110432	0.00245518	0.00509506	0.00123277	-0.00066384	0.00023904	0.00228627	-0.00094138	0.00003350	0.00105367	0.00032288	0.00144275	0.00266177	0.00242158	0.00167400	0.00078838	0.00206954	0.00318635	0.00202650	0.00114379	0.00012405	0.00076839	-0.00049075	0.00272334	0.00209117	0.00370764	-0.00095587	0.00210198	0.00470748	0.00127654	0.00168479	-0.00058158	0.00251228	-0.00003322	0.00265631	0.00380632	0.00032775	0.00105891	0.00305725	-0.00115955	0.00090533	-0.00055024	0.00495297	0.00219413	-0.00015499	0.00239820	0.00362961	0.00201083	0.00176265	0.00322091	0.00336238	0.00207838	0.00065999	0.00077107	0.00097990	-0.00034299	0.00033897	0.00123726	0.00435141	0.00054722	0.00094353	0.00163029	0.00213355	0.00230701	0.00120682	0.00294412	0.00090784	-0.00011379	0.00157201	0.00138763	0.00044596	0.00064426	0.00163877	0.00393112	0.00072670	0.00268404	0.00149482	0.00054443	0.00182275	0.00089437	0.00232407	0.00038230	0.00035903	0.00194279	0.00207357	0.00019421	0.00070379	0.00162222	0.00149490	-0.00006103	0.00243892	0.00158342	0.00084547	0.00116516	0.00226098	0.00211196	0.00105466	0.00122328	0.00181622	0.00107199	0.00112528	0.00288539	0.00095558	0.00166376	0.00055173	0.00161893	0.00139564	0.00010030	0.00091156	0.00197086	0.00153006	0.00045354	0.00140885	0.00092052	0.00081012	0.00089517	0.00140311	0.00036432	0.00101902	0.00239990	0.00110959	0.00120436	0.00123896	0.00131704	0.00067781	0.00026244	0.00108144	0.00156363	0.00117845	-0.00001285	0.00173063	-0.00028815	0.00111392	0.00019091	0.00075016	0.00136306	0.00203946	0.00127921	0.00168455	0.00083035	0.00074345	0.00117270	0.00152296	0.00029432	0.00033159	0.00054234	0.00114247	0.00045306	0.00041053	0.00058853	0.00094587	0.00034665	0.00046966	0.00081444	0.00016248	0.00063046	0.00041571	0.00052485	0.00087122	0.00081870	0.00044745	0.00048724	0.00018202	0.00056287	0.00023285	0.00011266	0.00063516	0.00057775	0.00092780	0.00079041	0.00078019	0.00083513	0.00025874	-0.66878580
0.1003	-0.21938738	0.77486549	0.03324104	0.51627301	-21.47483647	-21.47483647	-0.23817594	-0.34012133	-0.16504583	0.23970784	-0.93168953	-1.67970932	-0.04106246	0.45074502	-1.21822819	-21.47483647	-0.67812916	0.77524471	1.48044264	-21.47483647	-0.38347444	-21.47483647	-21.47483647	-21.47483647	-21.47483647	-0.76972687	-0.05892976	-0.14805063	-0.22360139	-21.47483647	-21.47483647	1.77698551	-0.23026067	0.32564098	-0.06038824	0.62744565	0.15175304	-0.03103406	0.16738662	0.00626565	-0.03067250	0.03455357	0.04292439	0.05809942	0.05103135	0.00267229	0.02108255	0.04061522	0.04553345	0.01877437	0.02910096	0.03889311	0.02656894	0.03121101	0.04048107	0.03474489	0.03770956	0.02817859	0.03330201	0.03485629	0.02479160	0.03407382	0.02758635	0.02608788	0.02933318	0.02409111	0.02376596	0.01836979	0.02076356	0.01678048	0.01758885	0.01732255	0.01941099	0.01419921	0.01070634	0.01012522	0.00949775	0.00921027	0.00862936	0.00530778	0.00576409	0.00709570	0.00432650	0.00490333	-0.00154182	-0.00254677	0.00242504	0.01100441	-0.00658813	0.00583261	0.00399384	0.00198615	-0.00124918	0.00155907	0.00739273	0.01061377	0.00657513	0.01200331	0.01140653	0.01161440	0.01272842	0.01725991	0.01400384	0.01842647	0.03228688	0.05816307	0.08699907	0.09771096	0.10020874	0.11735767	0.11399185	0.12731972	0.12887692	0.12902158	0.10607282	0.09250571	0.08189899	0.10903374	0.12282984	0.13492616	0.15215360	0.14214361	0.10654989	0.06647640	0.02600054	-0.00045477	-0.01428846	-0.01853557	-0.01617540	-0.02197084	-0.02245564	-0.02316070	-0.02385408	-0.02556805	-0.02959705	-0.02851698	-0.02927928	-0.03149803	-0.03157492	-0.03135348	-0.02933319	-0.03287829	-0.03302609	-0.03508707	-0.03279571	-0.03285685	-0.03587458	-0.03638465	-0.03655060	-0.03775167	-0.03735574	-0.03511984	-0.03705091	-0.03634864	-0.03728702	-0.03794563	-0.03722223	-0.03943614	-0.03879307	-0.03895558	-0.03785933	-0.03752544	-0.03755385	-0.03930416	-0.04016807	-0.03803038	-0.03679419	-0.03761244	-0.03592308	-0.03653573	-0.03402160	-0.03687324	-0.03395526	-0.03369350	-0.03397155	-0.03237181	-0.03225877	-0.03337859	-0.03296092	-0.03226529	-0.02969909	-0.02901124	-0.03017247	-0.02899273	-0.02868125	-0.02858126	-0.02681525	-0.02892550	-0.02710715	-0.02784072	-0.02493095	-0.02553649	-0.02286647	-0.02394817	-0.02351647	-0.02187755	-0.02067787	-0.01949353	-0.01930517	-0.02044484	-0.01878427	-0.01833256	-0.01771929	-0.01673140	-0.01566567	-0.01465014	-0.01519104	-0.01550378	-0.01640253	-0.01636980	-0.01384333	-0.01627782	-0.01326623	-0.01173367	-0.01162384	-0.01128917	-0.00989210	-0.00836593	-0.00799255	-0.00809113	-0.00501472	-0.00405492	-0.00421905	-0.00446404	-0.00383276	-0.00302770	-0.00296032	-0.00295279	-0.00084236	-0.00063758	-0.00030599	0.00018919	0.00097919	0.00113998	0.00406351	0.00303380	0.00482626	0.00570480	0.00474425	0.00544145	0.00576141	0.00530807	0.00595286	0.00484311	0.00642062	0.00616453	0.00615302	0.00467577	0.00453838	0.00514526	0.00537480	0.00407793	0.00473465	0.00454641	0.00473717	0.00364112	0.00330574	0.00207120	0.00243330	0.00184059	0.00144714	0.00030409	0.00114457	0.00053584	-0.00137006	-0.00226663	-0.00175864	-0.00305527	-0.00266667	-0.00267315	-0.00336226	-0.00316932	-0.00381498	-0.00392251	-0.00386943	-0.00368063	-0.00402577	-0.00436392	-0.00367949	-0.00455051	-0.00274860	-0.00334478	-0.00304873	-0.00313039	-0.00185615	-0.00302441	-0.00202388	-0.00186033	-0.00170749	-0.00171672	-0.00092551	-0.00161394	-0.00066162	-0.00100622	-0.00025874	-0.00083154	-0.00049132	-0.00055299	0.00026457	-0.00058378	-0.00105183	-0.00058385	-0.00073737	-0.00139654	-0.00020973	0.00023596	-0.00027140	-0.00167527	-0.00105261	-0.00007654	0.00050241	-0.00164963	-0.00029727	-0.00062153	-0.00182825	-0.00040043	-0.00064739	-0.00061582	-0.00057892	-0.00091191	-0.00120976	-0.00120475	-0.00064398	-0.00231877	-0.00074487	-0.00091617	-0.00173411	0.00038216	-0.00071288	-0.00025667	-0.00027497	-0.00150118	0.00050338	-0.00227625	-0.00007285	-0.00238910	-0.00092541	-0.00113868	0.00009364	-0.00019832	-0.00112083	-0.00173477	0.00032625	-0.00015930	-0.00003515	-0.00159228	-0.00149726	-0.00025177	-0.00195259	-0.00247947	-0.00005227	-0.00114832	-0.00126635	-0.00349894	-0.00138615	0.00155036	0.00065246	-0.00090623	-0.00264692	-0.00174869	-0.00222975	-0.00159146	-0.00074192	-0.00353455	-0.00069755	0.00003148	0.00042165	0.00139130	-0.00142527	-0.00281181	-0.00095823	-0.00175860	0.00014656	-0.00144818	-0.00281003	-0.00175100	-0.00271441	-0.00081406	-0.00227412	-0.00268483	0.00052479	-0.00151436	-0.00160995	-0.00114356	0.00074647	-0.00195707	-0.00186691	0.00097089	0.00028471	-0.00051219	0.00002098	-0.00166605	0.00093077	-0.00219769	-0.00248395	-0.00181746	-0.00013587	-0.00100527	0.00060105	-0.00112266	-0.00107676	-0.00046012	-0.00080858	-0.00184657	0.00045636	-0.00209683	-0.00297834	-0.00131424	-0.00126795	-0.00117289	-0.00071525	-0.00128967	0.00038117	-0.00130510	-0.00208071	-0.00139792	-0.00089538	0.00051757	-0.00165357	0.00009498	-0.00175179	-0.00262875	0.00010132	-0.00078135	0.00023316	-0.00148206	-0.00096801	-0.00068126	-0.00080000	-0.00196947	0.00004986	-0.00115281	-0.00026322	-0.00024332	-0.00083873	-0.00010591	-0.00037372	-0.00121842	-0.00046703	0.00020793	0.00054104	-0.00067018	-0.00033197	-0.00094701	0.00022613	-0.00108726	-0.00057836	0.00094893	-0.00002060	-0.00088362	-0.00069482	-0.00066780	0.00028912	-0.00078268	-0.00095718	-0.00103772	0.00021684	0.00028331	-0.00066997	-0.00002774	-0.00049725	-0.00009569	-0.00077357	-0.00112636	-0.00039266	0.00000510	-0.00054866	-0.00047280	-0.00140179	0.00054494	0.00004872	-0.00001943	0.00028570	-0.00043969	0.00057798	0.00009312	0.00065970	0.00014783	0.00023328	-0.00011712	-0.00002778	-0.00128360	-0.00089724	-0.00053063	-0.00004690	-0.00020522	0.00017414	-0.00012621	0.00001116	-0.00044808	0.00017903	0.00017679	0.00006933	-0.00044456	-0.00064326	-0.00023863	0.00025065	0.00006892	-0.00031639	-0.00015216	-0.00027325	-0.00032871	-0.00042156	-0.00052896	-0.00000341	-0.00034915	-0.00035115	-0.00031242	0.00012569	-0.00030097	0.00003649	-1.08745655
0.1503	0.13721309	-0.93982247	-0.31793323	-0.33370665	-0.74377789	-21.47483647	-0.20891815	0.12881409	-0.49061777	-0.70723939	-0.83873665	-0.12332536	0.92554733	-21.47483647	-21.47483647	0.28644392	-0.38091475	-0.10325644	-21.47483647	-21.47483647	-0.72459647	-21.47483647	-21.47483647	-21.47483647	-21.47483647	-21.47483647	-21.47483647	-21.47483647	-21.47483647	-21.47483647	-21.47483647	0.92692792	-0.54520452	0.12128426	-0.42167740	0.27278506	0.06267552	-0.11179317	0.05192265	0.06070499	-0.01506034	-0.09864884	0.05049236	0.03773216	0.03539660	-0.03776316	0.07341578	0.05140482	0.02774556	0.01182057	0.03873789	0.02723377	0.01625515	0.03192682	0.04032477	0.02978835	0.02316032	0.03243753	0.03772425	0.02509668	0.02605074	0.03894192	0.03073102	0.02198112	0.02515003	0.02744944	0.02275524	0.01670650	0.02208511	0.02216850	0.01562625	0.01362212	0.02343468	0.01536014	0.00758061	0.01383649	0.01673588	0.00845069	0.00751233	0.00772504	0.01033525	-0.00056884	0.00841574	0.02113199	0.00764931	-0.00528587	0.00261591	0.01586911	-0.00222947	0.00944290	0.01368592	0.01018271	-0.00838863	0.00110973	0.01657283	0.00542438	-0.00098203	0.01158910	0.01728209	0.01051094	0.00842313	0.02006591	0.01752345	0.01475023	0.03134182	0.06518262	0.08633146	0.09304479	0.10306167	0.12307905	0.11999443	0.11905338	0.11898420	0.12097333	0.09405787	0.08195093	0.08667950	0.10583999	0.12036349	0.12896942	0.15312716	0.14190935	0.10474227	0.07098935	0.03031919	-0.00072720	-0.01621609	-0.01594116	-0.01449355	-0.02325195	-0.02343674	-0.02194273	-0.02266085	-0.02799275	-0.02819988	-0.02617432	-0.02858727	-0.03272783	-0.02850168	-0.03009399	-0.03262841	-0.03413859	-0.03187157	-0.03301579	-0.03493322	-0.03329508	-0.03309173	-0.03753319	-0.03543473	-0.03442941	-0.03461489	-0.03653336	-0.03747458	-0.03615406	-0.03675081	-0.03985227	-0.03654314	-0.03595424	-0.03865303	-0.03929590	-0.03823051	-0.03734731	-0.03830456	-0.04051096	-0.03786542	-0.03710004	-0.03693691	-0.03674911	-0.03483353	-0.03660845	-0.03430445	-0.03572934	-0.03233426	-0.03319864	-0.03394149	-0.03195756	-0.03187263	-0.03417591	-0.03205070	-0.03010665	-0.02965017	-0.02953530	-0.02771082	-0.02711493	-0.02875291	-0.03000192	-0.02493920	-0.02643305	-0.02644242	-0.02517953	-0.02341475	-0.02402049	-0.02334981	-0.02191059	-0.02076490	-0.02108562	-0.02136023	-0.01987324	-0.01772501	-0.02116044	-0.01812817	-0.01610463	-0.01682467	-0.01650299	-0.01480563	-0.01330636	-0.01361260	-0.01463179	-0.01259176	-0.01342089	-0.01272559	-0.01388970	-0.01039480	-0.00967514	-0.01161977	-0.01069428	-0.00971715	-0.01118769	-0.01070743	-0.00955936	-0.00635761	-0.00692002	-0.00525140	-0.00414317	-0.00380880	-0.00318639	-0.00217099	-0.00140158	-0.00125849	-0.00197998	0.00022453	0.00024704	-0.00050735	-0.00124897	0.00119289	0.00065667	0.00131233	0.00270384	0.00352050	0.00327004	0.00342593	0.00297365	0.00532771	0.00402940	0.00571823	0.00746256	0.00727792	0.00507757	0.00647477	0.00647632	0.00674616	0.00520050	0.00572256	0.00607686	0.00614623	0.00414595	0.00633336	0.00496648	0.00421796	0.00499590	0.00590780	0.00353183	0.00435705	0.00429388	0.00509406	0.00280456	0.00318005	0.00332833	0.00363029	0.00193017	0.00151435	0.00171263	0.00131997	-0.00083993	-0.00033296	0.00013067	-0.00067882	-0.00240464	-0.00154580	-0.00232098	-0.00295922	-0.00353506	-0.00215333	-0.00249769	-0.00375230	-0.00369924	-0.00267723	-0.00309998	-0.00378869	-0.00348040	-0.00143400	-0.00318562	-0.00293419	-0.00238752	-0.00157888	-0.00237270	-0.00196423	-0.00067387	-0.00129897	-0.00192952	-0.00105665	-0.00032761	-0.00084486	-0.00113624	-0.00043781	-0.00033390	-0.00082010	-0.00002203	0.00057795	0.00001883	-0.00028412	0.00074319	0.00110835	-0.00107964	0.00006825	0.00067096	0.00078150	-0.00015971	-0.00028779	-0.00010351	0.00055130	-0.00069696	0.00021777	0.00130282	0.00019711	-0.00003929	0.00044221	0.00254648	0.00135336	0.00066191	0.00295817	0.00137961	-0.00042913	0.00046182	0.00424507	-0.00050464	-0.00050135	0.00124702	0.00136673	-0.00110061	0.00026547	0.00055934	-0.00004286	-0.00188558	0.00217219	0.00132502	0.00072370	-0.00019108	0.00098892	-0.00004203	-0.00085123	-0.00046023	0.00218478	0.00002251	0.00035919	0.00034243	0.00506174	-0.00133100	-0.00074820	0.00108644	0.00048841	0.00189427	0.00036342	0.00265377	0.00281738	-0.00031966	0.00221264	0.00356591	0.00421668	-0.00348183	0.00288584	0.00238762	0.00179966	-0.00128401	0.00117332	0.00176212	0.00063944	0.00172779	0.00115515	0.00269921	0.00132237	0.00254911	0.00077549	0.00024052	0.00011579	0.00171156	0.00138882	0.00101599	-0.00014092	0.00197464	0.00023789	0.00019372	0.00144486	-0.00057350	0.00037689	-0.00248286	0.00226934	0.00066025	0.00097133	-0.00067214	0.00421458	0.00216679	0.00007690	0.00010917	0.00310144	0.00029966	0.00165429	0.00168092	0.00093493	-0.00070785	-0.00003485	0.00399093	0.00213769	-0.00026089	-0.00008312	0.00145082	0.00071146	-0.00134012	0.00183376	0.00286667	-0.00129163	-0.00028901	0.00101425	0.00183590	0.00009342	0.00132216	0.00358860	0.00018197	0.00028693	0.00137126	0.00205632	0.00090342	0.00004756	0.00042875	0.00250574	-0.00049636	0.00097568	0.00092951	0.00125070	0.00083068	0.00137597	0.00179319	-0.00010757	-0.00047980	0.00140351	0.00098889	0.00114741	0.00102256	0.00190981	0.00052705	0.00059883	0.00127077	0.00172870	-0.00019206	0.00002130	0.00099555	0.00156973	-0.00053632	0.00041702	0.00277594	0.00146481	-0.00002737	0.00127111	0.00163068	0.00006234	-0.00005883	0.00122676	0.00072887	0.00051879	0.00078405	0.00074775	0.00141258	-0.00026382	0.00061653	0.00150743	0.00078246	0.00060041	0.00049350	0.00143449	0.00089996	0.00065007	0.00081985	0.00014426	0.00006163	0.00071607	0.00057325	0.00083350	0.00036018	0.00072996	0.00007834	0.00036477	0.00066949	0.00038395	0.00070567	-0.00022794	0.00026595	0.00112970	0.00055452	-0.00012681	0.00067927	0.00015617	0.00035744	-0.00001316	0.00023626	0.00074914	-0.00015601	0.00031363	0.00113779	0.00043053	0.00026277	0.00083581	-0.41263554
0.2003	-0.42914031	-0.33113575	-0.36614170	-0.08986694	0.52769333	0.91622007	-21.47483647	-0.22950314	-0.33901671	-21.47483647	0.45605056	-0.25258690	-0.29488432	-0.27698967	0.42648631	-21.47483647	-0.45962140	-0.55007005	-0.51016217	-0.23369548	-21.47483647	-21.47483647	0.35796529	-21.47483647	-1.02164936	-0.20966242	-21.47483647	-21.47483647	-0.31336147	0.70202053	-0.14636353	-0.41000661	-0.24707516	1.17191905	-0.55418557	0.38457855	0.34728835	-0.07657319	-0.04895433	-0.03532629	0.08958932	0.05365190	-0.03783221	0.06297116	0.07839058	0.00077891	0.01760073	0.04049016	0.03839293	0.01988018	0.02414008	0.03173917	0.03141261	0.02951281	0.03555697	0.03486409	0.03656652	0.02932381	0.03647328	0.03709486	0.02500621	0.03496771	0.02873552	0.02643921	0.02800063	0.02057671	0.02682161	0.02046094	0.01837665	0.01793807	0.01907955	0.01674123	0.01866871	0.01539103	0.01266246	0.01181107	0.01118995	0.01163326	0.01158563	0.00143641	0.00821995	0.00634250	0.01302428	0.01031070	0.00970604	-0.00407102	0.00074095	0.00086577	0.00676477	0.00531297	0.00506318	0.00908844	0.00369637	0.00262062	0.00999609	0.01625033	0.00875091	0.00992581	0.01443786	0.00919287	0.01339382	0.01671866	0.01747019	0.01595939	0.03395236	0.05349329	0.08086608	0.09716650	0.09155003	0.10451038	0.10502224	0.12182243	0.12395983	0.13076970	0.11083015	0.09081791	0.08468449	0.11183122	0.12885918	0.13565436	0.14466959	0.13842880	0.10274307	0.06125132	0.02156644	0.00014163	-0.01684169	-0.01881866	-0.01509413	-0.01883155	-0.02302227	-0.02178307	-0.02187267	-0.02398644	-0.02962627	-0.02810883	-0.02788836	-0.03110983	-0.03082321	-0.02903429	-0.02954258	-0.03245742	-0.03246028	-0.03209144	-0.03163997	-0.03376267	-0.03365480	-0.03422938	-0.03562536	-0.03610883	-0.03456004	-0.03487633	-0.03709442	-0.03768845	-0.03487466	-0.03648083	-0.03646604	-0.03644116	-0.03661844	-0.03781978	-0.03845035	-0.03855890	-0.03720001	-0.03770873	-0.03770866	-0.03710865	-0.03432176	-0.03550821	-0.03626440	-0.03659393	-0.03395695	-0.03477291	-0.03318455	-0.03189508	-0.03227876	-0.03225914	-0.03086048	-0.03338509	-0.03154674	-0.03100660	-0.02917525	-0.02993318	-0.02882280	-0.02767870	-0.02700967	-0.02827271	-0.02606960	-0.02615506	-0.02378443	-0.02448128	-0.02363043	-0.02338585	-0.02314326	-0.02241263	-0.02153256	-0.01923360	-0.02041296	-0.02056833	-0.01765656	-0.01957016	-0.01641771	-0.01665226	-0.01628754	-0.01473077	-0.01446800	-0.01339190	-0.01338599	-0.01331522	-0.01321670	-0.01326895	-0.01048354	-0.01205672	-0.01175356	-0.00884676	-0.00857989	-0.00859238	-0.00844929	-0.00721568	-0.00739453	-0.00781440	-0.00636945	-0.00604684	-0.00717508	-0.00661427	-0.00630385	-0.00562497	-0.00538010	-0.00372943	-0.00274013	-0.00291362	-0.00248330	-0.00051637	-0.00010284	-0.00009299	0.00156166	0.00138175	0.00229190	0.00142519	0.00191528	0.00343875	0.00146724	0.00077879	0.00257786	0.00194160	0.00341266	0.00400171	0.00447120	0.00348884	0.00412729	0.00447347	0.00600573	0.00623198	0.00673693	0.00734161	0.00742486	0.00639142	0.00712732	0.00704515	0.00673447	0.00622497	0.00584435	0.00523533	0.00577268	0.00488166	0.00554628	0.00459746	0.00433464	0.00351571	0.00421643	0.00402686	0.00441507	0.00354012	0.00435532	0.00345888	0.00402667	0.00443893	0.00397999	0.00387196	0.00236207	0.00224861	0.00347009	0.00178838	0.00240668	0.00230140	0.00221644	-0.00035071	-0.00075315	0.00071211	-0.00078633	-0.00105643	-0.00127075	-0.00074909	-0.00130681	-0.00216447	-0.00218344	-0.00204870	-0.00345072	-0.00297368	-0.00245920	-0.00244334	-0.00320223	-0.00351495	-0.00165339	-0.00283578	-0.00219883	-0.00170334	-0.00203140	-0.00313291	-0.00186380	-0.00179363	-0.00039978	-0.00297600	-0.00028376	-0.00050406	-0.00094786	-0.00029997	0.00090169	0.00041020	-0.00015866	-0.00062118	0.00032602	0.00019209	0.00082984	0.00009292	0.00249261	0.00071381	-0.00049819	0.00163751	0.00100973	0.00009210	0.00197415	0.00156020	0.00267371	0.00053681	0.00211521	0.00078652	0.00155587	-0.00013396	0.00093962	0.00253908	0.00051548	0.00033653	0.00110613	0.00140404	0.00244701	0.00204983	0.00231012	-0.00034545	0.00051228	0.00062627	0.00363339	-0.00065233	0.00152614	-0.00073848	0.00160883	0.00046182	0.00078006	0.00188556	0.00286568	0.00093562	0.00169284	0.00347244	0.00234467	0.00332634	0.00368310	0.00260711	0.00276582	0.00291447	0.00398219	-0.00219114	0.00060048	0.00140646	0.00519353	0.00253281	0.00012559	0.00307078	0.00236643	0.00490853	0.00070040	0.00352174	0.00295630	0.00190757	0.00203875	0.00268589	0.00512596	0.00185687	0.00073089	0.00619025	0.00268921	0.00093155	0.00426711	0.00025475	0.00127461	0.00217280	0.00220733	0.00129738	0.00252617	0.00139397	0.00278267	0.00013278	0.00344568	0.00221287	0.00080519	0.00038467	0.00151722	0.00356825	0.00080360	0.00157959	0.00267625	-0.00013404	0.00095622	0.00190269	0.00282423	0.00154224	-0.00007802	0.00135673	0.00189793	0.00308042	0.00038960	0.00262880	0.00407187	0.00019577	0.00102291	0.00321236	0.00350584	0.00072021	0.00182204	0.00286349	0.00230665	0.00009351	0.00063701	0.00187494	0.00247669	0.00142931	0.00206934	0.00217519	0.00067771	0.00064938	0.00084207	0.00251386	0.00147363	0.00042758	0.00117080	0.00142195	-0.00000502	0.00091986	0.00168419	0.00053507	0.00184125	0.00130093	0.00060719	0.00132180	0.00118266	0.00036559	0.00033974	0.00019664	0.00158735	0.00108135	0.00057249	0.00138704	0.00174866	0.00056187	0.00043904	0.00044270	0.00058968	0.00051340	-0.00005863	0.00037085	0.00081747	0.00000730	0.00164064	0.00132991	0.00111692	0.00047774	0.00066651	0.00137573	0.00109599	0.00004959	0.00098072	0.00110805	0.00064987	0.00024659	0.00035151	0.00095970	0.00086072	0.00083695	0.00037086	0.00068141	0.00038853	0.00087476	0.00097296	0.00033407	0.00026422	0.00122383	0.00028661	-0.00010019	-0.00015990	0.00080424	0.00059123	0.00047424	0.00030170	0.00059638	0.00034634	0.00021733	0.00095447	0.00049698	0.00039430	0.00073932	0.00096594	0.00075787	0.00022442	-0.17304259
0.2503	0.31377938	0.71682899	-21.47483647	-0.92134410	-0.37272616	-0.83162010	-0.42590324	-1.98671734	0.07688648	1.51773190	-0.76190877	-1.92209974	-0.29038029	-0.37559152	-0.29786676	-0.01214664	-0.12269150	0.02918622	-0.31080513	-21.47483647	-21.47483647	0.24486898	-21.47483647	-1.67556775	-21.47483647	-21.47483647	0.01805692	-21.47483647	0.00504494	-21.47483647	0.45179224	-1.13295960	0.29048070	-21.47483647	0.02032150	-0.04904627	-0.21418246	-0.07463732	0.06869682	0.08785396	-0.00253025	-0.00963330	0.07630747	0.04435615	0.00999643	-0.00003855	0.02139455	0.02182316	0.03760237	0.02077926	0.03211267	0.03387138	0.02272340	0.03372178	0.03179110	0.03386936	0.03105541	0.03344804	0.03333196	0.02968742	0.02657182	0.03624550	0.02699101	0.02467822	0.02712962	0.02263358	0.02310814	0.02222286	0.02036004	0.01848973	0.01779327	0.01622121	0.01669107	0.01353791	0.00907011	0.01412313	0.01054528	0.01053917	0.01242432	0.00709042	0.00381528	-0.00420608	0.01165226	0.01702850	0.00167467	0.00092385	0.01370671	-0.00128920	-0.00146750	0.00864197	0.00558017	0.00965732	-0.00068152	0.00524458	0.01076023	0.00398907	0.00697949	0.00959138	0.01215349	0.00913704	0.00718767	0.02511034	0.01636988	0.01967212	0.03291775	0.06803686	0.08974411	0.10081890	0.09705595	0.11224989	0.10787444	0.12425373	0.12807798	0.13661034	0.11859725	0.10776402	0.10202858	0.12858978	0.12952596	0.13662361	0.14525741	0.12668882	0.09104237	0.05291404	0.01790937	-0.00147933	-0.01865059	-0.01895886	-0.01584677	-0.02053675	-0.02219435	-0.02372859	-0.02337038	-0.02479755	-0.02686067	-0.02714479	-0.02852013	-0.03223768	-0.02836255	-0.02952108	-0.03071959	-0.03294301	-0.03031613	-0.03160365	-0.03457998	-0.03149892	-0.03384076	-0.03564152	-0.03426713	-0.03537884	-0.03566327	-0.03472680	-0.03508865	-0.03696629	-0.03631881	-0.03693617	-0.03595684	-0.03584141	-0.03802089	-0.03762390	-0.03702913	-0.03764723	-0.03679521	-0.03808619	-0.03765669	-0.03682108	-0.03536851	-0.03579185	-0.03538550	-0.03627010	-0.03285443	-0.03500723	-0.03251307	-0.03358321	-0.03265493	-0.03156471	-0.03254391	-0.03250799	-0.03097009	-0.03004961	-0.02930011	-0.02758541	-0.02758578	-0.02724599	-0.02830767	-0.02860882	-0.02411719	-0.02732720	-0.02364743	-0.02449512	-0.02439435	-0.02401594	-0.02192534	-0.02112395	-0.02180606	-0.02005489	-0.02029963	-0.01901985	-0.01910275	-0.01948057	-0.01658891	-0.01730770	-0.01699695	-0.01543440	-0.01408079	-0.01365127	-0.01292315	-0.01310119	-0.01285529	-0.01320352	-0.01086014	-0.01199805	-0.00999323	-0.00884425	-0.00835793	-0.00663164	-0.00783461	-0.00656346	-0.00605465	-0.00630202	-0.00526702	-0.00422652	-0.00488219	-0.00507056	-0.00502888	-0.00368444	-0.00459506	-0.00390468	-0.00400108	-0.00387505	-0.00259329	-0.00267865	-0.00261873	-0.00261910	-0.00060148	-0.00143986	0.00077415	0.00171272	0.00116693	0.00268389	0.00163594	0.00234322	0.00344812	0.00403075	0.00397867	0.00342470	0.00419941	0.00390823	0.00302438	0.00315185	0.00382544	0.00344888	0.00408982	0.00421461	0.00428475	0.00408064	0.00627737	0.00510928	0.00517739	0.00736754	0.00631355	0.00512383	0.00781316	0.00718486	0.00831552	0.00681183	0.00654411	0.00678348	0.00580386	0.00515209	0.00563889	0.00583916	0.00490247	0.00489028	0.00469302	0.00467747	0.00458215	0.00383988	0.00287753	0.00363202	0.00316676	0.00247690	0.00385084	0.00327628	0.00407145	0.00211225	0.00310560	0.00414929	0.00339782	0.00300385	0.00310705	0.00293712	0.00312437	0.00233759	0.00236607	0.00181694	0.00115900	0.00132678	0.00084030	0.00103422	-0.00030536	-0.00069897	-0.00045462	-0.00126732	-0.00135455	-0.00141009	-0.00270826	-0.00182689	-0.00229408	-0.00173271	-0.00167288	-0.00316836	-0.00207672	-0.00152885	-0.00259853	-0.00216732	-0.00261067	-0.00188704	-0.00196370	-0.00204131	-0.00237700	-0.00162991	-0.00104983	-0.00213008	-0.00102670	-0.00021808	-0.00146978	0.00093917	0.00049112	0.00074222	0.00016708	-0.00026948	0.00098590	0.00008737	0.00256629	0.00015845	0.00068163	-0.00051092	0.00007736	0.00079607	0.00179523	-0.00019688	-0.00029226	-0.00089896	0.00339457	0.00246084	0.00083687	0.00277679	0.00108220	-0.00089327	0.00150184	0.00133100	0.00234286	-0.00003769	-0.00119623	0.00168454	0.00286642	0.00030265	0.00098132	0.00303632	-0.00024807	0.00423827	0.00242016	0.00297789	0.00155550	0.00441875	0.00000684	0.00413224	0.00175576	-0.00044926	-0.00004401	0.00017584	0.00301177	0.00081892	0.00180044	0.00231582	0.00138224	0.00207076	0.00180722	0.00164634	0.00275594	0.00360192	-0.00032340	0.00121706	0.00313771	0.00330024	-0.00011126	0.00459237	0.00231144	0.00044827	0.00353610	0.00191085	0.00246566	0.00059251	-0.00123601	-0.00056095	0.00302286	0.00007101	0.00088064	0.00062842	0.00054886	0.00101983	0.00177700	-0.00021125	0.00228732	0.00260509	-0.00055462	0.00095841	0.00141365	-0.00018221	0.00026531	0.00256268	0.00120650	0.00195838	0.00064972	0.00172549	0.00051833	0.00069273	0.00100840	0.00064795	-0.00035319	-0.00080106	0.00080433	0.00197566	0.00218407	0.00164094	0.00057770	0.00241444	0.00092017	0.00157965	0.00108684	0.00069347	0.00116603	0.00186597	0.00014551	0.00074525	0.00147791	0.00143491	0.00064145	0.00105347	0.00118025	0.00066585	0.00126470	0.00057919	0.00106204	0.00068478	0.00096818	0.00129340	0.00164863	0.00016972	0.00115523	0.00080685	0.00165111	0.00007783	-0.00046295	0.00065600	0.00129330	0.00081154	0.00050151	0.00149506	0.00067765	0.00075084	0.00109604	0.00098245	-0.00080294	0.00115498	0.00043276	0.00114865	0.00032548	0.00001038	0.00098235	0.00123640	0.00112614	0.00188981	0.00010174	0.00156017	0.00098113	0.00144753	0.00131289	0.00069306	0.00040647	0.00049654	0.00003467	0.00053220	0.00125450	0.00037984	0.00047646	0.00064902	0.00066764	0.00028801	0.00077848	0.00070970	0.00057154	0.00071260	0.00053034	0.00089262	0.00049912	0.00079515	0.00020906	0.00033858	0.00031427	0.00058156	0.00014200	0.00026302	0.00073802	0.00029225	0.00027648	0.00056424	0.00073774	0.00064920	0.00021152	-0.53655518
0.3003	-0.43242025	0.12767766	0.38760062	0.44767427	0.10509938	1.19612181	-0.01938078	0.18122621	0.64234056	-21.47483647	-0.04519571	0.53306550	-0.59260751	0.72007105	-21.47483647	0.86558339	-0.10889890	0.16713513	1.69785011	0.28329712	-0.42291617	-21.47483647	-21.47483647	-21.47483647	-0.41539782	-21.47483647	-21.47483647	-21.47483647	0.98739287	-21.47483647	-0.06692405	-0.47757963	-0.12635254	-1.05791306	1.34649624	-1.07926311	-0.06353923	-0.35928252	-0.01601057	-0.00940034	-0.01467645	0.00109757	0.01592548	0.02557328	0.01924817	-0.02270714	0.02464417	0.03201203	0.03639767	0.02336077	0.02354350	0.03550955	0.02237010	0.03649234	0.02921170	0.03511056	0.02994321	0.03799069	0.03437691	0.03498172	0.02324135	0.03665200	0.02675313	0.03104931	0.02952386	0.02213116	0.02804065	0.02204364	0.01861952	0.01882673	0.01927868	0.01589152	0.01860369	0.01481918	0.01279184	0.01281599	0.00960639	0.00931591	0.01158920	0.00475185	0.00485129	0.00817055	0.01164619	0.01010710	0.00810470	0.00737413	0.00459636	0.00492420	0.00989764	0.00336173	0.00097339	0.00591975	0.00045217	-0.00229223	0.00604552	0.01353315	0.00748426	0.00822662	0.01437428	0.01812865	0.01863556	0.02286843	0.01476490	0.02063596	0.03645550	0.06950673	0.10085575	0.12325742	0.12628383	0.13403597	0.12757963	0.13566353	0.13369664	0.13298035	0.10861984	0.08306931	0.07740242	0.11077762	0.13936850	0.15253995	0.14987703	0.12260251	0.07914472	0.04069195	0.00732632	-0.00632901	-0.01837160	-0.01911024	-0.01712823	-0.01684097	-0.01962263	-0.02099926	-0.02307358	-0.02215857	-0.02663341	-0.02753243	-0.02879372	-0.03036024	-0.03053945	-0.02934722	-0.03001207	-0.03277472	-0.03324485	-0.03218507	-0.03253054	-0.03113989	-0.03426307	-0.03412110	-0.03426833	-0.03476281	-0.03481738	-0.03451601	-0.03647256	-0.03658947	-0.03529532	-0.03663173	-0.03580783	-0.03733152	-0.03736070	-0.03689221	-0.03845131	-0.03663177	-0.03608272	-0.03799588	-0.03769831	-0.03586980	-0.03561399	-0.03574734	-0.03401175	-0.03561986	-0.03341720	-0.03358839	-0.03210247	-0.03153649	-0.03271177	-0.03183300	-0.03131508	-0.03098735	-0.03035479	-0.03106167	-0.03000632	-0.02816131	-0.02724983	-0.02749609	-0.02699402	-0.02795711	-0.02593608	-0.02527503	-0.02376279	-0.02451214	-0.02393968	-0.02249806	-0.02213815	-0.02095794	-0.02225313	-0.02065763	-0.01992802	-0.01983306	-0.01841962	-0.01817980	-0.01724826	-0.01602899	-0.01746145	-0.01525906	-0.01429165	-0.01483406	-0.01284093	-0.01323237	-0.01261067	-0.01183306	-0.01008391	-0.01041520	-0.00986782	-0.00765727	-0.00800188	-0.00813632	-0.00707231	-0.00614711	-0.00626317	-0.00521577	-0.00549826	-0.00308783	-0.00423529	-0.00333143	-0.00305134	-0.00358454	-0.00202788	-0.00207433	-0.00163304	-0.00206917	-0.00203629	-0.00126080	-0.00129521	-0.00153779	-0.00099457	-0.00122243	0.00020550	-0.00000292	-0.00085126	-0.00000041	0.00033478	0.00014387	0.00146683	0.00203583	0.00341947	0.00330336	0.00415201	0.00339848	0.00478170	0.00456963	0.00549456	0.00573459	0.00531099	0.00479101	0.00512591	0.00501146	0.00560527	0.00453980	0.00495534	0.00464011	0.00494227	0.00455506	0.00512436	0.00531109	0.00626039	0.00529019	0.00575947	0.00552567	0.00651853	0.00778198	0.00704833	0.00728319	0.00780479	0.00665990	0.00717775	0.00674789	0.00768446	0.00695800	0.00538432	0.00477106	0.00541799	0.00526726	0.00496397	0.00452981	0.00410208	0.00300187	0.00286858	0.00331403	0.00328229	0.00247871	0.00280819	0.00320442	0.00280032	0.00248270	0.00319003	0.00325122	0.00269197	0.00261891	0.00321611	0.00316581	0.00256304	0.00225982	0.00379324	0.00270274	0.00319079	0.00297151	0.00110552	0.00194941	0.00148284	0.00190529	0.00140492	0.00029234	0.00143039	0.00007444	0.00003049	-0.00089086	-0.00049211	-0.00025898	-0.00138207	-0.00157659	-0.00153305	-0.00072770	-0.00215159	-0.00256525	-0.00180094	-0.00196222	-0.00378966	-0.00179245	-0.00271041	-0.00108216	-0.00193118	-0.00161686	-0.00081614	-0.00076391	-0.00070859	-0.00107755	-0.00086013	-0.00193033	-0.00071120	-0.00050167	-0.00121536	-0.00184785	-0.00174170	-0.00101542	-0.00048060	0.00003584	0.00039060	0.00026016	-0.00211054	-0.00073850	0.00080386	0.00058508	-0.00106409	-0.00067774	0.00178136	0.00122945	0.00091138	0.00255622	0.00049360	0.00044482	-0.00093111	0.00174878	0.00301167	-0.00019501	0.00082864	0.00280745	0.00060261	0.00212084	0.00233493	-0.00131535	0.00030647	-0.00067003	0.00473674	0.00269890	-0.00056153	0.00072844	0.00240047	0.00435820	0.00160511	0.00343469	0.00402940	0.00178473	0.00083546	0.00058367	0.00292091	0.00180600	-0.00078274	0.00423302	0.00092482	0.00133801	-0.00001186	-0.00079540	0.00158489	-0.00014743	0.00069448	0.00008679	0.00217057	0.00079680	-0.00015338	-0.00053405	0.00051335	0.00057516	0.00049322	0.00050804	0.00106693	0.00171514	-0.00121450	0.00087661	-0.00034425	0.00083600	-0.00034537	0.00018918	0.00186434	0.00143374	0.00148440	0.00100818	-0.00024106	0.00262079	0.00082991	0.00026653	-0.00126026	-0.00030035	0.00065180	-0.00055547	0.00166510	0.00128047	0.00031127	0.00150866	0.00054195	0.00094442	0.00082587	0.00124156	0.00051572	0.00020710	0.00049309	-0.00017451	0.00127772	0.00052634	0.00030486	0.00170612	0.00132528	0.00037815	0.00064156	0.00044814	0.00049287	0.00010869	0.00027822	0.00069111	0.00052633	-0.00057611	0.00074730	-0.00029634	0.00023189	-0.00022919	0.00066341	0.00072695	0.00125562	0.00134271	0.00053861	0.00055066	0.00005919	0.00057527	0.00067925	-0.00045763	0.00029415	0.00050895	-0.00013430	0.00016323	0.00086614	0.00012584	-0.00023362	-0.00014955	0.00041803	0.00092858	0.00075636	0.00063630	0.00018739	0.00024815	0.00073251	0.00032199	-0.00037122	-0.00008215	0.00028728	-0.00032334	0.00059987	0.00028390	0.00015753	-0.00011552	-0.00023884	0.00036858	0.00032619	0.00042720	0.00038961	0.00044988	0.00005088	0.00005557	0.00024775	0.00077542	-0.00012661	0.00019348	-0.00016085	0.00034077	-0.00001947	0.00003713	0.00004574	0.00027556	0.00015693	0.00010809	0.00039138	0.00033825	0.00018100	-0.09710786
0.3503	-0.40974190	1.53106018	0.35073518	-0.37093639	0.20266835	0.27388862	-0.56138107	-0.68873721	-0.27291371	0.01854889	0.59549144	-21.47483647	0.48764230	-0.29819324	0.20097649	0.04308981	-0.51582651	-0.55763362	-0.70308017	-1.66094023	1.03515355	-21.47483647	1.88760567	-0.12912443	-1.23345888	-21.47483647	-21.47483647	-21.47483647	-0.48867825	-21.47483647	-0.22493799	0.54030180	-0.53121470	-21.47483647	0.00546062	0.13347904	-0.07147684	0.18694797	-0.03264435	-0.06946531	0.06424481	0.04033391	0.09768105	0.02728956	-0.03036082	0.00053823	0.00806280	0.03437951	0.02833650	0.03895169	0.04138078	0.02961644	0.01553958	0.03923724	0.02912862	0.03218822	0.03165776	0.03620642	0.03276022	0.03241829	0.02187106	0.03498866	0.02805086	0.02710979	0.03193064	0.02115642	0.02208306	0.02085222	0.02411711	0.01690479	0.01826536	0.01874256	0.02022983	0.01467152	0.01285137	0.01486340	0.01164614	0.00396372	0.01155879	0.01076467	0.00482254	0.00220336	0.00931722	0.01342913	-0.00232632	-0.00141965	0.00866675	0.01803936	0.00117512	0.01295328	0.00452438	0.00920926	0.00206033	0.00064177	0.01352701	0.01523327	0.00738984	0.01211354	0.01557198	0.01404751	0.01268275	0.02596997	0.01699425	0.01973408	0.04540986	0.07342109	0.09852685	0.12695595	0.13223186	0.15173136	0.13418202	0.13906395	0.13716092	0.14244332	0.11404036	0.09440131	0.08688939	0.10493423	0.11872835	0.13000462	0.13695468	0.11429283	0.08076024	0.04612030	0.01639450	0.00215767	-0.01358546	-0.01733846	-0.01612687	-0.02093590	-0.02206443	-0.02262449	-0.02215862	-0.02362216	-0.02485187	-0.02762971	-0.02836920	-0.03024828	-0.02733944	-0.03022956	-0.03127613	-0.03377405	-0.03149563	-0.03239557	-0.03194972	-0.03065201	-0.03409356	-0.03584176	-0.03491763	-0.03382433	-0.03445318	-0.03459396	-0.03561977	-0.03656841	-0.03581702	-0.03660196	-0.03510926	-0.03565210	-0.03765423	-0.03709515	-0.03700391	-0.03705853	-0.03801193	-0.03819882	-0.03680512	-0.03649424	-0.03402254	-0.03512955	-0.03460527	-0.03552348	-0.03290240	-0.03332710	-0.03253380	-0.03204992	-0.03159819	-0.03113442	-0.03098662	-0.03236960	-0.03097869	-0.02940464	-0.02965375	-0.02862026	-0.02746628	-0.02783874	-0.02815684	-0.02719410	-0.02565894	-0.02526243	-0.02445713	-0.02456133	-0.02329560	-0.02385575	-0.02221742	-0.02079370	-0.02180444	-0.02001727	-0.01831926	-0.01901619	-0.01883899	-0.01971300	-0.01566946	-0.01589785	-0.01747828	-0.01545133	-0.01395236	-0.01340875	-0.01322313	-0.01322281	-0.01157447	-0.01175874	-0.01089248	-0.01112821	-0.01113070	-0.00752083	-0.00778010	-0.00768028	-0.00712938	-0.00694170	-0.00671452	-0.00555786	-0.00479183	-0.00433412	-0.00433310	-0.00383109	-0.00400335	-0.00204053	-0.00264388	-0.00237393	-0.00144634	-0.00177123	0.00005066	-0.00103777	-0.00118574	-0.00002254	0.00013869	-0.00001853	0.00125627	0.00142042	0.00070470	0.00067466	0.00118808	0.00083493	0.00145418	0.00074481	0.00087293	0.00194170	0.00239535	0.00218393	0.00200154	0.00449331	0.00355593	0.00460334	0.00470981	0.00446269	0.00549295	0.00477158	0.00687214	0.00629134	0.00610394	0.00754871	0.00668165	0.00563280	0.00605805	0.00688372	0.00630051	0.00545967	0.00613731	0.00553262	0.00577988	0.00568506	0.00560572	0.00605676	0.00497074	0.00502361	0.00610940	0.00622531	0.00693143	0.00713479	0.00671875	0.00699442	0.00729310	0.00647304	0.00696586	0.00678571	0.00756783	0.00610085	0.00588740	0.00664027	0.00536573	0.00558237	0.00540311	0.00511335	0.00452080	0.00429448	0.00362924	0.00342562	0.00374994	0.00382624	0.00224535	0.00247772	0.00123782	0.00185212	0.00220663	0.00212501	0.00223824	0.00229218	0.00161782	0.00264575	0.00176926	0.00365690	0.00227774	0.00214470	0.00214356	0.00214249	0.00266359	0.00188192	0.00270074	0.00296954	0.00214799	0.00149363	0.00035656	0.00187712	0.00062034	-0.00085141	0.00189245	0.00134452	0.00028079	-0.00010387	-0.00000658	0.00125731	0.00014423	-0.00140508	-0.00019000	-0.00026305	-0.00057630	-0.00254839	-0.00114782	-0.00130616	-0.00223757	-0.00157172	-0.00188896	-0.00163009	-0.00274887	-0.00469578	-0.00055019	-0.00179696	-0.00295151	-0.00212043	0.00007177	0.00034975	-0.00358562	-0.00024133	-0.00157355	-0.00283627	-0.00275001	-0.00130561	-0.00075111	0.00012876	-0.00097642	-0.00020059	-0.00346455	-0.00002847	0.00174798	-0.00205139	-0.00185922	-0.00196156	0.00148524	0.00051331	-0.00189575	-0.00298871	0.00036719	-0.00119077	0.00208158	-0.00058319	-0.00044643	0.00102988	-0.00214035	0.00228796	-0.00185473	0.00001798	0.00058383	0.00080358	-0.00141395	-0.00245785	0.00165327	0.00088962	-0.00119644	0.00210622	0.00116690	0.00227254	-0.00003292	-0.00074590	0.00029046	-0.00247342	-0.00107330	-0.00112549	-0.00079066	-0.00083962	-0.00186965	0.00053214	0.00052175	0.00224614	0.00024239	-0.00000997	-0.00091613	-0.00061177	0.00109751	0.00250413	0.00004922	-0.00072192	-0.00028616	0.00268740	0.00055748	-0.00125873	0.00032554	-0.00066648	-0.00263191	0.00028878	-0.00021853	0.00061607	-0.00024149	0.00044023	0.00110317	-0.00147448	0.00007617	0.00061369	0.00010731	0.00035604	0.00020753	-0.00013124	0.00058635	0.00060492	0.00115669	0.00023620	0.00025510	0.00027199	0.00122527	0.00027446	-0.00052225	0.00120008	0.00071355	0.00094658	0.00010762	0.00031619	0.00166718	0.00073690	-0.00016772	0.00032996	-0.00006970	-0.00085628	-0.00083372	0.00066812	0.00101733	-0.00085528	0.00001372	-0.00006461	0.00015903	0.00038101	-0.00081950	0.00019281	-0.00070980	-0.00038272	-0.00000859	-0.00035008	-0.00107846	-0.00074904	0.00030444	-0.00066877	-0.00094858	-0.00009022	-0.00023527	-0.00045464	0.00051235	0.00027695	0.00070245	-0.00066384	0.00067559	0.00058776	0.00004635	-0.00007815	-0.00071743	-0.00014137	-0.00034520	-0.00100047	-0.00018913	-0.00028610	0.00010097	0.00010985	0.00036147	-0.00003827	-0.00008119	0.00027102	0.00006043	0.00003647	-0.00017509	0.00009131	0.00011578	0.00037452	0.00002264	0.00006907	-0.00029103	0.00019803	-0.00039638	-0.00018134	0.00014804	-0.00010329	0.00002255	0.00041679	0.00015226	0.00010669	0.00014864	0.16687096
0.4003	-0.51004587	0.58665524	-0.29870624	1.89144337	-0.02471161	-2.44056773	-0.44886832	0.54187224	0.16329127	0.90070021	0.92922878	1.09969509	-0.03156019	0.06481109	0.47550706	1.03649032	0.36279613	-0.67064223	0.10726014	-21.47483647	-21.47483647	-21.47483647	-21.47483647	-1.00114584	-0.90202966	-0.80094494	-21.47483647	0.49156286	-0.41363132	-21.47483647	-21.47483647	-0.09267047	-0.08032022	0.64193168	-0.90491005	-0.10434496	-0.27472170	-0.03466961	0.09963389	0.02537017	0.02435930	-0.03050465	-0.03317690	-0.01409445	0.04535888	-0.00912942	0.02026457	0.01625126	0.05537911	0.01523973	0.02046295	0.02259635	0.03188226	0.03180465	0.02605777	0.03437372	0.03670826	0.02881674	0.02951410	0.03182127	0.02910077	0.03194735	0.02927647	0.02849585	0.02646333	0.01927902	0.02539382	0.02287822	0.02065502	0.01742273	0.01735885	0.01739617	0.01787198	0.01312185	0.01278629	0.01163113	0.00500873	0.00878447	0.01327709	0.00510011	0.00240277	-0.00071245	0.00516447	0.00502268	0.00468723	0.00312953	0.00415478	0.00212560	0.00000598	0.00357168	0.00347844	-0.00053974	-0.00306491	-0.00167394	0.00555799	0.00997144	0.00686344	0.00691589	0.01045563	0.01029599	0.01615650	0.01803338	0.01016073	0.02350662	0.04272429	0.06913502	0.10010272	0.12914932	0.13212248	0.14821160	0.15559484	0.17421231	0.17368521	0.17153781	0.14623505	0.11440269	0.10515768	0.12891248	0.14075542	0.13799026	0.13663446	0.12183424	0.08795226	0.05760610	0.02821183	0.00648704	-0.01586789	-0.02057104	-0.01561105	-0.02193721	-0.02284425	-0.02484442	-0.02480357	-0.02578969	-0.02693674	-0.02741982	-0.02737795	-0.03137358	-0.02947550	-0.02867808	-0.02897157	-0.03283182	-0.03161960	-0.03320597	-0.03144037	-0.03100687	-0.03322511	-0.03580014	-0.03364742	-0.03546839	-0.03505363	-0.03455672	-0.03583080	-0.03648212	-0.03530349	-0.03766773	-0.03550551	-0.03722571	-0.03604974	-0.03631689	-0.03724430	-0.03637643	-0.03583428	-0.03881598	-0.03788254	-0.03488056	-0.03464884	-0.03593378	-0.03471353	-0.03509691	-0.03270913	-0.03456469	-0.03171106	-0.03057010	-0.03164328	-0.03154819	-0.03196860	-0.03160026	-0.03031155	-0.03066673	-0.02866677	-0.02737115	-0.02808852	-0.02788321	-0.02755535	-0.02791381	-0.02475553	-0.02532073	-0.02478617	-0.02457847	-0.02437400	-0.02352325	-0.02121875	-0.02112018	-0.02246722	-0.01945505	-0.01918839	-0.01895046	-0.01827214	-0.01882360	-0.01677188	-0.01792297	-0.01677223	-0.01465448	-0.01576233	-0.01235804	-0.01275392	-0.01280456	-0.01213938	-0.01375372	-0.01018574	-0.01131652	-0.00969806	-0.00804175	-0.00783114	-0.00851325	-0.00708958	-0.00682117	-0.00665818	-0.00597148	-0.00449586	-0.00349127	-0.00398334	-0.00507253	-0.00307572	-0.00272015	-0.00327733	-0.00292923	-0.00087097	-0.00207136	-0.00073818	-0.00104653	0.00005947	-0.00036563	-0.00013155	0.00067396	0.00208475	0.00236563	0.00166529	0.00231481	0.00275291	0.00226216	0.00296129	0.00240124	0.00302973	0.00308447	0.00391645	0.00311480	0.00341242	0.00295169	0.00359299	0.00385523	0.00286819	0.00317553	0.00452649	0.00371983	0.00524827	0.00425101	0.00523164	0.00606810	0.00567343	0.00512310	0.00660128	0.00652376	0.00853259	0.00810074	0.00753928	0.00712883	0.00756367	0.00787453	0.00776623	0.00681163	0.00714365	0.00735520	0.00712961	0.00605862	0.00763936	0.00632908	0.00573902	0.00617449	0.00653553	0.00499468	0.00653891	0.00626321	0.00692115	0.00512558	0.00557864	0.00754268	0.00649275	0.00688549	0.00708188	0.00687255	0.00783085	0.00640238	0.00758625	0.00794950	0.00643912	0.00586117	0.00624812	0.00601757	0.00538563	0.00474033	0.00597176	0.00512399	0.00462676	0.00420409	0.00325982	0.00272416	0.00187219	0.00229611	0.00322793	0.00117769	0.00263570	0.00234109	0.00189305	0.00234972	0.00233887	0.00160560	0.00140207	0.00073796	0.00257718	0.00333949	0.00202225	0.00177076	0.00356583	0.00243981	0.00094546	0.00187717	0.00240958	-0.00009577	0.00356194	0.00488178	0.00316671	0.00159207	0.00395507	0.00035722	0.00136701	0.00136298	0.00156360	0.00274533	0.00067725	0.00018086	0.00115250	0.00197255	0.00092150	-0.00129526	0.00158345	-0.00159841	-0.00038870	-0.00054349	0.00185209	-0.00009086	0.00055111	-0.00280333	-0.00032943	-0.00123119	-0.00017459	-0.00236599	-0.00071490	-0.00393148	-0.00137784	-0.00155777	-0.00237951	-0.00158021	0.00225080	0.00249107	0.00012884	0.00031685	0.00096915	0.00052861	0.00005389	-0.00040957	0.00204932	0.00109139	-0.00028254	-0.00143214	0.00063432	-0.00222406	-0.00105219	-0.00265525	0.00206507	0.00069301	-0.00003634	0.00043964	0.00064648	0.00031369	0.00178674	0.00267221	-0.00033655	0.00038413	-0.00010325	0.00188610	0.00133295	-0.00080599	-0.00029368	-0.00030122	0.00167498	-0.00115177	0.00218801	0.00142695	0.00178343	0.00337190	-0.00024716	0.00125636	0.00065305	0.00117848	0.00118068	0.00090365	0.00085113	0.00021832	0.00096998	0.00096481	0.00265676	0.00286790	0.00020818	0.00134213	0.00148043	-0.00014538	0.00026528	0.00180569	0.00126725	0.00131415	-0.00068134	0.00175328	0.00155835	-0.00025164	0.00038278	0.00209836	0.00084506	0.00054692	0.00075185	0.00119277	0.00099048	0.00114374	0.00083565	0.00120964	0.00040912	-0.00034418	0.00135187	0.00220560	0.00204889	0.00059147	0.00003775	0.00143908	0.00067804	0.00031820	0.00203282	0.00045854	0.00229568	0.00035628	0.00065348	0.00055653	0.00150938	0.00044309	0.00034822	-0.00006295	0.00098945	0.00012378	0.00108261	0.00016484	0.00162924	0.00065219	0.00008633	0.00098495	0.00070739	0.00022135	0.00010842	0.00043260	0.00117610	0.00000950	0.00069123	0.00125893	0.00116059	0.00130279	0.00062775	0.00080605	0.00071625	0.00023000	0.00081611	0.00162636	0.00095742	-0.00015044	0.00021062	0.00065928	0.00015026	0.00041312	0.00065020	0.00022652	0.00102319	0.00035909	0.00078221	0.00058513	0.00019036	0.00066364	0.00042111	0.00050925	0.00039178	0.00079139	0.00049244	0.00030340	0.00050441	0.00079331	0.00017479	0.00034187	0.00093928	0.00027416	0.00085348	0.00042671	0.00090818	0.00088582	0.00073320	0.12764275
0.4503	-0.49076955	-0.65023276	0.67837188	0.18126757	-0.32736178	-0.19806023	0.74378633	0.04891519	-0.39495212	-0.16806498	0.97442862	-0.27344304	0.00299419	0.15747830	-0.37337819	0.18733210	-0.99405605	-1.28807330	-21.47483647	-1.73696268	-0.92376703	-21.47483647	-21.47483647	-21.47483647	-0.92622709	0.52314186	0.37480620	-0.44815210	-1.19235802	-21.47483647	0.12872700	0.06823933	-0.78765112	0.60241886	0.42476909	0.68460555	0.04987540	-0.06868798	-0.02428879	0.04370582	0.12237172	0.06099506	0.02889315	0.06482944	0.05496079	-0.01391372	0.01047401	0.04700868	0.04373585	0.01103433	0.02466560	0.03894102	0.02772771	0.02401075	0.03001813	0.03760895	0.03185133	0.02831962	0.04030523	0.03261944	0.02149577	0.03205929	0.02938132	0.02915013	0.02787305	0.02532166	0.02748751	0.02194306	0.02002138	0.02008753	0.02072678	0.01145953	0.01885113	0.01566329	0.01094630	0.00987491	0.01091612	0.01140297	0.00975475	0.00404372	0.00890468	0.00268866	0.00612294	0.00887012	0.00155670	-0.00454596	0.00551401	-0.00071616	0.00145667	0.00058987	0.00145266	0.01167453	0.00584966	-0.00832933	0.00565412	0.01081767	0.00603706	0.00468183	0.01160830	0.01715685	0.01711152	0.01793530	0.01462574	0.02148824	0.03372070	0.06409121	0.09518488	0.10965679	0.10996087	0.12579387	0.12121409	0.13075211	0.14137878	0.14489522	0.11721919	0.08933632	0.09035238	0.11898157	0.13195923	0.13723074	0.14131620	0.11869879	0.08202415	0.05317010	0.02367728	0.00187736	-0.01685029	-0.01993940	-0.01401889	-0.01874090	-0.02253697	-0.02179850	-0.02032114	-0.02645287	-0.02855210	-0.02634363	-0.02713689	-0.03095571	-0.02993506	-0.03033726	-0.02934546	-0.03292447	-0.03109920	-0.03297301	-0.03454415	-0.03280532	-0.03284126	-0.03478142	-0.03602884	-0.03883658	-0.03533385	-0.03571441	-0.03668880	-0.03565003	-0.03475715	-0.03775526	-0.03809924	-0.03817575	-0.03685554	-0.03943364	-0.03765973	-0.03656762	-0.03711888	-0.03804323	-0.03816053	-0.03553174	-0.03564629	-0.03823734	-0.03577754	-0.03479930	-0.03249296	-0.03618713	-0.03246252	-0.03348747	-0.03304702	-0.03166366	-0.03178603	-0.03128356	-0.03288741	-0.03161805	-0.02881437	-0.02917077	-0.02952404	-0.02667734	-0.02786653	-0.02846163	-0.02579425	-0.02664298	-0.02545363	-0.02698145	-0.02458209	-0.02451823	-0.02264156	-0.02393443	-0.02213267	-0.02059757	-0.02059749	-0.01935748	-0.01900852	-0.01854531	-0.01844523	-0.01856191	-0.01590654	-0.01611093	-0.01433164	-0.01232237	-0.01281781	-0.01259490	-0.01371907	-0.01223120	-0.01094737	-0.01267525	-0.01040859	-0.00853567	-0.00852965	-0.00839450	-0.00611877	-0.00542066	-0.00611535	-0.00679358	-0.00504745	-0.00354130	-0.00458314	-0.00499400	-0.00332032	-0.00340279	-0.00260693	-0.00228134	-0.00069115	-0.00226291	-0.00062544	-0.00047289	-0.00097666	-0.00076877	0.00117310	0.00108984	0.00242965	0.00206897	0.00164252	0.00331255	0.00297821	0.00124676	0.00307753	0.00210086	0.00465433	0.00357592	0.00524891	0.00394730	0.00327532	0.00449276	0.00603465	0.00435293	0.00463867	0.00610284	0.00524835	0.00438074	0.00493448	0.00403988	0.00502444	0.00469439	0.00505952	0.00469005	0.00565667	0.00523416	0.00626998	0.00520414	0.00604083	0.00623263	0.00731719	0.00762902	0.00758708	0.00745901	0.00835991	0.00841715	0.00886306	0.01003943	0.00934951	0.00799333	0.00845841	0.00875773	0.00935230	0.00771462	0.00850703	0.00852722	0.00840706	0.00757079	0.00644063	0.00808113	0.00738499	0.00631150	0.00748033	0.00622382	0.00650843	0.00639639	0.00680606	0.00661437	0.00702882	0.00614542	0.00741606	0.00622037	0.00790584	0.00554604	0.00840172	0.00704331	0.00728876	0.00801681	0.00691029	0.00556596	0.00594241	0.00718474	0.00639739	0.00461917	0.00541032	0.00665386	0.00523922	0.00406439	0.00479436	0.00453781	0.00293162	0.00166647	0.00292727	0.00213690	0.00139363	0.00184232	0.00287206	0.00190240	0.00118076	0.00229702	0.00234269	0.00146330	0.00038268	0.00222519	0.00173924	0.00004875	0.00356493	-0.00101068	0.00109821	0.00093971	0.00263677	0.00175637	0.00097326	0.00040455	0.00272499	0.00253077	0.00141278	-0.00006840	0.00353929	0.00169427	0.00154123	0.00300148	0.00270646	0.00292654	0.00283402	0.00039198	0.00304982	0.00131007	0.00171849	0.00011706	0.00047579	0.00143525	-0.00163029	0.00197322	0.00229173	0.00019278	0.00217207	0.00166748	-0.00001088	-0.00083084	0.00112128	-0.00099323	-0.00268904	-0.00024577	0.00269293	-0.00217994	-0.00010487	-0.00179204	0.00169744	-0.00194075	-0.00189734	-0.00135724	-0.00036015	-0.00031800	-0.00240015	-0.00138478	-0.00124311	-0.00318076	-0.00078305	0.00156517	0.00083448	0.00030052	0.00053348	0.00006539	-0.00059678	-0.00339655	0.00035175	-0.00261578	0.00074285	0.00103684	-0.00026467	-0.00066408	-0.00110522	0.00112328	-0.00005967	0.00038971	0.00103691	-0.00003743	-0.00135349	0.00072338	-0.00030376	-0.00115158	-0.00064345	0.00053873	0.00149958	-0.00064462	-0.00003917	-0.00063798	0.00200606	-0.00088335	0.00140483	0.00114275	-0.00018622	-0.00101082	0.00086424	0.00162155	0.00071578	0.00080733	-0.00006729	0.00144009	0.00156477	0.00022949	0.00162974	0.00145751	0.00046676	-0.00020648	0.00165791	0.00101602	0.00070302	0.00038277	0.00145204	0.00130057	0.00108354	0.00130851	0.00134108	0.00041938	0.00059673	0.00060395	0.00040815	0.00027066	0.00027489	0.00078885	0.00117538	-0.00011325	0.00075447	0.00045776	0.00017337	0.00022556	0.00087277	0.00041265	-0.00024898	0.00182922	-0.00017001	-0.00027416	-0.00001547	0.00109144	0.00176142	0.00020070	0.00082520	0.00043221	0.00094932	0.00023244	-0.00003276	0.00059054	0.00047478	-0.00006960	0.00121839	0.00088325	0.00013772	0.00004115	0.00077958	0.00069404	-0.00042740	0.00010303	0.00045257	0.00028324	0.00074665	0.00043759	0.00033604	0.00052537	0.00009116	0.00046023	0.00046048	0.00055608	0.00037179	0.00055904	-0.00020432	0.00021101	0.00074899	0.00065931	0.00007522	-0.00008438	0.00038485	0.00037195	0.00007926	-0.00025121	0.00043750	0.00032746	0.00043879	0.00075476	0.00062095	0.00048900	0.00055670	-0.28325555
0.5003	-0.45638475	0.69762745	-0.13876972	-0.65260678	0.05837689	0.45261919	-0.11779395	0.08047641	0.58272857	-0.91145843	0.21261938	-0.07745261	0.14144511	-0.71030113	-0.46637675	0.62762976	-21.47483647	1.38538609	0.45692557	-21.47483647	-0.41280821	-0.16087161	-21.47483647	-21.47483647	0.36330673	-21.47483647	-21.47483647	1.29647553	0.43155758	-21.47483647	-21.47483647	-0.32736677	0.15326816	-0.24025559	-0.34787563	-0.31318477	0.44338148	-0.12965556	0.18607962	-0.08755190	-0.00322165	0.02816763	0.00655025	0.03091485	-0.01700876	-0.00743578	0.05341207	0.04005084	0.04743257	0.02693581	0.01751646	0.02327615	0.02270874	0.04174374	0.02931887	0.03122714	0.03767235	0.03077145	0.02955027	0.02799358	0.02974868	0.03746950	0.02793799	0.02312543	0.03050833	0.01948829	0.02338068	0.01862476	0.02080316	0.01717030	0.01530944	0.01563784	0.02227785	0.01241819	0.00914271	0.01454406	0.00747585	0.00900817	0.00966223	0.00340677	0.00649940	-0.00512470	0.00807697	0.01240630	-0.00876935	-0.00197978	0.01067661	0.00265848	-0.00532994	0.00468288	0.00602275	0.00091502	-0.00354944	0.00321674	0.00430780	0.00470137	0.00135745	0.00772716	0.01308190	0.00796917	0.01233755	0.01803003	0.01559005	0.01479779	0.03930471	0.07338146	0.09140943	0.10616462	0.11043590	0.12341931	0.12419384	0.13792278	0.14472679	0.14622499	0.12370754	0.10115803	0.09729116	0.12819162	0.14340929	0.14912330	0.14829388	0.11961270	0.07984924	0.04706592	0.01312505	-0.00658718	-0.01556901	-0.01927171	-0.01618682	-0.02095390	-0.02072061	-0.02348817	-0.02573248	-0.02641253	-0.02782587	-0.02857794	-0.03049025	-0.03217901	-0.02929559	-0.03165612	-0.03136921	-0.03373001	-0.03311933	-0.03611087	-0.03355088	-0.03170765	-0.03528396	-0.03756304	-0.03634056	-0.03823140	-0.03763489	-0.03673724	-0.03710330	-0.03586445	-0.03635400	-0.03842551	-0.03694173	-0.04065253	-0.03920509	-0.03814929	-0.03712012	-0.03721894	-0.03797826	-0.03888149	-0.03844203	-0.03893684	-0.03634526	-0.03766291	-0.03632589	-0.03619646	-0.03293771	-0.03409459	-0.03424772	-0.03474423	-0.03134256	-0.03123006	-0.03249227	-0.03305811	-0.03041329	-0.03111938	-0.03077403	-0.02963302	-0.02927963	-0.02855309	-0.02872914	-0.02833333	-0.02530829	-0.02727363	-0.02643741	-0.02600488	-0.02384696	-0.02501814	-0.02381265	-0.02377181	-0.02210902	-0.02238788	-0.01999966	-0.01791699	-0.01947914	-0.01963801	-0.01816548	-0.01858618	-0.01829801	-0.01640557	-0.01344462	-0.01376018	-0.01468400	-0.01270051	-0.01264231	-0.01179998	-0.01121679	-0.01196303	-0.01023660	-0.00965456	-0.00830533	-0.00776775	-0.00664995	-0.00584542	-0.00629318	-0.00571499	-0.00489843	-0.00427696	-0.00351007	-0.00456650	-0.00412108	-0.00316507	-0.00245463	-0.00240739	-0.00193157	-0.00081370	0.00017881	-0.00065065	-0.00058128	0.00038781	0.00082858	0.00095877	0.00198341	0.00217897	0.00236824	0.00212423	0.00223126	0.00295673	0.00313599	0.00281430	0.00439539	0.00348099	0.00455642	0.00281788	0.00478517	0.00537695	0.00510944	0.00522308	0.00633751	0.00542429	0.00637134	0.00685428	0.00704773	0.00533951	0.00606187	0.00686942	0.00634702	0.00604854	0.00665561	0.00697417	0.00641465	0.00543704	0.00660908	0.00606699	0.00683780	0.00600089	0.00706245	0.00696412	0.00628179	0.00594402	0.00723622	0.00846697	0.00795374	0.00746980	0.00842524	0.00833931	0.00966767	0.01016617	0.00957809	0.00926069	0.01027176	0.00966249	0.00928104	0.00915120	0.01070843	0.00853856	0.01021190	0.00889980	0.00874122	0.00952207	0.00805989	0.00764240	0.00842492	0.00732870	0.00685439	0.00739191	0.00771991	0.00562557	0.00714923	0.00731871	0.00697556	0.00823543	0.00732057	0.00617546	0.00637638	0.00793917	0.00746515	0.00669651	0.00806708	0.00850012	0.00734055	0.00762995	0.00638713	0.00731932	0.00809913	0.00626407	0.00611376	0.00824848	0.00689343	0.00654538	0.00591385	0.00691187	0.00429338	0.00430441	0.00355810	0.00370742	0.00516433	0.00414506	0.00457299	0.00414192	0.00295932	-0.00060754	0.00231572	0.00184954	0.00248666	0.00091834	0.00150682	-0.00070506	-0.00195191	0.00193075	0.00401156	0.00122413	-0.00040662	-0.00098406	0.00137281	0.00116287	0.00105455	0.00186786	0.00194974	-0.00113038	-0.00065737	0.00377834	0.00159231	-0.00013768	0.00128090	0.00442824	0.00191743	0.00373300	0.00181252	0.00476048	0.00169658	0.00329458	0.00403530	0.00418234	0.00221952	-0.00069321	0.00191376	0.00187021	0.00485066	0.00346778	0.00369602	0.00229020	0.00124771	0.00068150	-0.00113416	0.00247118	0.00605683	0.00345204	0.00009170	0.00164899	0.00069015	0.00318525	0.00329456	0.00017371	0.00048123	-0.00048586	0.00118797	0.00043219	0.00043006	-0.00113229	-0.00257633	-0.00192601	-0.00087602	0.00036759	-0.00233233	0.00009222	-0.00088933	0.00110011	-0.00203713	-0.00138583	0.00084655	-0.00094754	-0.00076162	0.00026773	-0.00116897	-0.00286723	-0.00228813	0.00002846	-0.00119947	-0.00071486	-0.00184261	0.00105942	-0.00047537	-0.00083178	-0.00023879	0.00116096	-0.00121638	0.00162486	-0.00081348	-0.00002949	-0.00040938	-0.00053906	-0.00038118	0.00008936	0.00085600	-0.00018349	0.00001104	0.00026534	0.00154974	0.00032456	-0.00030820	0.00045629	0.00013907	0.00005412	0.00018475	-0.00005813	0.00167738	0.00079272	-0.00009920	0.00085702	0.00031121	-0.00014253	-0.00001686	0.00105182	0.00128114	0.00040781	0.00066982	0.00061090	0.00129198	-0.00011509	-0.00009520	0.00056998	0.00016154	0.00022253	0.00060792	0.00102458	0.00062472	-0.00011246	0.00001083	0.00161351	-0.00052312	0.00056316	0.00062901	0.00040371	0.00153517	0.00040409	0.00034955	0.00040956	0.00062601	0.00145587	0.00037231	0.00004777	0.00058998	0.00082078	0.00053488	0.00009165	0.00087649	0.00040750	-0.00012445	0.00010976	0.00076074	0.00011358	0.00016219	0.00018500	0.00065131	0.00002060	0.00009225	0.00076532	0.00036946	0.00047696	-0.00026683	0.00020544	0.00062082	0.00062693	-0.00008055	0.00028855	0.00040831	0.00032055	0.00004909	0.00042360	0.00063338	0.00044408	0.00053332	0.00067888	0.00063853	0.00071045	0.00085335	-0.26246308
0.5503	0.56125014	-0.86846265	0.23873836	-21.47483647	-0.94643843	-2.61664367	0.10645838	-21.47483647	0.22280405	-0.59778218	-0.03721177	-0.56302926	-0.30305951	1.18639839	-21.47483647	0.28632252	0.01381350	-0.06584546	0.63088129	2.91850305	0.13137449	0.21845715	-21.47483647	-21.47483647	0.53062546	-0.41129473	-21.47483647	2.95283222	0.93330956	-21.47483647	-0.61614454	-0.07063412	0.15711015	-0.44997406	-0.06817351	-0.31050539	0.14882202	-0.14926184	0.01316056	-0.02872648	0.01431015	-0.00235039	-0.02751437	0.02807729	0.02020583	0.02374974	0.02071011	0.03591959	0.03186380	0.01980514	0.02755437	0.04301225	0.02580179	0.03134953	0.02842369	0.04146037	0.02540892	0.03483208	0.03756721	0.03164150	0.02197878	0.03158513	0.03043001	0.02651732	0.03029619	0.02118071	0.02524730	0.02378882	0.02063509	0.01682317	0.01735233	0.01601052	0.01775661	0.01306733	0.01031336	0.01212071	0.00707243	0.00765476	0.01050241	0.00405145	0.00319885	-0.00158706	0.00322260	-0.00046872	-0.00667842	-0.00793059	0.01469635	-0.00062687	-0.00582411	0.00770607	0.01151931	0.00366212	0.00115394	-0.00160041	0.00484451	0.00756871	0.00800898	0.00483678	0.00684587	0.01174347	0.01496833	0.01727989	0.01649618	0.01683109	0.03639357	0.06420519	0.09944927	0.12142002	0.12380268	0.13908903	0.14384757	0.15063842	0.14182151	0.14374450	0.12208381	0.10113237	0.08343708	0.11148077	0.12671615	0.13981986	0.14824528	0.13213143	0.09117063	0.04865611	0.01282458	-0.00446071	-0.01870160	-0.01772858	-0.01457526	-0.01821989	-0.02207361	-0.02295022	-0.02374366	-0.02453187	-0.02759998	-0.02799923	-0.02736118	-0.03075739	-0.02993430	-0.03145699	-0.02889187	-0.03224243	-0.03319247	-0.03245784	-0.03374633	-0.03314190	-0.03465756	-0.03554416	-0.03579745	-0.03893699	-0.03652767	-0.03526226	-0.03680328	-0.03641884	-0.03475895	-0.03725402	-0.03665762	-0.03844293	-0.03758369	-0.03673797	-0.03697181	-0.03666092	-0.03700793	-0.03667174	-0.03858430	-0.03651168	-0.03467553	-0.03633549	-0.03581458	-0.03492912	-0.03204096	-0.03486152	-0.03281120	-0.03270498	-0.03228115	-0.03099073	-0.03160932	-0.03145594	-0.03069006	-0.03118737	-0.02964683	-0.02838942	-0.02758711	-0.02806083	-0.02735714	-0.02809832	-0.02579228	-0.02614368	-0.02489258	-0.02628246	-0.02438861	-0.02499536	-0.02199368	-0.02266498	-0.02235000	-0.02023664	-0.01955533	-0.01788735	-0.01845646	-0.01910635	-0.01761519	-0.01849534	-0.01661737	-0.01449817	-0.01344254	-0.01192189	-0.01322438	-0.01167659	-0.01354149	-0.01189673	-0.00964204	-0.01162448	-0.01009602	-0.00922475	-0.00758261	-0.00769798	-0.00568751	-0.00540451	-0.00566931	-0.00643711	-0.00405933	-0.00352551	-0.00327328	-0.00362553	-0.00260634	-0.00233233	-0.00182151	-0.00196077	-0.00055205	-0.00069793	-0.00055730	-0.00078891	0.00061886	0.00124307	0.00106537	0.00143801	0.00288656	0.00321740	0.00199599	0.00361077	0.00366878	0.00314966	0.00389211	0.00412424	0.00563764	0.00393580	0.00516424	0.00412132	0.00488135	0.00478673	0.00657930	0.00605530	0.00674642	0.00595529	0.00705987	0.00720616	0.00689904	0.00603936	0.00763532	0.00820326	0.00716353	0.00766122	0.00872257	0.00851277	0.00890901	0.00743793	0.00819473	0.00805922	0.00887371	0.00847215	0.00876703	0.00729947	0.00823836	0.00778634	0.00761552	0.00792094	0.00810453	0.00724835	0.00797465	0.00709108	0.00897072	0.00783196	0.00842035	0.00893772	0.00969154	0.00887548	0.00789860	0.00992611	0.01048318	0.00906684	0.01082518	0.01105424	0.01045288	0.01147726	0.01088085	0.01024666	0.01074501	0.00959392	0.01044615	0.01064486	0.01102502	0.00961868	0.01026626	0.00936795	0.00941790	0.00943600	0.00903296	0.00801411	0.00741553	0.00836060	0.00879264	0.00696141	0.00675352	0.00810494	0.00756678	0.00690145	0.00725168	0.00793147	0.00735654	0.00587197	0.00707394	0.00959862	0.00608214	0.00652379	0.00790277	0.00939181	0.00594925	0.00743368	0.00874822	0.00593050	0.00844801	0.00886958	0.00945046	0.00646535	0.00900703	0.00784672	0.00655561	0.00728769	0.00555251	0.00635010	0.00536969	0.00550020	0.00490667	0.00717290	0.00784369	0.00471943	0.00356916	0.00479669	0.00342250	0.00334712	0.00237698	0.00189695	0.00287446	0.00178906	0.00309991	0.00290592	0.00079157	0.00175219	0.00308442	0.00133144	0.00178786	0.00475085	0.00149790	0.00297839	0.00225202	0.00467421	0.00492752	0.00159008	0.00559595	0.00087712	0.00345910	0.00130776	0.00509444	0.00466351	0.00279103	0.00318500	0.00257635	0.00431115	0.00149806	0.00543686	0.00597480	0.00387898	0.00081754	0.00295903	0.00475306	0.00377038	0.00236573	0.00641260	0.00430759	0.00392987	0.00364628	0.00360859	0.00329565	0.00202658	0.00255717	0.00426956	0.00447941	0.00288922	0.00221056	0.00207170	0.00134691	0.00346654	0.00331893	0.00267885	0.00178360	0.00239808	0.00297945	0.00252321	-0.00161296	0.00060844	0.00214536	0.00058482	0.00143736	0.00159799	-0.00092935	0.00044683	0.00095469	0.00057643	0.00172524	0.00108166	0.00094913	0.00013277	-0.00022257	0.00261299	0.00077874	0.00252507	0.00081533	0.00113053	0.00121712	0.00051008	0.00059367	0.00074104	0.00147148	0.00057717	0.00061777	0.00027690	0.00020428	-0.00101485	-0.00024842	0.00084585	0.00080924	-0.00021731	-0.00134357	0.00020597	0.00030065	-0.00073160	0.00049358	-0.00044916	0.00082675	-0.00078099	0.00088417	0.00069343	0.00023480	-0.00056240	-0.00039782	-0.00042052	0.00022696	0.00055590	0.00014943	0.00029258	0.00097956	0.00118190	-0.00047834	0.00104990	0.00036591	0.00163419	-0.00000656	0.00009563	0.00253269	0.00116521	0.00052578	0.00129847	0.00152835	0.00141023	0.00042951	0.00235392	0.00041063	0.00043615	0.00099462	0.00112815	0.00118114	0.00034591	-0.00012712	0.00038395	0.00089582	0.00036977	0.00044042	0.00052377	0.00073056	0.00025012	0.00076077	0.00069053	0.00038619	0.00070409	0.00083303	0.00069932	0.00046340	0.00071534	0.00081960	0.00060972	0.00011463	0.00066524	0.00045564	0.00049250	0.00040802	0.00089985	0.00097223	0.00102304	0.00079861	0.00110237	0.00046053	-0.25864238
0.6003	0.32160291	-0.50825216	1.11739039	-1.36735356	0.14246120	0.69840826	-0.78317100	0.21848035	-0.20530174	-0.59651802	0.26038402	0.28702703	0.07809505	0.53082618	-0.16993384	-0.72637555	0.15887345	-0.22794504	-21.47483647	0.56082845	-21.47483647	-21.47483647	-21.47483647	-0.13391589	-0.32883716	-1.30715764	-21.47483647	0.07593971	0.91269296	0.10876814	0.33488482	1.37318468	0.25849480	0.00465550	-1.19712628	-0.60950741	-0.10429449	0.01201036	0.19968622	-0.05945336	-0.04138635	0.08320275	0.04399882	0.01066595	0.01925377	0.01285402	0.02145983	0.02329944	0.04925644	0.04116110	0.01804861	0.03716995	0.02799514	0.03955421	0.02219101	0.04237241	0.04171826	0.03182442	0.03113628	0.03571490	0.02779476	0.03114217	0.02445244	0.02992116	0.03028045	0.01951050	0.02639674	0.02043795	0.01934649	0.01564802	0.02032181	0.01965998	0.01742620	0.01401338	0.01246554	0.01389418	0.00678898	0.00721188	0.01475873	0.00403994	0.00006613	0.00365856	0.00945096	0.00271914	-0.00115807	-0.00391329	0.00621654	-0.00479559	-0.00437222	0.00835639	0.00283596	-0.00214733	-0.00028449	0.00782027	0.00307048	0.00317344	0.00524914	0.01570621	0.00700746	0.00920012	0.01961020	0.01969597	0.01244663	0.01873300	0.03968296	0.06150203	0.08444638	0.10837408	0.10827378	0.11588622	0.11963981	0.13647447	0.13394829	0.13108489	0.11255809	0.09699775	0.08815670	0.11130252	0.12666495	0.13735866	0.14093621	0.13053765	0.09961951	0.05982831	0.01785929	-0.00632485	-0.01614885	-0.01823324	-0.01742969	-0.01966436	-0.01837079	-0.02334857	-0.02460412	-0.02294991	-0.02662922	-0.02974240	-0.02888324	-0.02872572	-0.03044193	-0.03227142	-0.03121697	-0.03048561	-0.03204918	-0.03528556	-0.03322552	-0.03281425	-0.03604815	-0.03461749	-0.03504436	-0.03768710	-0.03686405	-0.03655513	-0.03550334	-0.03477057	-0.03642613	-0.03679222	-0.03585527	-0.04059469	-0.03684737	-0.03705648	-0.03835107	-0.03671279	-0.03629447	-0.03627018	-0.03939242	-0.03936137	-0.03515307	-0.03701187	-0.03714625	-0.03373156	-0.03169147	-0.03463620	-0.03356252	-0.03443987	-0.03148783	-0.03173498	-0.03155008	-0.03002104	-0.03030904	-0.03261327	-0.03072365	-0.02805533	-0.02826602	-0.02804034	-0.02796268	-0.02638440	-0.02580955	-0.02643754	-0.02600737	-0.02652770	-0.02429537	-0.02511419	-0.02212817	-0.02408958	-0.02212461	-0.02137341	-0.01729184	-0.01792274	-0.02031531	-0.01744152	-0.01738779	-0.01903507	-0.01794872	-0.01567606	-0.01282780	-0.01359960	-0.01199314	-0.01046255	-0.01221068	-0.01189503	-0.01036168	-0.01059561	-0.01084763	-0.01097685	-0.00652348	-0.00750616	-0.00611960	-0.00539404	-0.00509342	-0.00522621	-0.00558475	-0.00356666	-0.00212109	-0.00370626	-0.00325035	-0.00230319	-0.00217364	-0.00206575	-0.00117315	-0.00050203	-0.00062646	-0.00099732	0.00098777	0.00078625	0.00169794	0.00169074	0.00375882	0.00320518	0.00236171	0.00284132	0.00402483	0.00507001	0.00405729	0.00392364	0.00474011	0.00353318	0.00518399	0.00653645	0.00600007	0.00708884	0.00653799	0.00662307	0.00635174	0.00546201	0.00758145	0.00867652	0.00691868	0.00630178	0.00808170	0.00774978	0.00866334	0.00808798	0.00818189	0.00983484	0.00835201	0.00769304	0.00952796	0.00778179	0.00898409	0.01028494	0.00985012	0.00977549	0.00895665	0.00775437	0.00946504	0.01044712	0.00912074	0.00904956	0.00903921	0.00804696	0.01061569	0.01065222	0.00853751	0.00818825	0.01087512	0.00831423	0.00808915	0.00796085	0.01041916	0.00725409	0.00963859	0.00944222	0.00878029	0.00971702	0.00873580	0.00857882	0.00982395	0.01041265	0.01051181	0.01219032	0.01038794	0.01109758	0.01199728	0.01095978	0.01049571	0.01276396	0.01142530	0.01097242	0.00899958	0.01115905	0.01232865	0.01130818	0.00998565	0.01124308	0.01065408	0.00982284	0.00940506	0.01013593	0.00940479	0.00762058	0.00779949	0.00943711	0.00911533	0.00566553	0.00813296	0.00982076	0.00559343	0.00526922	0.00719406	0.00819862	0.00832796	0.00709972	0.01029786	0.00598171	0.00849381	0.00874057	0.01052469	0.00817920	0.00614778	0.00748750	0.00768899	0.00638850	0.00647024	0.00993976	0.00952276	0.00407707	0.00814443	0.00692354	0.00724069	0.00491659	0.00823974	0.00948917	0.00687331	0.00465771	0.00483426	0.00792106	0.00365372	0.00585830	0.00681183	0.00805514	0.00158339	0.00782439	0.00701595	0.00599276	0.00470831	0.00597280	0.00455158	0.00713565	0.00205395	0.00084704	0.00210766	0.00006277	0.00807251	0.00068125	0.00111141	-0.00106216	0.00305293	0.00438396	0.00146492	0.00229269	0.00422384	0.00377190	-0.00000079	0.00116489	0.00466807	0.00328641	0.00146769	0.00579650	0.00394113	0.00085615	0.00265808	0.00384827	0.00397549	0.00051600	0.00112400	0.00356635	0.00443311	0.00249034	0.00350595	0.00341845	0.00317334	0.00265818	0.00421745	0.00151164	0.00237888	0.00412882	0.00271635	0.00306039	-0.00056843	0.00248616	0.00219555	0.00415742	0.00351778	0.00359359	0.00219640	0.00285471	0.00424906	0.00472135	0.00299895	0.00005238	0.00319152	0.00495303	0.00345165	0.00253663	0.00541360	0.00514717	0.00275959	0.00469830	0.00473052	0.00336189	0.00205109	0.00308298	0.00314856	0.00134474	0.00193188	0.00118283	0.00213248	-0.00013814	0.00053553	0.00232730	0.00069801	0.00109424	0.00096770	0.00109760	0.00031266	-0.00058628	0.00024802	0.00108616	-0.00036103	-0.00033241	-0.00076752	0.00040656	0.00034506	-0.00120564	0.00006276	-0.00105027	-0.00098174	-0.00030711	-0.00091723	-0.00060559	-0.00037858	-0.00016373	-0.00037236	-0.00015230	0.00040763	0.00104582	-0.00004188	0.00034858	-0.00016156	-0.00014141	-0.00090583	0.00017640	0.00092993	0.00075479	0.00089501	0.00080672	0.00178061	0.00052982	0.00043836	0.00128892	0.00090163	-0.00027752	-0.00041205	0.00022090	0.00042084	-0.00012552	0.00031133	0.00070508	0.00017872	0.00009567	0.00004121	0.00067775	-0.00004093	0.00023800	0.00058253	0.00085193	0.00036266	0.00047422	0.00057385	0.00067580	0.00048147	0.00088715	0.00054977	0.00044575	0.00095739	0.00051404	0.00099594	0.00054647	0.00024704	0.00088124	0.00049791	0.07682782
0.6503	-0.31841762	-21.47483647	-0.17866130	-0.70522414	0.09870835	-0.68745375	0.91546657	-21.47483647	0.62942322	-0.25148112	-21.47483647	-1.32128239	-1.59356225	-0.29820246	0.35575819	-0.71634729	0.00324606	0.83082377	-21.47483647	0.02718970	0.29882944	0.39615849	-21.47483647	-1.40695250	-0.33726048	0.37616503	-21.47483647	-21.47483647	0.71627820	-21.47483647	-0.22894448	-21.47483647	0.91217589	-0.05457106	0.47079538	0.61726201	0.13138969	-0.28182115	0.14113965	-0.25143080	-0.05237265	0.05220283	0.08050085	0.05212849	0.04366782	-0.00091505	0.00862166	0.03520437	0.02490894	0.03977907	0.03055012	0.03901502	0.03374394	0.03879011	0.02832332	0.03057840	0.03904893	0.03285272	0.03302460	0.02759997	0.02452477	0.03764982	0.02624101	0.03096180	0.02963650	0.02292156	0.02238518	0.02127153	0.02171455	0.01846742	0.01866084	0.01872187	0.01505778	0.01123569	0.01129093	0.01231122	0.00799916	0.00599036	0.01507043	0.00381385	0.00471498	0.00194417	0.00413853	0.00948643	-0.00347399	-0.00321742	0.01583169	0.00861380	0.00326662	0.00897627	0.00506851	0.00741988	-0.00441948	0.00369437	0.00766671	0.01277866	0.00278745	0.00724221	0.01230473	0.01338949	0.01643757	0.02208597	0.01523034	0.01761911	0.03422277	0.06027360	0.07838258	0.09013296	0.08869115	0.09910756	0.09781232	0.11413135	0.11773693	0.12004954	0.10147183	0.08295568	0.06474724	0.08352949	0.10653622	0.12166048	0.13485160	0.12125197	0.08906713	0.05004428	0.01915436	-0.00295224	-0.01374425	-0.01732091	-0.01764723	-0.02216837	-0.02081586	-0.02384607	-0.02545224	-0.02598348	-0.02669246	-0.02690379	-0.02861970	-0.02979122	-0.03049014	-0.03287420	-0.03046270	-0.03111642	-0.03314987	-0.03440644	-0.03543931	-0.03219049	-0.03543489	-0.03444501	-0.03595997	-0.03660717	-0.03648670	-0.03812918	-0.03554929	-0.03446367	-0.03525018	-0.03706596	-0.03657695	-0.03951612	-0.03711308	-0.03876441	-0.03687955	-0.03637136	-0.03763828	-0.03742964	-0.03810280	-0.03700850	-0.03560957	-0.03736746	-0.03597881	-0.03510642	-0.03275433	-0.03306627	-0.03290689	-0.03461070	-0.03185818	-0.03126826	-0.03065572	-0.02860688	-0.02952896	-0.03035839	-0.03141511	-0.02897519	-0.02777052	-0.02848998	-0.02716246	-0.02644035	-0.02548409	-0.02503865	-0.02525580	-0.02446436	-0.02329917	-0.02416225	-0.02365186	-0.02402261	-0.02192691	-0.02185686	-0.01714051	-0.01834971	-0.01939156	-0.01706651	-0.01796972	-0.01713000	-0.01706332	-0.01617611	-0.01383666	-0.01401174	-0.01197393	-0.01247750	-0.01137749	-0.01081615	-0.01048763	-0.00986090	-0.00967503	-0.00917834	-0.00751837	-0.00757106	-0.00608380	-0.00516222	-0.00583960	-0.00422294	-0.00538445	-0.00467842	-0.00319928	-0.00206471	-0.00316450	-0.00204180	-0.00263127	-0.00176843	-0.00106702	-0.00062606	0.00012128	-0.00038744	-0.00012470	0.00057329	0.00175082	0.00058513	0.00420822	0.00354554	0.00290768	0.00311464	0.00436974	0.00485739	0.00456601	0.00359242	0.00544988	0.00383768	0.00579632	0.00511001	0.00598987	0.00620569	0.00585582	0.00722904	0.00646169	0.00589122	0.00806344	0.00820780	0.00749666	0.00631694	0.00783661	0.00757195	0.00916622	0.00701497	0.00868380	0.01035178	0.00932203	0.00694285	0.00985262	0.00815219	0.00991814	0.00972239	0.00985210	0.01029691	0.00920548	0.00761117	0.01019981	0.00900766	0.01005521	0.01006712	0.01010087	0.00972329	0.01134110	0.01157195	0.01064526	0.01049893	0.01101171	0.00983820	0.01021077	0.01058300	0.01040455	0.00998290	0.01061139	0.01054650	0.00993481	0.00938564	0.00896738	0.00835996	0.00952519	0.00976998	0.00983623	0.01147889	0.00925004	0.00934325	0.01004036	0.01006957	0.00952184	0.01038545	0.00911401	0.01024178	0.00897039	0.01113334	0.01140701	0.01125384	0.01175965	0.01195135	0.01154582	0.01167975	0.01164381	0.01091687	0.01220485	0.01141931	0.01107229	0.01007595	0.01072429	0.01051451	0.00917541	0.01090908	0.00958053	0.00933947	0.00733082	0.01061020	0.00914543	0.00900267	0.00948663	0.00667328	0.00990563	0.00704937	0.00878790	0.00958020	0.00913422	0.00804982	0.00631851	0.00825039	0.00633756	0.01024517	0.00822610	0.00638117	0.00896688	0.00724233	0.00725499	0.00738133	0.00838530	0.01092853	0.00713431	0.00703656	0.00780670	0.00786035	0.00712798	0.00493153	0.00760311	0.01009720	0.00230374	0.00865033	0.00810062	0.01172502	0.00694268	0.00935433	0.00999078	0.00758722	0.00516011	0.00360105	0.00787452	0.00558779	0.00567820	0.00491803	0.00837057	0.00593687	0.00444717	0.00658176	0.00580196	0.00515710	0.00676331	0.00400552	0.00378486	0.00305655	0.00557298	0.00478076	0.00068032	0.00298705	0.00547291	0.00423052	0.00106301	0.00278743	0.00260959	0.00228678	0.00376806	0.00148529	0.00556141	0.00214341	0.00032202	0.00158919	0.00386423	0.00316006	0.00186212	0.00192912	0.00248380	0.00198172	0.00157985	0.00280415	-0.00026240	-0.00157635	0.00192757	0.00355332	0.00143511	0.00263572	-0.00021606	0.00118925	0.00191506	0.00320992	0.00309602	0.00339548	0.00312683	0.00471661	0.00466862	0.00340149	0.00559411	0.00432070	0.00289790	0.00410180	0.00278995	0.00389348	0.00341031	0.00367594	0.00373951	0.00304451	0.00373928	0.00286762	0.00293915	0.00238878	0.00225417	0.00386555	0.00267934	0.00321327	0.00198977	0.00241480	0.00319118	0.00159432	0.00315006	0.00341835	0.00221604	0.00184622	0.00210026	0.00194754	0.00189937	0.00011798	0.00050627	0.00061974	-0.00002864	0.00014266	-0.00060519	0.00111604	-0.00058538	-0.00037526	-0.00018210	0.00018825	-0.00044596	0.00023349	0.00101110	0.00057874	0.00102938	0.00172553	0.00182994	0.00183693	0.00210090	0.00283933	0.00247276	0.00137967	0.00182613	0.00170500	0.00155031	0.00206616	0.00135208	0.00156586	0.00052934	0.00040979	0.00062343	0.00004124	0.00018450	-0.00000712	0.00021513	0.00038661	0.00014663	0.00025646	-0.00021319	-0.00005874	0.00050285	-0.00004725	0.00013168	0.00019081	0.00071973	0.00082630	0.00001395	0.00065760	0.00056398	0.00076626	0.00082728	0.00009802	0.00006744	-0.00007915	-0.00047824	0.00016496	0.00004540	-0.59031177
[truncated: 747,244 more chars]
