# Supplementary material for: KiMoPack: A python Package for Kinetic Modeling of the Chemical Mechanism
Source: J Phys Chem A. 2022 Jun 14;126(25):4087–99. doi: 10.1021/acs.jpca.2c00907 (PMC9251768; doi:10.1021/acs.jpca.2c00907)
Supplement: Supplementary file 2 — jp2c00907_si_002.zip [file jp2c00907_si_002.zip › Data/Scans/TA_Ru-dppz_400nm_ACN_mean.SIA]

Time in ps	275.0	276.0	277.0	278.0	279.0	280.0	281.0	282.0	283.0	284.0	285.0	286.0	287.0	288.0	289.0	290.0	291.0	292.0	293.0	294.0	295.0	296.0	297.0	298.0	299.0	300.0	301.0	302.0	303.0	304.0	305.0	306.0	307.0	308.0	309.0	310.0	311.0	312.0	313.0	314.0	315.0	316.0	317.0	318.0	319.0	320.0	321.0	322.0	323.0
-40.0001	-21.474836469999996	-21.474836469999996	-21.474836469999996	-21.474836469999996	-21.474836469999996	-21.474836469999996	-21.474836469999996	-21.474836469999996	-21.474836469999996	-21.474836469999996	-21.474836469999996	-21.474836469999996	-21.474836469999996	-21.474836469999996	-21.474836469999996	-21.474836469999996	-21.474836469999996	-21.474836469999996	-21.474836469999996	-21.474836469999996	-21.474836469999996	-21.474836469999996	-21.474836469999996	-21.474836469999996	-21.474836469999996	-21.474836469999996	-21.474836469999996	-21.474836469999996	-21.474836469999996	-21.474836469999996	-21.474836469999996	-17.876506964693878	0.2879311604081632	-0.18295684489795921	-0.022494818163265318	0.008093165918367342	0.020410989795918367	-0.0017402579591836724	0.03502324326530612	-0.03805118571428572	0.017264698163265306	-0.004721194489795918	0.015766507346938772	0.00645739693877551	0.009146893469387754	-0.006116664081632655	0.005783880204081632	-0.003562404285714286	-0.004395868367346939
-35.0001	-21.474836469999996	-21.474836469999996	-21.474836469999996	-21.474836469999996	-21.474836469999996	-21.474836469999996	-21.474836469999996	-21.474836469999996	-21.474836469999996	-21.474836469999996	-21.474836469999996	-21.474836469999996	-21.474836469999996	-21.474836469999996	-21.474836469999996	-21.474836469999996	-21.474836469999996	-21.474836469999996	-21.474836469999996	-21.474836469999996	-21.474836469999996	-21.474836469999996	-21.474836469999996	-21.474836469999996	-21.474836469999996	-21.474836469999996	-21.474836469999996	-21.474836469999996	-21.474836469999996	-21.474836469999996	-21.474836469999996	-21.474836469999996	-14.140743838367346	-0.07875064102040819	-0.23908220102040814	-0.04627606816326531	0.029117921632653063	0.02895531918367347	-0.011735404081632653	-0.026195296938775512	0.022756309999999995	0.006795273265306122	-0.024884318775510204	-0.012749901632653063	-0.004891777142857143	0.00011531999999999961	0.002304580408163265	-0.006181727959183673	-0.006292472857142858
-30.0001	-21.474836469999996	-17.905919482244897	-21.474836469999996	-21.474836469999996	-18.111439709183674	-21.474836469999996	-21.474836469999996	-18.11500818265306	-21.474836469999996	-21.474836469999996	-21.474836469999996	-21.474836469999996	-21.474836469999996	-18.154176365510203	-21.474836469999996	-14.52006129612245	-21.474836469999996	-21.474836469999996	-21.474836469999996	-21.474836469999996	-17.918393663469388	-21.474836469999996	-21.474836469999996	-17.809639642244896	-18.02192008632653	-21.474836469999996	-21.474836469999996	-21.474836469999996	-21.474836469999996	-21.474836469999996	-21.474836469999996	-21.474836469999996	-6.8523906936734695	-0.33240678408163266	0.021521866734693886	-0.11623368265306122	0.07386792775510205	-0.0003929610204081633	0.0398878887755102	-0.009251555102040815	0.007349205918367347	0.018054949183673473	-0.02184610612244898	-0.0016859002040816326	-0.018289758775510204	0.007768042244897959	0.006858473061224489	-0.0044312661224489795	-0.017156215510204083
-25.0001	-17.777145506734694	-21.474836469999996	-21.474836469999996	-21.474836469999996	-14.440595949183674	-21.474836469999996	-21.474836469999996	-21.474836469999996	-18.18778371244898	-21.474836469999996	-21.474836469999996	-21.474836469999996	-21.474836469999996	-21.474836469999996	-21.474836469999996	-21.474836469999996	-21.474836469999996	-21.474836469999996	-21.474836469999996	-21.474836469999996	-21.474836469999996	-21.474836469999996	-21.474836469999996	-21.474836469999996	-21.474836469999996	-21.474836469999996	-18.085396605510205	-21.474836469999996	-21.474836469999996	-21.474836469999996	-21.474836469999996	-17.950279113265307	-0.5998375283673469	-3.498495093469388	0.017023431020408156	-0.0074063069387755075	0.04657606591836735	0.07238497591836734	0.012353023673469387	0.021091565918367344	0.0033370044897959193	0.00573223918367347	0.01215029	0.003855650408163265	-0.022900948979591836	0.0032110469387755104	0.01161957326530612	0.006764492448979592	-0.01422218857142857
-20.0001	-21.474836469999996	-21.474836469999996	-21.474836469999996	-21.474836469999996	-17.671567550816327	-21.474836469999996	-21.474836469999996	-14.182841127959184	-21.474836469999996	-18.223793927959186	-21.474836469999996	-21.474836469999996	-21.474836469999996	-21.474836469999996	-21.474836469999996	-21.474836469999996	-21.474836469999996	-21.474836469999996	-21.474836469999996	-21.474836469999996	-21.474836469999996	-21.474836469999996	-21.474836469999996	-21.474836469999996	-18.192937756530615	-21.474836469999996	-21.474836469999996	-21.474836469999996	-17.974276195714285	-21.474836469999996	-21.474836469999996	-21.474836469999996	-6.5696954199999995	-4.230612194081632	0.1599201381632653	-0.06526019489795919	0.04066582224489796	-0.09825378469387756	0.04602138204081633	0.018007767959183674	0.0029890875510204078	0.00782728612244898	0.011171646530612244	-0.006713489795918367	7.939816326530591e-05	-0.006134511428571429	-0.005858685510204083	-0.006023841020408163	-0.005645536326530613
-15.0001	-21.474836469999996	-21.474836469999996	-18.112231278163268	-21.474836469999996	-21.474836469999996	-21.474836469999996	-17.866722052040817	-21.474836469999996	-21.474836469999996	-21.474836469999996	-21.474836469999996	-21.474836469999996	-21.474836469999996	-21.474836469999996	-21.474836469999996	-21.474836469999996	-21.474836469999996	-21.474836469999996	-21.474836469999996	-21.474836469999996	-21.474836469999996	-17.848633410408162	-21.474836469999996	-21.474836469999996	-21.474836469999996	-18.162129678163264	-18.009871949183673	-21.474836469999996	-21.474836469999996	-21.474836469999996	-18.09964068387755	-21.474836469999996	-6.982409166530613	-0.07779791020408164	0.09811597571428572	-0.07928268775510204	0.01029740571428572	-0.04267481040816327	0.03815769673469387	-0.004871870408163266	0.0005062587755102042	-0.008062003673469388	0.0026733642857142857	0.002631697142857144	0.019028927551020404	-0.001025321224489796	0.0008900322448979592	-0.00539469224489796	-0.005093641224489796
-10.0001	-21.474836469999996	-21.474836469999996	-21.474836469999996	-21.474836469999996	-21.474836469999996	-21.474836469999996	-21.474836469999996	-21.474836469999996	-21.474836469999996	-21.474836469999996	-21.474836469999996	-21.474836469999996	-21.474836469999996	-21.474836469999996	-21.474836469999996	-21.474836469999996	-21.474836469999996	-21.474836469999996	-21.474836469999996	-21.474836469999996	-21.474836469999996	-21.474836469999996	-21.474836469999996	-21.474836469999996	-21.474836469999996	-21.474836469999996	-21.474836469999996	-21.474836469999996	-21.474836469999996	-21.474836469999996	-14.413944122244898	-18.00799541367347	-7.378201889183673	-3.7574769724489796	-0.13841583693877552	-0.024534679795918366	0.018621984897959184	-0.04626736489795919	0.032056351020408165	-0.033728138979591836	-0.018534640408163265	0.012558526530612246	-0.0015929038775510205	-0.006904645102040815	-0.00036487836734693863	-0.002562917959183674	0.0035993679591836726	-0.007315211020408163	-0.0029302595918367347
-9.0001	-21.474836469999996	-21.474836469999996	-21.474836469999996	-21.474836469999996	-21.474836469999996	-21.474836469999996	-21.474836469999996	-21.474836469999996	-21.474836469999996	-21.474836469999996	-21.474836469999996	-21.474836469999996	-21.474836469999996	-21.474836469999996	-21.474836469999996	-21.474836469999996	-21.474836469999996	-21.474836469999996	-21.474836469999996	-21.474836469999996	-21.474836469999996	-21.474836469999996	-21.474836469999996	-21.474836469999996	-21.474836469999996	-21.474836469999996	-21.474836469999996	-21.474836469999996	-21.474836469999996	-21.474836469999996	-21.474836469999996	-21.474836469999996	-7.109623716938776	-3.4326305571428573	0.028200286122448986	0.006318021632653058	-0.0020310369387755104	0.021824975918367344	0.03914066163265306	-0.020898099591836732	0.003755028163265306	0.022161081428571427	-0.003489820204081634	-0.00022699510204081643	0.006946440408163267	0.0015865842857142856	0.009298319387755103	-0.002854869795918368	-0.00509010530612245
-8.0001	-21.474836469999996	-21.474836469999996	-21.474836469999996	-21.474836469999996	-21.474836469999996	-21.474836469999996	-21.474836469999996	-21.474836469999996	-21.474836469999996	-21.474836469999996	-17.969100257755102	-21.474836469999996	-21.474836469999996	-21.474836469999996	-21.474836469999996	-21.474836469999996	-17.850990074897958	-21.474836469999996	-18.048888783469387	-21.474836469999996	-18.13341508877551	-21.474836469999996	-21.474836469999996	-21.474836469999996	-21.474836469999996	-21.474836469999996	-21.474836469999996	-21.474836469999996	-21.474836469999996	-21.474836469999996	-21.474836469999996	-21.474836469999996	0.09036005061224492	-3.594427733877551	-0.06629650204081632	0.014142528571428569	0.015584728571428572	0.00703910591836735	0.04537380306122448	0.003354034285714285	0.04257528836734694	-0.0005019206122448966	-0.008737977142857144	0.0012140965306122458	0.010284378775510205	-0.0046873769387755105	0.016508490612244898	-0.004228092040816326	0.0006426583673469384
-7.0001	-21.474836469999996	-21.474836469999996	-21.474836469999996	-21.474836469999996	-21.474836469999996	-21.474836469999996	-21.474836469999996	-21.474836469999996	-21.474836469999996	-21.474836469999996	-21.474836469999996	-21.474836469999996	-17.930192456938777	-21.474836469999996	-21.474836469999996	-21.474836469999996	-17.876967327142857	-18.073733031632653	-21.474836469999996	-21.474836469999996	-21.474836469999996	-21.474836469999996	-21.474836469999996	-21.474836469999996	-21.474836469999996	-21.474836469999996	-21.474836469999996	-21.474836469999996	-21.474836469999996	-21.474836469999996	-21.474836469999996	-21.474836469999996	-7.073253651836734	-3.713806972857143	0.003103661632653065	-0.018205899795918374	0.011101188979591836	-0.011777159795918367	-0.010329847142857142	-0.00507940530612245	-0.018026535714285714	0.00212342306122449	-0.0030686275510204085	0.005651189795918367	-0.003418941020408162	-0.009349210408163264	0.0035363795918367342	-0.0103234393877551	-0.008255498163265306
-6.0001	-21.474836469999996	-21.474836469999996	-21.474836469999996	-21.474836469999996	-21.474836469999996	-21.474836469999996	-21.474836469999996	-21.474836469999996	-21.474836469999996	-21.474836469999996	-21.474836469999996	-21.474836469999996	-21.474836469999996	-21.474836469999996	-21.474836469999996	-21.474836469999996	-21.474836469999996	-21.474836469999996	-18.158253400612246	-18.133708626734695	-21.474836469999996	-21.474836469999996	-21.474836469999996	-21.474836469999996	-17.6264709777551	-21.474836469999996	-21.474836469999996	-21.474836469999996	-17.944839350000002	-21.474836469999996	-21.474836469999996	-21.474836469999996	-10.683098365306122	-0.4001383600000001	0.09188538734693877	-0.042921294285714284	0.022972236734693875	0.004398492244897964	0.040304692040816326	0.01959385836734694	0.019227502040816326	0.013146412857142856	-0.0002641255102040826	0.007465491020408161	0.003908128979591838	0.005132948571428572	0.009159950612244897	0.0018645936734693876	-0.0033341173469387747
-5.0001	-17.868320128775512	-21.474836469999996	-21.474836469999996	-21.474836469999996	-21.474836469999996	-21.474836469999996	-21.474836469999996	-21.474836469999996	-18.043999861020406	-21.474836469999996	-21.474836469999996	-21.474836469999996	-14.298845905102041	-21.474836469999996	-21.474836469999996	-21.474836469999996	-21.474836469999996	-18.077658754081632	-21.474836469999996	-21.474836469999996	-21.474836469999996	-21.474836469999996	-21.474836469999996	-21.474836469999996	-21.474836469999996	-21.474836469999996	-21.474836469999996	-17.881143077346938	-21.474836469999996	-21.474836469999996	-21.474836469999996	-21.04705753755102	-3.5028470918367343	-3.4239188020408164	-0.0004074530612244908	0.040300747346938774	0.021959478571428572	-0.02899476367346939	0.060125820612244904	-0.006506480204081633	0.04815194510204083	-0.007584574693877552	-0.0014857746938775527	0.003988004489795918	0.008467730612244899	-0.002230348979591837	0.003871900816326531	-0.001529116530612245	0.002975582448979592
-4.0001	-21.474836469999996	-21.474836469999996	-21.474836469999996	-21.474836469999996	-21.474836469999996	-17.997761263469386	-21.474836469999996	-21.474836469999996	-21.474836469999996	-21.474836469999996	-21.474836469999996	-21.474836469999996	-21.474836469999996	-21.474836469999996	-21.474836469999996	-17.985106585918366	-21.474836469999996	-21.474836469999996	-21.474836469999996	-21.474836469999996	-21.474836469999996	-21.474836469999996	-21.474836469999996	-21.474836469999996	-21.474836469999996	-21.474836469999996	-21.474836469999996	-21.474836469999996	-21.474836469999996	-21.474836469999996	-21.474836469999996	-21.474836469999996	-7.372127309183674	0.026306545102040835	0.014958236938775528	-0.045544969795918364	-0.022798057346938783	0.01013351183673469	0.012239539999999998	0.024997232244897964	-0.025173319387755102	0.028706137551020406	0.005688298163265305	0.005355815714285715	-0.007851428163265306	0.011159966326530614	0.009417113061224489	0.0007318897959183673	-0.013758131632653062
-3.0001	-21.474836469999996	-21.474836469999996	-21.474836469999996	-21.474836469999996	-21.474836469999996	-21.474836469999996	-21.474836469999996	-17.657473645510205	-21.474836469999996	-21.474836469999996	-21.474836469999996	-21.474836469999996	-21.474836469999996	-21.474836469999996	-21.474836469999996	-21.474836469999996	-21.474836469999996	-21.474836469999996	-21.474836469999996	-17.89690619897959	-21.474836469999996	-21.474836469999996	-21.474836469999996	-21.474836469999996	-21.474836469999996	-21.474836469999996	-21.474836469999996	-17.85671723897959	-21.474836469999996	-21.474836469999996	-21.474836469999996	-18.14661053530612	-10.738477661836734	0.3663801675510204	-0.1089938224489796	-0.02479249163265307	-0.01050527693877551	0.007496303877551019	0.08062532632653062	-0.003710328979591841	-0.0340791212244898	-0.010574062653061224	0.005262734693877552	0.014550394081632653	-0.011437430612244896	0.00011483795918367403	0.003926072857142858	0.009144559591836734	-0.007537445306122449
-2.9001	-21.474836469999996	-21.474836469999996	-21.474836469999996	-21.474836469999996	-21.474836469999996	-21.474836469999996	-21.474836469999996	-21.474836469999996	-21.474836469999996	-21.474836469999996	-21.474836469999996	-21.474836469999996	-21.474836469999996	-21.474836469999996	-21.474836469999996	-21.474836469999996	-21.474836469999996	-21.474836469999996	-21.474836469999996	-17.866636883061226	-21.474836469999996	-21.474836469999996	-21.474836469999996	-21.474836469999996	-21.474836469999996	-21.474836469999996	-21.474836469999996	-21.474836469999996	-21.474836469999996	-21.474836469999996	-21.474836469999996	-21.474836469999996	-3.410576295510204	-3.6539679510204084	0.08016928530612244	-0.08412233326530613	0.041054830204081634	-0.05201884591836735	0.02250494673469388	0.053716763061224485	-0.02435388020408163	0.0050253351020408165	0.0009637761224489805	-0.0012240073469387766	-0.006282818367346939	0.0034677906122448986	0.003068691428571429	-0.00623995142857143	-0.017027902857142858
-2.8001	-21.474836469999996	-21.474836469999996	-17.971227170408163	-21.474836469999996	-21.474836469999996	-21.474836469999996	-21.474836469999996	-21.474836469999996	-21.474836469999996	-21.474836469999996	-21.474836469999996	-21.474836469999996	-21.474836469999996	-21.474836469999996	-21.474836469999996	-21.474836469999996	-21.474836469999996	-21.474836469999996	-21.474836469999996	-21.474836469999996	-21.474836469999996	-21.474836469999996	-21.474836469999996	-21.474836469999996	-21.474836469999996	-21.474836469999996	-21.474836469999996	-21.474836469999996	-21.474836469999996	-21.474836469999996	-21.474836469999996	-21.474836469999996	-7.0686829012244905	-0.06835473653061223	0.09801280306122448	0.026697401836734694	0.07084984183673469	-0.01160648163265306	-0.008915850612244898	0.007732589795918368	-0.024922478775510203	0.0016411806122448966	-0.00021433857142857105	0.006218914897959183	-0.010735081020408163	-0.0003352248979591837	0.007598763673469387	-0.0011973497959183676	-0.013556886734693878
-2.7001	-21.474836469999996	-18.029301991632654	-21.474836469999996	-17.73156433122449	-18.174191283061223	-21.474836469999996	-21.474836469999996	-21.474836469999996	-18.01510948877551	-21.474836469999996	-21.474836469999996	-21.474836469999996	-21.474836469999996	-21.474836469999996	-21.474836469999996	-21.474836469999996	-21.474836469999996	-21.474836469999996	-21.474836469999996	-21.474836469999996	-18.142557614489796	-21.474836469999996	-21.474836469999996	-21.474836469999996	-21.474836469999996	-21.474836469999996	-21.474836469999996	-21.474836469999996	-21.474836469999996	-21.474836469999996	-21.474836469999996	-21.474836469999996	-6.800343516530612	-3.0528539959183667	-0.04127263224489796	-0.02420534224489796	0.04456906755102041	-0.010071899795918366	0.03334403591836735	0.0011896773469387751	-0.003397097755102041	0.029520969387755103	-0.005312403265306123	-0.005327633877551019	0.018057549591836735	-0.003494311632653061	0.010566442653061225	-0.008608325306122449	-0.010570485102040814
-2.6001	-21.474836469999996	-21.474836469999996	-21.474836469999996	-21.474836469999996	-21.474836469999996	-21.474836469999996	-21.474836469999996	-21.474836469999996	-21.474836469999996	-18.014568205510205	-21.474836469999996	-21.474836469999996	-21.474836469999996	-21.474836469999996	-17.756468757346937	-21.474836469999996	-21.474836469999996	-21.474836469999996	-21.474836469999996	-21.474836469999996	-21.474836469999996	-21.474836469999996	-21.474836469999996	-21.474836469999996	-21.474836469999996	-21.474836469999996	-21.474836469999996	-21.474836469999996	-21.474836469999996	-17.860087923061222	-21.474836469999996	-21.474836469999996	-6.8009722997959186	-3.6132830955102047	0.05117234387755103	0.008253822244897955	0.02319434734693878	0.026062293673469385	0.060028842040816315	-0.0041307395918367355	0.0012457540816326552	0.00480699693877551	0.0273381306122449	0.0032001097959183664	0.029262045714285718	-0.0006894422448979589	0.009544862857142856	0.005289939183673468	0.0013530744897959177
-2.5001	-21.474836469999996	-21.474836469999996	-21.474836469999996	-21.474836469999996	-21.474836469999996	-21.474836469999996	-21.474836469999996	-21.474836469999996	-21.474836469999996	-21.474836469999996	-21.474836469999996	-21.474836469999996	-21.474836469999996	-21.474836469999996	-17.993241438163263	-21.474836469999996	-21.474836469999996	-21.474836469999996	-18.16252412877551	-21.474836469999996	-21.474836469999996	-21.474836469999996	-21.474836469999996	-21.474836469999996	-21.474836469999996	-21.474836469999996	-21.474836469999996	-21.474836469999996	-21.474836469999996	-21.474836469999996	-21.474836469999996	-17.880933434897962	-4.228920925510204	-3.3777094461224486	0.10989148183673468	-0.02976165	0.009273011224489801	-0.03063822	0.011724059795918368	-0.021644687346938776	0.043263880408163265	0.025984219387755105	0.012179939591836733	0.00576625632653061	0.034988588163265305	0.019500348571428572	0.02133781469387755	0.007775673061224489	0.004391864081632653
-2.4001	-21.474836469999996	-21.474836469999996	-21.474836469999996	-21.474836469999996	-21.474836469999996	-21.474836469999996	-21.474836469999996	-21.474836469999996	-21.474836469999996	-21.474836469999996	-21.474836469999996	-21.474836469999996	-21.474836469999996	-21.474836469999996	-21.474836469999996	-21.474836469999996	-21.474836469999996	-21.474836469999996	-21.474836469999996	-21.474836469999996	-21.474836469999996	-21.474836469999996	-21.474836469999996	-21.474836469999996	-21.474836469999996	-21.474836469999996	-21.474836469999996	-21.474836469999996	-21.474836469999996	-21.474836469999996	-21.474836469999996	-21.474836469999996	0.4213533408163266	0.03478586224489796	0.08022508755102041	-0.06639544877551021	0.028883810408163263	-0.016110098775510204	0.04495630795918367	0.00084009408163265	0.0076071355102040805	0.009011848367346939	-0.00656973	0.019344440612244895	0.03377509346938775	0.004685791428571429	0.019959147551020406	0.02012157081632653	0.01871276530612245
-2.3001	-21.474836469999996	-21.474836469999996	-21.474836469999996	-21.474836469999996	-21.474836469999996	-21.474836469999996	-21.474836469999996	-21.474836469999996	-21.474836469999996	-21.474836469999996	-21.474836469999996	-21.474836469999996	-21.474836469999996	-21.474836469999996	-21.474836469999996	-21.474836469999996	-21.474836469999996	-21.474836469999996	-21.058755316326533	-21.474836469999996	-21.474836469999996	-21.474836469999996	-21.474836469999996	-21.474836469999996	-21.474836469999996	-21.474836469999996	-21.474836469999996	-21.474836469999996	-21.474836469999996	-21.474836469999996	-21.474836469999996	-21.474836469999996	-6.708094258163266	-0.043769499183673476	-0.07796161795918367	-0.006661899591836733	0.030826677755102044	-0.026550667142857143	0.035934795306122445	-0.029818047551020407	0.01805817836734694	0.02114515816326531	0.010549248775510204	0.02358658448979592	0.023995182448979597	0.01057527918367347	0.020268155510204083	0.006855861428571429	0.015545368571428572
-2.2001	-21.474836469999996	-21.474836469999996	-21.474836469999996	-21.474836469999996	-21.474836469999996	-21.474836469999996	-21.474836469999996	-21.474836469999996	-21.474836469999996	-21.474836469999996	-17.97511374510204	-18.048659552448978	-21.474836469999996	-21.474836469999996	-21.474836469999996	-21.474836469999996	-21.474836469999996	-21.474836469999996	-21.474836469999996	-21.474836469999996	-21.474836469999996	-21.474836469999996	-21.474836469999996	-21.474836469999996	-21.474836469999996	-21.474836469999996	-21.474836469999996	-17.81486034755102	-21.474836469999996	-21.474836469999996	-21.474836469999996	-18.11421788877551	-3.5900878618367336	-3.345420455918368	0.0034135616326530674	0.06136824265306123	0.054148796734693874	-0.05589136673469387	0.028302111224489796	0.01634236693877551	-0.013552802857142856	0.012351994081632654	0.008978142448979593	0.02001156979591837	0.03046352122448979	0.021492769387755104	0.023019559795918364	0.013999598775510205	0.01639187714285714
-2.1001	-21.474836469999996	-21.474836469999996	-21.474836469999996	-21.474836469999996	-21.474836469999996	-21.474836469999996	-21.474836469999996	-21.474836469999996	-21.474836469999996	-21.474836469999996	-21.474836469999996	-21.474836469999996	-21.474836469999996	-21.474836469999996	-21.474836469999996	-21.474836469999996	-21.474836469999996	-21.474836469999996	-21.474836469999996	-21.474836469999996	-21.474836469999996	-21.474836469999996	-21.474836469999996	-21.474836469999996	-21.474836469999996	-21.474836469999996	-21.474836469999996	-21.474836469999996	-21.474836469999996	-21.474836469999996	-21.474836469999996	-21.474836469999996	-3.8607341446938777	-3.6208977416326533	0.033290910612244894	-0.028014009183673475	0.01628676469387755	-0.02710172530612245	0.08417569836734695	0.007983958979591836	-0.013824457959183674	0.017601917959183675	0.020730012857142856	0.01246675306122449	0.005984168367346938	0.01707596897959184	0.03044408510204082	0.021466456734693877	0.010626590204081634
-2.0001	-21.474836469999996	-21.474836469999996	-21.474836469999996	-21.474836469999996	-21.474836469999996	-21.474836469999996	-21.474836469999996	-18.435923423469387	-21.474836469999996	-21.474836469999996	-21.474836469999996	-21.474836469999996	-21.474836469999996	-21.474836469999996	-21.474836469999996	-21.474836469999996	-21.474836469999996	-21.474836469999996	-21.474836469999996	-21.474836469999996	-21.474836469999996	-21.474836469999996	-21.474836469999996	-21.474836469999996	-21.474836469999996	-21.474836469999996	-18.13439986591837	-21.474836469999996	-21.474836469999996	-21.474836469999996	-17.994718925510206	-21.474836469999996	-3.6919971236734694	-0.2541674451020408	0.007480614081632647	-0.03976337224489796	-0.01350488244897959	0.00812760040816327	0.025568249795918367	0.0028079124489795914	-0.0076794361224489785	0.04122718551020408	0.005682675306122449	0.01199930387755102	0.037287881632653064	0.031007160408163262	0.024472217142857144	0.019653069795918365	0.02746727326530612
-1.9001	-21.474836469999996	-21.474836469999996	-21.474836469999996	-21.474836469999996	-21.474836469999996	-21.474836469999996	-21.474836469999996	-21.474836469999996	-21.474836469999996	-21.474836469999996	-21.474836469999996	-21.474836469999996	-21.474836469999996	-21.474836469999996	-21.474836469999996	-21.474836469999996	-21.474836469999996	-21.474836469999996	-21.474836469999996	-21.474836469999996	-21.474836469999996	-21.474836469999996	-21.474836469999996	-21.474836469999996	-21.474836469999996	-21.474836469999996	-21.474836469999996	-21.474836469999996	-21.474836469999996	-21.474836469999996	-21.474836469999996	-17.91500087	-7.295826120408163	0.304587933877551	0.006491253265306124	0.028697946122448973	0.04292930469387756	-0.016191319795918365	0.012815915306122453	-0.0001356712244897968	-0.020826881224489797	0.04173180326530612	0.014707160408163266	0.021251226326530613	0.02391910408163265	0.019865068163265307	0.01825308775510204	0.031206646326530613	0.013475286122448981
-1.8001	-21.474836469999996	-21.474836469999996	-21.474836469999996	-21.474836469999996	-21.474836469999996	-21.474836469999996	-21.474836469999996	-21.474836469999996	-21.474836469999996	-21.474836469999996	-18.121596056938774	-17.89170659244898	-21.474836469999996	-21.474836469999996	-21.474836469999996	-21.474836469999996	-21.474836469999996	-21.474836469999996	-21.474836469999996	-21.474836469999996	-21.474836469999996	-17.91622023489796	-21.474836469999996	-21.474836469999996	-21.474836469999996	-21.474836469999996	-21.474836469999996	-21.474836469999996	-21.474836469999996	-21.474836469999996	-21.474836469999996	-18.146801913265303	-3.5227807134693876	0.16472326489795922	0.059150972653061226	0.014907368775510205	0.033916024081632655	0.0029556500000000006	0.035950332040816324	0.004219396734693877	0.005475658571428568	0.0033462804081632646	-0.0022245495918367347	0.03555558918367347	-0.006116069183673468	0.030973870816326528	0.03622475469387755	0.029621186938775513	0.014482928775510204
-1.7001	-21.474836469999996	-21.474836469999996	-21.474836469999996	-21.474836469999996	-21.474836469999996	-21.474836469999996	-21.474836469999996	-21.474836469999996	-17.96066171408163	-21.474836469999996	-21.474836469999996	-21.474836469999996	-21.474836469999996	-21.474836469999996	-21.474836469999996	-21.474836469999996	-21.474836469999996	-21.474836469999996	-21.474836469999996	-21.474836469999996	-21.474836469999996	-21.474836469999996	-21.474836469999996	-21.474836469999996	-21.474836469999996	-21.474836469999996	-21.474836469999996	-21.474836469999996	-21.474836469999996	-21.474836469999996	-21.474836469999996	-21.474836469999996	-7.283565352244898	-3.8001218555102043	0.10524702979591836	-0.0016117340816326528	0.050737594489795916	0.028364737346938777	0.02552154346938776	-0.001317462448979591	-0.01390127755102041	0.02098513693877551	0.014035029795918367	0.03095607816326531	-0.005081715510204081	0.028024834285714288	0.030167044489795923	0.03685151693877551	0.0060839263265306115
-1.6001	-21.474836469999996	-21.474836469999996	-21.474836469999996	-21.474836469999996	-21.474836469999996	-21.474836469999996	-21.474836469999996	-21.474836469999996	-21.474836469999996	-21.474836469999996	-21.474836469999996	-21.474836469999996	-21.474836469999996	-21.474836469999996	-21.474836469999996	-21.474836469999996	-17.933463054489795	-21.474836469999996	-21.474836469999996	-21.474836469999996	-21.474836469999996	-21.474836469999996	-21.474836469999996	-21.474836469999996	-21.474836469999996	-21.474836469999996	-21.474836469999996	-21.474836469999996	-21.474836469999996	-21.474836469999996	-21.474836469999996	-21.474836469999996	-10.757337280408162	-3.714284451836735	-0.02783963693877551	-0.12966878020408162	0.03231458979591837	0.00585195183673469	0.042887959183673476	0.01042445693877551	-0.011938112653061226	0.025781677142857142	0.023336644081632652	0.03067937387755102	0.0030600857142857145	0.03335599408163265	0.03378315551020409	0.03085006775510204	0.011790402040816326
-1.5001	-21.474836469999996	-21.474836469999996	-21.474836469999996	-21.474836469999996	-21.474836469999996	-21.474836469999996	-21.474836469999996	-21.474836469999996	-21.474836469999996	-21.474836469999996	-21.474836469999996	-21.474836469999996	-21.474836469999996	-21.474836469999996	-21.474836469999996	-21.474836469999996	-21.474836469999996	-21.474836469999996	-21.474836469999996	-21.474836469999996	-21.474836469999996	-21.474836469999996	-21.474836469999996	-21.474836469999996	-21.474836469999996	-21.474836469999996	-21.474836469999996	-21.474836469999996	-21.474836469999996	-21.474836469999996	-21.474836469999996	-21.474836469999996	-10.509864247959184	-3.398289444693877	0.009513074693877552	-0.019289585714285715	0.04734419265306122	-0.018078018979591843	0.0326938093877551	0.02820800163265306	-0.0045285740816326525	0.02408495142857143	0.018456903265306118	0.04344149816326531	0.010401267346938775	0.03548043795918367	0.03958925	0.024539684081632655	0.01568376244897959
-1.4001	-21.474836469999996	-21.474836469999996	-21.474836469999996	-21.474836469999996	-21.474836469999996	-21.474836469999996	-21.474836469999996	-21.474836469999996	-21.474836469999996	-21.474836469999996	-21.474836469999996	-21.474836469999996	-21.474836469999996	-21.474836469999996	-21.474836469999996	-21.474836469999996	-21.474836469999996	-21.474836469999996	-21.474836469999996	-21.474836469999996	-21.474836469999996	-21.474836469999996	-21.474836469999996	-21.474836469999996	-21.474836469999996	-21.474836469999996	-21.474836469999996	-21.474836469999996	-21.474836469999996	-21.474836469999996	-21.474836469999996	-21.474836469999996	-3.621182463469388	0.5358451702040817	0.07455760673469389	0.11671251163265306	0.01910283326530612	-0.04580428591836735	0.06626681204081633	0.0012758536734693861	0.02154185408163265	-0.010684648163265307	0.0068547961224489804	0.015584843877551019	0.03446459795918367	0.019081321020408167	0.031011884081632655	0.01979808244897959	0.016322123061224488
-1.3001	-21.474836469999996	-21.474836469999996	-21.474836469999996	-21.474836469999996	-21.474836469999996	-21.474836469999996	-21.474836469999996	-21.474836469999996	-21.474836469999996	-21.474836469999996	-21.474836469999996	-21.474836469999996	-21.474836469999996	-21.474836469999996	-21.474836469999996	-21.474836469999996	-21.474836469999996	-21.474836469999996	-21.474836469999996	-21.474836469999996	-21.474836469999996	-21.474836469999996	-21.474836469999996	-21.474836469999996	-21.474836469999996	-21.474836469999996	-21.474836469999996	-21.474836469999996	-21.474836469999996	-21.474836469999996	-21.474836469999996	-21.474836469999996	-10.662358460000002	0.03252205183673467	-0.03555121040816327	-0.004770196326530608	0.021878204897959184	0.030306989387755105	0.04629681469387755	0.013340456530612246	0.014468868367346939	0.019785630612244896	0.0340388487755102	0.027100787755102045	0.02946250489795918	0.02687323428571428	0.028157441020408163	0.025156970816326528	0.015232201836734694
-1.2001	-21.474836469999996	-21.474836469999996	-21.474836469999996	-21.474836469999996	-21.474836469999996	-21.474836469999996	-21.474836469999996	-21.474836469999996	-21.474836469999996	-21.474836469999996	-21.474836469999996	-21.474836469999996	-21.474836469999996	-21.474836469999996	-21.474836469999996	-21.474836469999996	-21.474836469999996	-21.474836469999996	-21.474836469999996	-21.474836469999996	-21.474836469999996	-21.474836469999996	-21.474836469999996	-21.474836469999996	-21.474836469999996	-21.474836469999996	-21.474836469999996	-21.474836469999996	-21.474836469999996	-21.474836469999996	-21.474836469999996	-21.474836469999996	-3.586680153265306	-3.2276923214285715	-0.00010601122448979639	-0.011192625918367347	-0.005629936734693878	0.026050037551020404	0.02223388367346939	0.009292773469387755	0.016735596734693877	0.020569652857142857	0.021923146530612246	0.023690780204081635	0.028247059999999997	0.016209506734693877	0.02521256469387755	0.03590153877551021	0.024481403469387753
-1.1001	-21.474836469999996	-21.474836469999996	-21.474836469999996	-21.474836469999996	-21.474836469999996	-21.474836469999996	-21.474836469999996	-21.474836469999996	-21.474836469999996	-21.474836469999996	-21.474836469999996	-21.474836469999996	-21.474836469999996	-21.474836469999996	-21.474836469999996	-21.474836469999996	-21.474836469999996	-21.474836469999996	-21.474836469999996	-21.474836469999996	-21.474836469999996	-21.474836469999996	-21.474836469999996	-21.474836469999996	-21.474836469999996	-21.474836469999996	-21.474836469999996	-21.474836469999996	-21.474836469999996	-21.474836469999996	-21.474836469999996	-21.474836469999996	-3.366562219183673	-0.24283378408163264	0.1526032773469388	-0.008609447959183674	0.049038035714285715	-0.00603033285714286	0.028072952653061225	0.02685728285714286	9.806877551020358e-05	0.01953221857142857	0.013179959795918367	-0.0010274679591836722	0.023323728979591837	0.027597547959183677	0.027355801224489794	0.026524749795918366	0.017039257959183672
-1.0001	-21.474836469999996	-21.474836469999996	-21.474836469999996	-18.01139337122449	-17.735662288775508	-21.474836469999996	-21.474836469999996	-21.474836469999996	-21.474836469999996	-21.474836469999996	-21.474836469999996	-21.474836469999996	-17.912688925510203	-18.022881258571427	-17.804799219387757	-21.474836469999996	-21.474836469999996	-21.474836469999996	-21.474836469999996	-21.474836469999996	-21.474836469999996	-21.474836469999996	-21.474836469999996	-21.474836469999996	-21.474836469999996	-21.474836469999996	-21.474836469999996	-21.474836469999996	-21.474836469999996	-21.474836469999996	-21.474836469999996	-21.474836469999996	-10.767477549183672	-7.070182972244899	0.08561757020408164	0.05973306510204081	-0.01735448979591837	-0.020618889387755104	0.04400506775510204	0.012490605918367348	0.008871561020408165	0.018599642653061223	0.012652926938775509	0.005655251632653062	0.023308879591836733	0.024527162040816324	0.036504431428571425	0.032411734897959184	0.01867949551020408
-0.9501	-21.474836469999996	-21.474836469999996	-21.474836469999996	-21.474836469999996	-21.474836469999996	-21.474836469999996	-21.474836469999996	-21.474836469999996	-21.474836469999996	-21.474836469999996	-21.474836469999996	-21.474836469999996	-21.474836469999996	-21.474836469999996	-21.474836469999996	-21.474836469999996	-21.474836469999996	-21.474836469999996	-21.474836469999996	-21.474836469999996	-21.474836469999996	-21.474836469999996	-21.474836469999996	-21.474836469999996	-21.474836469999996	-21.474836469999996	-21.474836469999996	-21.474836469999996	-21.474836469999996	-21.474836469999996	-21.474836469999996	-21.474836469999996	-11.176438603877552	0.04151668285714288	0.06604497122448978	-0.026068084285714287	0.05306653755102041	-0.019216313469387764	0.032698003061224494	0.022126017346938778	0.010873333673469387	0.008184111836734693	0.022657754693877548	0.015728559387755102	0.016492229795918367	0.02585541122448979	0.026325526938775507	0.021869678775510205	0.021346610204081632
-0.9001	-21.474836469999996	-21.474836469999996	-21.474836469999996	-21.474836469999996	-21.474836469999996	-21.474836469999996	-21.474836469999996	-21.474836469999996	-21.474836469999996	-21.474836469999996	-21.474836469999996	-21.474836469999996	-21.474836469999996	-21.474836469999996	-21.474836469999996	-21.474836469999996	-21.474836469999996	-21.474836469999996	-21.474836469999996	-21.474836469999996	-21.474836469999996	-21.474836469999996	-21.474836469999996	-21.474836469999996	-21.474836469999996	-21.474836469999996	-21.474836469999996	-21.474836469999996	-21.474836469999996	-21.474836469999996	-21.474836469999996	-21.474836469999996	-3.6305325451020414	-0.08602244142857143	0.059508255510204076	-0.06876030816326531	-0.005642837755102039	-0.031661083265306124	-0.001567548979591836	-0.0035666048979591833	0.006278056122448981	0.014050172653061221	-0.008989890408163266	0.035942304081632646	0.004863277142857144	0.028376389591836738	0.031347031632653066	0.03183844	0.0160788506122449
-0.8501	-21.474836469999996	-21.474836469999996	-21.474836469999996	-21.474836469999996	-21.474836469999996	-17.572139802244898	-18.115395033265308	-17.99505956877551	-21.474836469999996	-21.474836469999996	-21.474836469999996	-21.474836469999996	-21.474836469999996	-21.474836469999996	-17.680897949183674	-21.474836469999996	-21.474836469999996	-17.92871973367347	-21.474836469999996	-21.474836469999996	-21.474836469999996	-21.474836469999996	-21.474836469999996	-21.474836469999996	-21.474836469999996	-21.474836469999996	-21.474836469999996	-21.474836469999996	-21.474836469999996	-21.474836469999996	-21.474836469999996	-21.474836469999996	-10.452284429591838	0.1775462065306122	0.04262519877551021	0.025339603469387757	-0.011863800816326533	0.011268658163265308	0.024612087551020404	-0.014603686734693878	-0.022910513469387755	0.03285553571428571	0.023670752448979593	0.055788087346938776	-0.0013029785714285729	0.048196471428571426	0.03086924244897959	0.032364734897959185	0.00756670693877551
-0.8001	-17.84791496142857	-21.474836469999996	-21.474836469999996	-18.149578350816327	-21.474836469999996	-21.474836469999996	-21.474836469999996	-21.474836469999996	-21.474836469999996	-21.474836469999996	-21.474836469999996	-21.474836469999996	-21.474836469999996	-21.474836469999996	-21.474836469999996	-21.474836469999996	-21.474836469999996	-21.474836469999996	-21.474836469999996	-17.861674925510204	-21.474836469999996	-21.474836469999996	-21.474836469999996	-21.474836469999996	-21.474836469999996	-21.474836469999996	-21.474836469999996	-17.99270417122449	-21.474836469999996	-21.474836469999996	-21.474836469999996	-21.474836469999996	-7.176828536530613	-0.2907797267346939	0.010494258979591841	0.007636241632653055	-0.0016004085714285707	-0.002174898367346936	0.03145137040816326	0.0009227867346938805	0.0039141459183673465	0.04378264673469388	0.006097052857142858	0.01849814224489796	0.013532147959183673	0.03205492244897959	0.040577189387755105	0.02817496571428571	0.015755850612244902
-0.7501	-18.065971446326532	-21.474836469999996	-21.474836469999996	-21.474836469999996	-21.474836469999996	-21.474836469999996	-21.474836469999996	-21.474836469999996	-21.474836469999996	-21.474836469999996	-21.474836469999996	-21.474836469999996	-21.474836469999996	-21.474836469999996	-21.474836469999996	-21.474836469999996	-17.869023074081632	-21.474836469999996	-17.956895309183672	-21.474836469999996	-21.474836469999996	-21.474836469999996	-21.474836469999996	-21.474836469999996	-21.474836469999996	-21.474836469999996	-21.474836469999996	-21.474836469999996	-21.474836469999996	-21.474836469999996	-21.474836469999996	-17.95570258755102	-3.215055494081632	-0.41223472469387756	0.13028509979591837	0.13227988224489798	-0.007689962244897958	-0.019703062448979593	0.0032586171428571425	0.013716619591836733	0.025523297551020403	0.03397005408163265	0.007137724489795918	0.0351416175510204	0.003115142040816326	0.02794357306122449	0.032844463061224495	0.027605954081632654	0.012080409795918368
-0.7001	-21.474836469999996	-21.474836469999996	-21.474836469999996	-21.474836469999996	-21.474836469999996	-21.474836469999996	-21.474836469999996	-21.474836469999996	-21.474836469999996	-21.474836469999996	-21.474836469999996	-21.474836469999996	-21.474836469999996	-21.474836469999996	-21.474836469999996	-21.474836469999996	-18.08099888142857	-21.474836469999996	-21.474836469999996	-21.474836469999996	-21.474836469999996	-21.474836469999996	-21.474836469999996	-21.474836469999996	-18.11075272306122	-21.474836469999996	-21.474836469999996	-21.474836469999996	-21.474836469999996	-18.320286559795914	-21.474836469999996	-21.474836469999996	-0.30747207387755104	-0.009101593469387744	-0.07578397795918368	0.037605613877551014	0.020414204081632657	0.02654937	0.035952147142857147	0.0040571008163265325	-0.009758831836734693	0.030538109387755103	0.014424437959183673	0.017059441836734694	0.01241356448979592	0.03879159816326531	0.037092545918367345	0.029765446326530613	0.014148309999999997
-0.6501	-21.474836469999996	-21.474836469999996	-21.474836469999996	-21.474836469999996	-21.474836469999996	-21.474836469999996	-21.474836469999996	-21.474836469999996	-21.474836469999996	-21.474836469999996	-21.474836469999996	-21.474836469999996	-21.474836469999996	-21.474836469999996	-21.474836469999996	-21.474836469999996	-21.474836469999996	-21.474836469999996	-21.474836469999996	-21.474836469999996	-21.474836469999996	-21.474836469999996	-21.474836469999996	-21.474836469999996	-21.474836469999996	-21.474836469999996	-21.474836469999996	-21.474836469999996	-21.474836469999996	-21.474836469999996	-21.474836469999996	-21.474836469999996	0.2746078077551021	-6.619400274285715	-0.05860311489795918	0.025815354489795914	-0.050347829591836736	-0.07658943	0.047970072653061226	-0.00021531469387755072	0.0012041922448979574	0.018995352040816326	0.014164316734693877	0.017548480612244895	0.026861773673469393	0.022810481632653062	0.032373434897959186	0.029086474285714283	0.027273234897959183
-0.6001	-21.474836469999996	-21.474836469999996	-21.474836469999996	-21.474836469999996	-21.474836469999996	-21.474836469999996	-21.474836469999996	-21.474836469999996	-21.474836469999996	-21.474836469999996	-21.474836469999996	-21.474836469999996	-21.474836469999996	-21.474836469999996	-21.474836469999996	-21.474836469999996	-21.474836469999996	-21.474836469999996	-21.474836469999996	-21.474836469999996	-21.474836469999996	-21.474836469999996	-21.474836469999996	-21.474836469999996	-21.474836469999996	-21.474836469999996	-21.474836469999996	-21.474836469999996	-21.474836469999996	-21.474836469999996	-21.474836469999996	-21.474836469999996	-10.411035947346937	-0.2236122957142857	-0.018869272653061212	-0.011682585918367345	0.0182165112244898	0.02433236775510204	0.0346401406122449	-0.01156688775510204	0.02859148265306122	0.01373121142857143	0.005218975306122449	0.03404780081632654	0.025917434897959186	0.018411304489795915	0.02897428530612245	0.028216114489795916	0.02291453469387755
-0.5501	-21.474836469999996	-21.474836469999996	-21.474836469999996	-21.474836469999996	-21.474836469999996	-21.474836469999996	-21.474836469999996	-21.474836469999996	-21.474836469999996	-21.474836469999996	-21.474836469999996	-21.474836469999996	-21.474836469999996	-21.474836469999996	-21.474836469999996	-21.474836469999996	-21.474836469999996	-21.474836469999996	-21.474836469999996	-21.474836469999996	-21.474836469999996	-21.474836469999996	-21.474836469999996	-21.474836469999996	-21.474836469999996	-21.474836469999996	-21.474836469999996	-21.474836469999996	-21.474836469999996	-21.474836469999996	-21.474836469999996	-21.474836469999996	-0.5934338557142859	-0.24150265836734694	-0.08088484734693877	0.006139621836734693	0.027333782040816323	-0.051031636938775514	0.023236054897959185	0.0001261606122448989	-0.03684653224489796	0.020900851836734697	0.000524645510204082	0.08019307040816326	-0.005132515102040817	0.015345803469387752	0.03900204632653061	0.040327993265306124	0.004107251224489796
-0.5001	-21.474836469999996	-21.474836469999996	-21.474836469999996	-21.474836469999996	-21.474836469999996	-21.474836469999996	-18.08393448632653	-21.474836469999996	-21.474836469999996	-21.474836469999996	-21.474836469999996	-21.474836469999996	-21.474836469999996	-21.474836469999996	-21.474836469999996	-21.474836469999996	-21.474836469999996	-21.474836469999996	-21.474836469999996	-21.474836469999996	-17.812731103469385	-21.474836469999996	-21.474836469999996	-21.474836469999996	-21.474836469999996	-21.474836469999996	-21.474836469999996	-21.474836469999996	-17.82369658755102	-21.474836469999996	-21.474836469999996	-21.474836469999996	-4.209842572857142	0.48508407163265305	-0.022952256938775506	-0.012870446326530612	0.009793308367346936	-0.003354977959183674	0.028287778163265307	0.02299340265306123	0.023059807346938778	0.006047587551020409	0.002737655102040816	0.007425607959183673	0.024189837142857145	0.022860201020408165	0.03329857918367347	0.026474723265306123	0.017743734693877553
-0.4501	-21.474836469999996	-21.474836469999996	-21.474836469999996	-21.474836469999996	-21.474836469999996	-21.474836469999996	-21.474836469999996	-21.474836469999996	-21.474836469999996	-21.474836469999996	-21.474836469999996	-21.474836469999996	-21.474836469999996	-17.87227908387755	-21.474836469999996	-21.474836469999996	-21.474836469999996	-21.474836469999996	-21.474836469999996	-21.474836469999996	-21.474836469999996	-21.474836469999996	-21.474836469999996	-21.474836469999996	-21.474836469999996	-21.474836469999996	-21.474836469999996	-21.474836469999996	-21.474836469999996	-21.474836469999996	-21.474836469999996	-21.474836469999996	-7.519786303469387	0.11231897897959184	-0.03289968306122449	0.029098339591836726	-0.017942227551020408	0.010140270408163263	0.06078135122448979	0.00022937551020408165	0.0024627700000000004	0.03315418306122449	0.03203625163265306	0.025169359183673468	0.020599383877551024	0.03695508244897959	0.02633058346938776	0.026220429999999996	0.01659291224489796
-0.4001	-21.474836469999996	-21.474836469999996	-21.474836469999996	-21.474836469999996	-21.474836469999996	-21.474836469999996	-21.474836469999996	-21.474836469999996	-21.474836469999996	-21.474836469999996	-21.474836469999996	-21.474836469999996	-21.474836469999996	-21.474836469999996	-21.474836469999996	-21.474836469999996	-21.474836469999996	-21.474836469999996	-21.474836469999996	-21.474836469999996	-21.474836469999996	-21.474836469999996	-21.474836469999996	-21.474836469999996	-21.474836469999996	-21.474836469999996	-21.474836469999996	-21.474836469999996	-21.474836469999996	-21.474836469999996	-21.474836469999996	-21.474836469999996	-10.498124444285716	0.46663740448979596	-0.006469256938775522	0.013460305306122449	0.007683373877551019	0.01678858530612245	0.038589708775510205	0.020796479183673472	-0.011918896734693877	0.03985942836734694	0.01388644387755102	0.03336140530612245	0.004723625102040816	0.034883414489795914	0.03125467693877551	0.02759612306122449	0.013081550612244896
-0.3501	-21.474836469999996	-21.474836469999996	-21.474836469999996	-21.474836469999996	-21.474836469999996	-21.474836469999996	-21.474836469999996	-21.474836469999996	-21.474836469999996	-21.474836469999996	-21.474836469999996	-21.474836469999996	-21.474836469999996	-21.474836469999996	-21.474836469999996	-21.474836469999996	-21.474836469999996	-21.474836469999996	-21.474836469999996	-21.474836469999996	-21.474836469999996	-21.474836469999996	-21.474836469999996	-21.474836469999996	-21.474836469999996	-21.474836469999996	-21.474836469999996	-21.474836469999996	-21.474836469999996	-21.474836469999996	-18.237351518163262	-21.474836469999996	-14.037561578163267	-3.7348427967346938	-0.030449619387755106	-0.03628582387755103	-0.022646586122448985	-0.04519506346938775	0.03353984142857143	0.03026591877551021	0.007700138979591835	0.023052999183673466	0.01339839918367347	0.02842949081632653	0.02420614693877551	0.015948744897959187	0.028500901836734698	0.0383250918367347	0.014216465510204081
-0.3001	-21.474836469999996	-18.01289144142857	-21.474836469999996	-17.908693929591838	-21.474836469999996	-21.474836469999996	-21.474836469999996	-21.474836469999996	-21.474836469999996	-21.474836469999996	-21.474836469999996	-21.474836469999996	-17.97157544632653	-21.474836469999996	-21.474836469999996	-21.474836469999996	-21.474836469999996	-21.474836469999996	-21.474836469999996	-21.474836469999996	-21.474836469999996	-21.474836469999996	-21.474836469999996	-21.474836469999996	-17.963304306734695	-21.474836469999996	-21.474836469999996	-21.474836469999996	-21.474836469999996	-21.474836469999996	-17.916595077346937	-21.474836469999996	-6.991332890000001	-3.748243486122449	0.10653043653061225	0.004880546734693888	-0.01682268918367347	-0.019114003265306125	0.03945805081632653	0.014386024489795913	-0.004680427959183673	0.01566066306122449	0.011196010204081635	0.032809219183673466	-0.006217218163265306	0.03055952183673469	0.037035410612244905	0.025857132857142858	0.014160606530612244
-0.2501	-21.474836469999996	-21.474836469999996	-17.851756974489795	-21.474836469999996	-21.474836469999996	-21.474836469999996	-21.474836469999996	-21.474836469999996	-21.474836469999996	-17.75359835244898	-21.474836469999996	-21.474836469999996	-21.474836469999996	-21.474836469999996	-21.474836469999996	-21.474836469999996	-21.474836469999996	-21.474836469999996	-21.474836469999996	-21.474836469999996	-21.474836469999996	-21.474836469999996	-21.474836469999996	-21.474836469999996	-21.474836469999996	-21.474836469999996	-21.474836469999996	-21.474836469999996	-21.474836469999996	-21.474836469999996	-21.474836469999996	-21.474836469999996	-3.1551737767346935	0.25362388163265304	-0.0607671375510204	-0.05839941387755102	0.029418506734693876	0.027980267551020416	0.019558040816326533	-0.01247622612244898	0.008502788979591837	0.04378460755102041	0.015657353061224486	0.022668299591836732	0.040224676734693876	0.03254236714285714	0.029058069591836735	0.02200546714285714	0.02917686816326531
-0.2001	-21.474836469999996	-21.474836469999996	-21.474836469999996	-21.474836469999996	-21.474836469999996	-21.474836469999996	-21.474836469999996	-21.474836469999996	-21.474836469999996	-21.474836469999996	-21.474836469999996	-21.474836469999996	-21.474836469999996	-21.474836469999996	-21.474836469999996	-21.474836469999996	-21.474836469999996	-21.474836469999996	-21.474836469999996	-21.474836469999996	-21.474836469999996	-21.474836469999996	-21.474836469999996	-21.474836469999996	-21.474836469999996	-21.474836469999996	-21.474836469999996	-21.474836469999996	-21.474836469999996	-21.474836469999996	-21.474836469999996	-21.474836469999996	-7.359745861836735	-0.3961766153061225	0.014023875918367346	-0.05045555081632652	-0.0032244769387755104	-0.028908045306122447	0.011020144081632655	-0.022104169387755102	-0.02465684408163265	0.026115461224489798	0.009074181632653059	0.03962539224489796	0.0006427742857142841	0.04464201775510205	0.03194350877551021	0.03412741857142857	0.017927896326530614
-0.1501	-21.474836469999996	-21.474836469999996	-21.474836469999996	-21.474836469999996	-21.474836469999996	-21.474836469999996	-21.474836469999996	-21.474836469999996	-21.474836469999996	-21.474836469999996	-21.474836469999996	-21.474836469999996	-21.474836469999996	-21.474836469999996	-21.474836469999996	-21.474836469999996	-21.474836469999996	-21.474836469999996	-21.474836469999996	-21.474836469999996	-21.474836469999996	-21.474836469999996	-21.474836469999996	-21.474836469999996	-21.474836469999996	-21.474836469999996	-21.474836469999996	-21.474836469999996	-21.474836469999996	-21.474836469999996	-17.86782011081633	-17.82000303653061	-4.605820068367346	-7.18238465	0.08446118938775511	0.05114898897959184	0.010846047959183674	-0.0005807695918367337	0.037618134897959184	0.026003016122448985	0.006787606734693877	0.0014583081632653049	0.017673620408163265	0.05111459408163266	0.0014111824489795922	0.01937497408163265	0.03956345306122449	0.03156442020408163	0.004038970204081632
-0.1001	-21.474836469999996	-21.474836469999996	-21.474836469999996	-21.474836469999996	-21.474836469999996	-21.474836469999996	-21.474836469999996	-21.474836469999996	-21.474836469999996	-21.474836469999996	-21.474836469999996	-21.474836469999996	-21.474836469999996	-21.474836469999996	-21.474836469999996	-21.474836469999996	-21.474836469999996	-21.474836469999996	-21.474836469999996	-21.474836469999996	-21.474836469999996	-21.474836469999996	-21.474836469999996	-21.474836469999996	-21.474836469999996	-21.474836469999996	-21.474836469999996	-21.474836469999996	-21.474836469999996	-21.474836469999996	-21.474836469999996	-21.474836469999996	-3.24636833877551	-3.309000578979592	0.016694001020408154	0.011588434897959186	0.02160783244897959	-0.0012486393877551019	0.025594710408163267	0.010888758163265304	0.01245151693877551	0.03139040979591837	0.016889787755102043	0.011236883469387754	0.027676746530612244	0.034089560000000005	0.03159140959183674	0.029863194285714285	0.02644220714285714
-0.0501	-21.474836469999996	-21.474836469999996	-18.18996694510204	-17.992483975306122	-21.474836469999996	-21.474836469999996	-17.849558892857143	-21.474836469999996	-21.474836469999996	-21.474836469999996	-21.474836469999996	-21.474836469999996	-21.474836469999996	-21.474836469999996	-17.684199376122447	-21.474836469999996	-21.474836469999996	-21.474836469999996	-18.167632243061224	-21.474836469999996	-21.474836469999996	-21.474836469999996	-21.474836469999996	-21.474836469999996	-21.474836469999996	-21.474836469999996	-21.474836469999996	-21.474836469999996	-21.474836469999996	-21.474836469999996	-21.474836469999996	-18.08731377285714	-6.5291713093877535	-0.02149067530612245	0.10433960918367347	-0.058046552857142865	0.03499380775510204	-0.019324869591836734	0.033515224693877556	-0.020764671836734697	0.01173678530612245	0.02944220551020408	0.012698208571428572	0.012474601224489798	0.04467848326530612	0.022302435102040812	0.02781714530612245	0.022725222857142853	0.035717632244897955
-0.0001	-21.474836469999996	-21.474836469999996	-21.474836469999996	-21.474836469999996	-21.474836469999996	-21.474836469999996	-21.474836469999996	-21.474836469999996	-21.474836469999996	-21.474836469999996	-21.474836469999996	-21.474836469999996	-17.836736429183674	-18.13814000142857	-21.474836469999996	-21.474836469999996	-21.474836469999996	-21.474836469999996	-21.474836469999996	-21.474836469999996	-21.474836469999996	-17.869043878979593	-21.474836469999996	-21.474836469999996	-21.474836469999996	-17.78996512632653	-21.474836469999996	-21.474836469999996	-21.474836469999996	-21.474836469999996	-21.474836469999996	-21.474836469999996	-14.412643527959181	-3.3231843663265304	0.14496426469387755	0.049436275306122456	0.01705431795918367	-0.016710573265306124	0.029387819183673464	0.007730062448979594	0.031180237346938776	0.01048564306122449	0.009798620204081634	0.03222226244897959	0.023733899183673468	0.02549611836734694	0.037788016122448975	0.029084335714285713	0.021642209795918365
0.0499	-21.474836469999996	-21.474836469999996	-21.474836469999996	-21.474836469999996	-21.474836469999996	-21.474836469999996	-21.474836469999996	-21.474836469999996	-21.474836469999996	-21.474836469999996	-21.474836469999996	-21.474836469999996	-21.474836469999996	-21.474836469999996	-21.474836469999996	-18.16967773857143	-21.474836469999996	-21.474836469999996	-21.474836469999996	-21.474836469999996	-21.474836469999996	-18.15667575163265	-21.474836469999996	-21.474836469999996	-21.474836469999996	-21.474836469999996	-21.474836469999996	-21.474836469999996	-21.474836469999996	-21.474836469999996	-18.255064830816327	-17.984565501836734	-6.972439635510204	-0.4567563708163265	0.09287004204081632	0.06009706959183674	0.03645440408163265	-0.011052858979591839	0.007945102244897959	-0.008525446938775511	-0.027386562040816326	0.046861015714285706	0.02511174142857143	0.025947262448979595	0.008485460204081632	0.03147452102040816	0.02869203387755102	0.0360144206122449	0.018558159999999997
0.0999	-21.474836469999996	-21.474836469999996	-21.474836469999996	-21.474836469999996	-21.474836469999996	-21.474836469999996	-21.474836469999996	-21.474836469999996	-21.474836469999996	-21.474836469999996	-21.474836469999996	-21.474836469999996	-21.474836469999996	-21.474836469999996	-21.474836469999996	-21.474836469999996	-21.474836469999996	-21.474836469999996	-21.474836469999996	-21.474836469999996	-21.474836469999996	-21.474836469999996	-21.474836469999996	-21.474836469999996	-21.474836469999996	-21.474836469999996	-21.474836469999996	-21.474836469999996	-21.474836469999996	-21.474836469999996	-21.474836469999996	-21.474836469999996	-7.063103763061226	-0.03153721244897958	-0.03466863469387755	0.03480083530612244	-0.0030059469387755115	0.04518237102040816	0.0015961587755102045	0.015565283877551019	0.006707063265306122	0.01932159693877551	0.01960522428571429	0.013014503469387753	0.021789550204081635	0.02478611816326531	0.03010021448979592	0.023326166326530614	0.021512508979591838
0.1499	-21.474836469999996	-21.474836469999996	-21.474836469999996	-21.474836469999996	-21.474836469999996	-21.474836469999996	-21.474836469999996	-21.474836469999996	-21.474836469999996	-21.474836469999996	-21.474836469999996	-21.474836469999996	-21.474836469999996	-21.474836469999996	-21.474836469999996	-21.474836469999996	-21.474836469999996	-21.474836469999996	-21.474836469999996	-21.474836469999996	-21.474836469999996	-21.474836469999996	-21.474836469999996	-21.474836469999996	-21.474836469999996	-18.097419372857143	-21.474836469999996	-21.474836469999996	-21.474836469999996	-21.474836469999996	-21.474836469999996	-21.474836469999996	-0.5223988814285715	-6.804623248571429	0.03958071632653061	0.0049745448979591845	0.06355048448979592	-0.08087614081632652	0.025126084897959183	0.0012105540816326546	0.008024968979591837	0.00515351306122449	0.01759065244897959	0.025728767346938776	0.012711821836734694	0.02568867755102041	0.030218067346938778	0.03096344755102041	0.020621598775510206
0.1999	-21.474836469999996	-21.474836469999996	-21.474836469999996	-21.474836469999996	-21.474836469999996	-21.474836469999996	-21.474836469999996	-21.474836469999996	-21.474836469999996	-21.474836469999996	-17.67769025612245	-21.474836469999996	-21.474836469999996	-21.474836469999996	-21.474836469999996	-21.474836469999996	-21.474836469999996	-21.474836469999996	-21.474836469999996	-21.474836469999996	-21.474836469999996	-21.474836469999996	-21.474836469999996	-21.474836469999996	-17.95222639979592	-21.474836469999996	-21.474836469999996	-21.474836469999996	-21.474836469999996	-21.474836469999996	-21.474836469999996	-21.474836469999996	-3.8501365173469386	0.3667525487755102	-0.03186186612244899	0.00417678204081633	-0.05042458693877551	0.045343406530612244	0.036960108367346936	-0.03443248530612245	0.010786299999999999	0.0381396287755102	0.031531028571428574	0.03463649612244898	0.0039061797959183686	0.04107234714285714	0.030083114489795917	0.03753409795918367	0.016783847142857144
0.2499	-21.474836469999996	-21.474836469999996	-21.474836469999996	-21.474836469999996	-21.474836469999996	-21.474836469999996	-21.474836469999996	-21.474836469999996	-21.474836469999996	-21.474836469999996	-21.474836469999996	-21.474836469999996	-21.474836469999996	-21.474836469999996	-21.474836469999996	-21.474836469999996	-21.474836469999996	-21.474836469999996	-21.474836469999996	-21.474836469999996	-21.474836469999996	-21.474836469999996	-21.474836469999996	-21.474836469999996	-21.474836469999996	-21.474836469999996	-21.474836469999996	-21.474836469999996	-21.474836469999996	-21.474836469999996	-21.474836469999996	-20.99863019897959	-4.026753694489797	-3.8330258197959184	-0.025399865306122447	0.08568515795918367	0.03685452551020407	-0.04871159673469388	0.053190467346938775	-0.015450691224489792	0.030645792244897965	0.03298733040816327	0.02207288551020408	0.028341237346938778	0.022892830816326534	0.023437671428571425	0.03334116448979592	0.024078356530612247	0.020791578163265306
0.2999	-21.474836469999996	-21.474836469999996	-21.474836469999996	-21.474836469999996	-21.474836469999996	-21.474836469999996	-21.474836469999996	-21.474836469999996	-18.13096526510204	-21.474836469999996	-21.474836469999996	-21.474836469999996	-21.474836469999996	-21.474836469999996	-21.474836469999996	-21.474836469999996	-21.474836469999996	-21.474836469999996	-17.799825555714285	-21.474836469999996	-21.474836469999996	-21.474836469999996	-21.474836469999996	-21.474836469999996	-21.474836469999996	-21.474836469999996	-21.474836469999996	-21.474836469999996	-18.000216647959185	-17.81912871163265	-21.474836469999996	-21.474836469999996	0.3378571379591837	0.11665344489795916	0.09374672938775509	0.01613230326530612	-0.0266809718367347	-0.03410498326530612	-0.004425759183673471	-0.004318278367346939	-0.019336845510204086	0.032619111632653054	0.008624839999999998	0.02306863469387755	0.016047397346938778	0.03779885897959184	0.03189092244897959	0.026632224081632655	0.02160329673469388
0.3499	-21.474836469999996	-21.474836469999996	-21.474836469999996	-17.916066372040813	-21.474836469999996	-21.474836469999996	-21.474836469999996	-18.099763669999998	-21.474836469999996	-21.474836469999996	-21.474836469999996	-21.474836469999996	-21.474836469999996	-21.474836469999996	-21.474836469999996	-21.474836469999996	-21.474836469999996	-21.474836469999996	-21.474836469999996	-21.474836469999996	-21.474836469999996	-21.474836469999996	-21.474836469999996	-21.474836469999996	-21.474836469999996	-21.474836469999996	-21.474836469999996	-21.474836469999996	-21.474836469999996	-21.474836469999996	-21.474836469999996	-21.474836469999996	-10.401858808163265	-7.178533526734692	-0.020769705918367343	-0.0401552418367347	0.06578435163265305	0.017358494081632647	0.0223533	0.012369495306122451	0.002022284489795918	0.01263976244897959	0.032505654489795914	0.010165828163265306	0.03535100510204082	0.022728080816326535	0.0386274193877551	0.02426480408163265	0.021006455102040817
0.3999	-21.474836469999996	-21.474836469999996	-21.474836469999996	-21.474836469999996	-21.474836469999996	-21.474836469999996	-17.89219029857143	-21.474836469999996	-21.474836469999996	-17.823119459387755	-21.474836469999996	-21.474836469999996	-21.474836469999996	-21.474836469999996	-21.474836469999996	-18.068520073265308	-21.474836469999996	-21.474836469999996	-21.474836469999996	-21.474836469999996	-21.474836469999996	-21.474836469999996	-21.474836469999996	-21.474836469999996	-21.474836469999996	-21.474836469999996	-21.474836469999996	-17.961148643061225	-21.474836469999996	-21.474836469999996	-21.474836469999996	-21.474836469999996	-3.2360973851020396	-0.13644178857142858	-0.028643392857142857	-0.018549085306122443	0.062300844693877554	-0.01894990734693877	0.02672230306122449	0.016891305918367346	0.008602488163265308	0.007326285918367344	0.011847438163265306	0.003878001632653061	0.03840041285714286	0.0224918606122449	0.03569914693877551	0.022003368163265306	0.02452088510204082
0.4499	-17.95308282591837	-21.474836469999996	-21.474836469999996	-21.474836469999996	-21.474836469999996	-21.474836469999996	-21.474836469999996	-21.474836469999996	-21.474836469999996	-21.474836469999996	-21.474836469999996	-21.474836469999996	-21.474836469999996	-21.474836469999996	-21.474836469999996	-21.474836469999996	-21.474836469999996	-17.866597461020408	-21.474836469999996	-21.474836469999996	-17.880798781836734	-21.474836469999996	-21.474836469999996	-21.474836469999996	-18.342519276530613	-21.474836469999996	-21.474836469999996	-21.474836469999996	-21.474836469999996	-17.996136282244898	-21.474836469999996	-21.474836469999996	-10.86227440142857	-0.2942340124489797	0.0021228628571428555	0.0780629887755102	0.01943943	-0.047015990204081634	0.03042541469387755	-0.005160312857142857	0.028855239591836734	0.02004935530612245	0.004185487959183674	0.023056183265306125	0.026336882653061226	0.02814244081632653	0.03285628326530612	0.027288159183673468	0.017714227346938775
0.4999	-21.474836469999996	-21.474836469999996	-21.474836469999996	-21.474836469999996	-21.474836469999996	-21.474836469999996	-21.474836469999996	-21.474836469999996	-21.474836469999996	-21.474836469999996	-21.474836469999996	-21.474836469999996	-21.474836469999996	-21.474836469999996	-21.474836469999996	-21.474836469999996	-21.474836469999996	-21.474836469999996	-21.474836469999996	-21.474836469999996	-21.474836469999996	-21.474836469999996	-21.474836469999996	-21.474836469999996	-21.474836469999996	-21.474836469999996	-21.474836469999996	-21.474836469999996	-21.474836469999996	-21.474836469999996	-21.474836469999996	-18.167884460204082	-2.9236594222448984	-3.942393513265306	0.12308181510204082	-0.0068498820408163285	0.004202387959183674	-0.011291339183673468	0.04672284571428571	-0.01632392	-0.010943208979591836	0.010927708979591834	0.025054337142857146	0.03207204918367347	0.03597691693877551	0.01086774224489796	0.03177150755102041	0.024479365306122446	0.02374399448979592
0.5499	-21.474836469999996	-21.474836469999996	-21.474836469999996	-21.474836469999996	-21.474836469999996	-21.474836469999996	-21.474836469999996	-21.474836469999996	-18.090575736938774	-17.8294528977551	-21.474836469999996	-21.474836469999996	-21.474836469999996	-21.474836469999996	-21.474836469999996	-21.474836469999996	-21.474836469999996	-21.474836469999996	-21.474836469999996	-21.474836469999996	-21.474836469999996	-21.474836469999996	-21.474836469999996	-21.474836469999996	-21.474836469999996	-21.474836469999996	-21.474836469999996	-21.474836469999996	-21.474836469999996	-21.474836469999996	-21.474836469999996	-21.474836469999996	-10.387775725306122	-3.3079584816326526	0.0750612630612245	-0.044636094081632646	0.04084004734693879	0.004410091020408167	0.040106965918367356	0.028226421632653063	0.0073023677551020405	0.023350864285714288	0.006967894897959184	0.023975131836734692	0.033171346938775506	0.020496938775510204	0.037296408367346934	0.026652506530612245	0.02263869673469388
0.5999	-21.474836469999996	-21.474836469999996	-21.474836469999996	-21.474836469999996	-21.474836469999996	-21.474836469999996	-21.474836469999996	-21.474836469999996	-21.474836469999996	-21.474836469999996	-17.739423346734693	-21.474836469999996	-21.474836469999996	-21.474836469999996	-21.474836469999996	-21.474836469999996	-21.474836469999996	-21.474836469999996	-21.474836469999996	-21.474836469999996	-21.474836469999996	-21.474836469999996	-21.474836469999996	-21.474836469999996	-21.474836469999996	-21.474836469999996	-21.474836469999996	-21.474836469999996	-21.474836469999996	-21.474836469999996	-21.474836469999996	-21.474836469999996	0.3251751161224489	-0.05622087510204082	-0.010485476122448979	-0.029102317959183673	0.04431527102040816	-0.06163336857142858	0.0315353493877551	-0.022951424897959184	0.004492751836734696	0.010150902653061223	-0.004699306122448981	0.01997376020408163	0.025436848775510206	0.031742062040816324	0.0326192675510204	0.03331187163265306	0.02303308204081633
0.6499	-21.474836469999996	-21.474836469999996	-21.474836469999996	-21.474836469999996	-21.474836469999996	-21.474836469999996	-21.474836469999996	-21.474836469999996	-21.474836469999996	-21.474836469999996	-21.474836469999996	-21.474836469999996	-21.474836469999996	-21.474836469999996	-21.474836469999996	-21.474836469999996	-21.474836469999996	-18.075209203061227	-21.474836469999996	-21.474836469999996	-21.474836469999996	-21.474836469999996	-21.474836469999996	-21.474836469999996	-17.606745839795916	-21.474836469999996	-21.474836469999996	-17.898527456122448	-21.474836469999996	-21.474836469999996	-21.474836469999996	-21.474836469999996	-0.9306165385714286	-0.07250826755102038	0.16780836367346938	-0.05778914612244899	0.037800917142857146	0.009321004285714283	-0.00874955857142857	-0.01804856714285714	-0.020714208979591836	0.023737274897959182	0.021633844897959185	0.023274631224489795	0.024751337551020408	0.023920552244897957	0.0340075906122449	0.026880489591836736	0.018392637755102043
0.6999	-21.474836469999996	-21.474836469999996	-21.474836469999996	-21.474836469999996	-21.474836469999996	-21.474836469999996	-21.474836469999996	-21.474836469999996	-21.474836469999996	-21.474836469999996	-21.474836469999996	-21.474836469999996	-21.474836469999996	-21.474836469999996	-21.474836469999996	-21.474836469999996	-21.474836469999996	-21.474836469999996	-21.474836469999996	-21.474836469999996	-21.474836469999996	-21.474836469999996	-21.474836469999996	-21.474836469999996	-21.474836469999996	-21.474836469999996	-21.474836469999996	-21.474836469999996	-21.474836469999996	-21.474836469999996	-21.474836469999996	-21.474836469999996	-0.3840385018367347	-7.173407006530613	-0.08254091551020408	0.040323408979591836	-0.04539539877551021	0.027434477551020405	0.055348922653061225	0.006092669387755101	0.0007086585714285713	0.026612859591836735	0.02900504775510204	0.022108338367346936	0.008073052040816328	0.04581467612244898	0.031362998571428574	0.03108820469387755	0.01760469918367347
0.7499	-21.474836469999996	-21.474836469999996	-21.474836469999996	-21.474836469999996	-21.474836469999996	-21.474836469999996	-21.474836469999996	-21.474836469999996	-21.474836469999996	-21.474836469999996	-21.474836469999996	-21.474836469999996	-21.474836469999996	-21.474836469999996	-21.474836469999996	-21.474836469999996	-21.474836469999996	-21.474836469999996	-21.474836469999996	-21.474836469999996	-21.474836469999996	-21.474836469999996	-21.474836469999996	-21.474836469999996	-21.474836469999996	-21.474836469999996	-21.474836469999996	-21.474836469999996	-21.474836469999996	-21.474836469999996	-21.474836469999996	-21.474836469999996	-3.5025481797959186	-7.240465577346939	0.1124819730612245	0.06427579714285714	-0.01559968673469388	-0.056057901632653055	0.031108885306122446	0.006771679183673471	-0.0006986253061224472	0.007784345510204083	0.016590359795918365	0.02678649816326531	0.015169917346938776	0.026854952653061225	0.03323132653061224	0.02768405387755102	0.019241931836734696
0.7999	-18.091824388367346	-21.474836469999996	-21.474836469999996	-21.474836469999996	-21.474836469999996	-21.474836469999996	-21.474836469999996	-21.474836469999996	-21.474836469999996	-21.474836469999996	-21.474836469999996	-21.474836469999996	-21.474836469999996	-21.474836469999996	-21.474836469999996	-21.474836469999996	-21.474836469999996	-21.474836469999996	-21.474836469999996	-21.474836469999996	-21.474836469999996	-21.474836469999996	-21.474836469999996	-21.474836469999996	-18.13657354265306	-21.474836469999996	-21.474836469999996	-21.474836469999996	-21.474836469999996	-21.474836469999996	-21.474836469999996	-21.474836469999996	-10.833934478571427	-0.4006270902040816	0.1561836730612245	-0.039248105918367346	0.018022771020408168	0.011886863877551026	0.022013352857142853	0.005313417142857143	0.019923023469387756	0.019096825918367345	0.028752279183673467	0.036526388367346944	0.03180745571428571	0.02531230367346939	0.033640470816326526	0.02510128897959184	0.02149552306122449
0.8499	-21.474836469999996	-21.474836469999996	-21.474836469999996	-21.474836469999996	-21.474836469999996	-21.474836469999996	-21.474836469999996	-21.474836469999996	-21.474836469999996	-21.474836469999996	-21.474836469999996	-21.474836469999996	-21.474836469999996	-21.474836469999996	-21.474836469999996	-21.474836469999996	-21.474836469999996	-21.474836469999996	-21.474836469999996	-21.474836469999996	-21.474836469999996	-21.474836469999996	-21.474836469999996	-21.474836469999996	-21.474836469999996	-21.474836469999996	-21.474836469999996	-21.474836469999996	-21.474836469999996	-21.474836469999996	-21.474836469999996	-21.474836469999996	-0.39154514857142864	-3.688259172448979	-0.07703727571428573	-0.02253801265306123	0.0037155018367346923	-0.014003798979591838	0.054461818571428566	-0.014519434693877552	0.012764325102040815	0.0505476112244898	0.015232622244897959	0.034913934285714286	0.011108384081632653	0.025885892857142857	0.03951412714285714	0.027621982653061226	0.016511881224489794
0.8999	-21.474836469999996	-21.474836469999996	-21.474836469999996	-21.474836469999996	-21.474836469999996	-21.474836469999996	-21.474836469999996	-21.474836469999996	-21.474836469999996	-21.474836469999996	-21.474836469999996	-21.474836469999996	-21.474836469999996	-21.474836469999996	-21.474836469999996	-21.474836469999996	-21.474836469999996	-21.474836469999996	-21.474836469999996	-21.474836469999996	-21.474836469999996	-21.474836469999996	-21.474836469999996	-17.997160703469387	-21.474836469999996	-21.474836469999996	-21.474836469999996	-21.474836469999996	-21.033040793265307	-21.474836469999996	-21.474836469999996	-21.474836469999996	-7.364670812857143	0.0722599512244897	-0.09323077897959184	0.0450646187755102	-0.018629249591836733	-0.05938041122448979	0.03526402081632653	0.00040839959183673646	0.016105820612244894	0.021231261224489793	0.017767023673469388	0.03620131265306122	0.004402292857142858	0.030008136326530616	0.0298297306122449	0.035728122857142865	0.009355077755102041
0.9499	-21.474836469999996	-21.474836469999996	-21.474836469999996	-21.474836469999996	-21.474836469999996	-21.474836469999996	-21.474836469999996	-21.474836469999996	-21.474836469999996	-21.474836469999996	-21.474836469999996	-21.474836469999996	-21.474836469999996	-21.474836469999996	-21.474836469999996	-21.474836469999996	-21.474836469999996	-21.474836469999996	-21.474836469999996	-21.474836469999996	-21.474836469999996	-21.474836469999996	-21.474836469999996	-21.474836469999996	-21.474836469999996	-21.474836469999996	-21.474836469999996	-21.474836469999996	-21.474836469999996	-21.474836469999996	-21.474836469999996	-21.474836469999996	-7.073876128163264	0.006753672653061211	0.18660016122448983	-0.028131964285714288	0.007640396326530614	-0.032635553469387756	0.00461478693877551	0.0054146610204081624	0.013020832040816329	0.00457887306122449	0.019426395102040816	0.02694248204081633	0.0237468681632653	0.02777652897959184	0.03194503387755102	0.030852806734693875	0.018426345918367348
0.9999	-21.474836469999996	-21.474836469999996	-21.474836469999996	-21.474836469999996	-21.474836469999996	-21.474836469999996	-21.474836469999996	-21.474836469999996	-21.474836469999996	-21.474836469999996	-21.474836469999996	-21.474836469999996	-21.474836469999996	-21.474836469999996	-21.474836469999996	-21.474836469999996	-21.474836469999996	-21.474836469999996	-21.474836469999996	-21.474836469999996	-21.474836469999996	-21.474836469999996	-21.474836469999996	-21.474836469999996	-21.474836469999996	-21.474836469999996	-21.474836469999996	-21.474836469999996	-21.474836469999996	-21.474836469999996	-21.474836469999996	-21.474836469999996	-7.179292628367345	-3.4494525820408164	0.03339045653061225	-0.03487665306122449	0.018096869591836737	-0.016861057346938775	-0.006994045306122447	0.029985559591836734	-0.019234443061224488	0.014361963469387756	0.022823973469387752	0.021167276530612244	0.026646007551020416	0.023684885510204083	0.02527494163265306	0.027132367551020407	0.017759838367346938
1.0999	-21.474836469999996	-21.474836469999996	-21.474836469999996	-21.474836469999996	-21.474836469999996	-21.474836469999996	-21.474836469999996	-21.474836469999996	-21.474836469999996	-21.474836469999996	-21.474836469999996	-21.474836469999996	-21.474836469999996	-21.474836469999996	-21.474836469999996	-21.474836469999996	-21.474836469999996	-21.474836469999996	-21.474836469999996	-21.474836469999996	-21.474836469999996	-21.474836469999996	-21.474836469999996	-21.474836469999996	-21.474836469999996	-21.474836469999996	-21.474836469999996	-21.474836469999996	-21.474836469999996	-21.474836469999996	-21.474836469999996	-21.474836469999996	-7.18357891367347	-3.6320326724489798	-0.06177183163265306	-0.02615657204081632	-0.004620056122448979	0.018553157551020407	0.0367314724489796	-0.008582716734693878	-0.0407633281632653	0.006112234081632655	0.012324527959183675	0.031749739387755105	0.017861737755102036	0.02906952571428572	0.03620031	0.02359994632653061	0.024363993877551022
1.1999	-21.474836469999996	-21.474836469999996	-21.474836469999996	-18.10960642591837	-21.474836469999996	-21.474836469999996	-21.474836469999996	-21.474836469999996	-21.474836469999996	-21.474836469999996	-21.474836469999996	-21.474836469999996	-21.474836469999996	-21.474836469999996	-21.474836469999996	-21.474836469999996	-21.474836469999996	-18.077159398979592	-21.474836469999996	-21.474836469999996	-21.474836469999996	-21.474836469999996	-21.474836469999996	-21.474836469999996	-21.474836469999996	-21.474836469999996	-21.474836469999996	-21.474836469999996	-21.474836469999996	-21.474836469999996	-21.474836469999996	-21.474836469999996	-6.762920338775511	-0.4259444667346939	0.024527284285714285	-0.010461991428571429	0.00735214163265306	-0.01901068	0.009191807551020411	0.010402086938775508	-0.018095406734693877	0.009373502244897958	0.007264143265306122	0.02576512265306122	0.020483464693877546	0.025867116530612244	0.03387083897959183	0.03028518693877551	0.026798120408163262
1.2999	-21.474836469999996	-21.474836469999996	-21.474836469999996	-21.474836469999996	-21.474836469999996	-21.474836469999996	-21.474836469999996	-21.474836469999996	-21.474836469999996	-18.02590495163265	-21.474836469999996	-21.474836469999996	-21.474836469999996	-21.474836469999996	-21.474836469999996	-21.474836469999996	-21.474836469999996	-17.858372487959183	-21.474836469999996	-21.474836469999996	-21.474836469999996	-21.474836469999996	-21.474836469999996	-21.474836469999996	-21.474836469999996	-21.474836469999996	-21.474836469999996	-21.474836469999996	-21.474836469999996	-21.474836469999996	-21.474836469999996	-21.474836469999996	-7.321864781836735	-3.721126318979592	-0.014585142653061224	-0.029390865714285723	0.022638971020408162	0.022382814285714283	0.014445686530612237	-0.025340663877551024	-0.03772761020408163	0.013163031020408165	0.026351917959183676	0.019012188775510204	0.01846687571428571	0.034249581224489796	0.027948422040816327	0.027115468979591835	0.02166049714285714
1.3999	-21.474836469999996	-21.474836469999996	-17.85570831	-21.474836469999996	-21.474836469999996	-21.474836469999996	-17.953215111632655	-17.984908076530612	-18.025321374489796	-21.474836469999996	-21.474836469999996	-17.714936571224488	-17.834527301020408	-21.474836469999996	-21.474836469999996	-21.474836469999996	-21.474836469999996	-21.474836469999996	-21.474836469999996	-21.474836469999996	-21.474836469999996	-21.474836469999996	-21.474836469999996	-18.098525080612244	-21.474836469999996	-21.474836469999996	-21.474836469999996	-21.474836469999996	-21.474836469999996	-21.474836469999996	-18.080298874897956	-17.876114585918366	-3.2426017604081636	-0.12175061387755103	0.09567349183673471	0.05639938346938776	0.048794558571428566	0.03799961632653061	0.04173917265306122	0.010361618571428572	-0.004970865510204083	0.025147546734693882	0.008902697551020406	0.02610223775510204	0.01253685163265306	0.03299700591836735	0.024945755918367347	0.019190738775510204	0.024120872653061228
1.4999	-18.139016019387757	-21.474836469999996	-21.474836469999996	-21.474836469999996	-21.474836469999996	-21.474836469999996	-21.474836469999996	-21.474836469999996	-21.474836469999996	-21.474836469999996	-21.474836469999996	-21.474836469999996	-18.13848110510204	-21.474836469999996	-17.816103637346938	-21.474836469999996	-18.017745420204083	-21.474836469999996	-21.474836469999996	-21.474836469999996	-18.340210256122447	-21.474836469999996	-21.474836469999996	-21.474836469999996	-21.474836469999996	-21.474836469999996	-21.474836469999996	-21.474836469999996	-21.474836469999996	-21.474836469999996	-21.474836469999996	-21.474836469999996	-7.304072631632652	-0.12816939265306124	0.10023459857142858	-0.05561364693877551	0.02727116734693878	-0.03199135142857143	0.019860984081632654	0.017797426734693877	0.029389090000000003	0.032324633469387756	0.010648991224489795	0.02526472102040816	0.044878874285714285	0.014047658775510204	0.032835630612244905	0.02668339693877551	0.024489281020408166
1.5999	-21.474836469999996	-21.474836469999996	-21.474836469999996	-21.474836469999996	-21.474836469999996	-21.474836469999996	-21.474836469999996	-21.474836469999996	-21.474836469999996	-21.474836469999996	-21.474836469999996	-21.474836469999996	-21.474836469999996	-21.474836469999996	-21.474836469999996	-21.474836469999996	-21.474836469999996	-21.474836469999996	-21.474836469999996	-21.474836469999996	-21.474836469999996	-21.474836469999996	-21.474836469999996	-21.474836469999996	-21.474836469999996	-21.474836469999996	-21.474836469999996	-21.474836469999996	-21.474836469999996	-21.474836469999996	-21.474836469999996	-21.474836469999996	-7.05491310877551	0.5885677746938774	0.11169619367346936	0.02798911142857143	0.009983817755102042	-0.04506197775510203	0.06164862857142857	-0.040965887959183676	-0.01640423714285714	0.03384822775510204	0.02287366530612245	0.04028695306122449	0.017701824897959184	0.026659656326530615	0.027659215510204085	0.024420475714285714	0.022783301632653057
1.6999	-21.474836469999996	-21.474836469999996	-21.474836469999996	-21.474836469999996	-21.474836469999996	-21.474836469999996	-21.474836469999996	-21.474836469999996	-21.474836469999996	-21.474836469999996	-21.474836469999996	-21.474836469999996	-21.474836469999996	-21.474836469999996	-21.474836469999996	-21.474836469999996	-21.474836469999996	-21.474836469999996	-21.474836469999996	-21.474836469999996	-21.474836469999996	-21.474836469999996	-21.474836469999996	-21.474836469999996	-21.474836469999996	-21.474836469999996	-21.474836469999996	-21.474836469999996	-21.474836469999996	-21.474836469999996	-21.474836469999996	-21.474836469999996	-3.4583747497959183	0.13005444714285713	-0.03792303163265305	0.027642129387755114	0.018811402653061228	0.03081654653061225	0.0407035693877551	0.008583709591836733	0.0007766075510204092	0.035859828367346934	0.0162236287755102	0.03367445448979592	0.031449588163265305	0.026311067755102037	0.02825353	0.02612347367346939	0.020927069591836735
1.7999	-21.474836469999996	-21.474836469999996	-21.474836469999996	-21.474836469999996	-21.474836469999996	-21.474836469999996	-21.474836469999996	-21.474836469999996	-21.474836469999996	-21.474836469999996	-21.474836469999996	-21.474836469999996	-21.474836469999996	-21.474836469999996	-21.474836469999996	-17.89327635408163	-21.474836469999996	-17.849559038163264	-21.474836469999996	-21.474836469999996	-21.474836469999996	-21.474836469999996	-21.474836469999996	-21.474836469999996	-21.474836469999996	-21.474836469999996	-21.474836469999996	-21.474836469999996	-21.474836469999996	-21.474836469999996	-21.474836469999996	-21.474836469999996	-4.032874050612245	-0.05095392571428572	0.10810853	-0.03365682612244898	-0.014005746734693871	-0.0018994287755102052	-0.0018044275510204087	-0.002467513469387755	-0.027512940408163267	0.040908019999999996	0.01605969836734694	0.03749175530612244	0.009518122653061222	0.04040017387755102	0.04149192734693878	0.034178039795918366	0.011907110204081634
1.8999	-21.474836469999996	-21.474836469999996	-21.474836469999996	-21.474836469999996	-21.474836469999996	-21.474836469999996	-21.474836469999996	-21.474836469999996	-21.474836469999996	-21.474836469999996	-21.474836469999996	-21.474836469999996	-21.474836469999996	-21.474836469999996	-21.474836469999996	-21.474836469999996	-21.474836469999996	-21.474836469999996	-21.474836469999996	-21.474836469999996	-21.474836469999996	-21.474836469999996	-21.474836469999996	-21.474836469999996	-21.474836469999996	-21.474836469999996	-21.474836469999996	-21.474836469999996	-21.474836469999996	-21.474836469999996	-21.474836469999996	-21.474836469999996	-3.7193281434693874	0.5409670802040816	0.003191906530612245	0.047017980204081634	0.051107406326530616	-0.05198648979591837	0.04473033081632653	0.045856213265306124	0.01261104163265306	0.026906242040816323	0.01287322163265306	0.032884725510204084	0.02143673775510204	0.03113809367346939	0.026727783877551016	0.030146251020408164	0.027273612040816325
1.9999	-18.062698941836732	-21.474836469999996	-21.474836469999996	-21.474836469999996	-21.048832647755102	-21.474836469999996	-21.474836469999996	-21.474836469999996	-21.474836469999996	-21.474836469999996	-21.474836469999996	-21.00870505530612	-21.474836469999996	-21.474836469999996	-21.474836469999996	-21.031875171632652	-21.474836469999996	-21.474836469999996	-21.474836469999996	-21.00767147428571	-21.474836469999996	-18.070447769591834	-21.474836469999996	-21.474836469999996	-21.474836469999996	-21.474836469999996	-21.474836469999996	-21.474836469999996	-21.474836469999996	-21.474836469999996	-21.474836469999996	-21.474836469999996	-7.040982329999999	0.10200413714285714	-0.024017768775510203	-0.08573199857142857	0.02485135693877551	-0.06164831265306122	0.06065369265306123	-0.023666611836734693	0.03336241163265306	0.022365966326530616	0.006149361428571429	-0.00045867877551020506	0.058720539999999995	0.025034993265306123	0.03218200163265306	0.018610936530612247	0.028024801020408163
2.1999	-21.474836469999996	-17.703524612040816	-21.474836469999996	-18.12508083244898	-21.474836469999996	-17.85706827897959	-21.474836469999996	-21.474836469999996	-21.474836469999996	-21.474836469999996	-21.474836469999996	-21.474836469999996	-21.474836469999996	-21.474836469999996	-21.474836469999996	-21.474836469999996	-21.474836469999996	-14.653554616938775	-21.474836469999996	-21.474836469999996	-21.474836469999996	-21.474836469999996	-14.6012839377551	-21.474836469999996	-21.474836469999996	-21.474836469999996	-21.474836469999996	-17.6594757777551	-21.474836469999996	-21.474836469999996	-21.474836469999996	-21.474836469999996	-3.720228372244898	-3.5826719589795917	0.012742851224489796	-0.03291129551020409	0.03944252346938776	-0.040103910000000006	0.0025092416326530594	0.021546364693877548	-0.007662160816326531	0.010329782857142856	0.02906185755102041	0.03155687	0.010830913265306122	0.023742386938775513	0.038620120204081634	0.0313606387755102	0.02217588714285714
2.3999	-21.474836469999996	-21.474836469999996	-21.474836469999996	-21.474836469999996	-21.474836469999996	-21.474836469999996	-21.474836469999996	-21.474836469999996	-21.474836469999996	-17.914744842244897	-21.474836469999996	-21.474836469999996	-21.474836469999996	-21.474836469999996	-21.474836469999996	-21.474836469999996	-21.474836469999996	-21.474836469999996	-21.474836469999996	-21.474836469999996	-21.474836469999996	-21.474836469999996	-21.474836469999996	-21.474836469999996	-21.474836469999996	-21.474836469999996	-21.474836469999996	-21.474836469999996	-21.474836469999996	-21.474836469999996	-21.474836469999996	-21.474836469999996	-7.43111027244898	-3.4702525140816323	0.046458493061224515	-0.07253499653061225	0.028122225918367338	0.03561348489795919	0.0539628606122449	-0.003385852653061227	0.03638488428571429	0.04828028448979592	0.003731371836734693	0.016439246530612246	0.02510341	0.03661056897959184	0.029108927142857143	0.030422061020408158	0.02133411571428571
2.5999	-21.474836469999996	-21.474836469999996	-21.474836469999996	-21.474836469999996	-21.474836469999996	-21.474836469999996	-21.474836469999996	-21.474836469999996	-21.474836469999996	-21.474836469999996	-21.474836469999996	-21.474836469999996	-21.474836469999996	-21.474836469999996	-21.474836469999996	-21.474836469999996	-21.474836469999996	-21.474836469999996	-21.474836469999996	-21.474836469999996	-21.474836469999996	-21.474836469999996	-21.474836469999996	-21.474836469999996	-21.474836469999996	-21.474836469999996	-21.474836469999996	-21.474836469999996	-21.474836469999996	-21.474836469999996	-21.474836469999996	-21.474836469999996	-10.461260121836734	-4.146587230816327	0.035653435102040824	0.043298655918367346	-0.01414981142857143	-0.03206645836734694	0.0005356871428571432	-0.011927841836734695	-0.02133128714285714	0.010398567346938777	0.016506889795918366	0.025415064081632653	0.02250376979591837	0.03374352489795918	0.02670874326530612	0.021095981632653058	0.025444216326530617
2.7999	-21.474836469999996	-21.474836469999996	-21.474836469999996	-21.474836469999996	-21.474836469999996	-21.474836469999996	-18.009517074081632	-21.474836469999996	-21.474836469999996	-18.055489436530614	-21.474836469999996	-21.474836469999996	-21.474836469999996	-21.474836469999996	-18.36037961122449	-21.474836469999996	-17.99943807489796	-21.474836469999996	-21.474836469999996	-21.474836469999996	-21.474836469999996	-21.474836469999996	-21.474836469999996	-21.474836469999996	-21.474836469999996	-18.119598762244898	-18.011612341020406	-21.474836469999996	-21.474836469999996	-21.474836469999996	-21.474836469999996	-21.053857168367347	-10.566120295306122	-3.702441385510204	0.0012625320408163252	-0.02390729836734693	-0.00121686612244898	0.03531212102040817	0.04966061163265306	0.01633905693877551	0.004193373265306123	0.025341590204081634	0.016362136530612248	0.02981728755102041	0.02696828510204082	0.026861599387755102	0.032733297142857144	0.025159989591836737	0.032523065306122444
2.9999	-21.474836469999996	-21.474836469999996	-21.474836469999996	-17.932515061020407	-21.474836469999996	-21.474836469999996	-21.474836469999996	-21.474836469999996	-14.498997606326531	-21.474836469999996	-21.474836469999996	-17.867320638163267	-21.474836469999996	-21.474836469999996	-21.474836469999996	-21.474836469999996	-18.012744750816328	-21.474836469999996	-21.474836469999996	-21.474836469999996	-21.474836469999996	-21.474836469999996	-21.474836469999996	-21.474836469999996	-17.925857936122448	-21.474836469999996	-21.474836469999996	-21.474836469999996	-21.474836469999996	-21.474836469999996	-21.474836469999996	-21.474836469999996	-7.629316515714286	-3.487655464897959	-0.15661286836734692	0.028851924285714287	0.062159071224489805	0.001649594693877553	0.042565267959183674	0.02965703918367347	0.0034717316326530606	0.011777346938775511	0.02617939612244898	0.030119623673469386	0.0007630379591836739	0.021122003673469388	0.029091323673469394	0.027909346326530613	0.02699672448979592
3.1979	-21.474836469999996	-21.474836469999996	-21.474836469999996	-21.474836469999996	-21.474836469999996	-21.474836469999996	-21.474836469999996	-21.474836469999996	-21.474836469999996	-21.474836469999996	-21.474836469999996	-21.474836469999996	-21.474836469999996	-21.474836469999996	-21.474836469999996	-21.474836469999996	-21.474836469999996	-21.474836469999996	-21.474836469999996	-21.474836469999996	-21.474836469999996	-21.474836469999996	-21.474836469999996	-21.474836469999996	-21.474836469999996	-21.474836469999996	-21.474836469999996	-21.474836469999996	-21.474836469999996	-21.474836469999996	-21.474836469999996	-21.474836469999996	-4.258531715714286	-3.7322673322448976	0.016498711632653065	0.0212067393877551	0.005393972857142858	-0.001243742448979591	0.040835871428571424	0.014150078775510205	-0.010194587346938776	0.004890851836734695	0.012403716122448982	0.02575853346938775	0.005916428367346939	0.029329733061224487	0.032392459795918364	0.024403206938775512	0.01913334163265306
3.4092	-21.474836469999996	-21.474836469999996	-21.474836469999996	-21.474836469999996	-21.474836469999996	-21.474836469999996	-21.474836469999996	-21.474836469999996	-21.474836469999996	-21.474836469999996	-21.474836469999996	-21.474836469999996	-21.474836469999996	-21.474836469999996	-21.474836469999996	-21.474836469999996	-21.474836469999996	-21.474836469999996	-21.474836469999996	-21.474836469999996	-18.135572767142857	-21.474836469999996	-21.474836469999996	-21.474836469999996	-21.474836469999996	-21.474836469999996	-21.474836469999996	-21.474836469999996	-17.684081645510204	-21.474836469999996	-21.474836469999996	-21.474836469999996	-7.421831085510204	-3.578866857959184	-0.0443165212244898	-0.06020443346938775	-0.012779421224489796	-0.018977707959183677	0.009984730408163266	-0.005359566530612245	-0.0032184714285714267	0.027574741224489798	0.02346385142857143	0.01290074551020408	0.020326043265306123	0.03015140714285714	0.03151155387755102	0.03278411775510204	0.026858652244897963
3.6346	-21.474836469999996	-21.474836469999996	-21.474836469999996	-21.474836469999996	-21.474836469999996	-21.474836469999996	-21.474836469999996	-21.474836469999996	-21.474836469999996	-21.474836469999996	-21.474836469999996	-21.474836469999996	-21.474836469999996	-21.474836469999996	-21.474836469999996	-21.474836469999996	-21.474836469999996	-21.474836469999996	-21.474836469999996	-21.474836469999996	-21.474836469999996	-21.474836469999996	-21.474836469999996	-21.474836469999996	-21.474836469999996	-21.474836469999996	-21.474836469999996	-21.474836469999996	-21.474836469999996	-21.474836469999996	-21.474836469999996	-21.474836469999996	-10.936405054489795	-3.8577018500000007	-0.059237960408163266	0.03081218571428571	0.049918167142857135	0.0034450961224489797	0.06740666265306122	0.013807150204081634	0.008793695918367348	0.010239158571428568	0.05035000795918367	0.021807404693877545	0.016489883265306125	0.035878965918367346	0.027818459387755106	0.02279936020408163	0.021567367142857143
3.8746	-21.474836469999996	-21.474836469999996	-21.474836469999996	-21.018406085918368	-21.474836469999996	-21.474836469999996	-21.474836469999996	-21.474836469999996	-21.474836469999996	-21.474836469999996	-21.474836469999996	-21.037665784285714	-21.474836469999996	-21.474836469999996	-21.474836469999996	-21.474836469999996	-21.474836469999996	-17.93189147897959	-21.474836469999996	-21.474836469999996	-21.474836469999996	-21.474836469999996	-21.474836469999996	-21.474836469999996	-21.038622224693878	-21.474836469999996	-21.474836469999996	-21.474836469999996	-21.474836469999996	-21.474836469999996	-21.070108619387756	-21.474836469999996	-7.013053420816327	-3.296187346530613	0.09306813102040816	-0.10038472959183672	0.11396096408163266	0.016361702448979592	0.030485339387755106	-0.03033171489795919	0.021112726122448976	0.019757286938775508	0.005883148775510205	0.022131374489795918	0.045081498367346935	0.022011993877551022	0.035056729999999994	0.021257373469387754	0.036839135714285716
4.1306	-21.474836469999996	-21.474836469999996	-21.474836469999996	-21.474836469999996	-21.474836469999996	-21.474836469999996	-21.474836469999996	-21.474836469999996	-21.474836469999996	-21.474836469999996	-21.474836469999996	-21.474836469999996	-21.474836469999996	-21.474836469999996	-21.474836469999996	-21.474836469999996	-21.474836469999996	-21.474836469999996	-21.474836469999996	-21.474836469999996	-21.474836469999996	-21.474836469999996	-21.474836469999996	-21.474836469999996	-21.474836469999996	-21.474836469999996	-21.474836469999996	-21.474836469999996	-21.474836469999996	-21.474836469999996	-21.474836469999996	-21.474836469999996	-8.030883896938777	0.5959623799999999	0.036564410408163266	-0.020892004489795914	0.045098638979591835	0.012446583673469389	0.03166528285714286	0.030166808775510208	-0.007600508163265307	0.02578000469387755	0.011145826122448979	0.022567968979591835	0.01788400775510204	0.02960153795918367	0.030837522448979592	0.03321708551020408	0.017862181836734693
4.4039	-21.474836469999996	-21.474836469999996	-21.474836469999996	-21.474836469999996	-21.474836469999996	-21.474836469999996	-21.474836469999996	-21.474836469999996	-21.474836469999996	-21.474836469999996	-21.474836469999996	-21.474836469999996	-21.474836469999996	-21.474836469999996	-21.474836469999996	-21.474836469999996	-21.474836469999996	-21.474836469999996	-21.474836469999996	-21.474836469999996	-21.474836469999996	-21.474836469999996	-21.474836469999996	-21.474836469999996	-21.474836469999996	-21.474836469999996	-21.474836469999996	-21.474836469999996	-21.474836469999996	-21.474836469999996	-21.474836469999996	-17.759285513265304	-3.5892561322448984	-3.64732759	0.07542985734693877	0.03045078612244898	0.07033573530612244	-0.001832184693877556	0.0036839081632653067	0.0414449012244898	-0.010031982857142857	0.01732621775510204	0.03421434306122449	0.03441515897959184	0.01722662142857143	0.033312032448979595	0.030473096326530613	0.029240297346938778	0.01992948163265306
4.6946	-17.930478094489793	-21.474836469999996	-21.474836469999996	-21.474836469999996	-21.474836469999996	-21.474836469999996	-21.474836469999996	-21.474836469999996	-21.474836469999996	-21.474836469999996	-21.474836469999996	-18.399953865918366	-21.474836469999996	-21.474836469999996	-21.474836469999996	-21.474836469999996	-21.474836469999996	-21.474836469999996	-21.474836469999996	-21.474836469999996	-21.474836469999996	-21.474836469999996	-21.474836469999996	-21.474836469999996	-21.474836469999996	-21.474836469999996	-21.474836469999996	-21.474836469999996	-21.474836469999996	-21.474836469999996	-21.474836469999996	-21.474836469999996	-10.619431646938775	0.3695098281632653	-0.08393788428571428	-0.042546516734693875	0.010678977755102041	-0.026100133469387755	0.06287164326530613	-0.007116202857142859	-0.0046442410204081625	0.01659727857142857	0.014140438979591838	0.024127814897959184	0.011622926122448978	0.028253171020408162	0.03250820265306122	0.032402458163265306	0.022472674081632654
5.0046	-21.474836469999996	-21.474836469999996	-21.474836469999996	-21.474836469999996	-21.474836469999996	-21.474836469999996	-21.474836469999996	-21.474836469999996	-21.474836469999996	-21.474836469999996	-21.474836469999996	-21.474836469999996	-21.474836469999996	-21.474836469999996	-21.474836469999996	-21.474836469999996	-21.474836469999996	-21.474836469999996	-21.474836469999996	-21.474836469999996	-21.474836469999996	-21.474836469999996	-21.474836469999996	-17.839622452040814	-21.474836469999996	-21.474836469999996	-21.474836469999996	-17.91998858755102	-21.474836469999996	-21.474836469999996	-21.474836469999996	-17.917000029183672	-7.4978390022448975	0.2765063989795918	-0.1503139624489796	-0.02194484367346939	-0.0006690877551020399	-0.022930748979591842	0.016939138775510204	0.01084595306122449	-0.0065676936734693865	0.021989503469387755	0.025127251428571425	0.026232723673469387	0.03393159387755102	0.029688215714285714	0.036228204897959186	0.027389454693877553	0.029024587142857144
5.3352	-21.474836469999996	-21.474836469999996	-21.474836469999996	-21.474836469999996	-21.474836469999996	-21.474836469999996	-21.474836469999996	-21.474836469999996	-21.474836469999996	-21.474836469999996	-21.474836469999996	-21.474836469999996	-21.474836469999996	-21.474836469999996	-21.474836469999996	-21.474836469999996	-21.474836469999996	-21.474836469999996	-21.474836469999996	-21.474836469999996	-21.474836469999996	-21.474836469999996	-21.474836469999996	-21.474836469999996	-21.474836469999996	-21.474836469999996	-21.474836469999996	-21.474836469999996	-21.474836469999996	-21.474836469999996	-21.474836469999996	-21.474836469999996	-3.638046574693877	-3.6674365230612245	-0.0766788644897959	-0.0031704583673469434	0.036736072653061225	0.02160546285714286	0.012242243061224492	0.005629362653061223	0.004700402448979591	0.014034443265306121	0.0075038379591836745	0.03820244183673469	0.018045686938775507	0.03330803306122449	0.0307438587755102	0.02604876040816326	0.023695715102040816
5.6879	-21.474836469999996	-21.474836469999996	-21.474836469999996	-21.474836469999996	-21.474836469999996	-21.474836469999996	-21.474836469999996	-21.474836469999996	-21.474836469999996	-21.474836469999996	-21.474836469999996	-21.474836469999996	-18.08904815489796	-21.474836469999996	-21.474836469999996	-21.474836469999996	-21.474836469999996	-21.474836469999996	-21.474836469999996	-21.474836469999996	-21.474836469999996	-21.474836469999996	-21.474836469999996	-21.474836469999996	-21.474836469999996	-21.474836469999996	-21.474836469999996	-21.474836469999996	-21.474836469999996	-21.474836469999996	-21.474836469999996	-17.982549859387756	-4.101573663469388	-0.0019467332653061204	0.019096913061224487	0.056716876530612234	-0.010888833265306121	0.0005517548979591906	0.014312663061224489	-0.008076657959183673	0.0025315324489795918	0.029811303877551022	0.011429810816326531	0.021665801020408163	0.033762461836734696	0.031512356326530606	0.022932059387755103	0.027478687959183675	0.018049037346938777
6.0632	-21.474836469999996	-21.474836469999996	-21.474836469999996	-21.474836469999996	-21.474836469999996	-21.474836469999996	-21.474836469999996	-21.474836469999996	-21.474836469999996	-21.474836469999996	-21.474836469999996	-21.474836469999996	-21.474836469999996	-21.474836469999996	-21.474836469999996	-21.474836469999996	-17.989961945918367	-21.474836469999996	-18.323047426734693	-21.474836469999996	-21.474836469999996	-21.474836469999996	-21.474836469999996	-21.474836469999996	-21.474836469999996	-21.474836469999996	-21.474836469999996	-21.474836469999996	-21.474836469999996	-21.474836469999996	-21.474836469999996	-21.474836469999996	-7.769504566326531	0.18212169489795918	-0.07008767979591836	0.0855237275510204	0.04177242081632653	0.010914917551020404	0.03224077816326531	0.013799406122448978	-0.027333316122448974	0.029481588775510204	0.02992779469387755	0.030733834897959188	0.021098436734693877	0.04423491428571429	0.03022380857142857	0.032837794489795916	0.02520783204081633
6.4639	-21.474836469999996	-21.474836469999996	-21.474836469999996	-21.474836469999996	-21.045053893877547	-21.474836469999996	-21.474836469999996	-21.474836469999996	-21.474836469999996	-21.474836469999996	-21.474836469999996	-21.474836469999996	-21.474836469999996	-21.474836469999996	-21.474836469999996	-21.474836469999996	-21.474836469999996	-21.474836469999996	-21.474836469999996	-21.474836469999996	-21.474836469999996	-21.474836469999996	-21.474836469999996	-21.474836469999996	-21.474836469999996	-21.474836469999996	-21.474836469999996	-21.474836469999996	-21.474836469999996	-21.474836469999996	-21.474836469999996	-21.474836469999996	-3.6769332436734694	-0.08978164897959182	-0.09877507632653061	-0.02228954775510204	0.04756728306122449	-0.010586932857142855	0.011665153265306122	-0.005414596734693878	0.014087289591836734	0.008237259387755103	-0.001374098367346938	0.02406773163265306	0.03359672591836734	0.018103087346938777	0.03008945530612245	0.02203193244897959	0.025347265714285715
6.8912	-21.474836469999996	-21.474836469999996	-21.474836469999996	-21.474836469999996	-21.474836469999996	-21.474836469999996	-21.474836469999996	-21.474836469999996	-21.474836469999996	-21.474836469999996	-21.474836469999996	-21.474836469999996	-21.474836469999996	-21.474836469999996	-21.474836469999996	-21.474836469999996	-21.474836469999996	-21.474836469999996	-21.474836469999996	-21.474836469999996	-21.474836469999996	-21.474836469999996	-21.474836469999996	-21.474836469999996	-21.474836469999996	-21.474836469999996	-21.474836469999996	-21.474836469999996	-21.474836469999996	-21.474836469999996	-21.474836469999996	-21.474836469999996	-6.819839982857142	-3.395382859387755	-0.026420740816326532	-0.10624581285714285	0.012398616734693889	-0.028876631428571425	0.04035252653061224	0.023294681836734697	-0.00371943836734694	0.025970945714285713	0.008611042244897959	0.019972698979591835	0.024457076938775513	0.02788050081632653	0.03657012795918367	0.0236935312244898	0.02693430612244898
7.3459	-21.474836469999996	-21.474836469999996	-21.474836469999996	-21.474836469999996	-21.474836469999996	-21.474836469999996	-18.012665314081634	-18.309734484693877	-21.474836469999996	-21.474836469999996	-21.474836469999996	-21.474836469999996	-21.474836469999996	-21.474836469999996	-21.474836469999996	-21.474836469999996	-21.474836469999996	-21.474836469999996	-21.474836469999996	-21.474836469999996	-21.474836469999996	-18.10810923408163	-21.474836469999996	-21.474836469999996	-21.474836469999996	-21.474836469999996	-21.474836469999996	-21.474836469999996	-21.474836469999996	-21.474836469999996	-21.474836469999996	-17.669849826734694	-7.042661859183674	-3.607434959795918	-0.025620483877551024	-0.09011411326530613	-0.04159736612244898	-0.02950199571428572	0.01542448	-0.029777406530612244	-0.012523300612244897	0.03289320265306122	0.022779678571428572	0.029029291224489797	0.01546475775510204	0.0366927293877551	0.030446293469387757	0.03213738877551021	0.017210630408163265
7.8312	-21.474836469999996	-21.474836469999996	-21.474836469999996	-21.474836469999996	-21.474836469999996	-21.474836469999996	-21.474836469999996	-21.474836469999996	-21.474836469999996	-21.474836469999996	-21.474836469999996	-21.474836469999996	-21.474836469999996	-21.474836469999996	-21.474836469999996	-21.474836469999996	-21.474836469999996	-21.474836469999996	-21.474836469999996	-21.474836469999996	-21.474836469999996	-21.474836469999996	-21.474836469999996	-21.474836469999996	-21.474836469999996	-21.474836469999996	-21.474836469999996	-21.474836469999996	-21.474836469999996	-21.474836469999996	-21.474836469999996	-17.8820457777551	-3.7015413275510203	-3.666064350408163	0.02697077510204082	-0.04531631224489797	0.027308574897959185	-0.0017226757142857127	0.037624920816326526	0.0033151820408163285	0.030975068571428573	0.022649225918367346	0.011455247346938776	0.021021020612244902	0.03808343714285715	0.02504144510204082	0.03505425653061225	0.029880182244897958	0.02332196102040816
8.3486	-21.474836469999996	-21.474836469999996	-21.474836469999996	-21.474836469999996	-21.474836469999996	-21.474836469999996	-21.474836469999996	-21.474836469999996	-21.474836469999996	-21.029659033469386	-21.068889645918368	-21.474836469999996	-21.474836469999996	-21.474836469999996	-21.474836469999996	-21.474836469999996	-21.474836469999996	-21.474836469999996	-21.474836469999996	-21.474836469999996	-21.474836469999996	-21.474836469999996	-21.474836469999996	-21.474836469999996	-21.474836469999996	-21.474836469999996	-21.474836469999996	-21.474836469999996	-21.474836469999996	-21.474836469999996	-21.474836469999996	-21.474836469999996	-10.702539205918368	-3.041698319387755	0.07930439714285717	0.010218003673469386	0.03379102857142857	-0.031182504285714282	0.08021194918367347	0.0241977187755102	0.026337356122448974	0.0033671744897959184	0.010629548979591837	0.015563143877551025	0.03919761714285715	0.02110137367346939	0.029733315714285717	0.031823268571428566	0.024524934285714287
8.9006	-21.474836469999996	-21.474836469999996	-21.474836469999996	-21.474836469999996	-21.012633675306123	-21.011468779183673	-21.474836469999996	-21.474836469999996	-21.474836469999996	-21.474836469999996	-21.474836469999996	-21.474836469999996	-21.474836469999996	-21.474836469999996	-21.474836469999996	-21.474836469999996	-21.474836469999996	-21.474836469999996	-21.474836469999996	-21.474836469999996	-21.474836469999996	-21.474836469999996	-21.474836469999996	-21.474836469999996	-21.474836469999996	-21.474836469999996	-21.474836469999996	-21.474836469999996	-21.474836469999996	-21.474836469999996	-21.474836469999996	-21.474836469999996	-6.7536805212244895	-3.5966136395918364	0.17384814469387755	-0.04532171857142857	0.030342897142857143	-0.018285573265306127	0.050320767346938765	0.005881365918367349	-0.0045894506122449	0.020902340204081632	0.02692737244897959	0.039926698367346934	0.017488965102040815	0.02966950612244898	0.03357361367346939	0.03158952040816327	0.023745404693877547
9.4886	-21.474836469999996	-21.474836469999996	-21.474836469999996	-21.474836469999996	-21.474836469999996	-21.474836469999996	-21.474836469999996	-21.474836469999996	-21.474836469999996	-21.474836469999996	-21.474836469999996	-21.474836469999996	-21.474836469999996	-21.474836469999996	-21.474836469999996	-21.474836469999996	-21.474836469999996	-21.474836469999996	-21.474836469999996	-21.474836469999996	-21.474836469999996	-21.474836469999996	-21.474836469999996	-21.474836469999996	-21.474836469999996	-21.474836469999996	-21.474836469999996	-21.474836469999996	-21.474836469999996	-21.474836469999996	-21.474836469999996	-17.84611679979592	-0.47325237040816326	0.30817717510204073	0.24882074591836736	-0.06560981040816327	0.03859649897959184	0.02768077836734694	0.04274565346938775	0.002930600408163267	0.03257676918367347	0.01900728693877551	-0.0013557083673469393	0.0048949985714285705	0.03956765387755102	0.02008786448979592	0.03193044755102041	0.029756067755102037	0.02695072530612245
10.1152	-21.474836469999996	-21.474836469999996	-21.474836469999996	-21.474836469999996	-21.474836469999996	-21.474836469999996	-21.474836469999996	-21.474836469999996	-21.474836469999996	-21.474836469999996	-21.474836469999996	-21.474836469999996	-21.474836469999996	-21.474836469999996	-21.474836469999996	-21.474836469999996	-21.474836469999996	-21.474836469999996	-21.474836469999996	-21.474836469999996	-21.474836469999996	-21.474836469999996	-21.474836469999996	-21.474836469999996	-21.474836469999996	-21.474836469999996	-21.474836469999996	-21.474836469999996	-21.474836469999996	-21.474836469999996	-21.474836469999996	-21.474836469999996	-4.312257139387755	-0.12675945897959184	0.1362795	0.016210588775510206	0.009952806530612247	0.03537097102040816	0.05479609775510204	0.021925930816326527	0.009851148979591839	0.032984772653061226	0.012026177142857144	0.030547654489795916	0.03254142795918367	0.033852298367346934	0.029706596326530613	0.021569792857142858	0.028162797755102043
10.7832	-21.474836469999996	-21.474836469999996	-21.083345107959186	-21.474836469999996	-17.578341317959183	-21.474836469999996	-21.474836469999996	-21.474836469999996	-21.474836469999996	-21.474836469999996	-21.474836469999996	-21.474836469999996	-21.066705410612247	-21.015906999387756	-21.474836469999996	-17.962796296938773	-21.474836469999996	-21.474836469999996	-21.474836469999996	-21.474836469999996	-21.474836469999996	-21.474836469999996	-21.474836469999996	-21.474836469999996	-21.474836469999996	-21.474836469999996	-17.92030871979592	-21.474836469999996	-21.474836469999996	-21.474836469999996	-21.00974940653061	-21.474836469999996	-1.1156607736734692	0.0634557887755102	-0.055215000816326534	0.012543340000000002	0.020549697142857145	-0.07343228428571429	-0.00232042693877551	0.0305272	-0.02836687204081632	0.021105169591836736	0.01819836591836735	0.016892713673469388	0.03436387795918367	0.04157665755102041	0.03146527755102041	0.029212794897959176	0.02709056285714286
11.4959	-21.474836469999996	-21.474836469999996	-21.474836469999996	-21.474836469999996	-21.474836469999996	-21.474836469999996	-21.474836469999996	-21.474836469999996	-21.474836469999996	-21.474836469999996	-21.474836469999996	-21.474836469999996	-21.474836469999996	-21.474836469999996	-21.474836469999996	-21.474836469999996	-21.474836469999996	-21.474836469999996	-21.474836469999996	-21.474836469999996	-21.474836469999996	-21.474836469999996	-21.474836469999996	-21.474836469999996	-21.474836469999996	-21.474836469999996	-21.474836469999996	-21.474836469999996	-21.474836469999996	-21.474836469999996	-21.474836469999996	-21.474836469999996	-3.587047913673469	-0.8346380618367346	-0.06988763346938777	0.008040859591836733	0.08376832285714285	0.0011566079591836698	0.033543869999999996	-0.001951790816326529	0.050324993877551016	0.009877823265306122	0.017508602244897954	0.020140239999999997	0.022491323061224495	0.02646195306122449	0.03187720918367347	0.031130520000000002	0.02269523163265306
12.2552	-21.474836469999996	-21.474836469999996	-21.474836469999996	-21.474836469999996	-21.474836469999996	-21.474836469999996	-21.474836469999996	-21.474836469999996	-21.474836469999996	-21.474836469999996	-21.474836469999996	-21.474836469999996	-21.474836469999996	-21.474836469999996	-21.474836469999996	-21.474836469999996	-21.474836469999996	-21.474836469999996	-21.474836469999996	-21.474836469999996	-21.474836469999996	-21.474836469999996	-21.474836469999996	-21.474836469999996	-21.474836469999996	-21.474836469999996	-21.474836469999996	-21.474836469999996	-21.474836469999996	-21.474836469999996	-21.474836469999996	-17.98905828877551	-3.5222559361224484	-3.8911125255102044	-0.04904462755102039	-0.05480724102040816	-0.014374141836734694	0.04298778653061224	0.01586112571428571	0.01645191306122449	-0.018708407142857143	-0.005989127142857145	0.025303433673469388	0.025958991428571433	0.00957565755102041	0.03274649653061225	0.032548266326530614	0.028978424897959182	0.016148187551020404
13.0646	-21.474836469999996	-17.9521641222449	-21.474836469999996	-14.503376068367347	-18.158235630816325	-21.474836469999996	-21.474836469999996	-21.474836469999996	-21.474836469999996	-21.474836469999996	-21.474836469999996	-17.842926798163266	-21.474836469999996	-21.474836469999996	-21.474836469999996	-21.474836469999996	-14.425308269183672	-21.474836469999996	-21.474836469999996	-21.474836469999996	-21.474836469999996	-21.474836469999996	-21.474836469999996	-18.112531052857143	-21.474836469999996	-21.474836469999996	-21.474836469999996	-21.474836469999996	-21.474836469999996	-21.474836469999996	-21.474836469999996	-21.474836469999996	-3.0742071938775513	-3.979264445306122	0.12041285551020407	-0.10240017591836734	-0.001152113061224491	-0.06200972224489796	0.04053448755102041	0.02258017244897959	0.007314746326530611	0.00479983163265306	0.01657280693877551	0.027814197551020412	0.014909480204081635	0.023788926734693877	0.036417696326530614	0.030505446530612244	0.023345547755102038
13.9279	-21.474836469999996	-21.474836469999996	-21.474836469999996	-21.474836469999996	-21.474836469999996	-21.474836469999996	-21.474836469999996	-21.474836469999996	-21.474836469999996	-18.039398489591836	-21.474836469999996	-21.474836469999996	-21.474836469999996	-21.474836469999996	-21.474836469999996	-21.474836469999996	-21.474836469999996	-21.474836469999996	-21.07272118326531	-21.474836469999996	-21.474836469999996	-21.474836469999996	-21.474836469999996	-21.474836469999996	-21.474836469999996	-21.474836469999996	-21.474836469999996	-21.474836469999996	-21.474836469999996	-21.474836469999996	-21.474836469999996	-21.474836469999996	0.5315703740816327	-3.3970772738775508	-0.02811017142857144	-0.02319637755102041	0.010826075102040816	-0.002098909591836734	0.005397878571428572	-0.0054684638775510195	-0.0013710542857142854	0.008937100408163265	-0.0032479083673469388	0.03226842489795918	0.04504635632653061	0.027342837551020408	0.03320388244897959	0.029243168775510205	0.02806242326530612
14.8479	-21.474836469999996	-21.474836469999996	-21.474836469999996	-21.474836469999996	-21.474836469999996	-21.474836469999996	-21.474836469999996	-21.474836469999996	-21.474836469999996	-21.474836469999996	-21.474836469999996	-21.474836469999996	-21.474836469999996	-21.474836469999996	-21.474836469999996	-21.474836469999996	-18.029105816938777	-21.474836469999996	-21.474836469999996	-21.474836469999996	-21.474836469999996	-21.474836469999996	-21.474836469999996	-21.474836469999996	-21.474836469999996	-21.474836469999996	-21.474836469999996	-21.474836469999996	-21.474836469999996	-21.474836469999996	-21.474836469999996	-21.474836469999996	-3.4499282534693876	-0.2571656030612245	-0.035068571224489795	-0.005342714897959184	-0.02186361387755102	-0.015321776122448977	0.01395474857142857	0.011234967346938773	0.000489425102040815	0.06588749612244897	0.029051869795918367	0.02921546	-0.008049602653061224	0.029248597346938777	0.03560079693877551	0.045013889183673474	0.015132777346938778
15.8286	-21.474836469999996	-21.474836469999996	-21.474836469999996	-21.474836469999996	-21.474836469999996	-21.474836469999996	-21.474836469999996	-21.474836469999996	-21.474836469999996	-21.474836469999996	-21.474836469999996	-21.474836469999996	-21.474836469999996	-21.474836469999996	-21.474836469999996	-21.474836469999996	-21.474836469999996	-21.474836469999996	-21.474836469999996	-21.474836469999996	-21.474836469999996	-21.474836469999996	-21.474836469999996	-21.474836469999996	-21.474836469999996	-21.474836469999996	-21.474836469999996	-21.474836469999996	-21.474836469999996	-21.474836469999996	-21.474836469999996	-18.03704779244898	-10.748845013673469	0.21605497285714284	0.12001065306122449	0.01701711306122449	0.04085652979591837	-0.05519735653061225	0.03221884795918368	-0.010534584285714287	0.013673272857142857	0.050458954693877546	0.03414684836734694	0.03484656244897959	0.016811169591836737	0.03337908673469388	0.026536826326530615	0.028305418775510204	0.023972937142857143
16.8739	-21.474836469999996	-17.853445154081633	-21.474836469999996	-21.474836469999996	-21.474836469999996	-21.474836469999996	-21.474836469999996	-21.474836469999996	-21.474836469999996	-17.846779224285715	-18.219692798163265	-21.474836469999996	-21.474836469999996	-21.474836469999996	-21.474836469999996	-21.474836469999996	-21.474836469999996	-21.474836469999996	-21.474836469999996	-21.474836469999996	-21.474836469999996	-21.474836469999996	-21.474836469999996	-21.474836469999996	-21.474836469999996	-21.474836469999996	-21.474836469999996	-21.474836469999996	-21.474836469999996	-21.474836469999996	-21.474836469999996	-21.474836469999996	-3.355379554285714	-0.18292902061224492	0.09263357897959182	0.13114074775510204	0.02922908020408163	-0.03590669897959183	0.029373139387755102	0.018835941632653064	0.023569995102040813	0.0347834	0.01720460653061225	0.015030736734693878	0.017343334489795918	0.030446502653061223	0.031831876938775504	0.041526346734693874	0.023012751836734697
17.9886	-21.474836469999996	-21.474836469999996	-21.474836469999996	-21.474836469999996	-21.474836469999996	-21.474836469999996	-21.474836469999996	-21.474836469999996	-21.474836469999996	-21.474836469999996	-21.474836469999996	-21.474836469999996	-21.474836469999996	-21.474836469999996	-21.474836469999996	-21.474836469999996	-21.474836469999996	-21.474836469999996	-21.474836469999996	-21.474836469999996	-21.474836469999996	-21.474836469999996	-21.474836469999996	-21.474836469999996	-21.474836469999996	-21.474836469999996	-21.474836469999996	-21.474836469999996	-21.474836469999996	-21.474836469999996	-21.474836469999996	-21.474836469999996	-13.980866764693875	-0.12077759959183673	0.2815573508163265	-0.08474318877551021	-0.014711894897959184	-0.003886674693877551	0.02366780040816327	0.01894378306122449	0.004359299795918367	-0.008918204285714286	0.005095809795918368	0.027979153877551018	0.033903028163265306	0.026946581428571433	0.04099875040816327	0.0238750312244898	0.0264295081632653
19.1772	-21.474836469999996	-21.474836469999996	-21.474836469999996	-21.474836469999996	-21.474836469999996	-21.474836469999996	-21.474836469999996	-21.474836469999996	-21.474836469999996	-21.474836469999996	-21.474836469999996	-21.474836469999996	-21.474836469999996	-21.474836469999996	-21.474836469999996	-21.474836469999996	-21.474836469999996	-21.474836469999996	-21.474836469999996	-21.474836469999996	-21.474836469999996	-21.474836469999996	-21.474836469999996	-21.474836469999996	-21.474836469999996	-21.474836469999996	-21.474836469999996	-18.057374724693876	-21.474836469999996	-21.474836469999996	-21.474836469999996	-17.997339286326532	-0.3587248493877551	-0.6131556687755102	-0.008826015510204082	-0.025264641836734696	0.02293963367346939	-0.04483906265306122	0.016649038163265305	-0.03126715877551021	-0.024552968571428573	0.027222394081632652	0.006135994897959184	0.04244003632653061	0.02464860265306123	0.04017809469387756	0.03998075081632653	0.036111493265306126	0.019280979591836733
20.4439	-21.474836469999996	-21.474836469999996	-21.474836469999996	-21.474836469999996	-21.474836469999996	-21.474836469999996	-21.474836469999996	-21.474836469999996	-21.474836469999996	-21.474836469999996	-18.01826726020408	-21.474836469999996	-21.474836469999996	-21.474836469999996	-21.474836469999996	-21.474836469999996	-21.474836469999996	-21.474836469999996	-21.474836469999996	-21.474836469999996	-21.474836469999996	-21.474836469999996	-21.474836469999996	-21.474836469999996	-21.474836469999996	-21.474836469999996	-21.474836469999996	-21.474836469999996	-17.89546562591837	-21.474836469999996	-21.474836469999996	-18.21586184959184	0.24584744285714288	0.2793557602040817	0.08551772836734696	-0.07905030489795918	0.051218991836734694	0.04143521040816327	0.0626352106122449	0.014578095714285713	0.028194791020408165	-0.002012691632653061	0.02869663081632653	0.024076672857142857	0.04091354734693877	0.015427573469387754	0.030610373265306124	0.023616484285714282	0.034403685918367344
21.7946	-21.474836469999996	-21.474836469999996	-21.474836469999996	-21.474836469999996	-21.474836469999996	-21.474836469999996	-21.474836469999996	-21.474836469999996	-21.474836469999996	-21.474836469999996	-21.474836469999996	-21.474836469999996	-21.474836469999996	-21.474836469999996	-21.474836469999996	-21.474836469999996	-21.474836469999996	-21.474836469999996	-21.474836469999996	-21.474836469999996	-21.474836469999996	-21.474836469999996	-21.474836469999996	-21.474836469999996	-21.474836469999996	-21.474836469999996	-21.474836469999996	-21.474836469999996	-21.474836469999996	-21.474836469999996	-21.474836469999996	-21.474836469999996	-3.7031430895918365	-3.852997731428572	0.002816468163265301	-0.032228146938775515	0.034871999183673466	-0.055796775918367354	0.03531426795918367	0.024006727551020405	0.042764589591836745	0.016405654693877555	0.03859630326530612	0.017767928163265303	0.03636097653061225	0.016417818775510205	0.030268499591836733	0.022080272857142858	0.030433317142857148
23.2346	-21.474836469999996	-21.474836469999996	-21.474836469999996	-21.474836469999996	-18.100020169591836	-21.474836469999996	-21.474836469999996	-21.474836469999996	-21.474836469999996	-17.863714796530612	-21.474836469999996	-21.474836469999996	-21.474836469999996	-21.474836469999996	-21.474836469999996	-18.056363176938778	-21.474836469999996	-21.474836469999996	-21.474836469999996	-21.474836469999996	-21.474836469999996	-21.474836469999996	-21.474836469999996	-21.474836469999996	-21.474836469999996	-21.474836469999996	-21.474836469999996	-21.474836469999996	-21.474836469999996	-21.474836469999996	-21.474836469999996	-21.474836469999996	-10.955633779387753	-3.688162849387755	0.0977512881632653	-0.014840456938775507	0.06642275551020407	0.015966107346938773	0.027291590816326535	-0.02353885857142857	-0.0031214030612244916	0.010222888367346939	0.009096084693877552	0.030918015510204077	0.04231904591836735	0.02600207224489796	0.03285868510204081	0.023843521428571428	0.029707937959183677
24.7692	-21.474836469999996	-21.474836469999996	-21.474836469999996	-21.474836469999996	-21.474836469999996	-21.474836469999996	-21.474836469999996	-21.474836469999996	-21.474836469999996	-21.474836469999996	-21.474836469999996	-21.474836469999996	-21.474836469999996	-21.474836469999996	-21.474836469999996	-21.474836469999996	-21.474836469999996	-21.474836469999996	-21.474836469999996	-21.474836469999996	-21.474836469999996	-21.474836469999996	-21.474836469999996	-21.474836469999996	-21.474836469999996	-21.474836469999996	-21.474836469999996	-21.474836469999996	-21.474836469999996	-21.474836469999996	-21.474836469999996	-21.474836469999996	0.1726325332653061	-4.012061010408162	-0.12711729224489796	-0.03405470510204082	0.01553645693877551	-0.05249806448979592	-0.006938154897959183	-0.025034715918367346	-0.027902904285714288	0.022757411632653064	0.004575988979591836	0.02491853571428571	0.006643989795918368	0.02739667530612245	0.03683275959183674	0.0357045012244898	0.021100342448979594
26.4052	-21.474836469999996	-21.474836469999996	-21.474836469999996	-21.474836469999996	-21.474836469999996	-21.474836469999996	-21.474836469999996	-21.474836469999996	-21.474836469999996	-21.474836469999996	-21.474836469999996	-21.474836469999996	-21.474836469999996	-21.474836469999996	-21.474836469999996	-21.474836469999996	-21.474836469999996	-21.474836469999996	-21.474836469999996	-21.474836469999996	-21.474836469999996	-21.474836469999996	-21.474836469999996	-21.474836469999996	-21.474836469999996	-21.474836469999996	-21.474836469999996	-21.474836469999996	-21.474836469999996	-21.474836469999996	-21.474836469999996	-17.830741049591833	-3.5385437075510207	-0.2026062502040816	0.10432470142857142	-0.1015752469387755	-0.009076093673469385	-0.03436472714285714	0.013609456122448975	0.016147584693877552	-0.0016534773469387744	-0.002986987346938776	0.011711187346938776	0.04019911897959184	0.03291345653061224	0.022215238163265306	0.03322932653061224	0.031544718367346944	0.022999902857142856
28.1499	-21.474836469999996	-21.474836469999996	-21.474836469999996	-21.474836469999996	-18.027339725510206	-21.474836469999996	-21.474836469999996	-21.474836469999996	-21.474836469999996	-21.474836469999996	-21.474836469999996	-21.474836469999996	-21.474836469999996	-21.474836469999996	-21.474836469999996	-21.474836469999996	-21.474836469999996	-18.310273330408165	-21.474836469999996	-17.987249287959184	-21.474836469999996	-21.474836469999996	-21.474836469999996	-21.474836469999996	-21.474836469999996	-21.474836469999996	-21.474836469999996	-21.474836469999996	-21.474836469999996	-21.474836469999996	-21.474836469999996	-21.474836469999996	-3.9921703365306125	-0.2752272728571429	-0.028380407959183673	-0.03308059285714286	-0.025204398979591838	-0.02103526163265306	0.007716936122448981	0.005916500204081633	0.010414902857142857	0.008268077551020407	0.020020863469387758	0.02310000632653061	0.029051090408163265	0.03692308428571429	0.028066992448979585	0.03579925285714286	0.02155950142857143
30.0092	-21.474836469999996	-21.474836469999996	-17.885042582653064	-21.474836469999996	-18.01694014510204	-21.474836469999996	-21.474836469999996	-21.474836469999996	-21.474836469999996	-21.474836469999996	-21.474836469999996	-21.474836469999996	-21.474836469999996	-21.474836469999996	-17.83851088632653	-21.474836469999996	-21.474836469999996	-18.039933714081634	-21.474836469999996	-21.474836469999996	-21.474836469999996	-17.91417477367347	-14.282837558979592	-21.474836469999996	-21.474836469999996	-21.474836469999996	-21.474836469999996	-21.474836469999996	-21.474836469999996	-21.474836469999996	-21.474836469999996	-21.474836469999996	-10.935018494489796	0.06903102530612244	0.05121601	0.02755984653061224	0.02508747755102041	-0.06239276653061225	0.007892126122448979	-0.02146698591836735	0.004987643469387758	0.010231351224489796	0.02591176489795918	0.02392486693877551	0.024969571836734688	0.02040196285714286	0.03897419265306123	0.03511518510204081	0.025379963673469386
31.9919	-21.474836469999996	-21.474836469999996	-21.474836469999996	-21.474836469999996	-21.474836469999996	-21.474836469999996	-21.474836469999996	-21.474836469999996	-21.474836469999996	-21.474836469999996	-21.474836469999996	-21.474836469999996	-21.474836469999996	-21.474836469999996	-21.474836469999996	-21.474836469999996	-21.474836469999996	-21.474836469999996	-21.474836469999996	-21.474836469999996	-21.474836469999996	-21.474836469999996	-18.060833010408164	-21.474836469999996	-21.474836469999996	-21.474836469999996	-21.474836469999996	-21.474836469999996	-21.079276991224486	-21.474836469999996	-21.474836469999996	-21.474836469999996	-10.822315771020408	-6.820022631836736	-0.04025463469387756	0.04382866979591837	0.06931299510204081	-0.02799252612244899	0.07425839306122449	0.06131189959183674	0.004384642448979591	0.014523705306122448	0.010357477142857145	0.028880276734693875	0.02419921530612245	0.01976121591836735	0.0327155693877551	0.030547174897959183	0.024264019591836737
34.1052	-21.474836469999996	-21.474836469999996	-21.474836469999996	-21.474836469999996	-21.474836469999996	-21.474836469999996	-21.474836469999996	-21.474836469999996	-21.474836469999996	-21.474836469999996	-21.474836469999996	-21.474836469999996	-18.183467985102045	-21.474836469999996	-21.474836469999996	-21.474836469999996	-21.474836469999996	-21.474836469999996	-21.474836469999996	-21.474836469999996	-21.474836469999996	-21.474836469999996	-21.474836469999996	-21.474836469999996	-21.474836469999996	-21.474836469999996	-21.474836469999996	-21.474836469999996	-21.474836469999996	-21.474836469999996	-21.474836469999996	-21.474836469999996	-7.014716560408163	-3.4149269224489798	0.015339936530612245	0.00611087428571429	-0.02305145897959184	-0.005920187959183672	0.043641779795918365	0.007790085102040816	-0.002862401428571426	0.03254937244897959	0.00808530142857143	0.0354073781632653	0.0031632167346938773	0.028170435510204074	0.03389769571428571	0.039818135918367345	0.016478223469387755
36.3579	-21.474836469999996	-21.474836469999996	-21.474836469999996	-21.474836469999996	-21.474836469999996	-21.474836469999996	-21.474836469999996	-21.474836469999996	-21.474836469999996	-21.474836469999996	-21.474836469999996	-21.474836469999996	-21.03061092387755	-21.474836469999996	-21.474836469999996	-21.474836469999996	-21.474836469999996	-21.474836469999996	-21.058091675714284	-21.474836469999996	-21.474836469999996	-21.474836469999996	-21.474836469999996	-21.474836469999996	-21.474836469999996	-21.474836469999996	-21.474836469999996	-21.04183116612245	-21.474836469999996	-21.474836469999996	-21.474836469999996	-21.474836469999996	-4.364988232857143	-3.2847307230612244	0.00936313448979592	-0.017247253265306125	0.02146912244897959	-0.056419662244897965	-0.007198299591836735	-0.003704696734693878	-9.325081632653063e-05	0.010927904489795916	0.021751980000000004	0.024116940408163264	0.01519511918367347	0.02616583204081633	0.03417222489795919	0.03716031714285715	0.015148599591836735
38.7599	-14.526870447142855	-21.474836469999996	-21.474836469999996	-21.474836469999996	-17.934596639795917	-21.474836469999996	-21.474836469999996	-21.474836469999996	-21.474836469999996	-21.474836469999996	-21.474836469999996	-21.474836469999996	-21.474836469999996	-21.474836469999996	-21.474836469999996	-21.474836469999996	-21.474836469999996	-21.474836469999996	-21.474836469999996	-21.474836469999996	-21.474836469999996	-21.474836469999996	-21.474836469999996	-21.474836469999996	-21.474836469999996	-21.474836469999996	-21.474836469999996	-21.474836469999996	-21.474836469999996	-21.474836469999996	-21.474836469999996	-17.994345108367348	-7.327279673265307	-0.04017992653061223	-0.07922812020408164	0.005828860204081638	0.06563394999999998	-0.008384979591836735	0.05490864265306123	0.022649284081632658	-0.027304573469387753	0.022853536734693876	-0.006558562448979592	0.03884430999999999	0.03832289122448979	0.02269239142857143	0.03307030183673469	0.037444921224489794	0.018761454081632652
41.3206	-21.474836469999996	-21.474836469999996	-21.474836469999996	-21.474836469999996	-21.474836469999996	-21.474836469999996	-21.474836469999996	-21.474836469999996	-21.474836469999996	-21.474836469999996	-21.474836469999996	-21.474836469999996	-21.474836469999996	-21.474836469999996	-21.474836469999996	-17.98318780387755	-21.474836469999996	-21.474836469999996	-21.474836469999996	-21.474836469999996	-21.474836469999996	-21.474836469999996	-21.474836469999996	-21.474836469999996	-21.474836469999996	-21.474836469999996	-21.474836469999996	-21.474836469999996	-21.474836469999996	-21.474836469999996	-21.474836469999996	-21.474836469999996	-3.6731592014285708	0.07593973020408162	0.07516162673469387	0.01294971979591837	-0.005820643265306122	0.0056280895918367334	0.0001086689795918387	-0.014489425510204082	-0.0028828859183673465	0.044916495102040814	0.01979272102040816	0.042465032857142856	0.024535808775510204	0.039166215918367345	0.03349857693877551	0.03184217612244898	0.024222231632653062
44.0499	-21.474836469999996	-21.474836469999996	-21.474836469999996	-21.474836469999996	-21.474836469999996	-21.474836469999996	-21.474836469999996	-21.474836469999996	-21.474836469999996	-21.474836469999996	-21.474836469999996	-21.474836469999996	-21.474836469999996	-21.474836469999996	-21.474836469999996	-21.474836469999996	-21.474836469999996	-21.474836469999996	-21.474836469999996	-21.474836469999996	-21.474836469999996	-21.474836469999996	-21.474836469999996	-21.474836469999996	-21.474836469999996	-21.474836469999996	-21.474836469999996	-21.474836469999996	-21.474836469999996	-21.474836469999996	-21.474836469999996	-21.474836469999996	-10.4024182377551	-3.1907976518367347	0.08806042448979591	0.004657905918367346	0.0034455618367346913	0.005900769387755098	0.03459962020408163	0.004919516530612245	0.012394049387755098	0.03637600285714286	0.012746201224489795	0.016379086326530613	0.028372665918367346	0.02997908326530612	0.030801341632653058	0.02830567673469388	0.02295372306122449
46.9599	-21.474836469999996	-21.474836469999996	-21.474836469999996	-21.474836469999996	-21.474836469999996	-21.474836469999996	-21.474836469999996	-21.474836469999996	-21.474836469999996	-21.474836469999996	-21.474836469999996	-21.474836469999996	-21.474836469999996	-21.474836469999996	-21.474836469999996	-21.474836469999996	-21.474836469999996	-21.474836469999996	-21.474836469999996	-21.474836469999996	-21.474836469999996	-21.474836469999996	-21.474836469999996	-21.474836469999996	-21.474836469999996	-21.474836469999996	-21.474836469999996	-21.474836469999996	-21.474836469999996	-21.474836469999996	-21.474836469999996	-21.474836469999996	-10.907118312653063	-0.2319242136734694	0.1510617477551021	-0.0024456061224489784	0.029366751836734695	-0.06712905469387755	0.03719160081632653	0.002660518163265306	0.01594071591836735	0.0417525469387755	0.018526758775510205	0.026190319591836736	0.02806005469387755	0.036796546122448974	0.03049607612244898	0.03338717408163265	0.024812268979591833
50.0619	-21.474836469999996	-21.474836469999996	-21.474836469999996	-21.474836469999996	-21.474836469999996	-21.474836469999996	-21.474836469999996	-21.474836469999996	-21.474836469999996	-21.474836469999996	-21.474836469999996	-21.474836469999996	-21.474836469999996	-21.474836469999996	-21.474836469999996	-21.474836469999996	-21.474836469999996	-21.474836469999996	-21.474836469999996	-21.474836469999996	-21.474836469999996	-21.474836469999996	-21.474836469999996	-21.474836469999996	-21.474836469999996	-21.474836469999996	-21.474836469999996	-21.474836469999996	-21.474836469999996	-21.474836469999996	-21.474836469999996	-21.474836469999996	-11.028814670816327	0.4412709959183673	0.03537216224489797	-0.03278444693877551	-0.011603438775510207	0.02532352346938776	0.01647944469387755	-0.004611030204081633	0.022167947346938777	0.021524540612244895	0.02451685469387755	0.027218462448979592	0.03307813897959184	0.02980229163265306	0.03087780693877551	0.0367603912244898	0.01901842469387755
53.3692	-21.474836469999996	-18.21228586265306	-21.474836469999996	-21.474836469999996	-21.474836469999996	-21.474836469999996	-21.474836469999996	-17.862346974489796	-21.474836469999996	-21.474836469999996	-21.474836469999996	-21.474836469999996	-21.474836469999996	-21.474836469999996	-21.474836469999996	-21.474836469999996	-21.474836469999996	-21.474836469999996	-21.474836469999996	-21.474836469999996	-21.474836469999996	-21.474836469999996	-21.474836469999996	-21.474836469999996	-21.474836469999996	-21.474836469999996	-21.474836469999996	-21.474836469999996	-21.474836469999996	-21.474836469999996	-21.474836469999996	-21.474836469999996	-3.6079171030612254	-3.3796102887755097	-0.1791690775510204	0.03467172408163265	0.017100002040816326	0.05304836714285715	0.038866467551020405	-0.00856217612244898	-0.00616155306122449	0.010513129795918369	0.023011073673469384	0.041232460204081625	0.027046675714285713	0.030172349999999997	0.02778294673469388	0.034007019795918365	0.01806986489795918
56.8946	-21.474836469999996	-21.474836469999996	-21.474836469999996	-21.474836469999996	-21.474836469999996	-21.474836469999996	-17.927132527142856	-18.014412421020406	-21.474836469999996	-21.474836469999996	-21.474836469999996	-21.474836469999996	-21.474836469999996	-21.474836469999996	-21.474836469999996	-21.474836469999996	-21.474836469999996	-21.474836469999996	-21.474836469999996	-21.474836469999996	-21.474836469999996	-21.474836469999996	-21.474836469999996	-21.474836469999996	-21.474836469999996	-21.474836469999996	-21.474836469999996	-21.474836469999996	-21.474836469999996	-21.474836469999996	-21.474836469999996	-21.474836469999996	-10.479798351020406	-0.0547559553061225	0.013483216122448983	0.037284464081632655	0.021791249795918365	0.004271070408163259	0.025878958367346945	0.010973121836734694	0.012392118775510204	0.002825141632653063	0.029220457959183675	0.02809541530612245	0.03896736102040816	0.03687064244897959	0.03200452142857143	0.030583551224489795	0.03235332122448979
60.6532	-21.474836469999996	-21.474836469999996	-21.474836469999996	-21.474836469999996	-21.474836469999996	-21.474836469999996	-21.474836469999996	-21.474836469999996	-21.474836469999996	-21.474836469999996	-21.474836469999996	-21.474836469999996	-21.474836469999996	-21.474836469999996	-21.474836469999996	-21.474836469999996	-21.474836469999996	-21.474836469999996	-21.474836469999996	-21.474836469999996	-21.474836469999996	-21.474836469999996	-21.474836469999996	-21.474836469999996	-21.474836469999996	-21.474836469999996	-21.474836469999996	-21.474836469999996	-21.474836469999996	-21.474836469999996	-21.474836469999996	-17.92158983979592	-3.2222759687755103	-3.5708097575510203	0.12754762040816328	-0.08139684816326531	0.004695031428571426	0.05375108795918367	0.049031155918367354	-0.0074338106122448944	0.02833552408163265	0.016163423673469384	0.018333109591836733	0.0235850693877551	0.05276289591836735	0.03320248877551021	0.03507766959183674	0.020935519183673472	0.03176403551020408
64.6599	-21.474836469999996	-21.474836469999996	-21.474836469999996	-21.474836469999996	-21.474836469999996	-21.07726282612245	-21.474836469999996	-21.474836469999996	-21.474836469999996	-21.474836469999996	-21.474836469999996	-21.474836469999996	-21.474836469999996	-21.474836469999996	-21.025678429183674	-21.474836469999996	-18.24193859408163	-21.474836469999996	-17.972121154081634	-21.474836469999996	-21.474836469999996	-21.474836469999996	-21.474836469999996	-17.868853299387755	-21.474836469999996	-21.474836469999996	-21.474836469999996	-21.474836469999996	-21.474836469999996	-21.474836469999996	-21.474836469999996	-21.474836469999996	-0.5018950610204082	-0.016319336122448982	-0.057560498367346946	-0.013650815306122452	-0.026067745102040824	-0.021365389591836738	-0.009041916938775511	-0.018973105102040814	0.019646078571428575	0.010597359387755103	0.021447220204081633	0.009930497959183673	0.04891951836734693	0.026349068163265304	0.04232600673469388	0.029242091224489793	0.030143746122448984
68.9312	-21.474836469999996	-21.474836469999996	-21.474836469999996	-17.982564724693876	-21.474836469999996	-21.474836469999996	-21.474836469999996	-21.474836469999996	-21.474836469999996	-21.474836469999996	-21.474836469999996	-21.474836469999996	-21.474836469999996	-21.474836469999996	-21.474836469999996	-21.474836469999996	-17.96368059897959	-21.474836469999996	-21.474836469999996	-21.474836469999996	-21.474836469999996	-21.474836469999996	-18.00773018265306	-21.474836469999996	-21.474836469999996	-21.474836469999996	-21.474836469999996	-21.474836469999996	-21.474836469999996	-21.474836469999996	-21.474836469999996	-21.474836469999996	-0.13609572061224487	0.31507377551020405	0.054501022448979586	-0.030094019999999996	0.03592473040816326	0.0014391693877551025	0.029924460816326524	0.01238426163265306	0.0015806322448979578	0.006042691020408164	0.048130490408163265	0.01268042224489796	0.023523746734693877	0.041997297755102046	0.03408487387755102	0.024642168367346933	0.02799116020408163
73.4846	-17.71190923897959	-21.474836469999996	-21.474836469999996	-21.474836469999996	-17.89335899244898	-21.474836469999996	-21.474836469999996	-21.474836469999996	-21.474836469999996	-21.474836469999996	-21.089151266938778	-21.474836469999996	-21.474836469999996	-21.474836469999996	-21.474836469999996	-21.474836469999996	-21.026712198163263	-21.474836469999996	-21.474836469999996	-21.474836469999996	-21.474836469999996	-21.474836469999996	-21.474836469999996	-21.474836469999996	-21.474836469999996	-21.474836469999996	-21.474836469999996	-21.474836469999996	-21.474836469999996	-21.474836469999996	-21.474836469999996	-21.474836469999996	-10.884176811224489	-3.533034908571428	0.07384291265306121	-0.030589302448979595	-0.02336732306122449	-0.04686742306122449	0.013657952448979592	-0.003308305306122449	0.004757654489795919	0.0041897048979591825	0.01245027775510204	0.02917499918367347	0.05443185979591836	0.03033831571428571	0.03562015489795919	0.028354764081632653	0.028315869387755103
78.3392	-21.474836469999996	-21.474836469999996	-21.474836469999996	-21.042441607142855	-21.474836469999996	-21.056179388571426	-21.474836469999996	-21.474836469999996	-21.474836469999996	-21.474836469999996	-21.474836469999996	-21.474836469999996	-21.474836469999996	-21.474836469999996	-21.474836469999996	-21.474836469999996	-21.474836469999996	-21.474836469999996	-21.474836469999996	-21.474836469999996	-21.474836469999996	-21.474836469999996	-21.474836469999996	-21.474836469999996	-21.474836469999996	-21.474836469999996	-21.474836469999996	-21.474836469999996	-21.474836469999996	-21.474836469999996	-18.18410192632653	-14.764127560612243	-6.912297439795919	0.075507676122449	0.09872862428571429	0.012750991836734697	0.06485740714285713	-9.028387755101874e-05	0.04126819591836735	-0.01996525979591836	-0.014223717551020407	0.016852411632653063	0.026248432653061222	0.019868864897959186	0.022568144897959184	0.03855973367346939	0.03288421795918368	0.02423874204081633	0.01718557775510204
83.5139	-21.474836469999996	-21.474836469999996	-21.474836469999996	-21.474836469999996	-21.474836469999996	-21.474836469999996	-21.474836469999996	-21.474836469999996	-21.474836469999996	-21.474836469999996	-21.474836469999996	-21.474836469999996	-21.474836469999996	-21.474836469999996	-21.474836469999996	-21.474836469999996	-21.474836469999996	-21.474836469999996	-21.474836469999996	-21.474836469999996	-21.474836469999996	-21.474836469999996	-21.474836469999996	-21.474836469999996	-21.474836469999996	-21.474836469999996	-21.474836469999996	-21.474836469999996	-21.474836469999996	-21.474836469999996	-21.474836469999996	-21.474836469999996	-3.5485252044897955	-3.7464913555102037	-0.11208591142857145	-0.01551206632653061	0.0717899663265306	-0.04829979714285715	0.02671481	0.01168619387755102	0.029774978979591835	0.055185889591836734	0.023186289591836738	0.03463445387755102	0.022664647346938772	0.030686816326530614	0.03782713306122449	0.03497535510204082	0.016684606734693876
89.0312	-21.474836469999996	-21.474836469999996	-21.474836469999996	-21.474836469999996	-21.474836469999996	-21.474836469999996	-21.474836469999996	-21.474836469999996	-21.474836469999996	-21.474836469999996	-21.474836469999996	-21.474836469999996	-21.474836469999996	-21.474836469999996	-21.474836469999996	-21.474836469999996	-21.474836469999996	-21.474836469999996	-21.474836469999996	-21.474836469999996	-21.474836469999996	-21.474836469999996	-21.474836469999996	-21.474836469999996	-21.474836469999996	-21.474836469999996	-21.474836469999996	-21.474836469999996	-21.474836469999996	-21.474836469999996	-21.474836469999996	-21.474836469999996	-7.2542477908163265	-0.24748564448979593	-0.07676860346938774	0.048846517755102035	0.018066076938775513	0.024787299591836735	0.031834579795918375	0.006758585102040816	0.010194638163265308	0.04798969836734694	0.022437239183673467	0.04586776020408162	0.0015408416326530606	0.03399519163265306	0.03607330183673469	0.03769919571428571	0.019087963469387757
94.9126	-21.474836469999996	-21.474836469999996	-21.474836469999996	-21.474836469999996	-21.474836469999996	-21.474836469999996	-21.474836469999996	-21.474836469999996	-21.474836469999996	-21.474836469999996	-21.474836469999996	-21.474836469999996	-21.474836469999996	-21.474836469999996	-21.474836469999996	-21.474836469999996	-21.474836469999996	-21.474836469999996	-21.474836469999996	-21.474836469999996	-21.474836469999996	-21.474836469999996	-21.474836469999996	-21.474836469999996	-21.474836469999996	-21.474836469999996	-21.474836469999996	-21.474836469999996	-21.474836469999996	-21.474836469999996	-21.474836469999996	-21.474836469999996	-7.25933985979592	-3.202950085918367	0.1704287887755102	-0.09022187755102043	0.0311471681632653	-0.03354958714285714	0.04057646653061225	-0.009498676122448979	-0.013545298775510205	0.01998982612244898	0.024863249387755106	0.028212277959183674	0.02773613714285714	0.03175721204081633	0.038457212448979594	0.032207758979591834	0.022466237755102036
101.1826	-21.474836469999996	-21.474836469999996	-21.474836469999996	-21.474836469999996	-21.474836469999996	-17.765751880612246	-21.474836469999996	-21.474836469999996	-21.474836469999996	-21.474836469999996	-21.474836469999996	-21.474836469999996	-21.474836469999996	-21.474836469999996	-21.474836469999996	-18.089039008775508	-21.474836469999996	-21.474836469999996	-21.474836469999996	-21.474836469999996	-21.474836469999996	-21.474836469999996	-21.474836469999996	-21.474836469999996	-21.474836469999996	-21.474836469999996	-21.474836469999996	-21.474836469999996	-21.474836469999996	-18.205151036530612	-17.985084989183672	-17.97756038510204	-7.691710019387755	-3.358922161428571	0.017682337346938776	-0.04416762469387754	-0.07081621877551021	-0.004157402244897958	0.06314284020408163	-0.011440579387755103	0.020282091224489793	0.01993103693877551	0.016607130816326532	-0.0036592340816326533	0.028985714693877555	0.015119606530612246	0.032500505918367346	0.03502550224489796	0.03756326
107.8666	-21.474836469999996	-21.474836469999996	-21.474836469999996	-21.474836469999996	-21.474836469999996	-21.474836469999996	-21.474836469999996	-21.474836469999996	-21.474836469999996	-21.474836469999996	-21.474836469999996	-21.474836469999996	-21.474836469999996	-21.474836469999996	-21.474836469999996	-21.474836469999996	-21.474836469999996	-21.474836469999996	-21.474836469999996	-21.474836469999996	-21.474836469999996	-21.474836469999996	-21.474836469999996	-21.474836469999996	-21.474836469999996	-21.474836469999996	-21.474836469999996	-21.474836469999996	-21.474836469999996	-21.474836469999996	-21.474836469999996	-21.474836469999996	-10.627777701020408	-3.595867412653061	0.0010145885714285738	-0.05577088673469389	0.0018507244897959193	-0.08647530714285713	0.012595069795918368	-0.0014143469387755123	0.0005280636734693861	0.03518710387755102	0.020801734081632654	0.019177267959183675	0.04242941408163265	0.025158396734693878	0.038781289795918376	0.033579664081632654	0.03117687326530612
114.9919	-21.474836469999996	-21.474836469999996	-21.474836469999996	-21.474836469999996	-21.474836469999996	-21.474836469999996	-21.474836469999996	-21.474836469999996	-21.474836469999996	-21.474836469999996	-21.474836469999996	-21.474836469999996	-21.474836469999996	-21.474836469999996	-21.474836469999996	-21.474836469999996	-21.474836469999996	-21.474836469999996	-21.474836469999996	-21.474836469999996	-21.474836469999996	-21.474836469999996	-21.474836469999996	-21.474836469999996	-21.474836469999996	-21.474836469999996	-21.474836469999996	-21.474836469999996	-21.474836469999996	-21.474836469999996	-21.474836469999996	-21.474836469999996	-3.7880138293877548	-0.06859051530612245	0.014305768571428576	0.05083988346938776	0.03301277183673469	-0.03429623571428571	0.035201839183673464	0.00880510224489796	-0.021151659387755102	0.03197949897959183	0.00840319367346939	0.030566763469387755	-0.001469184285714285	0.029466855714285718	0.03589559816326531	0.03314038714285714	0.02010327285714286
122.5886	-21.474836469999996	-21.474836469999996	-21.474836469999996	-21.474836469999996	-21.474836469999996	-21.474836469999996	-21.474836469999996	-21.474836469999996	-21.474836469999996	-21.474836469999996	-21.474836469999996	-21.474836469999996	-21.474836469999996	-21.474836469999996	-21.474836469999996	-21.474836469999996	-21.474836469999996	-21.474836469999996	-21.474836469999996	-21.474836469999996	-21.474836469999996	-21.474836469999996	-21.474836469999996	-21.474836469999996	-21.474836469999996	-21.474836469999996	-21.474836469999996	-21.474836469999996	-21.474836469999996	-21.474836469999996	-21.474836469999996	-21.474836469999996	-3.5310506181632646	-7.266237984489796	0.03591640224489795	-0.14697293938775507	-0.014489642040816328	0.02810936918367347	0.051485289591836736	0.014043511020408161	0.014549100204081632	0.03616602489795918	0.02085199306122449	0.04122723102040816	0.03588444795918367	0.02008936816326531	0.03893343530612244	0.02206902142857143	0.028348203673469387
130.6866	-21.474836469999996	-21.474836469999996	-21.474836469999996	-21.474836469999996	-21.474836469999996	-21.474836469999996	-21.474836469999996	-21.474836469999996	-21.474836469999996	-21.474836469999996	-21.474836469999996	-21.474836469999996	-21.474836469999996	-21.474836469999996	-21.474836469999996	-21.474836469999996	-21.474836469999996	-21.474836469999996	-21.474836469999996	-21.474836469999996	-21.474836469999996	-21.474836469999996	-21.474836469999996	-21.474836469999996	-21.474836469999996	-21.474836469999996	-21.474836469999996	-21.474836469999996	-21.474836469999996	-21.474836469999996	-21.474836469999996	-21.474836469999996	-6.928746267959184	-3.3563912014285715	0.06738232428571429	0.045737264081632645	0.010519643061224493	0.04002402142857143	0.004618519591836735	0.02389036081632653	0.004053134489795918	0.03474210265306122	0.028214513469387754	0.03181739836734694	0.02624865428571429	0.03261587183673469	0.027734963673469386	0.02760349510204082	0.02633585346938776
139.3192	-21.474836469999996	-21.474836469999996	-21.474836469999996	-21.474836469999996	-21.06718473897959	-21.474836469999996	-21.474836469999996	-17.858887384285715	-21.474836469999996	-21.474836469999996	-21.474836469999996	-21.474836469999996	-21.474836469999996	-21.474836469999996	-21.474836469999996	-21.474836469999996	-21.474836469999996	-17.907441410408165	-21.474836469999996	-21.474836469999996	-21.474836469999996	-21.474836469999996	-21.474836469999996	-21.474836469999996	-21.474836469999996	-21.474836469999996	-21.474836469999996	-21.474836469999996	-21.474836469999996	-21.474836469999996	-21.474836469999996	-21.474836469999996	-10.564737974693879	-0.2463835855102041	-0.03664928632653062	0.022584862244897957	0.05325645571428571	-0.02180073571428571	0.023459736326530613	-4.577551020406167e-06	-0.009373635510204082	0.010230449183673468	0.045285671224489794	0.021225946530612248	0.021721192653061223	0.03505799163265306	0.034515793877551014	0.02901072387755102	0.018733238571428574
148.5232	-21.474836469999996	-18.12233600142857	-21.474836469999996	-21.474836469999996	-21.474836469999996	-21.474836469999996	-21.474836469999996	-21.474836469999996	-21.474836469999996	-21.474836469999996	-21.474836469999996	-21.474836469999996	-21.474836469999996	-21.474836469999996	-21.474836469999996	-21.474836469999996	-21.474836469999996	-17.906559222653062	-21.474836469999996	-21.474836469999996	-21.474836469999996	-21.474836469999996	-21.474836469999996	-21.474836469999996	-21.474836469999996	-21.474836469999996	-21.474836469999996	-17.925526189183675	-21.474836469999996	-21.474836469999996	-21.474836469999996	-21.474836469999996	-7.293733005510204	0.1934679787755102	-0.04148709673469387	-0.02495055653061224	0.004500081836734693	-0.029019905714285716	0.01759124285714286	-0.027328545102040813	-0.00942475693877551	0.016660527551020408	0.01120554224489796	0.03460306734693878	0.023418832448979594	0.03616444265306122	0.032207304285714285	0.03321256979591836	0.021937707142857144
158.3346	-21.474836469999996	-21.474836469999996	-21.474836469999996	-21.474836469999996	-21.474836469999996	-21.474836469999996	-21.474836469999996	-21.474836469999996	-21.474836469999996	-21.474836469999996	-21.474836469999996	-21.474836469999996	-21.474836469999996	-21.474836469999996	-21.474836469999996	-21.474836469999996	-21.474836469999996	-21.474836469999996	-21.474836469999996	-21.474836469999996	-21.474836469999996	-21.474836469999996	-21.474836469999996	-21.474836469999996	-21.474836469999996	-21.474836469999996	-21.474836469999996	-21.474836469999996	-21.474836469999996	-21.474836469999996	-21.474836469999996	-21.474836469999996	-7.244574365510204	-3.4936081385714286	0.058087408775510205	-0.059337110408163266	0.03021191530612245	-0.08044091408163265	0.024681907346938776	-0.013578129795918369	0.010775038775510204	-0.002498749387755103	0.015772632244897958	0.03635792408163265	0.024925434897959182	0.03483706163265306	0.037242437551020406	0.029047664693877557	0.02438555346938776
168.7939	-21.474836469999996	-21.474836469999996	-21.474836469999996	-21.474836469999996	-18.0405780177551	-21.474836469999996	-21.474836469999996	-21.474836469999996	-21.474836469999996	-21.474836469999996	-17.98745173367347	-21.474836469999996	-17.70382891244898	-21.474836469999996	-21.474836469999996	-17.892908094489794	-18.02161275897959	-21.474836469999996	-21.474836469999996	-17.804765763061223	-21.474836469999996	-21.474836469999996	-21.474836469999996	-17.855267537755104	-21.474836469999996	-21.474836469999996	-21.474836469999996	-21.474836469999996	-21.474836469999996	-21.474836469999996	-21.474836469999996	-21.474836469999996	-7.089862153265307	-0.29998332285714285	0.002274512040816324	-0.03346150612244899	0.006762037755102041	0.018269752448979586	0.010954513061224488	0.0034507630612244907	0.008392931224489798	0.005604068979591837	0.022977600408163268	0.011318637551020408	0.03902356959183673	0.018894274693877552	0.038166585510204076	0.027591758367346935	0.029773294285714288
179.9446	-21.474836469999996	-21.474836469999996	-21.474836469999996	-21.474836469999996	-21.474836469999996	-21.474836469999996	-21.474836469999996	-17.957508623469387	-21.474836469999996	-21.474836469999996	-21.474836469999996	-17.883957059387754	-21.474836469999996	-21.474836469999996	-21.474836469999996	-21.474836469999996	-21.474836469999996	-21.474836469999996	-21.474836469999996	-18.090437405510205	-21.474836469999996	-21.474836469999996	-21.474836469999996	-21.474836469999996	-17.72105090755102	-21.474836469999996	-21.474836469999996	-21.474836469999996	-21.474836469999996	-21.474836469999996	-21.474836469999996	-21.474836469999996	-13.92038194122449	-0.16963789571428572	0.01708128938775511	0.044443697346938774	0.027349797346938775	0.006404845714285713	0.07518867775510205	0.011917630612244896	0.007119150816326531	0.008863372040816326	0.02454572857142857	0.010410349387755102	0.014484428367346936	0.032017802244897954	0.028457509387755105	0.03478732	0.02597793918367347
191.8312	-21.474836469999996	-21.474836469999996	-21.474836469999996	-21.474836469999996	-21.474836469999996	-21.474836469999996	-21.474836469999996	-21.474836469999996	-21.474836469999996	-21.474836469999996	-21.474836469999996	-21.474836469999996	-21.474836469999996	-21.474836469999996	-21.474836469999996	-21.474836469999996	-21.474836469999996	-21.474836469999996	-21.474836469999996	-21.474836469999996	-21.474836469999996	-21.474836469999996	-21.474836469999996	-21.474836469999996	-21.474836469999996	-21.474836469999996	-21.474836469999996	-21.474836469999996	-21.474836469999996	-21.474836469999996	-21.474836469999996	-18.21155548387755	-7.405490014285713	-3.4386896463265306	-0.18283895102040817	0.014740972244897958	0.032232950408163256	0.04975210346938776	0.014008749387755105	0.017579722244897962	0.020292906122448977	0.03839160551020408	0.030924618163265305	0.023708629387755108	0.02199359755102041	0.028423841632653064	0.03564823979591837	0.040586863877551026	0.02682106612244898
204.5039	-21.474836469999996	-18.087526169591836	-21.474836469999996	-17.907761581836734	-21.474836469999996	-21.474836469999996	-21.474836469999996	-21.474836469999996	-17.806349193265305	-21.474836469999996	-21.474836469999996	-21.474836469999996	-21.474836469999996	-21.474836469999996	-21.474836469999996	-21.474836469999996	-21.474836469999996	-21.474836469999996	-21.474836469999996	-21.474836469999996	-21.474836469999996	-21.474836469999996	-21.474836469999996	-21.474836469999996	-21.474836469999996	-21.474836469999996	-21.474836469999996	-21.474836469999996	-21.474836469999996	-21.474836469999996	-21.474836469999996	-21.474836469999996	-10.327649432040817	0.024602291836734687	0.1617495963265306	0.05518715040816326	-0.0029538555102040765	-0.006121550816326528	0.01281091551020408	-0.008353680816326531	-0.033438538979591835	0.03264871142857143	0.007788289795918367	0.030380988571428576	0.01962431693877551	0.03707863816326531	0.04061608959183673	0.03166920346938776	0.023587711632653063
218.0132	-21.474836469999996	-21.474836469999996	-21.474836469999996	-21.474836469999996	-21.474836469999996	-21.474836469999996	-21.474836469999996	-21.474836469999996	-21.474836469999996	-21.474836469999996	-21.474836469999996	-21.474836469999996	-21.474836469999996	-21.474836469999996	-21.474836469999996	-21.474836469999996	-21.474836469999996	-21.474836469999996	-21.474836469999996	-21.474836469999996	-21.474836469999996	-21.474836469999996	-21.474836469999996	-21.474836469999996	-21.474836469999996	-21.474836469999996	-21.474836469999996	-21.474836469999996	-21.474836469999996	-21.474836469999996	-21.474836469999996	-18.211145676530613	-4.272067044693878	-3.032744325306122	0.045009927959183675	-0.028515674081632653	0.04387643714285715	0.007342617959183674	0.07605752081632652	0.018247857755102043	0.0009088467346938771	0.035277988367346934	0.01596213204081633	0.051306599795918374	0.027987380000000003	0.03196893795918367	0.04086714530612245	0.029735089591836735	0.029172180204081632
232.4152	-21.474836469999996	-21.474836469999996	-21.474836469999996	-21.474836469999996	-21.474836469999996	-21.474836469999996	-21.474836469999996	-21.474836469999996	-21.474836469999996	-21.474836469999996	-21.474836469999996	-21.474836469999996	-21.474836469999996	-21.474836469999996	-21.474836469999996	-21.474836469999996	-21.474836469999996	-21.474836469999996	-21.474836469999996	-21.474836469999996	-21.474836469999996	-21.474836469999996	-21.474836469999996	-21.474836469999996	-21.474836469999996	-21.474836469999996	-21.474836469999996	-21.474836469999996	-21.474836469999996	-21.474836469999996	-21.474836469999996	-21.474836469999996	-3.627363612653061	0.16728137979591837	-0.031361824081632655	-0.025745303061224488	0.03210635102040816	-0.05097261265306123	0.003428497755102042	0.02726927714285714	0.008810744081632654	0.033385360612244896	0.01854225653061225	0.01776146551020408	0.035708848775510206	0.030093013265306123	0.034879040612244894	0.027753547959183673	0.02826666897959184
247.7679	-21.474836469999996	-21.474836469999996	-21.474836469999996	-21.474836469999996	-21.474836469999996	-21.474836469999996	-21.474836469999996	-21.474836469999996	-21.474836469999996	-21.474836469999996	-21.474836469999996	-21.474836469999996	-21.474836469999996	-21.474836469999996	-21.474836469999996	-21.474836469999996	-21.474836469999996	-21.474836469999996	-21.474836469999996	-21.474836469999996	-21.474836469999996	-21.474836469999996	-21.474836469999996	-21.474836469999996	-21.474836469999996	-21.474836469999996	-21.474836469999996	-21.474836469999996	-21.474836469999996	-21.474836469999996	-21.474836469999996	-21.474836469999996	-0.1931788518367347	-3.606301267959183	0.07254797979591839	-0.06528745816326531	-0.02617702408163265	0.04841601040816327	0.028990759795918367	-0.0245398912244898	0.026411975714285715	0.04343838979591837	0.01562612693877551	0.021874980204081632	0.032641923469387754	0.023093191224489797	0.028890552857142853	0.022530313265306124	0.02423909979591837
264.1359	-21.474836469999996	-17.963522305102043	-21.474836469999996	-21.474836469999996	-17.87820353122449	-21.474836469999996	-17.937470305102043	-18.36876260387755	-21.474836469999996	-21.474836469999996	-21.474836469999996	-18.15448103489796	-21.474836469999996	-21.474836469999996	-21.474836469999996	-21.474836469999996	-21.474836469999996	-21.474836469999996	-21.474836469999996	-21.474836469999996	-21.474836469999996	-21.474836469999996	-21.474836469999996	-21.474836469999996	-21.474836469999996	-21.474836469999996	-21.474836469999996	-21.474836469999996	-21.474836469999996	-21.474836469999996	-21.474836469999996	-17.834103043061223	-7.0456817783673475	-7.092686619591838	0.15901921306122446	-0.027416978979591833	-0.002271576734693881	0.001365587142857148	0.03955428897959184	0.004484347959183674	-0.026760334285714286	0.05375962367346938	0.01656272918367347	0.016832404489795918	0.016690858775510204	0.027612121020408165	0.030240100408163263	0.03326965653061224	0.02216804775510204
281.5846	-21.474836469999996	-21.474836469999996	-21.474836469999996	-21.474836469999996	-21.474836469999996	-21.474836469999996	-21.474836469999996	-21.474836469999996	-21.474836469999996	-21.474836469999996	-21.474836469999996	-21.474836469999996	-21.474836469999996	-21.474836469999996	-21.474836469999996	-21.474836469999996	-21.474836469999996	-21.474836469999996	-21.474836469999996	-21.474836469999996	-21.474836469999996	-21.474836469999996	-21.474836469999996	-21.474836469999996	-21.474836469999996	-21.474836469999996	-21.474836469999996	-21.474836469999996	-21.474836469999996	-21.474836469999996	-21.474836469999996	-21.474836469999996	-13.902957618367347	-0.7694490822448979	0.014212167755102057	-0.039709454285714284	0.004806997755102042	-0.03495413142857143	0.020238000408163263	-0.0064779463265306125	0.029743838163265306	0.007581818367346939	0.01213430693877551	0.005269838163265305	0.027832550816326528	0.020379857551020404	0.03295533367346939	0.02659377163265306	0.03817571448979592
300.1859	-21.474836469999996	-21.474836469999996	-21.474836469999996	-21.474836469999996	-21.474836469999996	-21.474836469999996	-17.889834261020408	-18.3280490022449	-21.474836469999996	-21.474836469999996	-21.474836469999996	-21.474836469999996	-21.474836469999996	-21.474836469999996	-21.474836469999996	-21.474836469999996	-21.474836469999996	-21.474836469999996	-21.474836469999996	-17.87000354755102	-21.474836469999996	-21.474836469999996	-21.474836469999996	-21.474836469999996	-21.474836469999996	-21.474836469999996	-21.474836469999996	-21.474836469999996	-21.474836469999996	-21.474836469999996	-21.474836469999996	-21.474836469999996	-3.565353988979592	-0.8199903116326529	-0.0016292338775510194	0.005016920204081633	0.008676952653061223	-0.020696281632653062	0.022371338367346942	-0.036277977142857146	0.04527339591836734	0.010020851632653063	0.017821574489795915	0.031225002040816324	0.03382736469387755	0.02085470448979592	0.03186502979591836	0.022812249387755102	0.03170037020408163
320.0159	-21.474836469999996	-21.474836469999996	-21.474836469999996	-21.474836469999996	-21.474836469999996	-21.474836469999996	-21.474836469999996	-21.474836469999996	-21.474836469999996	-17.83907195897959	-21.474836469999996	-21.474836469999996	-21.474836469999996	-21.474836469999996	-21.474836469999996	-18.02797605857143	-21.474836469999996	-21.474836469999996	-21.474836469999996	-21.474836469999996	-21.474836469999996	-21.474836469999996	-21.474836469999996	-21.474836469999996	-21.474836469999996	-18.0302241222449	-21.474836469999996	-21.474836469999996	-21.474836469999996	-21.474836469999996	-21.474836469999996	-17.88040058265306	-3.563095778775511	-3.352514367959184	-0.022152670408163263	-0.00036595632653061094	0.0033857126530612252	-0.044729536938775516	0.041921309999999996	-0.000823547346938773	-0.025329135510204083	0.008019920612244897	0.04081526775510204	0.026940078571428574	0.04699567102040816	0.025440641224489795	0.039939421632653065	0.029367318571428568	0.02254795836734694
341.1559	-21.474836469999996	-21.474836469999996	-21.474836469999996	-21.474836469999996	-21.474836469999996	-21.474836469999996	-21.474836469999996	-21.474836469999996	-21.474836469999996	-21.474836469999996	-21.474836469999996	-21.474836469999996	-21.474836469999996	-21.474836469999996	-21.474836469999996	-21.474836469999996	-21.474836469999996	-21.474836469999996	-21.474836469999996	-21.474836469999996	-21.474836469999996	-21.474836469999996	-21.474836469999996	-21.474836469999996	-21.474836469999996	-21.474836469999996	-21.474836469999996	-21.474836469999996	-21.474836469999996	-21.474836469999996	-21.474836469999996	-21.474836469999996	-3.341595280612245	-3.505615828163265	-0.03963102102040817	-0.05609103775510205	0.07612162897959183	-0.018972351020408167	-0.006137542040816326	-0.017660143469387758	0.011011049387755104	0.01811329448979592	0.016316456938775512	0.015785340612244896	0.019823114081632655	0.029159277142857147	0.028157792448979594	0.023767485102040815	0.03328234408163266
363.6926	-21.474836469999996	-21.474836469999996	-17.609606239795916	-21.474836469999996	-17.887345887142857	-21.474836469999996	-21.474836469999996	-21.474836469999996	-21.474836469999996	-21.474836469999996	-21.474836469999996	-21.474836469999996	-21.474836469999996	-21.474836469999996	-21.474836469999996	-21.474836469999996	-21.474836469999996	-21.474836469999996	-21.474836469999996	-21.474836469999996	-21.474836469999996	-21.474836469999996	-21.474836469999996	-21.474836469999996	-21.474836469999996	-21.474836469999996	-21.474836469999996	-21.474836469999996	-21.474836469999996	-21.474836469999996	-21.474836469999996	-21.474836469999996	-13.89082481877551	-0.2724780467346939	0.053754334285714286	-0.0084871393877551	0.018877538367346933	-0.0507456751020408	0.01263135551020408	0.026492862040816325	-0.0018521846938775511	0.015303208775510202	0.036396863673469386	0.019951766530612248	0.007999581836734698	0.03173055346938776	0.03837367816326531	0.037739398775510205	0.013373437551020408
387.7179	-21.474836469999996	-21.474836469999996	-21.474836469999996	-21.474836469999996	-21.474836469999996	-21.474836469999996	-21.474836469999996	-21.474836469999996	-21.474836469999996	-21.474836469999996	-21.474836469999996	-21.474836469999996	-21.474836469999996	-21.474836469999996	-21.474836469999996	-21.474836469999996	-21.474836469999996	-21.474836469999996	-21.474836469999996	-21.474836469999996	-21.474836469999996	-21.474836469999996	-21.474836469999996	-21.474836469999996	-21.474836469999996	-21.474836469999996	-21.474836469999996	-21.474836469999996	-21.474836469999996	-21.474836469999996	-21.474836469999996	-21.474836469999996	-7.213167028571429	0.11469485612244902	-0.021460024081632657	0.012113139999999998	0.012564478775510203	-0.022680725510204083	0.03600290122448979	0.012191922040816327	0.02388575122448979	0.006046761428571428	0.011132033673469387	0.02100836612244898	0.03857885510204081	0.023118825714285716	0.040050206530612247	0.02893836387755102	0.02841178408163265
413.3306	-21.474836469999996	-21.474836469999996	-21.474836469999996	-21.474836469999996	-21.474836469999996	-21.474836469999996	-21.474836469999996	-21.474836469999996	-21.474836469999996	-21.474836469999996	-21.474836469999996	-21.474836469999996	-21.474836469999996	-21.092530183673468	-21.474836469999996	-21.054016106122447	-21.474836469999996	-21.474836469999996	-21.474836469999996	-21.474836469999996	-21.474836469999996	-21.474836469999996	-21.474836469999996	-21.474836469999996	-21.474836469999996	-21.474836469999996	-21.474836469999996	-21.474836469999996	-21.474836469999996	-21.474836469999996	-21.474836469999996	-21.474836469999996	-3.8764781816326535	-7.656330073265306	-0.04021461142857141	-0.018608818163265307	-0.05362347326530612	-0.06412518836734694	0.06555221612244898	0.020254868979591837	-0.007699739387755102	0.0377298187755102	0.033623999591836734	0.03715467387755102	0.035583400612244895	0.031698832653061226	0.03456367673469388	0.03075054816326531	0.025105773265306126
440.6352	-21.474836469999996	-21.474836469999996	-21.474836469999996	-21.474836469999996	-21.474836469999996	-21.474836469999996	-21.474836469999996	-21.02733414877551	-21.474836469999996	-21.018312008979592	-21.474836469999996	-21.474836469999996	-21.474836469999996	-21.474836469999996	-21.02498556897959	-21.474836469999996	-21.474836469999996	-21.474836469999996	-21.474836469999996	-21.474836469999996	-21.474836469999996	-21.474836469999996	-21.474836469999996	-21.474836469999996	-21.474836469999996	-21.474836469999996	-21.474836469999996	-21.474836469999996	-21.474836469999996	-21.474836469999996	-21.474836469999996	-21.474836469999996	-7.292746577755102	-3.4045421926530612	-0.06534686489795918	-0.09661461510204082	0.05584643040816327	-0.0134433193877551	0.00727733224489796	-0.01518746020408163	0.010050597346938776	0.03310987102040817	0.01564449857142857	0.027419929795918365	0.03381905530612244	0.030824211836734696	0.03998457102040816	0.022513164285714284	0.028645654081632655
469.7432	-21.474836469999996	-21.474836469999996	-21.474836469999996	-21.474836469999996	-21.474836469999996	-21.474836469999996	-21.474836469999996	-21.474836469999996	-21.474836469999996	-21.474836469999996	-21.474836469999996	-21.474836469999996	-21.474836469999996	-21.474836469999996	-21.474836469999996	-21.474836469999996	-21.474836469999996	-21.474836469999996	-21.474836469999996	-21.474836469999996	-21.474836469999996	-21.474836469999996	-21.474836469999996	-21.474836469999996	-21.474836469999996	-21.474836469999996	-21.474836469999996	-21.474836469999996	-21.474836469999996	-21.474836469999996	-21.474836469999996	-21.474836469999996	-7.174488092244898	0.059321738979591844	0.023080409795918376	-0.018218803265306123	0.051094493469387756	-0.04671929775510203	0.02409885877551021	0.008573696326530612	0.012359653673469388	0.011901847959183674	0.026052094693877554	0.0216396906122449	0.02495515775510204	0.024886247959183674	0.034550822244897965	0.03518242428571429	0.021128314897959185
500.7746	-21.474836469999996	-21.474836469999996	-21.474836469999996	-21.474836469999996	-21.474836469999996	-21.474836469999996	-21.474836469999996	-21.474836469999996	-21.474836469999996	-21.474836469999996	-21.474836469999996	-21.474836469999996	-21.474836469999996	-21.474836469999996	-21.474836469999996	-21.474836469999996	-21.474836469999996	-21.474836469999996	-21.474836469999996	-21.474836469999996	-21.474836469999996	-21.474836469999996	-21.474836469999996	-21.474836469999996	-21.474836469999996	-21.474836469999996	-21.474836469999996	-21.474836469999996	-21.474836469999996	-21.474836469999996	-21.474836469999996	-18.07543929122449	-10.625493353469386	-3.5799530342857144	0.14982503163265304	0.043554925714285715	0.07392983795918366	-0.03107523734693878	0.021525960204081634	0.005431917346938771	0.010017698571428571	0.043268171020408155	0.021423667346938773	0.008574260816326531	0.036716962244897955	0.033789684693877546	0.03194722244897959	0.023807306734693882	0.02658871040816327
533.8552	-21.04395838857143	-21.474836469999996	-21.474836469999996	-21.474836469999996	-21.474836469999996	-21.474836469999996	-21.474836469999996	-21.474836469999996	-21.474836469999996	-21.474836469999996	-21.474836469999996	-21.474836469999996	-21.474836469999996	-21.474836469999996	-21.474836469999996	-21.474836469999996	-21.474836469999996	-21.474836469999996	-21.474836469999996	-21.474836469999996	-21.474836469999996	-21.474836469999996	-21.474836469999996	-21.474836469999996	-21.474836469999996	-21.474836469999996	-21.474836469999996	-21.474836469999996	-21.474836469999996	-21.474836469999996	-21.474836469999996	-21.474836469999996	-0.08577288306122452	-3.7512985518367343	0.08932646081632654	0.01535347163265306	0.0236135493877551	-0.0183756606122449	0.02564501469387755	-0.025684888367346944	0.010569597346938775	0.027607481020408164	0.017960418775510207	0.027306978571428574	0.029078920408163268	0.030014717755102036	0.03050705530612245	0.02875821469387755	0.022520059591836734
569.1219	-21.474836469999996	-21.474836469999996	-21.474836469999996	-21.474836469999996	-21.474836469999996	-21.474836469999996	-21.474836469999996	-21.474836469999996	-21.474836469999996	-21.474836469999996	-21.474836469999996	-21.474836469999996	-21.474836469999996	-21.474836469999996	-21.474836469999996	-21.474836469999996	-21.474836469999996	-21.474836469999996	-21.474836469999996	-21.474836469999996	-21.474836469999996	-21.474836469999996	-21.474836469999996	-21.474836469999996	-21.474836469999996	-21.474836469999996	-21.474836469999996	-21.474836469999996	-21.474836469999996	-21.474836469999996	-21.474836469999996	-21.474836469999996	-3.492275237346939	-3.989045905102041	0.016687779795918366	-0.026441447346938773	0.011131634081632655	-0.024547363877551024	0.06379318081632654	-0.01952643285714285	0.004582035510204083	0.0022265136734693877	0.008184956734693877	0.02240380204081633	0.04434055326530612	0.03063936122448979	0.04205245775510204	0.03504371632653062	0.02821676020408163
606.7179	-21.474836469999996	-21.474836469999996	-21.474836469999996	-21.474836469999996	-21.474836469999996	-21.474836469999996	-21.474836469999996	-21.474836469999996	-21.474836469999996	-21.474836469999996	-21.474836469999996	-21.474836469999996	-21.474836469999996	-21.474836469999996	-21.474836469999996	-21.474836469999996	-21.474836469999996	-21.474836469999996	-21.474836469999996	-21.474836469999996	-21.474836469999996	-21.474836469999996	-21.474836469999996	-21.474836469999996	-21.474836469999996	-21.474836469999996	-21.474836469999996	-21.474836469999996	-21.474836469999996	-21.474836469999996	-21.474836469999996	-17.954556543469387	-3.1859666071428565	0.5227523136734694	-0.17797270469387755	-0.028859962448979586	0.025915738571428572	-0.03996962428571428	0.04215340285714286	-0.001977043877551017	0.002076279795918367	0.030622963061224494	0.015166147959183677	0.021288496530612246	0.02176113020408163	0.03235009428571429	0.03373604755102041	0.029852494693877556	0.025500537346938777
646.7972	-21.474836469999996	-21.474836469999996	-21.474836469999996	-21.474836469999996	-21.474836469999996	-21.474836469999996	-21.474836469999996	-21.474836469999996	-21.474836469999996	-21.474836469999996	-21.474836469999996	-21.474836469999996	-21.474836469999996	-21.474836469999996	-21.474836469999996	-21.474836469999996	-21.474836469999996	-21.474836469999996	-21.474836469999996	-21.474836469999996	-21.474836469999996	-21.474836469999996	-21.474836469999996	-21.474836469999996	-21.474836469999996	-21.474836469999996	-21.474836469999996	-21.474836469999996	-21.474836469999996	-21.474836469999996	-21.474836469999996	-17.907564375306123	-0.3798832895918368	-0.030315490816326538	0.0319187687755102	0.05194899367346938	0.024337001224489795	-0.01268905183673469	0.008016675918367347	-0.006991812857142858	0.008757223265306122	0.002723542040816326	0.009393159591836736	0.043063473673469396	0.024267552040816327	0.03490185	0.03517288428571429	0.03142709816326531	0.02882651183673469
689.5246	-21.03007688755102	-21.474836469999996	-21.474836469999996	-21.033152554693878	-21.098849477959185	-21.474836469999996	-21.474836469999996	-21.474836469999996	-21.474836469999996	-21.474836469999996	-21.474836469999996	-21.474836469999996	-21.474836469999996	-21.474836469999996	-21.474836469999996	-21.474836469999996	-21.474836469999996	-21.474836469999996	-21.474836469999996	-21.474836469999996	-21.474836469999996	-21.474836469999996	-21.474836469999996	-21.474836469999996	-21.474836469999996	-21.474836469999996	-21.474836469999996	-21.474836469999996	-21.474836469999996	-21.474836469999996	-21.474836469999996	-21.474836469999996	-0.18949579734693875	-0.8722798267346938	0.06522509591836735	-0.021562062040816322	0.014834840612244897	-0.015924731224489792	0.05339628551020409	-0.0074794393877551015	-0.012357184489795918	0.02446094551020408	0.02410765510204082	0.04311816673469388	0.028489201224489797	0.034163112653061226	0.028560877551020405	0.03570676020408163	0.02419906673469388
735.0746	-21.474836469999996	-21.474836469999996	-21.474836469999996	-21.474836469999996	-21.474836469999996	-21.474836469999996	-21.474836469999996	-21.474836469999996	-21.474836469999996	-21.474836469999996	-21.474836469999996	-21.474836469999996	-21.474836469999996	-21.474836469999996	-21.474836469999996	-21.474836469999996	-21.474836469999996	-21.474836469999996	-21.474836469999996	-21.474836469999996	-21.474836469999996	-21.474836469999996	-21.474836469999996	-21.474836469999996	-21.474836469999996	-21.474836469999996	-21.474836469999996	-21.474836469999996	-21.474836469999996	-21.474836469999996	-21.474836469999996	-17.972038638163266	-10.875805725918369	0.08582890346938776	0.0723983612244898	-0.008475559183673475	0.03649463448979592	0.05258718326530613	0.06053108204081632	-0.016779561020408163	-0.010181871632653064	-0.008659301428571428	0.005910845306122449	0.03874177653061224	0.030594470000000002	0.025465861632653065	0.039591850408163265	0.03308059530612246	0.023323096326530613
783.6332	-21.474836469999996	-21.474836469999996	-21.474836469999996	-21.474836469999996	-21.474836469999996	-21.474836469999996	-21.474836469999996	-21.474836469999996	-21.474836469999996	-21.474836469999996	-21.474836469999996	-21.474836469999996	-21.474836469999996	-21.474836469999996	-21.474836469999996	-21.474836469999996	-21.474836469999996	-21.474836469999996	-21.474836469999996	-21.474836469999996	-21.474836469999996	-21.474836469999996	-21.474836469999996	-21.474836469999996	-21.474836469999996	-21.474836469999996	-21.474836469999996	-21.474836469999996	-21.474836469999996	-21.474836469999996	-21.474836469999996	-21.474836469999996	-7.187690425714285	0.30580380979591837	-0.03938149081632653	0.02375558775510205	0.015778352653061222	-0.059363863877551014	0.0630903248979592	0.007853309591836735	-0.038946980204081626	0.0178143693877551	0.03536620979591837	0.014446026326530612	0.032579610204081635	0.02573194224489796	0.03580727204081633	0.03489123959183674	0.02514352632653061
835.3999	-21.474836469999996	-21.474836469999996	-21.474836469999996	-21.474836469999996	-21.474836469999996	-21.474836469999996	-21.474836469999996	-21.474836469999996	-18.23292374510204	-21.474836469999996	-21.474836469999996	-21.474836469999996	-21.474836469999996	-21.474836469999996	-21.474836469999996	-21.474836469999996	-21.474836469999996	-18.09856194265306	-21.474836469999996	-21.474836469999996	-21.474836469999996	-21.474836469999996	-21.474836469999996	-21.474836469999996	-21.474836469999996	-21.474836469999996	-21.474836469999996	-21.474836469999996	-21.474836469999996	-21.474836469999996	-21.474836469999996	-21.474836469999996	-10.668273939999997	0.21583993551020408	0.036919121020408154	-0.045635063877551015	0.014811170408163267	-0.022720901428571433	0.03137568346938775	-0.02849432918367347	0.003408673877551019	0.02049531469387755	0.024842260000000005	0.017907603265306122	0.039662783265306124	0.020555063673469386	0.03944934795918368	0.022171626122448978	0.023623550612244894
890.5859	-21.033885460204083	-21.474836469999996	-21.474836469999996	-21.07175647367347	-21.474836469999996	-21.048866138163266	-21.474836469999996	-21.474836469999996	-21.474836469999996	-21.474836469999996	-21.474836469999996	-21.026923141428572	-21.474836469999996	-21.474836469999996	-21.474836469999996	-21.474836469999996	-21.474836469999996	-21.044837184081633	-21.474836469999996	-21.474836469999996	-21.474836469999996	-21.474836469999996	-21.474836469999996	-21.474836469999996	-21.474836469999996	-21.474836469999996	-21.474836469999996	-21.474836469999996	-21.474836469999996	-21.474836469999996	-21.474836469999996	-21.474836469999996	-2.950325507142857	-2.926726500612245	0.02605056734693878	0.09659967244897959	0.05374832816326531	-0.023712955918367345	0.03902628551020408	-0.0025681181632653052	0.03355051387755102	0.02318746285714286	0.015386611224489796	0.027307828775510207	0.029887539999999997	0.02815745265306122	0.03726034897959184	0.0307611993877551	0.02695204163265306
949.4179	-17.629659013673468	-21.474836469999996	-21.474836469999996	-17.80992640632653	-21.474836469999996	-21.474836469999996	-21.474836469999996	-21.474836469999996	-21.474836469999996	-21.474836469999996	-21.474836469999996	-21.474836469999996	-21.474836469999996	-21.474836469999996	-18.232293385918364	-21.474836469999996	-21.474836469999996	-21.474836469999996	-21.474836469999996	-18.13812423653061	-21.474836469999996	-21.474836469999996	-21.474836469999996	-21.474836469999996	-21.474836469999996	-21.474836469999996	-21.474836469999996	-21.474836469999996	-21.474836469999996	-21.474836469999996	-21.474836469999996	-21.474836469999996	-3.542213412244898	-3.5656819479591837	-0.01059359102040817	-0.03157805897959183	0.08765431530612246	0.01970585244897959	0.0200252712244898	-0.012032829591836736	-0.00023055755102040728	0.012303124897959181	0.016375237346938774	0.026137634897959183	0.046064168571428574	0.037702731632653065	0.0378793612244898	0.029541091224489797	0.02610542448979592
1012.1359	-21.474836469999996	-21.474836469999996	-21.474836469999996	-21.474836469999996	-21.474836469999996	-21.474836469999996	-21.474836469999996	-21.474836469999996	-21.474836469999996	-21.474836469999996	-21.474836469999996	-21.474836469999996	-21.474836469999996	-21.474836469999996	-21.474836469999996	-21.474836469999996	-21.474836469999996	-21.474836469999996	-21.474836469999996	-21.474836469999996	-21.474836469999996	-21.474836469999996	-21.474836469999996	-21.474836469999996	-21.474836469999996	-21.474836469999996	-21.474836469999996	-21.474836469999996	-21.474836469999996	-21.474836469999996	-17.970498536938777	-21.474836469999996	-3.364722859183673	-3.7469848242857138	0.03344168448979592	-0.018918224897959173	0.005507979795918367	0.015558328775510208	0.01809264489795918	0.003767936938775511	0.026040023265306116	-0.003368933061224489	0.013573933061224489	0.03488144040816327	0.027972797959183674	0.03161168040816327	0.03718407204081632	0.03152970448979592	0.024448972653061226
1078.9972	-21.474836469999996	-21.474836469999996	-21.474836469999996	-21.474836469999996	-21.474836469999996	-21.474836469999996	-21.474836469999996	-21.474836469999996	-21.474836469999996	-21.474836469999996	-21.474836469999996	-21.474836469999996	-21.474836469999996	-21.474836469999996	-21.474836469999996	-21.474836469999996	-21.474836469999996	-21.474836469999996	-21.474836469999996	-21.474836469999996	-21.474836469999996	-21.474836469999996	-21.474836469999996	-21.474836469999996	-21.474836469999996	-21.474836469999996	-21.474836469999996	-21.474836469999996	-21.474836469999996	-21.474836469999996	-21.474836469999996	-21.474836469999996	-7.027211178571428	0.4271028144897958	0.06829229102040817	-0.014818424693877553	-0.02278968102040816	0.012354090816326534	0.04566854816326531	-0.0059992077551020455	0.011390372653061224	0.010868788367346938	0.01413247163265306	0.03161456448979592	0.025563318775510206	0.021145304897959183	0.027401614489795917	0.03662167285714286	0.024488611632653062
1150.2759	-21.474836469999996	-21.474836469999996	-17.862107972040818	-21.474836469999996	-21.474836469999996	-21.474836469999996	-21.474836469999996	-21.474836469999996	-21.474836469999996	-21.474836469999996	-21.474836469999996	-21.474836469999996	-21.474836469999996	-21.474836469999996	-21.474836469999996	-21.474836469999996	-21.474836469999996	-21.474836469999996	-21.474836469999996	-21.474836469999996	-21.474836469999996	-21.474836469999996	-21.474836469999996	-21.474836469999996	-17.925507335306122	-21.474836469999996	-21.474836469999996	-21.474836469999996	-21.474836469999996	-21.474836469999996	-21.474836469999996	-21.474836469999996	-3.6911914102040813	-3.4627934563265304	-0.0328328081632653	-0.01728388306122449	-0.0331366981632653	0.0051627942857142865	0.04580456	0.05974107367346939	0.0026356304081632644	0.03134919836734694	0.019724189387755105	0.04024239428571429	0.02359888204081633	0.044670611836734694	0.04097329857142857	0.03384389959183674	0.022375807142857144
1226.2626	-21.474836469999996	-21.474836469999996	-21.474836469999996	-21.474836469999996	-21.474836469999996	-21.474836469999996	-21.474836469999996	-21.474836469999996	-21.474836469999996	-21.474836469999996	-21.474836469999996	-21.474836469999996	-21.474836469999996	-21.474836469999996	-21.474836469999996	-21.474836469999996	-21.474836469999996	-21.474836469999996	-21.474836469999996	-21.474836469999996	-21.474836469999996	-21.474836469999996	-21.474836469999996	-21.474836469999996	-21.474836469999996	-21.474836469999996	-21.474836469999996	-21.474836469999996	-21.474836469999996	-21.474836469999996	-21.474836469999996	-21.474836469999996	-4.096494030816327	0.29067635306122447	-0.009151470816326533	0.02651341857142857	0.03482821	-0.033777124897959185	0.04788252591836734	0.010108522857142855	0.010649301836734694	0.02209210836734694	0.002369533673469387	0.01549900918367347	-0.0006177334693877559	0.03146084530612245	0.027257843061224495	0.03354192469387755	0.023713349183673467
1307.2692	-21.474836469999996	-21.474836469999996	-21.474836469999996	-21.474836469999996	-21.474836469999996	-21.474836469999996	-21.474836469999996	-21.474836469999996	-21.474836469999996	-21.474836469999996	-21.474836469999996	-21.474836469999996	-21.474836469999996	-21.474836469999996	-21.474836469999996	-21.474836469999996	-21.474836469999996	-18.054702421020405	-21.474836469999996	-21.474836469999996	-21.474836469999996	-21.474836469999996	-21.474836469999996	-21.474836469999996	-21.474836469999996	-21.474836469999996	-21.474836469999996	-21.474836469999996	-21.474836469999996	-21.474836469999996	-21.474836469999996	-21.474836469999996	-10.313204007142856	-3.4049536481632647	0.01741255244897959	-0.026887356326530613	0.04443512244897959	-0.04556963244897959	0.011986858571428574	0.002186837959183675	-0.011190655918367348	0.009748981836734696	0.021714593877551026	0.026580007142857142	0.0335224593877551	0.028681915102040816	0.03142851163265306	0.02453960081632653	0.02198859
1393.6266	-21.474836469999996	-21.474836469999996	-21.474836469999996	-21.474836469999996	-21.474836469999996	-21.474836469999996	-21.474836469999996	-21.474836469999996	-21.474836469999996	-21.474836469999996	-21.474836469999996	-21.474836469999996	-17.91116711979592	-21.474836469999996	-17.824708416122448	-17.989125353265305	-21.474836469999996	-21.474836469999996	-21.474836469999996	-21.474836469999996	-21.474836469999996	-21.474836469999996	-21.474836469999996	-21.474836469999996	-21.474836469999996	-21.474836469999996	-21.474836469999996	-21.474836469999996	-21.474836469999996	-18.06918693367347	-21.474836469999996	-21.474836469999996	-7.556183299387756	-0.010309749795918368	-0.08243295408163266	-0.022801273265306118	-0.0008427028571428607	-0.033288372040816326	0.03293042591836735	0.034067349999999996	-0.01114244775510204	0.024730396326530613	0.028354117142857148	0.024353134897959185	-0.0013832867346938763	0.0392858275510204	0.04225760571428571	0.03348925204081633	0.01986809142857143
1485.6892	-21.474836469999996	-18.013243172040816	-21.474836469999996	-21.474836469999996	-21.474836469999996	-21.474836469999996	-21.474836469999996	-17.959065624285714	-21.474836469999996	-21.474836469999996	-21.474836469999996	-21.474836469999996	-21.474836469999996	-21.474836469999996	-21.474836469999996	-21.474836469999996	-21.474836469999996	-21.474836469999996	-21.474836469999996	-21.474836469999996	-21.474836469999996	-21.474836469999996	-21.474836469999996	-21.474836469999996	-21.474836469999996	-21.474836469999996	-21.474836469999996	-21.474836469999996	-21.474836469999996	-21.474836469999996	-21.474836469999996	-18.01181410591837	0.01881721224489798	0.4702293314285715	0.15316426081632656	-0.06391306979591836	0.031610323061224486	0.02175589163265306	-0.013628024897959183	-0.01449738591836735	0.01916057530612245	0.0029822204081632656	0.028573827346938776	0.020401129387755103	0.03805527142857144	0.020845187346938774	0.03964990836734694	0.02860702367346939	0.028315015918367343
1583.8332	-21.474836469999996	-21.474836469999996	-21.474836469999996	-21.474836469999996	-21.474836469999996	-21.474836469999996	-21.474836469999996	-21.474836469999996	-21.474836469999996	-21.474836469999996	-21.474836469999996	-21.474836469999996	-21.474836469999996	-18.018662110816326	-21.474836469999996	-21.474836469999996	-21.474836469999996	-21.474836469999996	-21.474836469999996	-21.474836469999996	-21.474836469999996	-21.474836469999996	-21.474836469999996	-21.474836469999996	-21.474836469999996	-21.474836469999996	-21.474836469999996	-21.474836469999996	-21.474836469999996	-21.474836469999996	-21.474836469999996	-18.005071212857143	-2.9945430269387754	-3.353949662244898	0.04607572367346939	-0.024573528367346942	0.04305162448979593	-0.04253088367346939	0.042471236530612244	-0.00849174693877551	-0.0013440436734693888	0.013438626326530612	0.03686616857142856	0.04418844408163265	0.021284995918367345	0.03626058408163265	0.040451387346938775	0.03346488918367347	0.014820247142857141
1688.4606	-21.474836469999996	-21.474836469999996	-21.474836469999996	-21.474836469999996	-21.474836469999996	-21.474836469999996	-21.474836469999996	-21.474836469999996	-21.474836469999996	-21.474836469999996	-21.474836469999996	-21.474836469999996	-21.474836469999996	-21.474836469999996	-21.474836469999996	-21.474836469999996	-21.474836469999996	-21.474836469999996	-21.474836469999996	-21.474836469999996	-21.474836469999996	-21.474836469999996	-21.474836469999996	-21.474836469999996	-21.474836469999996	-21.474836469999996	-21.474836469999996	-21.474836469999996	-21.474836469999996	-21.474836469999996	-21.474836469999996	-21.474836469999996	-7.208267691632654	0.2846362187755102	-0.032232414081632646	-0.08377705102040815	0.013190986326530612	0.054530058775510204	0.04227976142857143	0.012126092653061225	0.05831675285714285	0.024031427346938777	0.021912912653061223	0.022446523877551024	0.011733660204081632	0.03461317020408163	0.036856244489795915	0.02916655020408163	0.021884698979591832
1799.9999	-21.474836469999996	-21.474836469999996	-21.474836469999996	-21.474836469999996	-21.474836469999996	-21.474836469999996	-21.474836469999996	-21.474836469999996	-21.474836469999996	-21.474836469999996	-21.474836469999996	-21.474836469999996	-21.474836469999996	-21.474836469999996	-21.474836469999996	-21.474836469999996	-21.474836469999996	-21.474836469999996	-21.474836469999996	-21.474836469999996	-21.474836469999996	-21.474836469999996	-21.474836469999996	-21.474836469999996	-21.474836469999996	-21.474836469999996	-21.474836469999996	-21.474836469999996	-21.474836469999996	-21.474836469999996	-21.474836469999996	-21.474836469999996	-7.329212813265306	-3.5636990934693884	0.0383024236734694	-0.031602925306122444	0.06863339265306122	-0.04441255122448979	0.03215133836734694	-0.0027657602040816326	0.03294863163265306	0.008679273265306124	0.035864311020408164	0.017702112448979592	0.027689113673469386	0.021650939591836733	0.031916400408163265	0.02475870489795919	0.027925947346938772
1799.9999	-21.474836469999996	-21.474836469999996	-21.474836469999996	-21.474836469999996	-21.474836469999996	-21.474836469999996	-21.474836469999996	-21.474836469999996	-21.474836469999996	-21.474836469999996	-21.474836469999996	-21.474836469999996	-21.474836469999996	-21.474836469999996	-21.474836469999996	-21.474836469999996	-21.474836469999996	-21.474836469999996	-21.474836469999996	-21.474836469999996	-21.474836469999996	-21.474836469999996	-21.474836469999996	-21.474836469999996	-21.474836469999996	-21.474836469999996	-21.474836469999996	-21.474836469999996	-21.474836469999996	-21.474836469999996	-21.474836469999996	-21.474836469999996	-6.7622211459183665	-0.2009792606122449	-0.0010165544897959174	0.012369216734693886	-0.0425908951020408	-0.09134542285714288	-0.00222645836734694	0.026232934081632655	-0.016002600408163266	0.038884947551020406	0.011460141020408165	0.0373608687755102	0.013655672040816327	0.030830533469387755	0.037828595714285713	0.03135070306122449	0.025288501836734693
1799.9999	-17.898081782653062	-21.474836469999996	-18.15394026265306	-18.099170367142854	-21.474836469999996	-21.474836469999996	-21.474836469999996	-21.474836469999996	-21.474836469999996	-21.474836469999996	-18.10258146591837	-21.474836469999996	-21.474836469999996	-21.474836469999996	-18.067867214489798	-21.474836469999996	-17.956715400612246	-21.474836469999996	-21.474836469999996	-21.474836469999996	-21.474836469999996	-21.474836469999996	-21.474836469999996	-21.474836469999996	-17.933107180204082	-21.474836469999996	-21.474836469999996	-21.474836469999996	-21.474836469999996	-21.474836469999996	-18.066869067551018	-17.696506718163267	-10.743077088775511	-0.16349191142857147	0.029579441632653046	0.060278089795918366	-0.03564971693877551	0.015885418775510207	0.05909055122448979	0.0008508636734693884	-0.003052925918367346	0.019503572653061223	0.011089923061224489	0.03464775163265306	0.03969514714285714	0.03385448448979591	0.03177082693877551	0.03013042020408163	0.022891730408163263
1799.9999	-21.474836469999996	-21.474836469999996	-21.474836469999996	-21.474836469999996	-21.474836469999996	-21.474836469999996	-21.474836469999996	-21.474836469999996	-21.474836469999996	-21.474836469999996	-21.474836469999996	-21.474836469999996	-21.474836469999996	-21.474836469999996	-21.474836469999996	-21.474836469999996	-21.474836469999996	-21.474836469999996	-21.474836469999996	-21.474836469999996	-21.474836469999996	-21.474836469999996	-21.474836469999996	-21.474836469999996	-21.474836469999996	-21.474836469999996	-21.474836469999996	-21.474836469999996	-21.474836469999996	-21.474836469999996	-21.474836469999996	-21.474836469999996	0.002628614693877538	0.025328024897959194	0.05934509591836734	-0.011937234285714287	0.053292223673469384	0.018132948979591834	0.011578955102040817	0.005035187959183675	0.02505663979591836	0.01994792204081633	0.009145168367346938	0.016676150612244898	0.03877917836734694	0.02750911469387755	0.031208569591836734	0.030542132448979593	0.026626532040816327
1799.9999	-21.474836469999996	-21.474836469999996	-21.474836469999996	-21.474836469999996	-21.474836469999996	-21.474836469999996	-21.474836469999996	-21.474836469999996	-21.474836469999996	-21.474836469999996	-21.474836469999996	-21.474836469999996	-21.474836469999996	-21.474836469999996	-21.474836469999996	-21.474836469999996	-21.474836469999996	-21.474836469999996	-21.474836469999996	-21.474836469999996	-21.474836469999996	-21.474836469999996	-21.474836469999996	-21.474836469999996	-17.772366701836734	-21.474836469999996	-21.474836469999996	-21.474836469999996	-21.474836469999996	-21.474836469999996	-21.474836469999996	-17.864359080612243	-10.662977673061224	-3.7234715618367344	0.01055397775510204	-0.12115485020408165	0.007865976734693877	0.04140502510204082	0.0023220632653061213	-0.02442778285714286	-8.97900000000013e-05	0.00647904693877551	0.015338570816326532	0.04276314224489796	0.01769250142857143	0.03551372673469388	0.029560710408163264	0.027741928979591834	0.025472118163265306
1799.9999	-21.474836469999996	-21.474836469999996	-21.474836469999996	-21.474836469999996	-21.474836469999996	-21.474836469999996	-21.474836469999996	-21.474836469999996	-21.474836469999996	-21.474836469999996	-21.474836469999996	-21.474836469999996	-21.474836469999996	-21.474836469999996	-21.474836469999996	-21.474836469999996	-21.474836469999996	-21.474836469999996	-21.474836469999996	-21.474836469999996	-21.474836469999996	-21.474836469999996	-21.474836469999996	-21.474836469999996	-21.474836469999996	-21.474836469999996	-21.474836469999996	-21.474836469999996	-21.474836469999996	-21.474836469999996	-21.474836469999996	-21.474836469999996	-14.355183702040815	0.3557068889795918	0.008391262244897965	0.08528456061224489	0.014923736938775507	-0.06212888897959184	0.04234881469387756	0.025343074081632656	0.006024143673469389	0.029116664081632652	0.03193410979591837	0.027890798979591836	0.03951515897959184	0.024475437551020406	0.041277519387755104	0.029145061224489798	0.02666777448979592
1799.9999	-17.783190964693876	-21.474836469999996	-21.474836469999996	-21.474836469999996	-21.474836469999996	-21.474836469999996	-21.474836469999996	-21.474836469999996	-21.474836469999996	-21.474836469999996	-21.474836469999996	-21.474836469999996	-21.474836469999996	-21.474836469999996	-21.474836469999996	-21.474836469999996	-21.474836469999996	-21.474836469999996	-21.474836469999996	-21.474836469999996	-21.474836469999996	-21.474836469999996	-21.474836469999996	-21.474836469999996	-21.474836469999996	-21.474836469999996	-21.474836469999996	-21.474836469999996	-21.474836469999996	-21.474836469999996	-21.474836469999996	-21.474836469999996	-0.47396513755102043	-3.469453758367347	0.07069971734693878	0.026368790204081633	-0.0256365906122449	-0.03217499877551021	0.053590676122448964	-0.017613642653061225	0.002281248775510202	-0.0007580567346938775	0.007287764285714287	0.022480533061224495	0.025131131632653066	0.030484100816326527	0.031129138163265308	0.03386106734693877	0.01953441918367347
[truncated: 463 more columns]
