# Supplementary material for: KiMoPack: A python Package for Kinetic Modeling of the Chemical Mechanism
Source: J Phys Chem A. 2022 Jun 14;126(25):4087–99. doi: 10.1021/acs.jpca.2c00907 (PMC9251768; doi:10.1021/acs.jpca.2c00907)
Supplement: Supplementary file 2 — jp2c00907_si_002.zip [file jp2c00907_si_002.zip › Data/Scans/TA_Ru-dppz_400nm_ACN_mean_chirp.dat]

-9.379688715409935e-11,2.5186029114927185e-07,-0.0002588262218091004,0.1238382854321507,-23.000059559103793
