# Supplementary material for: KiMoPack: A python Package for Kinetic Modeling of the Chemical Mechanism
Source: J Phys Chem A. 2022 Jun 14;126(25):4087–99. doi: 10.1021/acs.jpca.2c00907 (PMC9251768; doi:10.1021/acs.jpca.2c00907)
Supplement: Supplementary file 2 — jp2c00907_si_002.zip [file jp2c00907_si_002.zip › function_library.py]

import pandas
import scipy
import numpy as np
from numpy import power,log10,shape
FWHM=2.35482

def gauss(t,sigma=0.1,mu=0):
	y=np.exp(-0.5*((t-mu)**2)/sigma**2)
	y/=sigma*np.sqrt(2*np.pi)
	return y

def manual_consecutive(times,pardf):								
	'''we have 1MLCT,3MLCT,3MC state with 
	consecutive decays, hint this function could have been created with the linear exp model
	'''
	c=np.zeros((len(times),3),dtype='float') 						#creation of matrix that will hold the concentrations
	g=gauss(times,sigma=pardf['resolution']/FWHM,mu=pardf['t0']) 	#creating the gaussian pulse that will "excite" our sample
	sub_steps=10 													#defining how many extra steps will be taken between the main time_points
	for i in range(1,len(times)):									#iterate over all timepoints
		dc=np.zeros((3,1),dtype='float')							#the initial change for each concentration, the "3" is representative of how many changes there will be
		dt=(times[i]-times[i-1])/(sub_steps)						# as we are taking smaller steps the time intervals need to be adapted
		c_temp=c[i-1,:]												#temporary matrix holding the changes (needed as we have sub steps and need to check for zero in the end)
		for j in range(int(sub_steps)):
			dc[0]=-pardf['k0']*dt*c_temp[0]+g[i]*dt					#excite a small fraction with g[i] and decay with 'k0'
			dc[1]=pardf['k0']*dt*c_temp[0]-pardf['k1']*dt*c_temp[1]	#form with "k0" and decay with "k1"
			dc[2]=pardf['k1']*dt*c_temp[1]-pardf['k2']*dt*c_temp[2]	#form with "k1" and decay with "k2"
			for b in range(c.shape[1]):
				c_temp[b] =np.nanmax([(c_temp[b]+dc[b]),0.])		#check that nothing will be below 0 (concentrations)
		c[i,:] =c_temp												#store the temporary concentrations into the main matrix
	c=pandas.DataFrame(c,index=times)								#write back the right indexes
	c.index.name='time'												#and give it a name
	c.columns=['1MLCT','3MLCT','3MC']								#this is optional but very useful. The species get names that represent some particular states
	if 'background' in list(pardf.index.values):					#optional but usefull, allow the keyword "background" to be used to fit the background in the global analysis
		c['background']=1											#background always there (flat)
	return c														#return the concentrations to the global fitting
	
def Square_dependence(times,pardf):
	'''initial A then two paths to C one over B and one direct, last paramter is the ratio'''
	c=np.zeros((len(times),3),dtype='float')						#creation of matrix that will hold the concentrations
	g=gauss(times,sigma=pardf['resolution']/FWHM,mu=pardf['t0'])*pardf['f0']	#creating the gaussian pulse that will "excite" our sample. Note the additional fraction with "f0". This fraction is breaking the normalization but allows the pump fluence to be added
	sub_steps=10 													#defining how many extra steps will be taken between the main time_points
	for i in range(1,len(times)):									#iterate over all timepoints
		dc=np.zeros((3,1),dtype='float')							#the initial change for each concentration, the "3" is representative of how many changes there will be
		dt=(times[i]-times[i-1])/(sub_steps)						# as we are taking smaller steps the time intervals need to be adapted
		c_temp=c[i-1,:]												#temporary matrix holding the changes (needed as we have sub steps and need to check for zero in the end)
		for j in range(int(sub_steps)):
			dc[0]=-pardf['k0']*dt*c_temp[0]-2*pardf['k2']*dt*c_temp[0]**2+g[i]*dt #excite a small fraction with g[i] and decay with 'k0' linear, two state decay with the square dependence and "k2"
			dc[1]=pardf['k0']*dt*c_temp[0]-pardf['k1']*dt*c_temp[1]	#form with "k0" and decay with "k1"
			dc[2]=pardf['k2']*dt*c_temp[0]**2						#one single part of c[2] is formed from the non linear combination of two c[0]
			for b in range(c.shape[1]):
				c_temp[b] =np.nanmax([(c_temp[b]+dc[b]),0.])		#check that nothing will be below 0 (concentrations)
		c[i,:] =c_temp												#store the temporary concentrations into the main matrix
	c=pandas.DataFrame(c,index=times)								#write back the right indexes
	c.index.name='time'												#and give it a name
	c.columns=['A*','B*','C']										#this is optional but very useful. The species get names that represent some particular states
	if 'background' in list(pardf.index.values):					#optional but usefull, allow the keyword "background" to be used to fit the background in the global analysis
		c['background']=1											#background always there (flat)
	return c														#return the concentrations to the global fitting
	
def gaussian_distribution(times,pardf):
		#first attempt, we have one decay, then the gauss, then f0 is the spread of the gauss in rate
		#so G - with pulse to A to gauss B to intermediate C and back to G
		decays=3
		spread_shape=gauss(np.linspace(-1,1,91),sigma=1/3.,mu=0)					#this vector holds the fresh distribution
		rate_spread=pardf['k1']+np.linspace(-3*pardf['rate_spread']/FWHM,3*pardf['rate_spread']/FWHM,91) #this vector has the same shape as the distribution and 
																										#holds one rate entry in the spread_shape
		spread=np.zeros(spread_shape.shape) 															#initially there is nothing in the spread matrix
		c=np.zeros((len(times),decays),dtype='float') 													#here I define number of concentrations
		g=gauss(times,sigma=pardf['resolution']/FWHM,mu=pardf['t0'])									#this is my pump
		sub_steps=10																					#We sample with 10 steps per measured timestep
		for i in range(1,len(times)):
			dc=np.zeros((c.shape[1],1),dtype='float')													# this contains the usual concentration differences
			c_temp=c[i-1,:]																				#load the previous concentrations (absolute)
			dt=(times[i]-times[i-1])/(sub_steps)														#create the momentary timestep	
			for j in range(int(sub_steps)):
				dc[0]=-pardf['k0']*dt*c_temp[0]+g[i]*dt 												#C0 is filled by the pump and decays with k0				
				spread+=spread_shape*pardf['k0']*dt*c_temp[0]-spread_shape*rate_spread*dt				#whatever decays from C0 flows into the distribution, 
																										#important on the new stuff is distributed with the gaussian, 
																										#each unit has its own flowing out rate
				dc[1]=0																					#set to 0 because we do use the matrix later to record the change
				dc[2]=(spread_shape*rate_spread*dt).sum()												#whatever flows out of the C1 (the distrubution) is collected into 
				for b in range(c.shape[1]):
					c_temp[b] =np.nanmax([(c_temp[b]+dc[b]),0.])										#check that nothing will be below 0 (concentrations)
			c[i,:] =c_temp
			c[i,1] =spread.sum()																		#here we fill the record matrix with the sum of the units
		c=pandas.DataFrame(c,index=times)
		c.index.name='time'
		if 'background' in list(pardf.index.values):													#we still might want to have a backgraound
			c['background']=1
		c.columns=['initial','gauss_populated','final']													#this is optional but very useful. The species get names that represent 
																										#some particular states
		return c
